# Supplementary material for: Discovery of Novel Acetamide-Based Heme Oxygenase-1 Inhibitors with Potent In Vitro Antiproliferative Activity
Source: J Med Chem. 2021 Sep 2;64(18):13373–93. doi: 10.1021/acs.jmedchem.1c00633 (PMC8474116; doi:10.1021/acs.jmedchem.1c00633)
Supplement: Supplementary file 1 — jm1c00633_si_001.csv [file jm1c00633_si_001.csv]

Compound	SMILES	HO-1 IC50 (µM)	HO-2 IC50 (µM)
7a	O=C(CN1C=CN=C1)NC2=CC=CC=C2	110.0 ±3.1
7b	O=C(CN1C=CN=C1)N(C)C2=CC=CC=C2	2.50 (mM)
7c	O=C(CN1C=CN=C1)NC2=CC(Br)=CC=C2	35.71 ±1.20
7d	O=C(CN1C=CN=C1)NC2=CC=C(I)C=C2	8.34 ±0.21
7e	O=C(CN1C=CN=C1)N(C)C2=CC=C(I)C=C2	96.14 ±1.44
7f	O=C(CN1C=CN=C1)NCC2=CC=CC=C2	57.60 ±2.38
7g	O=C(CN1C=CN=C1)N(C)CC2=CC=CC=C2	50.63 ±1.84
7h	O=C(CN1C=CN=C1)N(CC2=CC=CC=C2)CC3=CC=CC=C3	64.80 ±1.56
7i	O=C(CN1C=CN=C1)N(C)C(C2=CC=CC=C2)C3=CC=CC=C3	0.90 ±0.07	0.90 ±0.05
7j	O=C(CN1C=CN=C1)N(C)C(C2=CC=CC=C2)C3CCCC3	11.43 ±0.97
7k	O=C(CN1C=CN=C1)N(C)C(C2=CC=CC=C2)C3CCCCC3	26.84 ±1.61
7l	O=C(CN1C=CN=C1)N(C)C(C2=CC=CC=C2)C3=CC=C(Cl)C=C3	0.95 ±0.04	1.2 ±0.07
7m	O=C(CN1C=CN=C1)N(C)C(C2=CC=CC=C2)C3=CC(Br)=CC=C3	0.90 ±0.03	1.1 ±0.04
7n	O=C(CN1C=CN=C1)N(C)C(C2=CC=CC=C2)C3=CC=C(I)C=C3	0.95 ±0.09	45.89 ±1.67
7o	O=C(CN1C=CN=C1)N(C)C(C2=CC=CC=C2)C3=CC=C(OCC4=CC=CC=C4)C=C3	1.20 ±0.11	11.19 ±0.18
7p	O=C(CN1C=CN=C1)N(C)C(C2=CC=CC=C2)C3=CC=C(OCC4=CC=C(Br)C=C4)C=C3	8.0 ±0.39	24.71 ±0.14
11a	CC(N(CC1=CC=CC=C1)CCCN2C=CN=C2)=O	224.0 ±8.10
11b	O=C(N(CC1=CC=CC=C1)CCCN2C=CN=C2)C3=CC=CC=C3	31.0 ±1.74
11c	O=C(N(CC1=CC=CC=C1)CCCN2C=CN=C2)CC3=CC=CC=C3	31.99 ±1.48
