# Supplementary material for: Discovery of Novel Acetamide-Based Heme Oxygenase-1 Inhibitors with Potent In Vitro Antiproliferative Activity
Source: J Med Chem. 2021 Sep 2;64(18):13373–93. doi: 10.1021/acs.jmedchem.1c00633 (PMC8474116; doi:10.1021/acs.jmedchem.1c00633)
Supplement: Supplementary file 3 — jm1c00633_si_003.pdb [file jm1c00633_si_003.pdb]

HEADER    OXIDOREDUCTASE/OXIDOREDUCTASE INHIBITOR                     
REMARK  99                                                                      
REMARK  99 MOE v2014.09 (Chemical Computing Group Inc.) Wed Jun 23 14:07:00 2021
SEQRES   1 A  233  MET GLU ARG PRO GLN PRO ASP SER MET PRO GLN ASP LEU
SEQRES   2 A  233  SER GLU ALA LEU LYS GLU ALA THR LYS GLU VAL HIS THR
SEQRES   3 A  233  GLN ALA GLU ASN ALA GLU PHE MET ARG ASN PHE GLN LYS
SEQRES   4 A  233  GLY GLN VAL THR ARG ASP GLY PHE LYS LEU VAL MET ALA
SEQRES   5 A  233  SER LEU TYR HIS ILE TYR VAL ALA LEU GLU GLU GLU ILE
SEQRES   6 A  233  GLU ARG ASN LYS GLU SER PRO VAL PHE ALA PRO VAL TYR
SEQRES   7 A  233  PHE PRO GLU GLU LEU HIS ARG LYS ALA ALA LEU GLU GLN
SEQRES   8 A  233  ASP LEU ALA PHE TRP TYR GLY PRO ARG TRP GLN GLU VAL
SEQRES   9 A  233  ILE PRO TYR THR PRO ALA MET GLN ARG TYR VAL LYS ARG
SEQRES  10 A  233  LEU HIS GLU VAL GLY ARG THR GLU PRO GLU LEU LEU VAL
SEQRES  11 A  233  ALA HIS ALA TYR THR ARG TYR LEU GLY ASP LEU SER GLY
SEQRES  12 A  233  GLY GLN VAL LEU LYS LYS ILE ALA GLN LYS ALA LEU ASP
SEQRES  13 A  233  LEU PRO SER SER GLY GLU GLY LEU ALA PHE PHE THR PHE
SEQRES  14 A  233  PRO ASN ILE ALA SER ALA THR LYS PHE LYS GLN LEU TYR
SEQRES  15 A  233  ARG SER ARG MET ASN SER LEU GLU MET THR PRO ALA VAL
SEQRES  16 A  233  ARG GLN ARG VAL ILE GLU GLU ALA LYS THR ALA PHE LEU
SEQRES  17 A  233  LEU ASN ILE GLN LEU PHE GLU GLU LEU GLN GLU LEU LEU
SEQRES  18 A  233  THR HIS ASP THR LYS ASP GLN SER PRO SER ARG ALA
HELIX    1   1 LEU A   13  ALA A   20  1               Generated by MOE    8
HELIX    2   2 LYS A   22  GLU A   29  1               Generated by MOE    8
HELIX    3   3 GLU A   32  GLN A   38  1               Generated by MOE    7
HELIX    4   4 ARG A   44  ASN A   68  1               Generated by MOE   25
HELIX    5   5 ALA A   75  VAL A   77  5               Generated by MOE    3
HELIX    6   6 PRO A   80  LEU A   83  1               Generated by MOE    4
HELIX    7   7 LYS A   86  TYR A   97  1               Generated by MOE   12
HELIX    8   8 TRP A  101  VAL A  104  1               Generated by MOE    4
HELIX    9   9 PRO A  109  THR A  124  1               Generated by MOE   16
HELIX   10  10 PRO A  126  LEU A  128  5               Generated by MOE    3
HELIX   11  11 LEU A  129  LEU A  155  1               Generated by MOE   27
HELIX   12  12 ALA A  165  PHE A  167  5               Generated by MOE    3
HELIX   13  13 ALA A  175  ASN A  187  1               Generated by MOE   13
HELIX   14  14 VAL A  195  LEU A  221  1               Generated by MOE   27
LINK         NE2 HIS A  25                Fe   HEM A 300     1555   1555  2.10
ATOM      1  N   PRO A  10     -23.199 -33.183  19.553  1.00 84.35           N1+
ATOM      2  CA  PRO A  10     -21.770 -32.863  19.532  1.00 84.24           C  
ATOM      3  C   PRO A  10     -21.290 -32.348  20.888  1.00 84.12           C  
ATOM      4  O   PRO A  10     -22.022 -31.628  21.570  1.00 84.02           O  
ATOM      5  CB  PRO A  10     -21.668 -31.757  18.469  1.00 84.29           C  
ATOM      6  CG  PRO A  10     -23.010 -31.733  17.768  1.00 84.32           C  
ATOM      7  CD  PRO A  10     -23.992 -32.212  18.781  1.00 84.33           C  
ATOM      8  H2  PRO A  10     -23.333 -34.102  19.157  1.00 84.35           H  
ATOM      9  H3  PRO A  10     -23.520 -33.179  20.511  1.00 84.35           H  
ATOM     10  HA  PRO A  10     -21.152 -33.734  19.313  1.00 84.24           H  
ATOM     11  HB2 PRO A  10     -21.469 -30.795  18.941  1.00 84.29           H  
ATOM     12  HB3 PRO A  10     -20.873 -31.985  17.759  1.00 84.29           H  
ATOM     13  HG2 PRO A  10     -23.000 -32.396  16.903  1.00 84.32           H  
ATOM     14  HG3 PRO A  10     -23.255 -30.720  17.448  1.00 84.32           H  
ATOM     15  HD2 PRO A  10     -24.848 -32.691  18.305  1.00 84.33           H  
ATOM     16  HD3 PRO A  10     -24.338 -31.394  19.413  1.00 84.33           H  
ATOM     17  N   GLN A  11     -20.069 -32.721  21.266  1.00 84.01           N  
ATOM     18  CA  GLN A  11     -19.516 -32.368  22.579  1.00 83.90           C  
ATOM     19  C   GLN A  11     -19.160 -30.884  22.714  1.00 83.76           C  
ATOM     20  O   GLN A  11     -19.398 -30.276  23.762  1.00 83.73           O  
ATOM     21  CB  GLN A  11     -18.301 -33.256  22.929  1.00 83.93           C  
ATOM     22  CG  GLN A  11     -17.139 -33.203  21.931  1.00 83.87           C  
ATOM     23  CD  GLN A  11     -15.850 -33.815  22.472  1.00 83.76           C  
ATOM     24  OE1 GLN A  11     -14.844 -33.884  21.763  1.00 83.66           O  
ATOM     25  NE2 GLN A  11     -15.875 -34.258  23.727  1.00 83.55           N  
ATOM     26  H   GLN A  11     -19.505 -33.265  20.628  1.00 84.01           H  
ATOM     27  HA  GLN A  11     -20.312 -32.558  23.298  1.00 83.90           H  
ATOM     28  HB2 GLN A  11     -17.923 -32.941  23.902  1.00 83.93           H  
ATOM     29  HB3 GLN A  11     -18.645 -34.288  22.990  1.00 83.93           H  
ATOM     30  HG2 GLN A  11     -16.947 -32.160  21.678  1.00 83.87           H  
ATOM     31  HG3 GLN A  11     -17.430 -33.747  21.032  1.00 83.87           H  
ATOM     32 HE21 GLN A  11     -15.048 -34.670  24.134  1.00 83.55           H  
ATOM     33 HE22 GLN A  11     -16.721 -34.182  24.273  1.00 83.55           H  
ATOM     34  N   ASP A  12     -18.598 -30.311  21.651  1.00 83.51           N  
ATOM     35  CA  ASP A  12     -18.209 -28.905  21.636  1.00 83.22           C  
ATOM     36  C   ASP A  12     -19.414 -28.016  21.372  1.00 82.98           C  
ATOM     37  O   ASP A  12     -20.264 -28.342  20.540  1.00 82.94           O  
ATOM     38  CB  ASP A  12     -17.132 -28.653  20.574  1.00 83.27           C  
ATOM     39  CG  ASP A  12     -15.798 -29.301  20.920  1.00 83.40           C  
ATOM     40  OD1 ASP A  12     -15.607 -29.713  22.086  1.00 83.60           O  
ATOM     41  OD2 ASP A  12     -14.933 -29.391  20.022  1.00 83.44           O1-
ATOM     42  H   ASP A  12     -18.435 -30.870  20.826  1.00 83.51           H  
ATOM     43  HA  ASP A  12     -17.800 -28.659  22.616  1.00 83.22           H  
ATOM     44  HB2 ASP A  12     -16.982 -27.578  20.478  1.00 83.27           H  
ATOM     45  HB3 ASP A  12     -17.479 -29.057  19.623  1.00 83.27           H  
ATOM     46  N   LEU A  13     -19.482 -26.896  22.088  1.00 82.72           N  
ATOM     47  CA  LEU A  13     -20.539 -25.912  21.888  1.00 82.45           C  
ATOM     48  C   LEU A  13     -20.463 -25.334  20.480  1.00 82.40           C  
ATOM     49  O   LEU A  13     -21.489 -25.134  19.834  1.00 82.42           O  
ATOM     50  CB  LEU A  13     -20.444 -24.796  22.931  1.00 82.35           C  
ATOM     51  CG  LEU A  13     -21.554 -23.738  22.959  1.00 82.21           C  
ATOM     52  CD1 LEU A  13     -22.896 -24.328  23.385  1.00 82.29           C  
ATOM     53  CD2 LEU A  13     -21.166 -22.594  23.872  1.00 82.10           C  
ATOM     54  H   LEU A  13     -18.779 -26.722  22.792  1.00 82.72           H  
ATOM     55  HA  LEU A  13     -21.501 -26.410  22.009  1.00 82.45           H  
ATOM     56  HB2 LEU A  13     -20.424 -25.271  23.912  1.00 82.35           H  
ATOM     57  HB3 LEU A  13     -19.503 -24.273  22.761  1.00 82.35           H  
ATOM     58  HG  LEU A  13     -21.673 -23.361  21.943  1.00 82.21           H  
ATOM     59 HD11 LEU A  13     -22.816 -24.717  24.400  1.00 82.29           H  
ATOM     60 HD12 LEU A  13     -23.169 -25.136  22.707  1.00 82.29           H  
ATOM     61 HD13 LEU A  13     -23.661 -23.552  23.352  1.00 82.29           H  
ATOM     62 HD21 LEU A  13     -21.046 -22.966  24.890  1.00 82.10           H  
ATOM     63 HD22 LEU A  13     -21.946 -21.833  23.853  1.00 82.10           H  
ATOM     64 HD23 LEU A  13     -20.226 -22.159  23.531  1.00 82.10           H  
ATOM     65  N   SER A  14     -19.239 -25.089  20.014  1.00 82.36           N  
ATOM     66  CA  SER A  14     -18.984 -24.570  18.670  1.00 82.36           C  
ATOM     67  C   SER A  14     -19.536 -25.480  17.579  1.00 82.34           C  
ATOM     68  O   SER A  14     -20.028 -25.002  16.560  1.00 82.33           O  
ATOM     69  CB  SER A  14     -17.483 -24.367  18.453  1.00 82.38           C  
ATOM     70  OG  SER A  14     -16.793 -25.605  18.501  1.00 82.40           O  
ATOM     71  H   SER A  14     -18.450 -25.270  20.617  1.00 82.36           H  
ATOM     72  HA  SER A  14     -19.503 -23.614  18.599  1.00 82.36           H  
ATOM     73  HB2 SER A  14     -17.095 -23.712  19.233  1.00 82.38           H  
ATOM     74  HB3 SER A  14     -17.322 -23.906  17.478  1.00 82.38           H  
ATOM     75  HG  SER A  14     -16.949 -25.991  19.366  1.00 82.40           H  
ATOM     76  N   GLU A  15     -19.440 -26.789  17.798  1.00 82.44           N  
ATOM     77  CA  GLU A  15     -19.965 -27.775  16.856  1.00 82.53           C  
ATOM     78  C   GLU A  15     -21.477 -27.906  16.991  1.00 82.47           C  
ATOM     79  O   GLU A  15     -22.188 -28.006  15.990  1.00 82.45           O  
ATOM     80  CB  GLU A  15     -19.295 -29.140  17.059  1.00 82.53           C  
ATOM     81  CG  GLU A  15     -17.804 -29.182  16.716  1.00 82.91           C  
ATOM     82  CD  GLU A  15     -17.518 -29.210  15.216  1.00 83.43           C  
ATOM     83  OE1 GLU A  15     -18.475 -29.234  14.409  1.00 83.54           O  
ATOM     84  OE2 GLU A  15     -16.322 -29.214  14.845  1.00 83.51           O1-
ATOM     85  H   GLU A  15     -18.990 -27.111  18.643  1.00 82.44           H  
ATOM     86  HA  GLU A  15     -19.737 -27.425  15.849  1.00 82.53           H  
ATOM     87  HB2 GLU A  15     -19.410 -29.422  18.106  1.00 82.53           H  
ATOM     88  HB3 GLU A  15     -19.808 -29.866  16.429  1.00 82.53           H  
ATOM     89  HG2 GLU A  15     -17.373 -30.077  17.165  1.00 82.91           H  
ATOM     90  HG3 GLU A  15     -17.329 -28.298  17.140  1.00 82.91           H  
ATOM     91  N   ALA A  16     -21.954 -27.893  18.234  1.00 82.50           N  
ATOM     92  CA  ALA A  16     -23.376 -28.046  18.537  1.00 82.59           C  
ATOM     93  C   ALA A  16     -24.219 -26.902  17.982  1.00 82.61           C  
ATOM     94  O   ALA A  16     -25.348 -27.120  17.538  1.00 82.66           O  
ATOM     95  CB  ALA A  16     -23.586 -28.184  20.038  1.00 82.65           C  
ATOM     96  H   ALA A  16     -21.306 -27.772  19.000  1.00 82.50           H  
ATOM     97  HA  ALA A  16     -23.712 -28.957  18.042  1.00 82.59           H  
ATOM     98  HB1 ALA A  16     -23.251 -27.275  20.537  1.00 82.65           H  
ATOM     99  HB2 ALA A  16     -23.013 -29.034  20.408  1.00 82.65           H  
ATOM    100  HB3 ALA A  16     -24.645 -28.342  20.244  1.00 82.65           H  
ATOM    101  N   LEU A  17     -23.663 -25.692  18.012  1.00 82.64           N  
ATOM    102  CA  LEU A  17     -24.334 -24.507  17.476  1.00 82.67           C  
ATOM    103  C   LEU A  17     -24.387 -24.522  15.949  1.00 82.78           C  
ATOM    104  O   LEU A  17     -25.395 -24.130  15.359  1.00 82.78           O  
ATOM    105  CB  LEU A  17     -23.658 -23.223  17.970  1.00 82.58           C  
ATOM    106  CG  LEU A  17     -23.810 -22.832  19.444  1.00 82.43           C  
ATOM    107  CD1 LEU A  17     -22.799 -21.762  19.812  1.00 82.50           C  
ATOM    108  CD2 LEU A  17     -25.220 -22.365  19.771  1.00 82.44           C  
ATOM    109  H   LEU A  17     -22.745 -25.589  18.420  1.00 82.64           H  
ATOM    110  HA  LEU A  17     -25.360 -24.528  17.845  1.00 82.67           H  
ATOM    111  HB2 LEU A  17     -22.591 -23.326  17.774  1.00 82.58           H  
ATOM    112  HB3 LEU A  17     -24.059 -22.401  17.377  1.00 82.58           H  
ATOM    113  HG  LEU A  17     -23.619 -23.725  20.039  1.00 82.43           H  
ATOM    114 HD11 LEU A  17     -22.986 -20.866  19.219  1.00 82.50           H  
ATOM    115 HD12 LEU A  17     -21.792 -22.128  19.610  1.00 82.50           H  
ATOM    116 HD13 LEU A  17     -22.892 -21.523  20.871  1.00 82.50           H  
ATOM    117 HD21 LEU A  17     -25.449 -21.470  19.193  1.00 82.44           H  
ATOM    118 HD22 LEU A  17     -25.290 -22.139  20.835  1.00 82.44           H  
ATOM    119 HD23 LEU A  17     -25.931 -23.152  19.519  1.00 82.44           H  
ATOM    120  N   LYS A  18     -23.302 -24.977  15.325  1.00 82.92           N  
ATOM    121  CA  LYS A  18     -23.211 -25.091  13.868  1.00 83.13           C  
ATOM    122  C   LYS A  18     -24.182 -26.148  13.336  1.00 83.38           C  
ATOM    123  O   LYS A  18     -24.821 -25.950  12.297  1.00 83.35           O  
ATOM    124  CB  LYS A  18     -21.780 -25.441  13.454  1.00 83.05           C  
ATOM    125  CG  LYS A  18     -21.454 -25.161  11.998  1.00 82.92           C  
ATOM    126  CD  LYS A  18     -20.145 -25.829  11.598  1.00 83.03           C  
ATOM    127  CE  LYS A  18     -19.559 -25.220  10.330  1.00 83.13           C  
ATOM    128  NZ  LYS A  18     -20.450 -25.371   9.143  1.00 83.44           N1+
ATOM    129  H   LYS A  18     -22.507 -25.256  15.881  1.00 82.92           H  
ATOM    130  HA  LYS A  18     -23.484 -24.128  13.437  1.00 83.13           H  
ATOM    131  HB2 LYS A  18     -21.096 -24.860  14.073  1.00 83.05           H  
ATOM    132  HB3 LYS A  18     -21.624 -26.504  13.639  1.00 83.05           H  
ATOM    133  HG2 LYS A  18     -22.258 -25.547  11.371  1.00 82.92           H  
ATOM    134  HG3 LYS A  18     -21.365 -24.084  11.853  1.00 82.92           H  
ATOM    135  HD2 LYS A  18     -20.329 -26.890  11.427  1.00 83.03           H  
ATOM    136  HD3 LYS A  18     -19.427 -25.711  12.410  1.00 83.03           H  
ATOM    137  HE2 LYS A  18     -18.610 -25.711  10.116  1.00 83.13           H  
ATOM    138  HE3 LYS A  18     -19.388 -24.157  10.502  1.00 83.13           H  
ATOM    139  HZ1 LYS A  18     -20.618 -26.352   8.971  1.00 83.44           H  
ATOM    140  HZ2 LYS A  18     -20.007 -24.958   8.335  1.00 83.44           H  
ATOM    141  HZ3 LYS A  18     -21.328 -24.905   9.320  1.00 83.44           H  
ATOM    142  N   GLU A  19     -24.284 -27.260  14.064  1.00 83.68           N  
ATOM    143  CA  GLU A  19     -25.185 -28.360  13.720  1.00 83.94           C  
ATOM    144  C   GLU A  19     -26.654 -27.940  13.822  1.00 83.89           C  
ATOM    145  O   GLU A  19     -27.446 -28.214  12.919  1.00 83.90           O  
ATOM    146  CB  GLU A  19     -24.920 -29.567  14.629  1.00 84.05           C  
ATOM    147  CG  GLU A  19     -25.706 -30.832  14.262  1.00 84.69           C  
ATOM    148  CD  GLU A  19     -25.965 -31.745  15.456  1.00 85.51           C  
ATOM    149  OE1 GLU A  19     -25.802 -32.977  15.301  1.00 85.63           O  
ATOM    150  OE2 GLU A  19     -26.337 -31.235  16.540  1.00 85.92           O1-
ATOM    151  H   GLU A  19     -23.712 -27.347  14.892  1.00 83.68           H  
ATOM    152  HA  GLU A  19     -24.987 -28.637  12.685  1.00 83.94           H  
ATOM    153  HB2 GLU A  19     -23.857 -29.802  14.580  1.00 84.05           H  
ATOM    154  HB3 GLU A  19     -25.183 -29.288  15.649  1.00 84.05           H  
ATOM    155  HG2 GLU A  19     -25.138 -31.389  13.517  1.00 84.69           H  
ATOM    156  HG3 GLU A  19     -26.665 -30.534  13.839  1.00 84.69           H  
ATOM    157  N   ALA A  20     -27.002 -27.274  14.920  1.00 83.86           N  
ATOM    158  CA  ALA A  20     -28.385 -26.895  15.200  1.00 83.93           C  
ATOM    159  C   ALA A  20     -28.947 -25.865  14.219  1.00 84.02           C  
ATOM    160  O   ALA A  20     -30.130 -25.915  13.867  1.00 84.15           O  
ATOM    161  CB  ALA A  20     -28.509 -26.386  16.625  1.00 83.83           C  
ATOM    162  H   ALA A  20     -26.284 -27.021  15.584  1.00 83.86           H  
ATOM    163  HA  ALA A  20     -28.984 -27.797  15.073  1.00 83.93           H  
ATOM    164  HB1 ALA A  20     -27.907 -25.485  16.742  1.00 83.83           H  
ATOM    165  HB2 ALA A  20     -28.156 -27.151  17.316  1.00 83.83           H  
ATOM    166  HB3 ALA A  20     -29.553 -26.157  16.839  1.00 83.83           H  
ATOM    167  N   THR A  21     -28.093 -24.946  13.774  1.00 84.01           N  
ATOM    168  CA  THR A  21     -28.534 -23.798  12.981  1.00 83.90           C  
ATOM    169  C   THR A  21     -28.520 -24.027  11.465  1.00 83.93           C  
ATOM    170  O   THR A  21     -28.786 -23.096  10.703  1.00 83.98           O  
ATOM    171  CB  THR A  21     -27.703 -22.535  13.311  1.00 83.85           C  
ATOM    172  OG1 THR A  21     -26.309 -22.837  13.190  1.00 83.83           O  
ATOM    173  CG2 THR A  21     -27.996 -22.043  14.725  1.00 83.69           C  
ATOM    174  H   THR A  21     -27.111 -25.044  13.990  1.00 84.01           H  
ATOM    175  HA  THR A  21     -29.576 -23.653  13.268  1.00 83.90           H  
ATOM    176  HB  THR A  21     -27.976 -21.748  12.608  1.00 83.85           H  
ATOM    177 HG21 THR A  21     -27.728 -22.819  15.442  1.00 83.69           H  
ATOM    178 HG22 THR A  21     -29.058 -21.814  14.817  1.00 83.69           H  
ATOM    179 HG23 THR A  21     -27.412 -21.145  14.926  1.00 83.69           H  
ATOM    180  HG1 THR A  21     -26.107 -23.531  13.821  1.00 83.83           H  
ATOM    181  N   LYS A  22     -28.223 -25.255  11.034  1.00 83.89           N  
ATOM    182  CA  LYS A  22     -28.148 -25.586   9.601  1.00 83.84           C  
ATOM    183  C   LYS A  22     -29.417 -25.205   8.821  1.00 83.77           C  
ATOM    184  O   LYS A  22     -29.332 -24.554   7.774  1.00 83.74           O  
ATOM    185  CB  LYS A  22     -27.786 -27.066   9.374  1.00 83.88           C  
ATOM    186  CG  LYS A  22     -28.769 -28.085   9.971  1.00 84.18           C  
ATOM    187  CD  LYS A  22     -28.734 -29.428   9.241  1.00 84.48           C  
ATOM    188  CE  LYS A  22     -29.578 -29.403   7.969  1.00 84.62           C  
ATOM    189  NZ  LYS A  22     -29.665 -30.741   7.322  1.00 84.76           N1+
ATOM    190  H   LYS A  22     -28.044 -25.981  11.713  1.00 83.89           H  
ATOM    191  HA  LYS A  22     -27.341 -24.972   9.201  1.00 83.84           H  
ATOM    192  HB2 LYS A  22     -27.735 -27.238   8.299  1.00 83.88           H  
ATOM    193  HB3 LYS A  22     -26.806 -27.244   9.818  1.00 83.88           H  
ATOM    194  HG2 LYS A  22     -28.511 -28.249  11.017  1.00 84.18           H  
ATOM    195  HG3 LYS A  22     -29.778 -27.678   9.905  1.00 84.18           H  
ATOM    196  HD2 LYS A  22     -29.120 -30.201   9.905  1.00 84.48           H  
ATOM    197  HD3 LYS A  22     -27.702 -29.659   8.976  1.00 84.48           H  
ATOM    198  HE2 LYS A  22     -29.130 -28.702   7.265  1.00 84.62           H  
ATOM    199  HE3 LYS A  22     -30.584 -29.070   8.223  1.00 84.62           H  
ATOM    200  HZ1 LYS A  22     -28.737 -31.060   7.082  1.00 84.76           H  
ATOM    201  HZ2 LYS A  22     -30.225 -30.674   6.484  1.00 84.76           H  
ATOM    202  HZ3 LYS A  22     -30.092 -31.397   7.961  1.00 84.76           H  
ATOM    203  N   GLU A  23     -30.579 -25.601   9.346  1.00 83.64           N  
ATOM    204  CA  GLU A  23     -31.873 -25.357   8.697  1.00 83.54           C  
ATOM    205  C   GLU A  23     -32.250 -23.876   8.698  1.00 83.38           C  
ATOM    206  O   GLU A  23     -32.900 -23.391   7.767  1.00 83.36           O  
ATOM    207  CB  GLU A  23     -32.982 -26.180   9.368  1.00 83.55           C  
ATOM    208  CG  GLU A  23     -32.999 -27.670   8.998  1.00 83.77           C  
ATOM    209  CD  GLU A  23     -33.766 -27.976   7.711  1.00 84.17           C  
ATOM    210  OE1 GLU A  23     -34.374 -27.052   7.123  1.00 84.26           O  
ATOM    211  OE2 GLU A  23     -33.766 -29.154   7.288  1.00 83.96           O1-
ATOM    212  H   GLU A  23     -30.567 -26.090  10.229  1.00 83.64           H  
ATOM    213  HA  GLU A  23     -31.770 -25.672   7.659  1.00 83.54           H  
ATOM    214  HB2 GLU A  23     -32.855 -26.101  10.448  1.00 83.55           H  
ATOM    215  HB3 GLU A  23     -33.942 -25.750   9.083  1.00 83.55           H  
ATOM    216  HG2 GLU A  23     -33.464 -28.222   9.815  1.00 83.77           H  
ATOM    217  HG3 GLU A  23     -31.969 -28.005   8.873  1.00 83.77           H  
ATOM    218  N   VAL A  24     -31.830 -23.172   9.747  1.00 83.17           N  
ATOM    219  CA  VAL A  24     -32.134 -21.751   9.920  1.00 82.90           C  
ATOM    220  C   VAL A  24     -31.160 -20.865   9.134  1.00 82.70           C  
ATOM    221  O   VAL A  24     -31.498 -19.741   8.754  1.00 82.62           O  
ATOM    222  CB  VAL A  24     -32.125 -21.336  11.413  1.00 82.92           C  
ATOM    223  CG1 VAL A  24     -33.223 -20.322  11.674  1.00 82.85           C  
ATOM    224  CG2 VAL A  24     -32.304 -22.554  12.327  1.00 82.91           C  
ATOM    225  H   VAL A  24     -31.278 -23.638  10.453  1.00 83.17           H  
ATOM    226  HA  VAL A  24     -33.139 -21.602   9.526  1.00 82.90           H  
ATOM    227  HB  VAL A  24     -31.158 -20.886  11.636  1.00 82.92           H  
ATOM    228 HG11 VAL A  24     -34.192 -20.770  11.451  1.00 82.85           H  
ATOM    229 HG12 VAL A  24     -33.071 -19.450  11.038  1.00 82.85           H  
ATOM    230 HG13 VAL A  24     -33.195 -20.018  12.720  1.00 82.85           H  
ATOM    231 HG21 VAL A  24     -33.266 -23.023  12.123  1.00 82.91           H  
ATOM    232 HG22 VAL A  24     -32.269 -22.235  13.369  1.00 82.91           H  
ATOM    233 HG23 VAL A  24     -31.504 -23.270  12.139  1.00 82.91           H  
ATOM    234  N   HIS A  25     -29.955 -21.380   8.897  1.00 82.43           N  
ATOM    235  CA  HIS A  25     -28.953 -20.684   8.094  1.00 82.21           C  
ATOM    236  C   HIS A  25     -29.298 -20.762   6.605  1.00 82.15           C  
ATOM    237  O   HIS A  25     -29.076 -19.804   5.862  1.00 82.15           O  
ATOM    238  CB  HIS A  25     -27.555 -21.255   8.360  1.00 82.17           C  
ATOM    239  CG  HIS A  25     -26.449 -20.479   7.714  1.00 81.99           C  
ATOM    240  ND1 HIS A  25     -25.944 -20.800   6.472  1.00 81.79           N  
ATOM    241  CD2 HIS A  25     -25.751 -19.398   8.136  1.00 81.74           C  
ATOM    242  CE1 HIS A  25     -24.983 -19.951   6.158  1.00 81.55           C  
ATOM    243  NE2 HIS A  25     -24.848 -19.088   7.149  1.00 81.45           N  
ATOM    244  H   HIS A  25     -29.726 -22.283   9.286  1.00 82.43           H  
ATOM    245  HA  HIS A  25     -28.953 -19.634   8.385  1.00 82.21           H  
ATOM    246  HB2 HIS A  25     -27.524 -22.277   7.981  1.00 82.17           H  
ATOM    247  HB3 HIS A  25     -27.386 -21.261   9.437  1.00 82.17           H  
ATOM    248  HD2 HIS A  25     -25.880 -18.877   9.073  1.00 81.74           H  
ATOM    249  HE1 HIS A  25     -24.405 -19.960   5.246  1.00 81.55           H  
ATOM    250  N   THR A  26     -29.841 -21.902   6.180  1.00 82.02           N  
ATOM    251  CA  THR A  26     -30.300 -22.085   4.802  1.00 81.93           C  
ATOM    252  C   THR A  26     -31.533 -21.221   4.546  1.00 81.85           C  
ATOM    253  O   THR A  26     -31.693 -20.654   3.461  1.00 81.84           O  
ATOM    254  CB  THR A  26     -30.640 -23.562   4.508  1.00 81.93           C  
ATOM    255  OG1 THR A  26     -29.639 -24.409   5.083  1.00 82.14           O  
ATOM    256  CG2 THR A  26     -30.711 -23.817   3.007  1.00 81.87           C  
ATOM    257  H   THR A  26     -29.939 -22.667   6.832  1.00 82.02           H  
ATOM    258  HA  THR A  26     -29.489 -21.783   4.139  1.00 81.93           H  
ATOM    259  HB  THR A  26     -31.613 -23.783   4.946  1.00 81.93           H  
ATOM    260 HG21 THR A  26     -29.743 -23.600   2.555  1.00 81.87           H  
ATOM    261 HG22 THR A  26     -31.471 -23.173   2.565  1.00 81.87           H  
ATOM    262 HG23 THR A  26     -30.970 -24.860   2.828  1.00 81.87           H  
ATOM    263  HG1 THR A  26     -28.800 -24.186   4.674  1.00 82.14           H  
ATOM    264  N   GLN A  27     -32.393 -21.131   5.560  1.00 81.69           N  
ATOM    265  CA  GLN A  27     -33.571 -20.272   5.539  1.00 81.54           C  
ATOM    266  C   GLN A  27     -33.160 -18.808   5.385  1.00 81.48           C  
ATOM    267  O   GLN A  27     -33.854 -18.027   4.733  1.00 81.53           O  
ATOM    268  CB  GLN A  27     -34.378 -20.470   6.825  1.00 81.50           C  
ATOM    269  CG  GLN A  27     -35.835 -20.018   6.752  1.00 81.56           C  
ATOM    270  CD  GLN A  27     -36.601 -20.239   8.056  1.00 81.53           C  
ATOM    271  OE1 GLN A  27     -37.669 -19.661   8.262  1.00 81.47           O  
ATOM    272  NE2 GLN A  27     -36.058 -21.075   8.938  1.00 81.31           N  
ATOM    273  H   GLN A  27     -32.220 -21.686   6.386  1.00 81.69           H  
ATOM    274  HA  GLN A  27     -34.193 -20.543   4.686  1.00 81.54           H  
ATOM    275  HB2 GLN A  27     -34.366 -21.532   7.071  1.00 81.50           H  
ATOM    276  HB3 GLN A  27     -33.889 -19.907   7.620  1.00 81.50           H  
ATOM    277  HG2 GLN A  27     -36.332 -20.578   5.959  1.00 81.56           H  
ATOM    278  HG3 GLN A  27     -35.856 -18.955   6.514  1.00 81.56           H  
ATOM    279 HE21 GLN A  27     -36.524 -21.256   9.816  1.00 81.31           H  
ATOM    280 HE22 GLN A  27     -35.180 -21.529   8.730  1.00 81.31           H  
ATOM    281  N   ALA A  28     -32.024 -18.454   5.985  1.00 81.42           N  
ATOM    282  CA  ALA A  28     -31.471 -17.101   5.909  1.00 81.32           C  
ATOM    283  C   ALA A  28     -30.774 -16.819   4.575  1.00 81.27           C  
ATOM    284  O   ALA A  28     -30.723 -15.670   4.132  1.00 81.33           O  
ATOM    285  CB  ALA A  28     -30.518 -16.857   7.066  1.00 81.37           C  
ATOM    286  H   ALA A  28     -31.522 -19.151   6.516  1.00 81.42           H  
ATOM    287  HA  ALA A  28     -32.311 -16.410   5.977  1.00 81.32           H  
ATOM    288  HB1 ALA A  28     -29.678 -17.548   6.997  1.00 81.37           H  
ATOM    289  HB2 ALA A  28     -31.042 -17.016   8.008  1.00 81.37           H  
ATOM    290  HB3 ALA A  28     -30.149 -15.832   7.023  1.00 81.37           H  
ATOM    291  N   GLU A  29     -30.233 -17.864   3.948  1.00 81.12           N  
ATOM    292  CA  GLU A  29     -29.642 -17.753   2.612  1.00 80.95           C  
ATOM    293  C   GLU A  29     -30.717 -17.569   1.547  1.00 80.85           C  
ATOM    294  O   GLU A  29     -30.476 -16.950   0.509  1.00 80.86           O  
ATOM    295  CB  GLU A  29     -28.811 -18.990   2.280  1.00 80.96           C  
ATOM    296  CG  GLU A  29     -27.461 -19.044   2.963  1.00 81.07           C  
ATOM    297  CD  GLU A  29     -26.560 -20.113   2.375  1.00 81.27           C  
ATOM    298  OE1 GLU A  29     -26.310 -20.076   1.150  1.00 81.34           O  
ATOM    299  OE2 GLU A  29     -26.095 -20.986   3.140  1.00 81.33           O1-
ATOM    300  H   GLU A  29     -30.231 -18.762   4.410  1.00 81.12           H  
ATOM    301  HA  GLU A  29     -28.995 -16.876   2.617  1.00 80.95           H  
ATOM    302  HB2 GLU A  29     -29.379 -19.871   2.579  1.00 80.96           H  
ATOM    303  HB3 GLU A  29     -28.648 -19.011   1.202  1.00 80.96           H  
ATOM    304  HG2 GLU A  29     -27.612 -19.256   4.021  1.00 81.07           H  
ATOM    305  HG3 GLU A  29     -26.974 -18.075   2.853  1.00 81.07           H  
ATOM    306  N   ASN A  30     -31.899 -18.119   1.812  1.00 80.74           N  
ATOM    307  CA  ASN A  30     -33.038 -18.001   0.909  1.00 80.58           C  
ATOM    308  C   ASN A  30     -34.017 -16.899   1.329  1.00 80.47           C  
ATOM    309  O   ASN A  30     -35.215 -16.962   1.032  1.00 80.47           O  
ATOM    310  CB  ASN A  30     -33.739 -19.357   0.751  1.00 80.62           C  
ATOM    311  CG  ASN A  30     -32.849 -20.408   0.093  1.00 80.55           C  
ATOM    312  OD1 ASN A  30     -32.917 -21.590   0.431  1.00 80.44           O  
ATOM    313  ND2 ASN A  30     -32.009 -19.979  -0.848  1.00 80.24           N  
ATOM    314  H   ASN A  30     -32.012 -18.638   2.671  1.00 80.74           H  
ATOM    315  HA  ASN A  30     -32.651 -17.699  -0.064  1.00 80.58           H  
ATOM    316  HB2 ASN A  30     -34.629 -19.220   0.137  1.00 80.62           H  
ATOM    317  HB3 ASN A  30     -34.031 -19.716   1.738  1.00 80.62           H  
ATOM    318 HD21 ASN A  30     -31.396 -20.633  -1.314  1.00 80.24           H  
ATOM    319 HD22 ASN A  30     -31.985 -19.000  -1.095  1.00 80.24           H  
ATOM    320  N   ALA A  31     -33.492 -15.893   2.027  1.00 80.32           N  
ATOM    321  CA  ALA A  31     -34.232 -14.668   2.309  1.00 80.14           C  
ATOM    322  C   ALA A  31     -34.256 -13.814   1.045  1.00 80.04           C  
ATOM    323  O   ALA A  31     -33.277 -13.779   0.294  1.00 79.93           O  
ATOM    324  CB  ALA A  31     -33.592 -13.908   3.455  1.00 80.11           C  
ATOM    325  H   ALA A  31     -32.547 -15.982   2.373  1.00 80.32           H  
ATOM    326  HA  ALA A  31     -35.251 -14.915   2.606  1.00 80.14           H  
ATOM    327  HB1 ALA A  31     -32.568 -13.645   3.190  1.00 80.11           H  
ATOM    328  HB2 ALA A  31     -33.587 -14.533   4.348  1.00 80.11           H  
ATOM    329  HB3 ALA A  31     -34.161 -12.999   3.651  1.00 80.11           H  
ATOM    330  N   GLU A  32     -35.375 -13.130   0.820  1.00 79.88           N  
ATOM    331  CA  GLU A  32     -35.600 -12.377  -0.413  1.00 79.80           C  
ATOM    332  C   GLU A  32     -34.525 -11.310  -0.653  1.00 79.61           C  
ATOM    333  O   GLU A  32     -34.058 -11.135  -1.783  1.00 79.62           O  
ATOM    334  CB  GLU A  32     -36.995 -11.745  -0.403  1.00 79.91           C  
ATOM    335  CG  GLU A  32     -37.834 -12.006  -1.658  1.00 80.41           C  
ATOM    336  CD  GLU A  32     -37.295 -11.317  -2.904  1.00 81.16           C  
ATOM    337  OE1 GLU A  32     -37.784 -10.214  -3.230  1.00 81.41           O  
ATOM    338  OE2 GLU A  32     -36.386 -11.877  -3.556  1.00 81.44           O1-
ATOM    339  H   GLU A  32     -36.096 -13.131   1.527  1.00 79.88           H  
ATOM    340  HA  GLU A  32     -35.533 -13.084  -1.240  1.00 79.80           H  
ATOM    341  HB2 GLU A  32     -37.539 -12.140   0.455  1.00 79.91           H  
ATOM    342  HB3 GLU A  32     -36.877 -10.667  -0.294  1.00 79.91           H  
ATOM    343  HG2 GLU A  32     -38.847 -11.647  -1.476  1.00 80.41           H  
ATOM    344  HG3 GLU A  32     -37.857 -13.080  -1.840  1.00 80.41           H  
ATOM    345  N   PHE A  33     -34.133 -10.614   0.415  1.00 79.27           N  
ATOM    346  CA  PHE A  33     -33.098  -9.581   0.351  1.00 78.93           C  
ATOM    347  C   PHE A  33     -31.740 -10.161  -0.049  1.00 78.63           C  
ATOM    348  O   PHE A  33     -31.089  -9.657  -0.969  1.00 78.56           O  
ATOM    349  CB  PHE A  33     -32.986  -8.859   1.700  1.00 79.07           C  
ATOM    350  CG  PHE A  33     -32.084  -7.651   1.678  1.00 79.35           C  
ATOM    351  CD1 PHE A  33     -30.704  -7.789   1.821  1.00 79.80           C  
ATOM    352  CD2 PHE A  33     -32.614  -6.375   1.528  1.00 79.46           C  
ATOM    353  CE1 PHE A  33     -29.864  -6.675   1.802  1.00 79.88           C  
ATOM    354  CE2 PHE A  33     -31.783  -5.256   1.511  1.00 79.80           C  
ATOM    355  CZ  PHE A  33     -30.406  -5.407   1.646  1.00 79.85           C  
ATOM    356  H   PHE A  33     -34.569 -10.808   1.305  1.00 79.27           H  
ATOM    357  HA  PHE A  33     -33.393  -8.867  -0.418  1.00 78.93           H  
ATOM    358  HB2 PHE A  33     -33.983  -8.536   2.000  1.00 79.07           H  
ATOM    359  HB3 PHE A  33     -32.596  -9.564   2.434  1.00 79.07           H  
ATOM    360  HD1 PHE A  33     -30.279  -8.773   1.948  1.00 79.80           H  
ATOM    361  HD2 PHE A  33     -33.682  -6.249   1.423  1.00 79.46           H  
ATOM    362  HE1 PHE A  33     -28.796  -6.799   1.908  1.00 79.88           H  
ATOM    363  HE2 PHE A  33     -32.208  -4.270   1.393  1.00 79.80           H  
ATOM    364  HZ  PHE A  33     -29.762  -4.540   1.629  1.00 79.85           H  
ATOM    365  N   MET A  34     -31.328 -11.219   0.650  1.00 78.23           N  
ATOM    366  CA  MET A  34     -30.019 -11.846   0.447  1.00 77.71           C  
ATOM    367  C   MET A  34     -29.963 -12.671  -0.832  1.00 77.44           C  
ATOM    368  O   MET A  34     -28.878 -12.965  -1.340  1.00 77.42           O  
ATOM    369  CB  MET A  34     -29.635 -12.716   1.648  1.00 77.66           C  
ATOM    370  CG  MET A  34     -29.611 -11.982   2.986  1.00 77.45           C  
ATOM    371  SD  MET A  34     -28.681 -10.435   2.978  1.00 76.90           S  
ATOM    372  CE  MET A  34     -26.993 -11.016   2.844  1.00 76.77           C  
ATOM    373  H   MET A  34     -31.945 -11.605   1.350  1.00 78.23           H  
ATOM    374  HA  MET A  34     -29.298 -11.034   0.349  1.00 77.71           H  
ATOM    375  HB2 MET A  34     -28.641 -13.125   1.467  1.00 77.66           H  
ATOM    376  HB3 MET A  34     -30.355 -13.531   1.721  1.00 77.66           H  
ATOM    377  HG2 MET A  34     -29.164 -12.643   3.729  1.00 77.45           H  
ATOM    378  HG3 MET A  34     -30.639 -11.759   3.270  1.00 77.45           H  
ATOM    379  HE1 MET A  34     -26.315 -10.163   2.829  1.00 76.77           H  
ATOM    380  HE2 MET A  34     -26.878 -11.588   1.924  1.00 76.77           H  
ATOM    381  HE3 MET A  34     -26.758 -11.651   3.698  1.00 76.77           H  
ATOM    382  N   ARG A  35     -31.136 -13.049  -1.337  1.00 77.10           N  
ATOM    383  CA  ARG A  35     -31.250 -13.721  -2.626  1.00 76.76           C  
ATOM    384  C   ARG A  35     -30.811 -12.740  -3.709  1.00 76.36           C  
ATOM    385  O   ARG A  35     -30.059 -13.101  -4.617  1.00 76.34           O  
ATOM    386  CB  ARG A  35     -32.689 -14.182  -2.863  1.00 76.89           C  
ATOM    387  CG  ARG A  35     -32.816 -15.576  -3.457  1.00 77.24           C  
ATOM    388  CD  ARG A  35     -34.252 -16.081  -3.341  1.00 77.95           C  
ATOM    389  NE  ARG A  35     -34.375 -17.506  -3.655  1.00 78.41           N  
ATOM    390  CZ  ARG A  35     -34.578 -17.999  -4.876  1.00 78.83           C  
ATOM    391  NH1 ARG A  35     -34.678 -17.189  -5.925  1.00 78.77           N  
ATOM    392  NH2 ARG A  35     -34.679 -19.311  -5.052  1.00 78.88           N1+
ATOM    393  H   ARG A  35     -31.976 -12.864  -0.808  1.00 77.10           H  
ATOM    394  HA  ARG A  35     -30.615 -14.607  -2.647  1.00 76.76           H  
ATOM    395  HB2 ARG A  35     -33.212 -14.171  -1.907  1.00 76.89           H  
ATOM    396  HB3 ARG A  35     -33.164 -13.477  -3.545  1.00 76.89           H  
ATOM    397  HG2 ARG A  35     -32.153 -16.255  -2.921  1.00 77.24           H  
ATOM    398  HG3 ARG A  35     -32.531 -15.545  -4.509  1.00 77.24           H  
ATOM    399  HD2 ARG A  35     -34.878 -15.516  -4.032  1.00 77.95           H  
ATOM    400  HD3 ARG A  35     -34.598 -15.917  -2.321  1.00 77.95           H  
ATOM    401  HE  ARG A  35     -34.301 -18.162  -2.891  1.00 78.41           H  
ATOM    402 HH11 ARG A  35     -34.830 -17.573  -6.847  1.00 78.77           H  
ATOM    403 HH12 ARG A  35     -34.602 -16.190  -5.800  1.00 78.77           H  
ATOM    404 HH21 ARG A  35     -34.602 -19.934  -4.261  1.00 78.88           H  
ATOM    405 HH22 ARG A  35     -34.833 -19.686  -5.977  1.00 78.88           H  
ATOM    406  N   ASN A  36     -31.270 -11.495  -3.585  1.00 75.80           N  
ATOM    407  CA  ASN A  36     -30.856 -10.416  -4.475  1.00 75.25           C  
ATOM    408  C   ASN A  36     -29.410  -9.992  -4.243  1.00 74.77           C  
ATOM    409  O   ASN A  36     -28.679  -9.729  -5.198  1.00 74.64           O  
ATOM    410  CB  ASN A  36     -31.786  -9.208  -4.330  1.00 75.32           C  
ATOM    411  CG  ASN A  36     -33.196  -9.481  -4.834  1.00 75.51           C  
ATOM    412  OD1 ASN A  36     -34.155  -8.848  -4.393  1.00 75.75           O  
ATOM    413  ND2 ASN A  36     -33.327 -10.422  -5.764  1.00 75.97           N  
ATOM    414  H   ASN A  36     -31.929 -11.291  -2.847  1.00 75.80           H  
ATOM    415  HA  ASN A  36     -30.924 -10.804  -5.491  1.00 75.25           H  
ATOM    416  HB2 ASN A  36     -31.368  -8.377  -4.899  1.00 75.32           H  
ATOM    417  HB3 ASN A  36     -31.840  -8.936  -3.276  1.00 75.32           H  
ATOM    418 HD21 ASN A  36     -34.240 -10.641  -6.136  1.00 75.97           H  
ATOM    419 HD22 ASN A  36     -32.513 -10.918  -6.099  1.00 75.97           H  
ATOM    420  N   PHE A  37     -29.006  -9.935  -2.975  1.00 74.26           N  
ATOM    421  CA  PHE A  37     -27.662  -9.490  -2.604  1.00 73.75           C  
ATOM    422  C   PHE A  37     -26.573 -10.359  -3.229  1.00 73.43           C  
ATOM    423  O   PHE A  37     -25.560  -9.839  -3.699  1.00 73.41           O  
ATOM    424  CB  PHE A  37     -27.492  -9.443  -1.080  1.00 73.73           C  
ATOM    425  CG  PHE A  37     -26.366  -8.556  -0.625  1.00 73.33           C  
ATOM    426  CD1 PHE A  37     -25.064  -9.038  -0.551  1.00 73.13           C  
ATOM    427  CD2 PHE A  37     -26.608  -7.232  -0.278  1.00 73.23           C  
ATOM    428  CE1 PHE A  37     -24.020  -8.214  -0.140  1.00 73.10           C  
ATOM    429  CE2 PHE A  37     -25.568  -6.401   0.135  1.00 73.11           C  
ATOM    430  CZ  PHE A  37     -24.273  -6.894   0.203  1.00 72.84           C  
ATOM    431  H   PHE A  37     -29.649 -10.208  -2.245  1.00 74.26           H  
ATOM    432  HA  PHE A  37     -27.549  -8.481  -3.000  1.00 73.75           H  
ATOM    433  HB2 PHE A  37     -28.419  -9.074  -0.641  1.00 73.73           H  
ATOM    434  HB3 PHE A  37     -27.299 -10.455  -0.724  1.00 73.73           H  
ATOM    435  HD1 PHE A  37     -24.860 -10.065  -0.816  1.00 73.13           H  
ATOM    436  HD2 PHE A  37     -27.614  -6.842  -0.329  1.00 73.23           H  
ATOM    437  HE1 PHE A  37     -23.014  -8.602  -0.088  1.00 73.10           H  
ATOM    438  HE2 PHE A  37     -25.770  -5.374   0.402  1.00 73.11           H  
ATOM    439  HZ  PHE A  37     -23.465  -6.252   0.522  1.00 72.84           H  
ATOM    440  N   GLN A  38     -26.793 -11.673  -3.231  1.00 73.03           N  
ATOM    441  CA  GLN A  38     -25.864 -12.634  -3.833  1.00 72.66           C  
ATOM    442  C   GLN A  38     -25.624 -12.359  -5.315  1.00 72.27           C  
ATOM    443  O   GLN A  38     -24.494 -12.450  -5.798  1.00 72.15           O  
ATOM    444  CB  GLN A  38     -26.378 -14.065  -3.643  1.00 72.77           C  
ATOM    445  CG  GLN A  38     -26.061 -14.665  -2.283  1.00 73.08           C  
ATOM    446  CD  GLN A  38     -24.568 -14.825  -2.053  1.00 73.90           C  
ATOM    447  OE1 GLN A  38     -23.834 -15.274  -2.938  1.00 74.29           O  
ATOM    448  NE2 GLN A  38     -24.109 -14.453  -0.861  1.00 73.86           N  
ATOM    449  H   GLN A  38     -27.637 -12.022  -2.799  1.00 73.03           H  
ATOM    450  HA  GLN A  38     -24.909 -12.519  -3.320  1.00 72.66           H  
ATOM    451  HB2 GLN A  38     -27.461 -14.059  -3.770  1.00 72.77           H  
ATOM    452  HB3 GLN A  38     -25.926 -14.695  -4.409  1.00 72.77           H  
ATOM    453  HG2 GLN A  38     -26.533 -15.645  -2.215  1.00 73.08           H  
ATOM    454  HG3 GLN A  38     -26.466 -14.012  -1.510  1.00 73.08           H  
ATOM    455 HE21 GLN A  38     -23.124 -14.533  -0.652  1.00 73.86           H  
ATOM    456 HE22 GLN A  38     -24.745 -14.091  -0.165  1.00 73.86           H  
ATOM    457  N   LYS A  39     -26.699 -12.013  -6.020  1.00 71.87           N  
ATOM    458  CA  LYS A  39     -26.644 -11.695  -7.444  1.00 71.42           C  
ATOM    459  C   LYS A  39     -26.239 -10.237  -7.699  1.00 70.97           C  
ATOM    460  O   LYS A  39     -26.212  -9.784  -8.846  1.00 70.97           O  
ATOM    461  CB  LYS A  39     -27.990 -12.012  -8.112  1.00 71.54           C  
ATOM    462  CG  LYS A  39     -28.290 -13.506  -8.258  1.00 71.77           C  
ATOM    463  CD  LYS A  39     -29.500 -13.743  -9.154  1.00 72.19           C  
ATOM    464  CE  LYS A  39     -29.526 -15.172  -9.690  1.00 72.43           C  
ATOM    465  NZ  LYS A  39     -30.487 -15.347 -10.823  1.00 72.12           N1+
ATOM    466  H   LYS A  39     -27.592 -11.969  -5.549  1.00 71.87           H  
ATOM    467  HA  LYS A  39     -25.870 -12.321  -7.889  1.00 71.42           H  
ATOM    468  HB2 LYS A  39     -28.782 -11.563  -7.512  1.00 71.54           H  
ATOM    469  HB3 LYS A  39     -27.990 -11.566  -9.107  1.00 71.54           H  
ATOM    470  HG2 LYS A  39     -27.423 -14.001  -8.694  1.00 71.77           H  
ATOM    471  HG3 LYS A  39     -28.490 -13.926  -7.272  1.00 71.77           H  
ATOM    472  HD2 LYS A  39     -29.460 -13.050  -9.994  1.00 72.19           H  
ATOM    473  HD3 LYS A  39     -30.408 -13.564  -8.578  1.00 72.19           H  
ATOM    474  HE2 LYS A  39     -29.815 -15.843  -8.881  1.00 72.43           H  
ATOM    475  HE3 LYS A  39     -28.526 -15.432 -10.038  1.00 72.43           H  
ATOM    476  HZ1 LYS A  39     -31.419 -15.109 -10.514  1.00 72.12           H  
ATOM    477  HZ2 LYS A  39     -30.470 -16.308 -11.133  1.00 72.12           H  
ATOM    478  HZ3 LYS A  39     -30.221 -14.742 -11.587  1.00 72.12           H  
ATOM    479  N   GLY A  40     -25.927  -9.513  -6.625  1.00 70.43           N  
ATOM    480  CA  GLY A  40     -25.471  -8.125  -6.709  1.00 69.64           C  
ATOM    481  C   GLY A  40     -26.553  -7.116  -7.047  1.00 69.08           C  
ATOM    482  O   GLY A  40     -26.262  -6.042  -7.573  1.00 69.10           O  
ATOM    483  H   GLY A  40     -26.009  -9.941  -5.714  1.00 70.43           H  
ATOM    484  HA2 GLY A  40     -25.042  -7.851  -5.745  1.00 69.64           H  
ATOM    485  HA3 GLY A  40     -24.702  -8.067  -7.479  1.00 69.64           H  
ATOM    486  N   GLN A  41     -27.803  -7.459  -6.739  1.00 68.49           N  
ATOM    487  CA  GLN A  41     -28.948  -6.592  -7.028  1.00 67.84           C  
ATOM    488  C   GLN A  41     -29.318  -5.738  -5.810  1.00 67.20           C  
ATOM    489  O   GLN A  41     -30.451  -5.790  -5.318  1.00 67.13           O  
ATOM    490  CB  GLN A  41     -30.151  -7.420  -7.507  1.00 67.90           C  
ATOM    491  CG  GLN A  41     -30.003  -8.003  -8.917  1.00 68.30           C  
ATOM    492  CD  GLN A  41     -31.108  -8.993  -9.282  1.00 68.94           C  
ATOM    493  OE1 GLN A  41     -30.854 -10.007  -9.936  1.00 69.04           O  
ATOM    494  NE2 GLN A  41     -32.337  -8.701  -8.862  1.00 69.22           N  
ATOM    495  H   GLN A  41     -27.967  -8.349  -6.290  1.00 68.49           H  
ATOM    496  HA  GLN A  41     -28.661  -5.914  -7.832  1.00 67.84           H  
ATOM    497  HB2 GLN A  41     -30.294  -8.246  -6.811  1.00 67.90           H  
ATOM    498  HB3 GLN A  41     -31.032  -6.778  -7.495  1.00 67.90           H  
ATOM    499  HG2 GLN A  41     -29.044  -8.517  -8.980  1.00 68.30           H  
ATOM    500  HG3 GLN A  41     -30.023  -7.182  -9.634  1.00 68.30           H  
ATOM    501 HE21 GLN A  41     -33.105  -9.321  -9.077  1.00 69.22           H  
ATOM    502 HE22 GLN A  41     -32.502  -7.859  -8.328  1.00 69.22           H  
ATOM    503  N   VAL A  42     -28.350  -4.953  -5.336  1.00 66.26           N  
ATOM    504  CA  VAL A  42     -28.538  -4.100  -4.162  1.00 65.30           C  
ATOM    505  C   VAL A  42     -28.513  -2.609  -4.526  1.00 64.61           C  
ATOM    506  O   VAL A  42     -27.815  -2.193  -5.455  1.00 64.65           O  
ATOM    507  CB  VAL A  42     -27.501  -4.435  -3.042  1.00 65.39           C  
ATOM    508  CG1 VAL A  42     -26.112  -3.885  -3.372  1.00 65.24           C  
ATOM    509  CG2 VAL A  42     -27.981  -3.936  -1.679  1.00 65.34           C  
ATOM    510  H   VAL A  42     -27.455  -4.947  -5.804  1.00 66.26           H  
ATOM    511  HA  VAL A  42     -29.531  -4.314  -3.766  1.00 65.30           H  
ATOM    512  HB  VAL A  42     -27.417  -5.521  -2.993  1.00 65.39           H  
ATOM    513 HG11 VAL A  42     -26.156  -2.797  -3.430  1.00 65.24           H  
ATOM    514 HG12 VAL A  42     -25.780  -4.287  -4.329  1.00 65.24           H  
ATOM    515 HG13 VAL A  42     -25.410  -4.179  -2.592  1.00 65.24           H  
ATOM    516 HG21 VAL A  42     -28.074  -2.850  -1.702  1.00 65.34           H  
ATOM    517 HG22 VAL A  42     -27.261  -4.223  -0.913  1.00 65.34           H  
ATOM    518 HG23 VAL A  42     -28.951  -4.379  -1.451  1.00 65.34           H  
ATOM    519  N   THR A  43     -29.297  -1.818  -3.801  1.00 63.60           N  
ATOM    520  CA  THR A  43     -29.309  -0.367  -3.969  1.00 62.60           C  
ATOM    521  C   THR A  43     -28.620   0.327  -2.798  1.00 61.83           C  
ATOM    522  O   THR A  43     -28.263  -0.312  -1.806  1.00 61.69           O  
ATOM    523  CB  THR A  43     -30.748   0.186  -4.106  1.00 62.68           C  
ATOM    524  OG1 THR A  43     -31.589  -0.385  -3.093  1.00 62.61           O  
ATOM    525  CG2 THR A  43     -31.317  -0.131  -5.476  1.00 62.63           C  
ATOM    526  H   THR A  43     -29.905  -2.234  -3.110  1.00 63.60           H  
ATOM    527  HA  THR A  43     -28.764  -0.157  -4.889  1.00 62.60           H  
ATOM    528  HB  THR A  43     -30.713   1.269  -3.984  1.00 62.68           H  
ATOM    529 HG21 THR A  43     -31.358  -1.212  -5.611  1.00 62.63           H  
ATOM    530 HG22 THR A  43     -30.680   0.308  -6.244  1.00 62.63           H  
ATOM    531 HG23 THR A  43     -32.322   0.283  -5.557  1.00 62.63           H  
ATOM    532  HG1 THR A  43     -31.600  -1.336  -3.227  1.00 62.61           H  
ATOM    533  N   ARG A  44     -28.430   1.636  -2.925  1.00 60.91           N  
ATOM    534  CA  ARG A  44     -27.917   2.449  -1.831  1.00 60.01           C  
ATOM    535  C   ARG A  44     -28.900   2.484  -0.662  1.00 59.34           C  
ATOM    536  O   ARG A  44     -28.494   2.306   0.486  1.00 59.38           O  
ATOM    537  CB  ARG A  44     -27.576   3.861  -2.314  1.00 60.08           C  
ATOM    538  CG  ARG A  44     -26.185   3.971  -2.918  1.00 59.98           C  
ATOM    539  CD  ARG A  44     -26.087   5.100  -3.927  1.00 59.78           C  
ATOM    540  NE  ARG A  44     -24.881   4.976  -4.741  1.00 59.32           N  
ATOM    541  CZ  ARG A  44     -23.824   5.778  -4.657  1.00 59.43           C  
ATOM    542  NH1 ARG A  44     -23.813   6.792  -3.802  1.00 59.42           N  
ATOM    543  NH2 ARG A  44     -22.777   5.569  -5.444  1.00 59.39           N1+
ATOM    544  H   ARG A  44     -28.648   2.080  -3.806  1.00 60.91           H  
ATOM    545  HA  ARG A  44     -26.997   1.988  -1.472  1.00 60.01           H  
ATOM    546  HB2 ARG A  44     -28.305   4.154  -3.069  1.00 60.08           H  
ATOM    547  HB3 ARG A  44     -27.639   4.542  -1.465  1.00 60.08           H  
ATOM    548  HG2 ARG A  44     -25.943   3.032  -3.417  1.00 59.98           H  
ATOM    549  HG3 ARG A  44     -25.468   4.152  -2.117  1.00 59.98           H  
ATOM    550  HD2 ARG A  44     -26.061   6.051  -3.395  1.00 59.78           H  
ATOM    551  HD3 ARG A  44     -26.960   5.072  -4.578  1.00 59.78           H  
ATOM    552  HE  ARG A  44     -24.847   4.226  -5.417  1.00 59.32           H  
ATOM    553 HH11 ARG A  44     -23.009   7.402  -3.752  1.00 59.42           H  
ATOM    554 HH12 ARG A  44     -24.608   6.954  -3.201  1.00 59.42           H  
ATOM    555 HH21 ARG A  44     -22.785   4.804  -6.103  1.00 59.39           H  
ATOM    556 HH22 ARG A  44     -21.971   6.175  -5.384  1.00 59.39           H  
ATOM    557  N   ASP A  45     -30.183   2.690  -0.964  1.00 58.40           N  
ATOM    558  CA  ASP A  45     -31.252   2.670   0.044  1.00 57.55           C  
ATOM    559  C   ASP A  45     -31.220   1.396   0.887  1.00 56.72           C  
ATOM    560  O   ASP A  45     -31.276   1.459   2.117  1.00 56.54           O  
ATOM    561  CB  ASP A  45     -32.632   2.806  -0.617  1.00 57.71           C  
ATOM    562  CG  ASP A  45     -33.030   4.251  -0.873  1.00 57.91           C  
ATOM    563  OD1 ASP A  45     -32.141   5.105  -1.083  1.00 58.27           O  
ATOM    564  OD2 ASP A  45     -34.249   4.528  -0.874  1.00 58.37           O1-
ATOM    565  H   ASP A  45     -30.430   2.867  -1.927  1.00 58.40           H  
ATOM    566  HA  ASP A  45     -31.077   3.522   0.701  1.00 57.55           H  
ATOM    567  HB2 ASP A  45     -33.376   2.352   0.037  1.00 57.71           H  
ATOM    568  HB3 ASP A  45     -32.614   2.277  -1.570  1.00 57.71           H  
ATOM    569  N   GLY A  46     -31.127   0.252   0.209  1.00 55.75           N  
ATOM    570  CA  GLY A  46     -31.086  -1.055   0.858  1.00 54.65           C  
ATOM    571  C   GLY A  46     -29.888  -1.232   1.763  1.00 53.84           C  
ATOM    572  O   GLY A  46     -30.018  -1.703   2.890  1.00 53.88           O  
ATOM    573  H   GLY A  46     -31.083   0.291  -0.799  1.00 55.75           H  
ATOM    574  HA2 GLY A  46     -31.991  -1.175   1.454  1.00 54.65           H  
ATOM    575  HA3 GLY A  46     -31.054  -1.824   0.086  1.00 54.65           H  
ATOM    576  N   PHE A  47     -28.722  -0.840   1.261  1.00 53.04           N  
ATOM    577  CA  PHE A  47     -27.481  -0.908   2.021  1.00 52.10           C  
ATOM    578  C   PHE A  47     -27.527  -0.016   3.260  1.00 51.54           C  
ATOM    579  O   PHE A  47     -27.106  -0.435   4.336  1.00 51.52           O  
ATOM    580  CB  PHE A  47     -26.293  -0.531   1.133  1.00 52.05           C  
ATOM    581  CG  PHE A  47     -24.968  -0.970   1.679  1.00 51.70           C  
ATOM    582  CD1 PHE A  47     -24.527  -2.278   1.502  1.00 51.68           C  
ATOM    583  CD2 PHE A  47     -24.157  -0.080   2.372  1.00 51.47           C  
ATOM    584  CE1 PHE A  47     -23.298  -2.690   2.005  1.00 51.72           C  
ATOM    585  CE2 PHE A  47     -22.926  -0.482   2.878  1.00 51.58           C  
ATOM    586  CZ  PHE A  47     -22.497  -1.790   2.695  1.00 51.58           C  
ATOM    587  H   PHE A  47     -28.695  -0.481   0.317  1.00 53.04           H  
ATOM    588  HA  PHE A  47     -27.357  -1.936   2.362  1.00 52.10           H  
ATOM    589  HB2 PHE A  47     -26.433  -0.994   0.156  1.00 52.05           H  
ATOM    590  HB3 PHE A  47     -26.277   0.553   1.022  1.00 52.05           H  
ATOM    591  HD1 PHE A  47     -25.147  -2.982   0.967  1.00 51.68           H  
ATOM    592  HD2 PHE A  47     -24.487   0.938   2.520  1.00 51.47           H  
ATOM    593  HE1 PHE A  47     -22.967  -3.708   1.859  1.00 51.72           H  
ATOM    594  HE2 PHE A  47     -22.305   0.222   3.412  1.00 51.58           H  
ATOM    595  HZ  PHE A  47     -21.542  -2.107   3.089  1.00 51.58           H  
ATOM    596  N   LYS A  48     -28.041   1.205   3.102  1.00 50.80           N  
ATOM    597  CA  LYS A  48     -28.186   2.147   4.215  1.00 50.16           C  
ATOM    598  C   LYS A  48     -29.008   1.538   5.350  1.00 49.70           C  
ATOM    599  O   LYS A  48     -28.662   1.684   6.523  1.00 49.58           O  
ATOM    600  CB  LYS A  48     -28.836   3.449   3.744  1.00 50.23           C  
ATOM    601  CG  LYS A  48     -27.926   4.385   2.961  1.00 50.65           C  
ATOM    602  CD  LYS A  48     -28.596   5.743   2.734  1.00 51.20           C  
ATOM    603  CE  LYS A  48     -27.767   6.629   1.805  1.00 51.84           C  
ATOM    604  NZ  LYS A  48     -28.265   8.042   1.751  1.00 51.89           N1+
ATOM    605  H   LYS A  48     -28.341   1.491   2.181  1.00 50.80           H  
ATOM    606  HA  LYS A  48     -27.187   2.367   4.591  1.00 50.16           H  
ATOM    607  HB2 LYS A  48     -29.682   3.192   3.107  1.00 50.23           H  
ATOM    608  HB3 LYS A  48     -29.193   3.984   4.624  1.00 50.23           H  
ATOM    609  HG2 LYS A  48     -27.002   4.533   3.520  1.00 50.65           H  
ATOM    610  HG3 LYS A  48     -27.698   3.934   1.995  1.00 50.65           H  
ATOM    611  HD2 LYS A  48     -28.711   6.246   3.694  1.00 51.20           H  
ATOM    612  HD3 LYS A  48     -29.578   5.583   2.288  1.00 51.20           H  
ATOM    613  HE2 LYS A  48     -27.803   6.209   0.800  1.00 51.84           H  
ATOM    614  HE3 LYS A  48     -26.736   6.637   2.159  1.00 51.84           H  
ATOM    615  HZ1 LYS A  48     -29.220   8.050   1.424  1.00 51.89           H  
ATOM    616  HZ2 LYS A  48     -27.688   8.578   1.119  1.00 51.89           H  
ATOM    617  HZ3 LYS A  48     -28.222   8.450   2.674  1.00 51.89           H  
ATOM    618  N   LEU A  49     -30.091   0.850   4.984  1.00 49.10           N  
ATOM    619  CA  LEU A  49     -30.948   0.144   5.934  1.00 48.44           C  
ATOM    620  C   LEU A  49     -30.203  -0.958   6.685  1.00 48.08           C  
ATOM    621  O   LEU A  49     -30.372  -1.112   7.896  1.00 48.11           O  
ATOM    622  CB  LEU A  49     -32.162  -0.455   5.218  1.00 48.41           C  
ATOM    623  CG  LEU A  49     -33.411   0.412   5.055  1.00 48.08           C  
ATOM    624  CD1 LEU A  49     -34.421  -0.288   4.161  1.00 47.11           C  
ATOM    625  CD2 LEU A  49     -34.026   0.739   6.413  1.00 47.98           C  
ATOM    626  H   LEU A  49     -30.330   0.816   4.003  1.00 49.10           H  
ATOM    627  HA  LEU A  49     -31.277   0.881   6.667  1.00 48.44           H  
ATOM    628  HB2 LEU A  49     -31.837  -0.743   4.218  1.00 48.41           H  
ATOM    629  HB3 LEU A  49     -32.458  -1.345   5.774  1.00 48.41           H  
ATOM    630  HG  LEU A  49     -33.121   1.351   4.584  1.00 48.08           H  
ATOM    631 HD11 LEU A  49     -34.721  -1.230   4.620  1.00 47.11           H  
ATOM    632 HD12 LEU A  49     -33.970  -0.484   3.188  1.00 47.11           H  
ATOM    633 HD13 LEU A  49     -35.297   0.349   4.034  1.00 47.11           H  
ATOM    634 HD21 LEU A  49     -34.326  -0.185   6.908  1.00 47.98           H  
ATOM    635 HD22 LEU A  49     -34.899   1.376   6.272  1.00 47.98           H  
ATOM    636 HD23 LEU A  49     -33.292   1.259   7.028  1.00 47.98           H  
ATOM    637  N   VAL A  50     -29.396  -1.724   5.953  1.00 47.49           N  
ATOM    638  CA  VAL A  50     -28.548  -2.762   6.535  1.00 46.87           C  
ATOM    639  C   VAL A  50     -27.581  -2.122   7.530  1.00 46.58           C  
ATOM    640  O   VAL A  50     -27.503  -2.526   8.692  1.00 46.50           O  
ATOM    641  CB  VAL A  50     -27.775  -3.543   5.430  1.00 46.74           C  
ATOM    642  CG1 VAL A  50     -26.626  -4.339   6.014  1.00 46.58           C  
ATOM    643  CG2 VAL A  50     -28.715  -4.462   4.672  1.00 46.64           C  
ATOM    644  H   VAL A  50     -29.369  -1.581   4.953  1.00 47.49           H  
ATOM    645  HA  VAL A  50     -29.177  -3.482   7.058  1.00 46.87           H  
ATOM    646  HB  VAL A  50     -27.360  -2.810   4.738  1.00 46.74           H  
ATOM    647 HG11 VAL A  50     -27.015  -5.081   6.711  1.00 46.58           H  
ATOM    648 HG12 VAL A  50     -25.948  -3.666   6.540  1.00 46.58           H  
ATOM    649 HG13 VAL A  50     -26.088  -4.843   5.211  1.00 46.58           H  
ATOM    650 HG21 VAL A  50     -29.135  -5.198   5.358  1.00 46.64           H  
ATOM    651 HG22 VAL A  50     -28.165  -4.973   3.882  1.00 46.64           H  
ATOM    652 HG23 VAL A  50     -29.521  -3.875   4.232  1.00 46.64           H  
ATOM    653  N   MET A  51     -26.880  -1.096   7.057  1.00 46.22           N  
ATOM    654  CA  MET A  51     -25.880  -0.382   7.834  1.00 45.76           C  
ATOM    655  C   MET A  51     -26.477   0.209   9.106  1.00 45.18           C  
ATOM    656  O   MET A  51     -25.840   0.196  10.159  1.00 45.10           O  
ATOM    657  CB  MET A  51     -25.261   0.724   6.974  1.00 46.00           C  
ATOM    658  CG  MET A  51     -23.748   0.726   6.967  1.00 46.66           C  
ATOM    659  SD  MET A  51     -23.115  -0.869   6.424  1.00 48.43           S  
ATOM    660  CE  MET A  51     -21.346  -0.567   6.476  1.00 48.14           C  
ATOM    661  H   MET A  51     -27.051  -0.797   6.108  1.00 46.22           H  
ATOM    662  HA  MET A  51     -25.107  -1.090   8.133  1.00 45.76           H  
ATOM    663  HB2 MET A  51     -25.603   1.686   7.355  1.00 46.00           H  
ATOM    664  HB3 MET A  51     -25.608   0.595   5.949  1.00 46.00           H  
ATOM    665  HG2 MET A  51     -23.385   0.931   7.974  1.00 46.66           H  
ATOM    666  HG3 MET A  51     -23.394   1.502   6.288  1.00 46.66           H  
ATOM    667  HE1 MET A  51     -20.815  -1.466   6.165  1.00 48.14           H  
ATOM    668  HE2 MET A  51     -21.052  -0.304   7.492  1.00 48.14           H  
ATOM    669  HE3 MET A  51     -21.097   0.253   5.802  1.00 48.14           H  
ATOM    670  N   ALA A  52     -27.700   0.722   8.998  1.00 44.55           N  
ATOM    671  CA  ALA A  52     -28.404   1.293  10.142  1.00 44.01           C  
ATOM    672  C   ALA A  52     -28.871   0.203  11.102  1.00 43.58           C  
ATOM    673  O   ALA A  52     -28.851   0.397  12.319  1.00 43.49           O  
ATOM    674  CB  ALA A  52     -29.581   2.137   9.676  1.00 44.09           C  
ATOM    675  H   ALA A  52     -28.155   0.716   8.096  1.00 44.55           H  
ATOM    676  HA  ALA A  52     -27.707   1.936  10.680  1.00 44.01           H  
ATOM    677  HB1 ALA A  52     -30.288   1.508   9.136  1.00 44.09           H  
ATOM    678  HB2 ALA A  52     -29.223   2.928   9.018  1.00 44.09           H  
ATOM    679  HB3 ALA A  52     -30.076   2.580  10.541  1.00 44.09           H  
ATOM    680  N   SER A  53     -29.287  -0.936  10.545  1.00 43.01           N  
ATOM    681  CA  SER A  53     -29.695  -2.097  11.332  1.00 42.55           C  
ATOM    682  C   SER A  53     -28.525  -2.623  12.155  1.00 42.13           C  
ATOM    683  O   SER A  53     -28.648  -2.833  13.364  1.00 42.08           O  
ATOM    684  CB  SER A  53     -30.229  -3.208  10.425  1.00 42.66           C  
ATOM    685  OG  SER A  53     -31.402  -2.804   9.746  1.00 42.90           O  
ATOM    686  H   SER A  53     -29.321  -0.998   9.537  1.00 43.01           H  
ATOM    687  HA  SER A  53     -30.491  -1.782  12.007  1.00 42.55           H  
ATOM    688  HB2 SER A  53     -30.456  -4.084  11.033  1.00 42.66           H  
ATOM    689  HB3 SER A  53     -29.465  -3.464   9.691  1.00 42.66           H  
ATOM    690  HG  SER A  53     -32.060  -2.584  10.409  1.00 42.90           H  
ATOM    691  N   LEU A  54     -27.390  -2.820  11.487  1.00 41.54           N  
ATOM    692  CA  LEU A  54     -26.172  -3.282  12.138  1.00 41.00           C  
ATOM    693  C   LEU A  54     -25.735  -2.342  13.253  1.00 40.71           C  
ATOM    694  O   LEU A  54     -25.194  -2.792  14.258  1.00 40.76           O  
ATOM    695  CB  LEU A  54     -25.046  -3.456  11.121  1.00 40.98           C  
ATOM    696  CG  LEU A  54     -25.137  -4.638  10.153  1.00 41.06           C  
ATOM    697  CD1 LEU A  54     -24.227  -4.407   8.953  1.00 41.10           C  
ATOM    698  CD2 LEU A  54     -24.806  -5.961  10.843  1.00 41.02           C  
ATOM    699  H   LEU A  54     -27.373  -2.643  10.493  1.00 41.54           H  
ATOM    700  HA  LEU A  54     -26.394  -4.250  12.587  1.00 41.00           H  
ATOM    701  HB2 LEU A  54     -25.006  -2.547  10.521  1.00 40.98           H  
ATOM    702  HB3 LEU A  54     -24.116  -3.564  11.680  1.00 40.98           H  
ATOM    703  HG  LEU A  54     -26.167  -4.707   9.803  1.00 41.06           H  
ATOM    704 HD11 LEU A  54     -23.193  -4.336   9.290  1.00 41.10           H  
ATOM    705 HD12 LEU A  54     -24.511  -3.480   8.455  1.00 41.10           H  
ATOM    706 HD13 LEU A  54     -24.326  -5.239   8.256  1.00 41.10           H  
ATOM    707 HD21 LEU A  54     -23.780  -5.933  11.209  1.00 41.02           H  
ATOM    708 HD22 LEU A  54     -24.916  -6.779  10.131  1.00 41.02           H  
ATOM    709 HD23 LEU A  54     -25.486  -6.114  11.681  1.00 41.02           H  
ATOM    710  N   TYR A  55     -25.982  -1.046  13.080  1.00 40.26           N  
ATOM    711  CA  TYR A  55     -25.677  -0.067  14.120  1.00 39.96           C  
ATOM    712  C   TYR A  55     -26.489  -0.294  15.387  1.00 39.75           C  
ATOM    713  O   TYR A  55     -25.924  -0.405  16.467  1.00 39.70           O  
ATOM    714  CB  TYR A  55     -25.890   1.367  13.630  1.00 39.94           C  
ATOM    715  CG  TYR A  55     -25.729   2.400  14.728  1.00 39.68           C  
ATOM    716  CD1 TYR A  55     -24.473   2.684  15.260  1.00 39.89           C  
ATOM    717  CD2 TYR A  55     -26.831   3.087  15.239  1.00 39.54           C  
ATOM    718  CE1 TYR A  55     -24.314   3.624  16.270  1.00 40.21           C  
ATOM    719  CE2 TYR A  55     -26.681   4.031  16.253  1.00 39.99           C  
ATOM    720  CZ  TYR A  55     -25.417   4.292  16.765  1.00 40.27           C  
ATOM    721  OH  TYR A  55     -25.243   5.224  17.765  1.00 40.91           O  
ATOM    722  H   TYR A  55     -26.389  -0.732  12.211  1.00 40.26           H  
ATOM    723  HA  TYR A  55     -24.623  -0.208  14.359  1.00 39.96           H  
ATOM    724  HB2 TYR A  55     -25.163   1.578  12.846  1.00 39.94           H  
ATOM    725  HB3 TYR A  55     -26.898   1.448  13.222  1.00 39.94           H  
ATOM    726  HD1 TYR A  55     -23.607   2.163  14.880  1.00 39.89           H  
ATOM    727  HD2 TYR A  55     -27.815   2.884  14.843  1.00 39.54           H  
ATOM    728  HE1 TYR A  55     -23.331   3.832  16.667  1.00 40.21           H  
ATOM    729  HE2 TYR A  55     -27.542   4.556  16.638  1.00 39.99           H  
ATOM    730  HH  TYR A  55     -26.047   5.657  18.061  1.00 40.91           H  
ATOM    731  N   HIS A  56     -27.808  -0.357  15.245  1.00 39.59           N  
ATOM    732  CA  HIS A  56     -28.703  -0.508  16.391  1.00 39.59           C  
ATOM    733  C   HIS A  56     -28.481  -1.813  17.146  1.00 39.52           C  
ATOM    734  O   HIS A  56     -28.645  -1.858  18.365  1.00 39.29           O  
ATOM    735  CB  HIS A  56     -30.168  -0.387  15.956  1.00 39.57           C  
ATOM    736  CG  HIS A  56     -30.581   1.010  15.619  1.00 39.72           C  
ATOM    737  ND1 HIS A  56     -30.854   1.416  14.329  1.00 39.84           N  
ATOM    738  CD2 HIS A  56     -30.756   2.102  16.401  1.00 39.67           C  
ATOM    739  CE1 HIS A  56     -31.184   2.695  14.333  1.00 39.95           C  
ATOM    740  NE2 HIS A  56     -31.132   3.135  15.578  1.00 40.07           N  
ATOM    741  H   HIS A  56     -28.204  -0.299  14.318  1.00 39.59           H  
ATOM    742  HA  HIS A  56     -28.465   0.303  17.079  1.00 39.59           H  
ATOM    743  HB2 HIS A  56     -30.799  -0.746  16.769  1.00 39.57           H  
ATOM    744  HB3 HIS A  56     -30.319  -1.012  15.076  1.00 39.57           H  
ATOM    745  HD2 HIS A  56     -30.624   2.151  17.472  1.00 39.67           H  
ATOM    746  HE2 HIS A  56     -31.336   4.078  15.876  1.00 40.07           H  
ATOM    747  HE1 HIS A  56     -31.451   3.281  13.466  1.00 39.95           H  
ATOM    748  N   ILE A  57     -28.101  -2.859  16.411  1.00 39.63           N  
ATOM    749  CA  ILE A  57     -27.911  -4.195  16.972  1.00 39.85           C  
ATOM    750  C   ILE A  57     -26.602  -4.291  17.749  1.00 39.87           C  
ATOM    751  O   ILE A  57     -26.585  -4.777  18.879  1.00 39.89           O  
ATOM    752  CB  ILE A  57     -27.954  -5.287  15.874  1.00 40.02           C  
ATOM    753  CG1 ILE A  57     -29.350  -5.370  15.251  1.00 40.25           C  
ATOM    754  CG2 ILE A  57     -27.555  -6.649  16.440  1.00 39.86           C  
ATOM    755  CD1 ILE A  57     -29.357  -5.972  13.852  1.00 40.96           C  
ATOM    756  H   ILE A  57     -27.937  -2.722  15.424  1.00 39.63           H  
ATOM    757  HA  ILE A  57     -28.738  -4.368  17.661  1.00 39.85           H  
ATOM    758  HB  ILE A  57     -27.237  -5.010  15.101  1.00 40.02           H  
ATOM    759 HG12 ILE A  57     -29.979  -5.985  15.894  1.00 40.25           H  
ATOM    760 HG13 ILE A  57     -29.763  -4.363  15.195  1.00 40.25           H  
ATOM    761 HG21 ILE A  57     -28.262  -6.941  17.216  1.00 39.86           H  
ATOM    762 HG22 ILE A  57     -26.554  -6.586  16.866  1.00 39.86           H  
ATOM    763 HG23 ILE A  57     -27.564  -7.391  15.642  1.00 39.86           H  
ATOM    764 HD11 ILE A  57     -28.946  -6.981  13.889  1.00 40.96           H  
ATOM    765 HD12 ILE A  57     -28.750  -5.356  13.189  1.00 40.96           H  
ATOM    766 HD13 ILE A  57     -30.380  -6.009  13.478  1.00 40.96           H  
ATOM    767  N   TYR A  58     -25.516  -3.827  17.133  1.00 39.97           N  
ATOM    768  CA  TYR A  58     -24.197  -3.833  17.760  1.00 39.94           C  
ATOM    769  C   TYR A  58     -24.092  -2.872  18.932  1.00 39.97           C  
ATOM    770  O   TYR A  58     -23.341  -3.130  19.866  1.00 40.14           O  
ATOM    771  CB  TYR A  58     -23.106  -3.515  16.742  1.00 40.00           C  
ATOM    772  CG  TYR A  58     -22.618  -4.709  15.957  1.00 40.29           C  
ATOM    773  CD1 TYR A  58     -21.769  -5.649  16.539  1.00 40.84           C  
ATOM    774  CD2 TYR A  58     -22.989  -4.893  14.628  1.00 40.29           C  
ATOM    775  CE1 TYR A  58     -21.314  -6.745  15.822  1.00 40.95           C  
ATOM    776  CE2 TYR A  58     -22.532  -5.982  13.902  1.00 40.59           C  
ATOM    777  CZ  TYR A  58     -21.698  -6.901  14.505  1.00 40.93           C  
ATOM    778  OH  TYR A  58     -21.241  -7.981  13.793  1.00 42.03           O  
ATOM    779  H   TYR A  58     -25.608  -3.457  16.198  1.00 39.97           H  
ATOM    780  HA  TYR A  58     -24.055  -4.842  18.148  1.00 39.94           H  
ATOM    781  HB2 TYR A  58     -23.500  -2.782  16.038  1.00 40.00           H  
ATOM    782  HB3 TYR A  58     -22.257  -3.087  17.275  1.00 40.00           H  
ATOM    783  HD1 TYR A  58     -21.460  -5.521  17.566  1.00 40.84           H  
ATOM    784  HD2 TYR A  58     -23.643  -4.176  14.155  1.00 40.29           H  
ATOM    785  HE1 TYR A  58     -20.665  -7.470  16.290  1.00 40.95           H  
ATOM    786  HE2 TYR A  58     -22.827  -6.110  12.871  1.00 40.59           H  
ATOM    787  HH  TYR A  58     -21.546  -8.026  12.884  1.00 42.03           H  
ATOM    788  N   VAL A  59     -24.828  -1.765  18.883  1.00 40.04           N  
ATOM    789  CA  VAL A  59     -24.882  -0.841  20.015  1.00 40.19           C  
ATOM    790  C   VAL A  59     -25.454  -1.576  21.220  1.00 40.52           C  
ATOM    791  O   VAL A  59     -24.892  -1.511  22.311  1.00 40.55           O  
ATOM    792  CB  VAL A  59     -25.696   0.447  19.698  1.00 40.10           C  
ATOM    793  CG1 VAL A  59     -26.106   1.183  20.971  1.00 39.91           C  
ATOM    794  CG2 VAL A  59     -24.889   1.372  18.817  1.00 40.03           C  
ATOM    795  H   VAL A  59     -25.359  -1.559  18.049  1.00 40.04           H  
ATOM    796  HA  VAL A  59     -23.869  -0.504  20.234  1.00 40.19           H  
ATOM    797  HB  VAL A  59     -26.602   0.140  19.176  1.00 40.10           H  
ATOM    798 HG11 VAL A  59     -25.214   1.500  21.511  1.00 39.91           H  
ATOM    799 HG12 VAL A  59     -26.695   0.517  21.602  1.00 39.91           H  
ATOM    800 HG13 VAL A  59     -26.702   2.057  20.709  1.00 39.91           H  
ATOM    801 HG21 VAL A  59     -23.984   1.676  19.343  1.00 40.03           H  
ATOM    802 HG22 VAL A  59     -25.483   2.254  18.576  1.00 40.03           H  
ATOM    803 HG23 VAL A  59     -24.618   0.853  17.897  1.00 40.03           H  
ATOM    804  N   ALA A  60     -26.553  -2.296  21.003  1.00 40.94           N  
ATOM    805  CA  ALA A  60     -27.190  -3.072  22.060  1.00 41.32           C  
ATOM    806  C   ALA A  60     -26.338  -4.268  22.481  1.00 41.73           C  
ATOM    807  O   ALA A  60     -26.180  -4.518  23.678  1.00 42.01           O  
ATOM    808  CB  ALA A  60     -28.576  -3.520  21.633  1.00 41.21           C  
ATOM    809  H   ALA A  60     -26.958  -2.305  20.078  1.00 40.94           H  
ATOM    810  HA  ALA A  60     -27.287  -2.422  22.930  1.00 41.32           H  
ATOM    811  HB1 ALA A  60     -28.495  -4.171  20.763  1.00 41.21           H  
ATOM    812  HB2 ALA A  60     -29.178  -2.647  21.379  1.00 41.21           H  
ATOM    813  HB3 ALA A  60     -29.050  -4.063  22.451  1.00 41.21           H  
ATOM    814  N   LEU A  61     -25.788  -4.994  21.509  1.00 42.05           N  
ATOM    815  CA  LEU A  61     -24.951  -6.158  21.796  1.00 42.66           C  
ATOM    816  C   LEU A  61     -23.726  -5.787  22.642  1.00 43.46           C  
ATOM    817  O   LEU A  61     -23.441  -6.435  23.654  1.00 43.44           O  
ATOM    818  CB  LEU A  61     -24.529  -6.863  20.500  1.00 42.39           C  
ATOM    819  CG  LEU A  61     -23.598  -8.083  20.574  1.00 42.09           C  
ATOM    820  CD1 LEU A  61     -24.197  -9.229  21.384  1.00 41.56           C  
ATOM    821  CD2 LEU A  61     -23.223  -8.560  19.182  1.00 41.27           C  
ATOM    822  H   LEU A  61     -25.954  -4.733  20.547  1.00 42.05           H  
ATOM    823  HA  LEU A  61     -25.552  -6.852  22.383  1.00 42.66           H  
ATOM    824  HB2 LEU A  61     -25.443  -7.191  20.005  1.00 42.39           H  
ATOM    825  HB3 LEU A  61     -24.028  -6.118  19.882  1.00 42.39           H  
ATOM    826  HG  LEU A  61     -22.697  -7.758  21.094  1.00 42.09           H  
ATOM    827 HD11 LEU A  61     -25.104  -9.584  20.895  1.00 41.56           H  
ATOM    828 HD12 LEU A  61     -24.439  -8.877  22.387  1.00 41.56           H  
ATOM    829 HD13 LEU A  61     -23.476 -10.044  21.449  1.00 41.56           H  
ATOM    830 HD21 LEU A  61     -24.120  -8.887  18.656  1.00 41.27           H  
ATOM    831 HD22 LEU A  61     -22.524  -9.392  19.259  1.00 41.27           H  
ATOM    832 HD23 LEU A  61     -22.756  -7.743  18.632  1.00 41.27           H  
ATOM    833  N   GLU A  62     -23.023  -4.732  22.235  1.00 44.38           N  
ATOM    834  CA  GLU A  62     -21.810  -4.293  22.924  1.00 45.18           C  
ATOM    835  C   GLU A  62     -22.101  -3.642  24.273  1.00 45.87           C  
ATOM    836  O   GLU A  62     -21.287  -3.730  25.192  1.00 45.97           O  
ATOM    837  CB  GLU A  62     -20.989  -3.365  22.030  1.00 45.01           C  
ATOM    838  CG  GLU A  62     -20.478  -4.055  20.774  1.00 44.96           C  
ATOM    839  CD  GLU A  62     -19.517  -3.210  19.957  1.00 45.30           C  
ATOM    840  OE1 GLU A  62     -19.013  -2.175  20.458  1.00 45.45           O  
ATOM    841  OE2 GLU A  62     -19.260  -3.600  18.801  1.00 44.93           O1-
ATOM    842  H   GLU A  62     -23.338  -4.218  21.424  1.00 44.38           H  
ATOM    843  HA  GLU A  62     -21.222  -5.187  23.134  1.00 45.18           H  
ATOM    844  HB2 GLU A  62     -21.615  -2.523  21.734  1.00 45.01           H  
ATOM    845  HB3 GLU A  62     -20.134  -3.000  22.599  1.00 45.01           H  
ATOM    846  HG2 GLU A  62     -21.334  -4.305  20.147  1.00 44.96           H  
ATOM    847  HG3 GLU A  62     -19.965  -4.970  21.070  1.00 44.96           H  
ATOM    848  N   GLU A  63     -23.264  -3.005  24.387  1.00 46.81           N  
ATOM    849  CA  GLU A  63     -23.719  -2.421  25.646  1.00 47.92           C  
ATOM    850  C   GLU A  63     -23.937  -3.516  26.686  1.00 48.42           C  
ATOM    851  O   GLU A  63     -23.520  -3.380  27.844  1.00 48.58           O  
ATOM    852  CB  GLU A  63     -25.016  -1.641  25.431  1.00 48.10           C  
ATOM    853  CG  GLU A  63     -25.168  -0.403  26.305  1.00 49.55           C  
ATOM    854  CD  GLU A  63     -26.012   0.679  25.641  1.00 51.69           C  
ATOM    855  OE1 GLU A  63     -27.219   0.441  25.394  1.00 52.21           O  
ATOM    856  OE2 GLU A  63     -25.465   1.772  25.365  1.00 52.43           O1-
ATOM    857  H   GLU A  63     -23.854  -2.922  23.572  1.00 46.81           H  
ATOM    858  HA  GLU A  63     -22.952  -1.736  26.008  1.00 47.92           H  
ATOM    859  HB2 GLU A  63     -25.054  -1.327  24.388  1.00 48.10           H  
ATOM    860  HB3 GLU A  63     -25.852  -2.309  25.640  1.00 48.10           H  
ATOM    861  HG2 GLU A  63     -24.178   0.003  26.511  1.00 49.55           H  
ATOM    862  HG3 GLU A  63     -25.644  -0.692  27.242  1.00 49.55           H  
ATOM    863  N   GLU A  64     -24.578  -4.605  26.264  1.00 48.97           N  
ATOM    864  CA  GLU A  64     -24.836  -5.732  27.151  1.00 49.54           C  
ATOM    865  C   GLU A  64     -23.588  -6.565  27.418  1.00 50.00           C  
ATOM    866  O   GLU A  64     -23.459  -7.154  28.490  1.00 50.16           O  
ATOM    867  CB  GLU A  64     -25.970  -6.612  26.619  1.00 49.54           C  
ATOM    868  CG  GLU A  64     -27.361  -5.965  26.666  1.00 49.76           C  
ATOM    869  CD  GLU A  64     -27.811  -5.549  28.067  1.00 50.05           C  
ATOM    870  OE1 GLU A  64     -27.193  -5.966  29.070  1.00 50.13           O  
ATOM    871  OE2 GLU A  64     -28.800  -4.793  28.161  1.00 50.40           O1-
ATOM    872  H   GLU A  64     -24.893  -4.651  25.305  1.00 48.97           H  
ATOM    873  HA  GLU A  64     -25.148  -5.307  28.105  1.00 49.54           H  
ATOM    874  HB2 GLU A  64     -25.747  -6.863  25.582  1.00 49.54           H  
ATOM    875  HB3 GLU A  64     -26.000  -7.524  27.215  1.00 49.54           H  
ATOM    876  HG2 GLU A  64     -28.084  -6.680  26.273  1.00 49.76           H  
ATOM    877  HG3 GLU A  64     -27.347  -5.077  26.034  1.00 49.76           H  
ATOM    878  N   ILE A  65     -22.676  -6.612  26.447  1.00 50.56           N  
ATOM    879  CA  ILE A  65     -21.396  -7.307  26.619  1.00 51.03           C  
ATOM    880  C   ILE A  65     -20.524  -6.612  27.674  1.00 51.48           C  
ATOM    881  O   ILE A  65     -19.891  -7.277  28.501  1.00 51.52           O  
ATOM    882  CB  ILE A  65     -20.649  -7.497  25.268  1.00 50.98           C  
ATOM    883  CG1 ILE A  65     -21.203  -8.729  24.537  1.00 50.79           C  
ATOM    884  CG2 ILE A  65     -19.141  -7.637  25.480  1.00 50.89           C  
ATOM    885  CD1 ILE A  65     -20.735  -8.889  23.091  1.00 50.45           C  
ATOM    886  H   ILE A  65     -22.872  -6.156  25.567  1.00 50.56           H  
ATOM    887  HA  ILE A  65     -21.614  -8.308  26.991  1.00 51.03           H  
ATOM    888  HB  ILE A  65     -20.816  -6.610  24.657  1.00 50.98           H  
ATOM    889 HG12 ILE A  65     -20.897  -9.616  25.091  1.00 50.79           H  
ATOM    890 HG13 ILE A  65     -22.291  -8.659  24.534  1.00 50.79           H  
ATOM    891 HG21 ILE A  65     -18.940  -8.518  26.089  1.00 50.89           H  
ATOM    892 HG22 ILE A  65     -18.762  -6.750  25.987  1.00 50.89           H  
ATOM    893 HG23 ILE A  65     -18.647  -7.743  24.514  1.00 50.89           H  
ATOM    894 HD11 ILE A  65     -19.648  -8.961  23.067  1.00 50.45           H  
ATOM    895 HD12 ILE A  65     -21.055  -8.025  22.508  1.00 50.45           H  
ATOM    896 HD13 ILE A  65     -21.169  -9.795  22.667  1.00 50.45           H  
ATOM    897  N   GLU A  66     -20.520  -5.279  27.656  1.00 52.05           N  
ATOM    898  CA  GLU A  66     -19.805  -4.494  28.665  1.00 52.68           C  
ATOM    899  C   GLU A  66     -20.375  -4.669  30.075  1.00 53.13           C  
ATOM    900  O   GLU A  66     -19.628  -4.627  31.052  1.00 53.22           O  
ATOM    901  CB  GLU A  66     -19.766  -3.013  28.287  1.00 52.56           C  
ATOM    902  CG  GLU A  66     -18.737  -2.670  27.214  1.00 52.94           C  
ATOM    903  CD  GLU A  66     -17.296  -2.820  27.688  1.00 53.56           C  
ATOM    904  OE1 GLU A  66     -16.986  -2.404  28.830  1.00 53.72           O  
ATOM    905  OE2 GLU A  66     -16.468  -3.345  26.908  1.00 53.65           O1-
ATOM    906  H   GLU A  66     -21.024  -4.797  26.926  1.00 52.05           H  
ATOM    907  HA  GLU A  66     -18.787  -4.882  28.683  1.00 52.68           H  
ATOM    908  HB2 GLU A  66     -20.752  -2.728  27.919  1.00 52.56           H  
ATOM    909  HB3 GLU A  66     -19.531  -2.437  29.182  1.00 52.56           H  
ATOM    910  HG2 GLU A  66     -18.893  -1.637  26.903  1.00 52.94           H  
ATOM    911  HG3 GLU A  66     -18.892  -3.333  26.363  1.00 52.94           H  
ATOM    912  N   ARG A  67     -21.688  -4.871  30.173  1.00 53.77           N  
ATOM    913  CA  ARG A  67     -22.340  -5.159  31.454  1.00 54.45           C  
ATOM    914  C   ARG A  67     -21.886  -6.481  32.058  1.00 54.56           C  
ATOM    915  O   ARG A  67     -21.849  -6.622  33.280  1.00 54.70           O  
ATOM    916  CB  ARG A  67     -23.863  -5.198  31.301  1.00 54.66           C  
ATOM    917  CG  ARG A  67     -24.552  -3.848  31.311  1.00 55.87           C  
ATOM    918  CD  ARG A  67     -26.047  -4.019  31.576  1.00 57.96           C  
ATOM    919  NE  ARG A  67     -26.837  -2.947  30.969  1.00 60.17           N  
ATOM    920  CZ  ARG A  67     -27.076  -1.763  31.534  1.00 61.10           C  
ATOM    921  NH1 ARG A  67     -27.810  -0.860  30.890  1.00 61.08           N  
ATOM    922  NH2 ARG A  67     -26.586  -1.476  32.737  1.00 61.26           N1+
ATOM    923  H   ARG A  67     -22.253  -4.824  29.337  1.00 53.77           H  
ATOM    924  HA  ARG A  67     -22.048  -4.350  32.124  1.00 54.45           H  
ATOM    925  HB2 ARG A  67     -24.093  -5.686  30.354  1.00 54.66           H  
ATOM    926  HB3 ARG A  67     -24.269  -5.789  32.122  1.00 54.66           H  
ATOM    927  HG2 ARG A  67     -24.411  -3.365  30.344  1.00 55.87           H  
ATOM    928  HG3 ARG A  67     -24.116  -3.228  32.094  1.00 55.87           H  
ATOM    929  HD2 ARG A  67     -26.216  -4.015  32.653  1.00 57.96           H  
ATOM    930  HD3 ARG A  67     -26.371  -4.973  31.161  1.00 57.96           H  
ATOM    931  HE  ARG A  67     -27.230  -3.117  30.054  1.00 60.17           H  
ATOM    932 HH11 ARG A  67     -27.993   0.038  31.315  1.00 61.08           H  
ATOM    933 HH12 ARG A  67     -28.185  -1.072  29.976  1.00 61.08           H  
ATOM    934 HH21 ARG A  67     -26.028  -2.158  33.231  1.00 61.26           H  
ATOM    935 HH22 ARG A  67     -26.772  -0.576  33.157  1.00 61.26           H  
ATOM    936  N   ASN A  68     -21.541  -7.441  31.202  1.00 54.77           N  
ATOM    937  CA  ASN A  68     -21.291  -8.814  31.640  1.00 55.05           C  
ATOM    938  C   ASN A  68     -19.897  -9.357  31.326  1.00 55.12           C  
ATOM    939  O   ASN A  68     -19.669 -10.565  31.407  1.00 55.22           O  
ATOM    940  CB  ASN A  68     -22.362  -9.747  31.066  1.00 55.08           C  
ATOM    941  CG  ASN A  68     -23.772  -9.278  31.377  1.00 55.53           C  
ATOM    942  OD1 ASN A  68     -24.464  -8.752  30.508  1.00 55.66           O  
ATOM    943  ND2 ASN A  68     -24.199  -9.453  32.626  1.00 56.02           N  
ATOM    944  H   ASN A  68     -21.449  -7.214  30.222  1.00 54.77           H  
ATOM    945  HA  ASN A  68     -21.343  -8.782  32.728  1.00 55.05           H  
ATOM    946  HB2 ASN A  68     -22.223 -10.741  31.491  1.00 55.08           H  
ATOM    947  HB3 ASN A  68     -22.240  -9.794  29.984  1.00 55.08           H  
ATOM    948 HD21 ASN A  68     -25.125  -9.149  32.890  1.00 56.02           H  
ATOM    949 HD22 ASN A  68     -23.597  -9.890  33.309  1.00 56.02           H  
ATOM    950  N   LYS A  69     -18.966  -8.468  30.987  1.00 55.22           N  
ATOM    951  CA  LYS A  69     -17.593  -8.869  30.670  1.00 55.37           C  
ATOM    952  C   LYS A  69     -16.891  -9.596  31.827  1.00 55.50           C  
ATOM    953  O   LYS A  69     -16.075 -10.492  31.595  1.00 55.50           O  
ATOM    954  CB  LYS A  69     -16.761  -7.667  30.194  1.00 55.39           C  
ATOM    955  CG  LYS A  69     -16.656  -6.514  31.191  1.00 55.29           C  
ATOM    956  CD  LYS A  69     -15.775  -5.399  30.656  1.00 55.08           C  
ATOM    957  CE  LYS A  69     -15.836  -4.175  31.550  1.00 54.85           C  
ATOM    958  NZ  LYS A  69     -15.081  -3.037  30.967  1.00 54.90           N1+
ATOM    959  H   LYS A  69     -19.213  -7.490  30.947  1.00 55.22           H  
ATOM    960  HA  LYS A  69     -17.668  -9.588  29.855  1.00 55.37           H  
ATOM    961  HB2 LYS A  69     -15.752  -8.019  29.978  1.00 55.39           H  
ATOM    962  HB3 LYS A  69     -17.215  -7.283  29.281  1.00 55.39           H  
ATOM    963  HG2 LYS A  69     -17.653  -6.118  31.382  1.00 55.29           H  
ATOM    964  HG3 LYS A  69     -16.229  -6.888  32.122  1.00 55.29           H  
ATOM    965  HD2 LYS A  69     -16.114  -5.127  29.657  1.00 55.08           H  
ATOM    966  HD3 LYS A  69     -14.745  -5.752  30.607  1.00 55.08           H  
ATOM    967  HE2 LYS A  69     -15.408  -4.424  32.521  1.00 54.85           H  
ATOM    968  HE3 LYS A  69     -16.878  -3.881  31.677  1.00 54.85           H  
ATOM    969  HZ1 LYS A  69     -14.114  -3.301  30.846  1.00 54.90           H  
ATOM    970  HZ2 LYS A  69     -15.138  -2.242  31.588  1.00 54.90           H  
ATOM    971  HZ3 LYS A  69     -15.478  -2.793  30.071  1.00 54.90           H  
ATOM    972  N   GLU A  70     -17.223  -9.212  33.061  1.00 55.60           N  
ATOM    973  CA  GLU A  70     -16.610  -9.790  34.262  1.00 55.61           C  
ATOM    974  C   GLU A  70     -17.182 -11.156  34.625  1.00 55.38           C  
ATOM    975  O   GLU A  70     -16.517 -11.945  35.293  1.00 55.45           O  
ATOM    976  CB  GLU A  70     -16.757  -8.848  35.465  1.00 55.80           C  
ATOM    977  CG  GLU A  70     -16.180  -7.441  35.273  1.00 56.66           C  
ATOM    978  CD  GLU A  70     -14.666  -7.422  35.109  1.00 57.91           C  
ATOM    979  OE1 GLU A  70     -13.996  -8.391  35.536  1.00 58.12           O  
ATOM    980  OE2 GLU A  70     -14.147  -6.427  34.553  1.00 58.57           O1-
ATOM    981  H   GLU A  70     -17.925  -8.494  33.173  1.00 55.60           H  
ATOM    982  HA  GLU A  70     -15.555  -9.923  34.021  1.00 55.61           H  
ATOM    983  HB2 GLU A  70     -17.820  -8.748  35.686  1.00 55.80           H  
ATOM    984  HB3 GLU A  70     -16.251  -9.306  36.315  1.00 55.80           H  
ATOM    985  HG2 GLU A  70     -16.440  -6.840  36.144  1.00 56.66           H  
ATOM    986  HG3 GLU A  70     -16.629  -7.003  34.382  1.00 56.66           H  
ATOM    987  N   SER A  71     -18.411 -11.425  34.189  1.00 55.18           N  
ATOM    988  CA  SER A  71     -19.112 -12.664  34.530  1.00 54.96           C  
ATOM    989  C   SER A  71     -18.500 -13.898  33.864  1.00 54.77           C  
ATOM    990  O   SER A  71     -18.180 -13.860  32.679  1.00 54.82           O  
ATOM    991  CB  SER A  71     -20.592 -12.559  34.159  1.00 54.93           C  
ATOM    992  OG  SER A  71     -21.287 -13.729  34.555  1.00 55.09           O  
ATOM    993  H   SER A  71     -18.877 -10.749  33.601  1.00 55.18           H  
ATOM    994  HA  SER A  71     -19.007 -12.792  35.607  1.00 54.96           H  
ATOM    995  HB2 SER A  71     -20.683 -12.435  33.080  1.00 54.93           H  
ATOM    996  HB3 SER A  71     -21.028 -11.696  34.662  1.00 54.93           H  
ATOM    997  HG  SER A  71     -20.886 -14.473  34.100  1.00 55.09           H  
ATOM    998  N   PRO A  72     -18.347 -15.001  34.629  1.00 54.61           N  
ATOM    999  CA  PRO A  72     -17.812 -16.274  34.130  1.00 54.35           C  
ATOM   1000  C   PRO A  72     -18.565 -16.831  32.925  1.00 54.12           C  
ATOM   1001  O   PRO A  72     -17.991 -17.594  32.144  1.00 54.19           O  
ATOM   1002  CB  PRO A  72     -17.997 -17.217  35.319  1.00 54.28           C  
ATOM   1003  CG  PRO A  72     -17.932 -16.332  36.496  1.00 54.60           C  
ATOM   1004  CD  PRO A  72     -18.616 -15.065  36.078  1.00 54.65           C  
ATOM   1005  HA  PRO A  72     -16.785 -16.154  33.786  1.00 54.35           H  
ATOM   1006  HB2 PRO A  72     -18.962 -17.720  35.267  1.00 54.28           H  
ATOM   1007  HB3 PRO A  72     -17.201 -17.961  35.350  1.00 54.28           H  
ATOM   1008  HG2 PRO A  72     -16.895 -16.134  36.768  1.00 54.60           H  
ATOM   1009  HG3 PRO A  72     -18.450 -16.784  37.342  1.00 54.60           H  
ATOM   1010  HD2 PRO A  72     -18.192 -14.203  36.593  1.00 54.65           H  
ATOM   1011  HD3 PRO A  72     -19.687 -15.115  36.275  1.00 54.65           H  
ATOM   1012  N   VAL A  73     -19.832 -16.450  32.775  1.00 53.80           N  
ATOM   1013  CA  VAL A  73     -20.660 -16.950  31.673  1.00 53.39           C  
ATOM   1014  C   VAL A  73     -20.271 -16.370  30.304  1.00 53.06           C  
ATOM   1015  O   VAL A  73     -20.620 -16.935  29.265  1.00 53.12           O  
ATOM   1016  CB  VAL A  73     -22.186 -16.771  31.947  1.00 53.49           C  
ATOM   1017  CG1 VAL A  73     -22.605 -17.543  33.205  1.00 53.32           C  
ATOM   1018  CG2 VAL A  73     -22.570 -15.292  32.048  1.00 53.32           C  
ATOM   1019  H   VAL A  73     -20.233 -15.801  33.437  1.00 53.80           H  
ATOM   1020  HA  VAL A  73     -20.455 -18.019  31.626  1.00 53.39           H  
ATOM   1021  HB  VAL A  73     -22.729 -17.187  31.098  1.00 53.49           H  
ATOM   1022 HG11 VAL A  73     -22.074 -17.144  34.070  1.00 53.32           H  
ATOM   1023 HG12 VAL A  73     -22.359 -18.598  33.083  1.00 53.32           H  
ATOM   1024 HG13 VAL A  73     -23.679 -17.435  33.357  1.00 53.32           H  
ATOM   1025 HG21 VAL A  73     -22.046 -14.837  32.889  1.00 53.32           H  
ATOM   1026 HG22 VAL A  73     -23.646 -15.206  32.200  1.00 53.32           H  
ATOM   1027 HG23 VAL A  73     -22.291 -14.781  31.127  1.00 53.32           H  
ATOM   1028  N   PHE A  74     -19.543 -15.251  30.314  1.00 52.58           N  
ATOM   1029  CA  PHE A  74     -19.099 -14.593  29.082  1.00 51.92           C  
ATOM   1030  C   PHE A  74     -17.599 -14.252  29.056  1.00 51.63           C  
ATOM   1031  O   PHE A  74     -17.007 -14.137  27.979  1.00 51.64           O  
ATOM   1032  CB  PHE A  74     -19.935 -13.334  28.806  1.00 51.82           C  
ATOM   1033  CG  PHE A  74     -19.756 -12.781  27.416  1.00 51.58           C  
ATOM   1034  CD1 PHE A  74     -20.501 -13.281  26.354  1.00 51.22           C  
ATOM   1035  CD2 PHE A  74     -18.834 -11.769  27.165  1.00 51.20           C  
ATOM   1036  CE1 PHE A  74     -20.334 -12.784  25.070  1.00 50.94           C  
ATOM   1037  CE2 PHE A  74     -18.658 -11.270  25.881  1.00 51.01           C  
ATOM   1038  CZ  PHE A  74     -19.408 -11.780  24.833  1.00 51.11           C  
ATOM   1039  H   PHE A  74     -19.289 -14.843  31.202  1.00 52.58           H  
ATOM   1040  HA  PHE A  74     -19.257 -15.323  28.288  1.00 51.92           H  
ATOM   1041  HB2 PHE A  74     -20.987 -13.582  28.945  1.00 51.82           H  
ATOM   1042  HB3 PHE A  74     -19.646 -12.565  29.522  1.00 51.82           H  
ATOM   1043  HD1 PHE A  74     -21.220 -14.067  26.531  1.00 51.22           H  
ATOM   1044  HD2 PHE A  74     -18.248 -11.367  27.979  1.00 51.20           H  
ATOM   1045  HE1 PHE A  74     -20.924 -13.178  24.256  1.00 50.94           H  
ATOM   1046  HE2 PHE A  74     -17.938 -10.486  25.699  1.00 51.01           H  
ATOM   1047  HZ  PHE A  74     -19.271 -11.396  23.833  1.00 51.11           H  
ATOM   1048  N   ALA A  75     -16.988 -14.098  30.231  1.00 51.13           N  
ATOM   1049  CA  ALA A  75     -15.589 -13.652  30.334  1.00 50.62           C  
ATOM   1050  C   ALA A  75     -14.598 -14.295  29.342  1.00 50.29           C  
ATOM   1051  O   ALA A  75     -13.783 -13.580  28.762  1.00 50.27           O  
ATOM   1052  CB  ALA A  75     -15.078 -13.778  31.768  1.00 50.66           C  
ATOM   1053  H   ALA A  75     -17.502 -14.294  31.078  1.00 51.13           H  
ATOM   1054  HA  ALA A  75     -15.624 -12.603  30.039  1.00 50.62           H  
ATOM   1055  HB1 ALA A  75     -15.048 -14.830  32.052  1.00 50.66           H  
ATOM   1056  HB2 ALA A  75     -15.746 -13.239  32.440  1.00 50.66           H  
ATOM   1057  HB3 ALA A  75     -14.076 -13.354  31.835  1.00 50.66           H  
ATOM   1058  N   PRO A  76     -14.663 -15.633  29.142  1.00 49.94           N  
ATOM   1059  CA  PRO A  76     -13.704 -16.259  28.226  1.00 49.65           C  
ATOM   1060  C   PRO A  76     -13.794 -15.792  26.768  1.00 49.39           C  
ATOM   1061  O   PRO A  76     -12.764 -15.715  26.098  1.00 49.49           O  
ATOM   1062  CB  PRO A  76     -14.046 -17.749  28.328  1.00 49.73           C  
ATOM   1063  CG  PRO A  76     -14.679 -17.895  29.653  1.00 49.74           C  
ATOM   1064  CD  PRO A  76     -15.480 -16.653  29.828  1.00 49.91           C  
ATOM   1065  HA  PRO A  76     -12.685 -15.996  28.509  1.00 49.65           H  
ATOM   1066  HB2 PRO A  76     -14.737 -18.040  27.537  1.00 49.73           H  
ATOM   1067  HB3 PRO A  76     -13.143 -18.356  28.264  1.00 49.73           H  
ATOM   1068  HG2 PRO A  76     -13.923 -17.978  30.433  1.00 49.74           H  
ATOM   1069  HG3 PRO A  76     -15.323 -18.774  29.677  1.00 49.74           H  
ATOM   1070  HD2 PRO A  76     -15.603 -16.412  30.884  1.00 49.91           H  
ATOM   1071  HD3 PRO A  76     -16.460 -16.750  29.361  1.00 49.91           H  
ATOM   1072  N   VAL A  77     -14.998 -15.486  26.285  1.00 48.94           N  
ATOM   1073  CA  VAL A  77     -15.183 -15.069  24.883  1.00 48.46           C  
ATOM   1074  C   VAL A  77     -15.132 -13.549  24.670  1.00 48.15           C  
ATOM   1075  O   VAL A  77     -15.420 -13.056  23.576  1.00 48.06           O  
ATOM   1076  CB  VAL A  77     -16.482 -15.658  24.247  1.00 48.45           C  
ATOM   1077  CG1 VAL A  77     -16.372 -17.167  24.085  1.00 48.61           C  
ATOM   1078  CG2 VAL A  77     -17.712 -15.290  25.054  1.00 48.19           C  
ATOM   1079  H   VAL A  77     -15.802 -15.541  26.894  1.00 48.94           H  
ATOM   1080  HA  VAL A  77     -14.322 -15.491  24.365  1.00 48.46           H  
ATOM   1081  HB  VAL A  77     -16.593 -15.216  23.257  1.00 48.45           H  
ATOM   1082 HG11 VAL A  77     -16.260 -17.630  25.065  1.00 48.61           H  
ATOM   1083 HG12 VAL A  77     -15.504 -17.404  23.470  1.00 48.61           H  
ATOM   1084 HG13 VAL A  77     -17.273 -17.547  23.604  1.00 48.61           H  
ATOM   1085 HG21 VAL A  77     -17.633 -15.718  26.053  1.00 48.19           H  
ATOM   1086 HG22 VAL A  77     -18.601 -15.682  24.560  1.00 48.19           H  
ATOM   1087 HG23 VAL A  77     -17.786 -14.205  25.129  1.00 48.19           H  
ATOM   1088  N   TYR A  78     -14.756 -12.818  25.717  1.00 47.85           N  
ATOM   1089  CA  TYR A  78     -14.685 -11.359  25.673  1.00 47.50           C  
ATOM   1090  C   TYR A  78     -13.416 -10.908  24.955  1.00 47.42           C  
ATOM   1091  O   TYR A  78     -12.299 -11.137  25.436  1.00 47.67           O  
ATOM   1092  CB  TYR A  78     -14.763 -10.785  27.095  1.00 47.42           C  
ATOM   1093  CG  TYR A  78     -14.674  -9.277  27.194  1.00 47.26           C  
ATOM   1094  CD1 TYR A  78     -15.583  -8.456  26.527  1.00 47.11           C  
ATOM   1095  CD2 TYR A  78     -13.690  -8.670  27.976  1.00 47.10           C  
ATOM   1096  CE1 TYR A  78     -15.504  -7.068  26.622  1.00 46.90           C  
ATOM   1097  CE2 TYR A  78     -13.606  -7.288  28.079  1.00 46.87           C  
ATOM   1098  CZ  TYR A  78     -14.516  -6.494  27.399  1.00 46.86           C  
ATOM   1099  OH  TYR A  78     -14.435  -5.125  27.492  1.00 46.96           O  
ATOM   1100  H   TYR A  78     -14.510 -13.290  26.575  1.00 47.85           H  
ATOM   1101  HA  TYR A  78     -15.536 -10.977  25.109  1.00 47.50           H  
ATOM   1102  HB2 TYR A  78     -15.713 -11.095  27.531  1.00 47.42           H  
ATOM   1103  HB3 TYR A  78     -13.942 -11.209  27.674  1.00 47.42           H  
ATOM   1104  HD1 TYR A  78     -16.361  -8.904  25.927  1.00 47.11           H  
ATOM   1105  HD2 TYR A  78     -12.982  -9.286  28.510  1.00 47.10           H  
ATOM   1106  HE1 TYR A  78     -16.210  -6.445  26.092  1.00 46.90           H  
ATOM   1107  HE2 TYR A  78     -12.836  -6.834  28.685  1.00 46.87           H  
ATOM   1108  HH  TYR A  78     -13.723  -4.797  28.046  1.00 46.96           H  
ATOM   1109  N   PHE A  79     -13.600 -10.288  23.790  1.00 47.05           N  
ATOM   1110  CA  PHE A  79     -12.493  -9.786  22.976  1.00 46.63           C  
ATOM   1111  C   PHE A  79     -12.780  -8.356  22.514  1.00 46.35           C  
ATOM   1112  O   PHE A  79     -12.992  -8.128  21.321  1.00 46.19           O  
ATOM   1113  CB  PHE A  79     -12.269 -10.688  21.756  1.00 46.74           C  
ATOM   1114  CG  PHE A  79     -11.674 -12.033  22.082  1.00 46.80           C  
ATOM   1115  CD1 PHE A  79     -10.300 -12.234  22.013  1.00 47.07           C  
ATOM   1116  CD2 PHE A  79     -12.488 -13.106  22.430  1.00 46.77           C  
ATOM   1117  CE1 PHE A  79      -9.745 -13.482  22.302  1.00 46.96           C  
ATOM   1118  CE2 PHE A  79     -11.947 -14.351  22.725  1.00 46.40           C  
ATOM   1119  CZ  PHE A  79     -10.575 -14.541  22.660  1.00 46.72           C  
ATOM   1120  H   PHE A  79     -14.544 -10.159  23.455  1.00 47.05           H  
ATOM   1121  HA  PHE A  79     -11.591  -9.790  23.588  1.00 46.63           H  
ATOM   1122  HB2 PHE A  79     -13.231 -10.849  21.269  1.00 46.74           H  
ATOM   1123  HB3 PHE A  79     -11.596 -10.174  21.070  1.00 46.74           H  
ATOM   1124  HD1 PHE A  79      -9.654 -11.415  21.732  1.00 47.07           H  
ATOM   1125  HD2 PHE A  79     -13.558 -12.969  22.472  1.00 46.77           H  
ATOM   1126  HE1 PHE A  79      -8.676 -13.625  22.248  1.00 46.96           H  
ATOM   1127  HE2 PHE A  79     -12.594 -15.169  23.004  1.00 46.40           H  
ATOM   1128  HZ  PHE A  79     -10.151 -15.508  22.887  1.00 46.72           H  
ATOM   1129  N   PRO A  80     -12.768  -7.385  23.453  1.00 46.17           N  
ATOM   1130  CA  PRO A  80     -13.209  -6.015  23.167  1.00 46.06           C  
ATOM   1131  C   PRO A  80     -12.501  -5.380  21.972  1.00 46.02           C  
ATOM   1132  O   PRO A  80     -13.159  -4.950  21.025  1.00 46.13           O  
ATOM   1133  CB  PRO A  80     -12.867  -5.255  24.456  1.00 46.04           C  
ATOM   1134  CG  PRO A  80     -11.836  -6.076  25.128  1.00 46.06           C  
ATOM   1135  CD  PRO A  80     -12.181  -7.490  24.801  1.00 46.09           C  
ATOM   1136  HA  PRO A  80     -14.265  -5.991  22.897  1.00 46.06           H  
ATOM   1137  HB2 PRO A  80     -12.475  -4.265  24.223  1.00 46.04           H  
ATOM   1138  HB3 PRO A  80     -13.750  -5.157  25.088  1.00 46.04           H  
ATOM   1139  HG2 PRO A  80     -11.864  -5.916  26.206  1.00 46.06           H  
ATOM   1140  HG3 PRO A  80     -10.844  -5.828  24.749  1.00 46.06           H  
ATOM   1141  HD2 PRO A  80     -12.903  -7.892  25.512  1.00 46.09           H  
ATOM   1142  HD3 PRO A  80     -11.291  -8.119  24.793  1.00 46.09           H  
ATOM   1143  N   GLU A  81     -11.173  -5.353  22.012  1.00 45.83           N  
ATOM   1144  CA  GLU A  81     -10.373  -4.665  21.004  1.00 45.66           C  
ATOM   1145  C   GLU A  81     -10.462  -5.304  19.621  1.00 45.16           C  
ATOM   1146  O   GLU A  81     -10.455  -4.608  18.606  1.00 45.21           O  
ATOM   1147  CB  GLU A  81      -8.911  -4.577  21.459  1.00 45.89           C  
ATOM   1148  CG  GLU A  81      -8.712  -3.827  22.777  1.00 46.88           C  
ATOM   1149  CD  GLU A  81      -9.119  -2.364  22.688  1.00 48.27           C  
ATOM   1150  OE1 GLU A  81      -8.346  -1.570  22.110  1.00 48.90           O  
ATOM   1151  OE2 GLU A  81     -10.207  -2.010  23.202  1.00 48.70           O1-
ATOM   1152  H   GLU A  81     -10.700  -5.826  22.768  1.00 45.83           H  
ATOM   1153  HA  GLU A  81     -10.790  -3.663  20.906  1.00 45.66           H  
ATOM   1154  HB2 GLU A  81      -8.529  -5.590  21.581  1.00 45.89           H  
ATOM   1155  HB3 GLU A  81      -8.341  -4.064  20.684  1.00 45.89           H  
ATOM   1156  HG2 GLU A  81      -7.659  -3.880  23.052  1.00 46.88           H  
ATOM   1157  HG3 GLU A  81      -9.313  -4.310  23.547  1.00 46.88           H  
ATOM   1158  N   GLU A  82     -10.555  -6.629  19.596  1.00 44.51           N  
ATOM   1159  CA  GLU A  82     -10.494  -7.401  18.357  1.00 43.74           C  
ATOM   1160  C   GLU A  82     -11.774  -7.283  17.535  1.00 43.23           C  
ATOM   1161  O   GLU A  82     -11.734  -7.285  16.302  1.00 43.06           O  
ATOM   1162  CB  GLU A  82     -10.209  -8.876  18.668  1.00 43.78           C  
ATOM   1163  CG  GLU A  82      -8.844  -9.151  19.315  1.00 44.17           C  
ATOM   1164  CD  GLU A  82      -8.854  -9.093  20.843  1.00 44.76           C  
ATOM   1165  OE1 GLU A  82      -9.557  -8.239  21.434  1.00 45.18           O  
ATOM   1166  OE2 GLU A  82      -8.131  -9.905  21.460  1.00 45.18           O1-
ATOM   1167  H   GLU A  82     -10.673  -7.123  20.469  1.00 44.51           H  
ATOM   1168  HA  GLU A  82      -9.683  -6.986  17.759  1.00 43.74           H  
ATOM   1169  HB2 GLU A  82     -10.983  -9.234  19.347  1.00 43.78           H  
ATOM   1170  HB3 GLU A  82     -10.259  -9.434  17.733  1.00 43.78           H  
ATOM   1171  HG2 GLU A  82      -8.136  -8.408  18.949  1.00 44.17           H  
ATOM   1172  HG3 GLU A  82      -8.516 -10.145  19.012  1.00 44.17           H  
ATOM   1173  N   LEU A  83     -12.905  -7.155  18.226  1.00 42.57           N  
ATOM   1174  CA  LEU A  83     -14.207  -7.330  17.593  1.00 41.81           C  
ATOM   1175  C   LEU A  83     -15.151  -6.117  17.601  1.00 41.49           C  
ATOM   1176  O   LEU A  83     -16.090  -6.077  16.814  1.00 41.49           O  
ATOM   1177  CB  LEU A  83     -14.910  -8.561  18.184  1.00 41.77           C  
ATOM   1178  CG  LEU A  83     -14.385  -9.959  17.825  1.00 41.11           C  
ATOM   1179  CD1 LEU A  83     -15.045 -11.013  18.697  1.00 40.50           C  
ATOM   1180  CD2 LEU A  83     -14.589 -10.288  16.351  1.00 40.58           C  
ATOM   1181  H   LEU A  83     -12.860  -6.932  19.210  1.00 42.57           H  
ATOM   1182  HA  LEU A  83     -13.977  -7.468  16.536  1.00 41.81           H  
ATOM   1183  HB2 LEU A  83     -14.858  -8.469  19.269  1.00 41.77           H  
ATOM   1184  HB3 LEU A  83     -15.951  -8.519  17.865  1.00 41.77           H  
ATOM   1185  HG  LEU A  83     -13.311  -9.959  18.013  1.00 41.11           H  
ATOM   1186 HD11 LEU A  83     -16.119 -11.016  18.513  1.00 40.50           H  
ATOM   1187 HD12 LEU A  83     -14.857 -10.786  19.746  1.00 40.50           H  
ATOM   1188 HD13 LEU A  83     -14.632 -11.993  18.458  1.00 40.50           H  
ATOM   1189 HD21 LEU A  83     -15.655 -10.297  16.125  1.00 40.58           H  
ATOM   1190 HD22 LEU A  83     -14.164 -11.268  16.135  1.00 40.58           H  
ATOM   1191 HD23 LEU A  83     -14.094  -9.534  15.739  1.00 40.58           H  
ATOM   1192  N   HIS A  84     -14.908  -5.132  18.462  1.00 41.14           N  
ATOM   1193  CA  HIS A  84     -15.836  -3.998  18.586  1.00 40.76           C  
ATOM   1194  C   HIS A  84     -16.170  -3.328  17.239  1.00 40.64           C  
ATOM   1195  O   HIS A  84     -15.283  -2.964  16.455  1.00 40.64           O  
ATOM   1196  CB  HIS A  84     -15.378  -2.993  19.654  1.00 40.57           C  
ATOM   1197  CG  HIS A  84     -14.422  -1.954  19.157  1.00 40.61           C  
ATOM   1198  ND1 HIS A  84     -13.099  -2.228  18.882  1.00 40.43           N  
ATOM   1199  CD2 HIS A  84     -14.595  -0.634  18.904  1.00 40.22           C  
ATOM   1200  CE1 HIS A  84     -12.500  -1.123  18.473  1.00 40.35           C  
ATOM   1201  NE2 HIS A  84     -13.385  -0.141  18.479  1.00 40.04           N  
ATOM   1202  H   HIS A  84     -14.078  -5.164  19.036  1.00 41.14           H  
ATOM   1203  HA  HIS A  84     -16.779  -4.419  18.935  1.00 40.76           H  
ATOM   1204  HB2 HIS A  84     -14.892  -3.547  20.457  1.00 40.57           H  
ATOM   1205  HB3 HIS A  84     -16.260  -2.485  20.045  1.00 40.57           H  
ATOM   1206  HD2 HIS A  84     -15.512  -0.074  19.016  1.00 40.22           H  
ATOM   1207  HE2 HIS A  84     -13.201   0.816  18.214  1.00 40.04           H  
ATOM   1208  HE1 HIS A  84     -11.463  -1.037  18.183  1.00 40.35           H  
ATOM   1209  N   ARG A  85     -17.470  -3.193  16.988  1.00 40.38           N  
ATOM   1210  CA  ARG A  85     -17.988  -2.742  15.702  1.00 40.03           C  
ATOM   1211  C   ARG A  85     -18.738  -1.409  15.750  1.00 40.00           C  
ATOM   1212  O   ARG A  85     -18.983  -0.804  14.704  1.00 40.37           O  
ATOM   1213  CB  ARG A  85     -18.895  -3.820  15.094  1.00 39.84           C  
ATOM   1214  CG  ARG A  85     -18.194  -5.119  14.703  1.00 39.33           C  
ATOM   1215  CD  ARG A  85     -17.285  -4.946  13.490  1.00 38.80           C  
ATOM   1216  NE  ARG A  85     -16.010  -4.317  13.838  1.00 38.34           N  
ATOM   1217  CZ  ARG A  85     -15.198  -3.722  12.968  1.00 37.56           C  
ATOM   1218  NH1 ARG A  85     -15.518  -3.670  11.684  1.00 37.21           N  
ATOM   1219  NH2 ARG A  85     -14.064  -3.176  13.385  1.00 36.68           N1+
ATOM   1220  H   ARG A  85     -18.128  -3.413  17.722  1.00 40.38           H  
ATOM   1221  HA  ARG A  85     -17.111  -2.572  15.077  1.00 40.03           H  
ATOM   1222  HB2 ARG A  85     -19.668  -4.061  15.824  1.00 39.84           H  
ATOM   1223  HB3 ARG A  85     -19.358  -3.405  14.199  1.00 39.84           H  
ATOM   1224  HG2 ARG A  85     -18.950  -5.869  14.470  1.00 39.33           H  
ATOM   1225  HG3 ARG A  85     -17.592  -5.460  15.546  1.00 39.33           H  
ATOM   1226  HD2 ARG A  85     -17.795  -4.322  12.756  1.00 38.80           H  
ATOM   1227  HD3 ARG A  85     -17.086  -5.927  13.058  1.00 38.80           H  
ATOM   1228  HE  ARG A  85     -15.727  -4.336  14.807  1.00 38.34           H  
ATOM   1229 HH11 ARG A  85     -14.899  -3.216  11.027  1.00 37.21           H  
ATOM   1230 HH12 ARG A  85     -16.381  -4.084  11.361  1.00 37.21           H  
ATOM   1231 HH21 ARG A  85     -13.816  -3.212  14.363  1.00 36.68           H  
ATOM   1232 HH22 ARG A  85     -13.448  -2.724  12.724  1.00 36.68           H  
ATOM   1233  N   LYS A  86     -19.102  -0.954  16.948  1.00 39.67           N  
ATOM   1234  CA  LYS A  86     -19.880   0.279  17.100  1.00 39.41           C  
ATOM   1235  C   LYS A  86     -19.207   1.478  16.427  1.00 39.12           C  
ATOM   1236  O   LYS A  86     -19.829   2.155  15.611  1.00 39.27           O  
ATOM   1237  CB  LYS A  86     -20.178   0.564  18.578  1.00 39.57           C  
ATOM   1238  CG  LYS A  86     -21.059   1.796  18.833  1.00 39.83           C  
ATOM   1239  CD  LYS A  86     -21.468   1.913  20.300  1.00 40.70           C  
ATOM   1240  CE  LYS A  86     -20.334   2.435  21.173  1.00 41.89           C  
ATOM   1241  NZ  LYS A  86     -20.697   2.428  22.623  1.00 43.03           N1+
ATOM   1242  H   LYS A  86     -18.835  -1.472  17.773  1.00 39.67           H  
ATOM   1243  HA  LYS A  86     -20.829   0.123  16.587  1.00 39.41           H  
ATOM   1244  HB2 LYS A  86     -20.684  -0.307  18.996  1.00 39.57           H  
ATOM   1245  HB3 LYS A  86     -19.229   0.714  19.092  1.00 39.57           H  
ATOM   1246  HG2 LYS A  86     -20.504   2.690  18.550  1.00 39.83           H  
ATOM   1247  HG3 LYS A  86     -21.958   1.718  18.222  1.00 39.83           H  
ATOM   1248  HD2 LYS A  86     -21.765   0.928  20.661  1.00 40.70           H  
ATOM   1249  HD3 LYS A  86     -22.313   2.598  20.375  1.00 40.70           H  
ATOM   1250  HE2 LYS A  86     -20.100   3.457  20.873  1.00 41.89           H  
ATOM   1251  HE3 LYS A  86     -19.457   1.804  21.026  1.00 41.89           H  
ATOM   1252  HZ1 LYS A  86     -21.509   3.011  22.770  1.00 43.03           H  
ATOM   1253  HZ2 LYS A  86     -19.924   2.786  23.165  1.00 43.03           H  
ATOM   1254  HZ3 LYS A  86     -20.904   1.483  22.914  1.00 43.03           H  
ATOM   1255  N   ALA A  87     -17.938   1.716  16.757  1.00 38.77           N  
ATOM   1256  CA  ALA A  87     -17.176   2.837  16.208  1.00 38.56           C  
ATOM   1257  C   ALA A  87     -17.014   2.777  14.684  1.00 38.60           C  
ATOM   1258  O   ALA A  87     -17.105   3.803  14.009  1.00 38.53           O  
ATOM   1259  CB  ALA A  87     -15.820   2.941  16.884  1.00 38.38           C  
ATOM   1260  H   ALA A  87     -17.484   1.097  17.413  1.00 38.77           H  
ATOM   1261  HA  ALA A  87     -17.757   3.735  16.419  1.00 38.56           H  
ATOM   1262  HB1 ALA A  87     -15.239   2.043  16.673  1.00 38.38           H  
ATOM   1263  HB2 ALA A  87     -15.957   3.040  17.961  1.00 38.38           H  
ATOM   1264  HB3 ALA A  87     -15.290   3.814  16.503  1.00 38.38           H  
ATOM   1265  N   ALA A  88     -16.786   1.578  14.151  1.00 38.77           N  
ATOM   1266  CA  ALA A  88     -16.627   1.384  12.710  1.00 38.88           C  
ATOM   1267  C   ALA A  88     -17.921   1.725  11.991  1.00 39.16           C  
ATOM   1268  O   ALA A  88     -17.905   2.334  10.914  1.00 39.16           O  
ATOM   1269  CB  ALA A  88     -16.215  -0.041  12.406  1.00 38.78           C  
ATOM   1270  H   ALA A  88     -16.721   0.776  14.762  1.00 38.77           H  
ATOM   1271  HA  ALA A  88     -15.841   2.051  12.355  1.00 38.88           H  
ATOM   1272  HB1 ALA A  88     -16.989  -0.725  12.754  1.00 38.78           H  
ATOM   1273  HB2 ALA A  88     -15.277  -0.264  12.915  1.00 38.78           H  
ATOM   1274  HB3 ALA A  88     -16.082  -0.159  11.331  1.00 38.78           H  
ATOM   1275  N   LEU A  89     -19.037   1.343  12.608  1.00 39.34           N  
ATOM   1276  CA  LEU A  89     -20.358   1.599  12.052  1.00 39.66           C  
ATOM   1277  C   LEU A  89     -20.749   3.068  12.156  1.00 39.97           C  
ATOM   1278  O   LEU A  89     -21.421   3.602  11.266  1.00 40.01           O  
ATOM   1279  CB  LEU A  89     -21.402   0.707  12.722  1.00 39.56           C  
ATOM   1280  CG  LEU A  89     -21.420  -0.734  12.197  1.00 39.67           C  
ATOM   1281  CD1 LEU A  89     -22.202  -1.642  13.122  1.00 39.35           C  
ATOM   1282  CD2 LEU A  89     -21.971  -0.806  10.771  1.00 39.49           C  
ATOM   1283  H   LEU A  89     -18.965   0.859  13.492  1.00 39.34           H  
ATOM   1284  HA  LEU A  89     -20.319   1.355  10.990  1.00 39.66           H  
ATOM   1285  HB2 LEU A  89     -21.194   0.680  13.792  1.00 39.56           H  
ATOM   1286  HB3 LEU A  89     -22.386   1.145  12.554  1.00 39.56           H  
ATOM   1287  HG  LEU A  89     -20.388  -1.083  12.171  1.00 39.67           H  
ATOM   1288 HD11 LEU A  89     -23.240  -1.311  13.164  1.00 39.35           H  
ATOM   1289 HD12 LEU A  89     -21.768  -1.604  14.121  1.00 39.35           H  
ATOM   1290 HD13 LEU A  89     -22.161  -2.665  12.747  1.00 39.35           H  
ATOM   1291 HD21 LEU A  89     -23.005  -0.462  10.763  1.00 39.49           H  
ATOM   1292 HD22 LEU A  89     -21.928  -1.836  10.416  1.00 39.49           H  
ATOM   1293 HD23 LEU A  89     -21.372  -0.171  10.118  1.00 39.49           H  
ATOM   1294  N   GLU A  90     -20.320   3.716  13.238  1.00 40.24           N  
ATOM   1295  CA  GLU A  90     -20.566   5.144  13.431  1.00 40.56           C  
ATOM   1296  C   GLU A  90     -19.846   5.962  12.374  1.00 40.67           C  
ATOM   1297  O   GLU A  90     -20.385   6.942  11.873  1.00 40.71           O  
ATOM   1298  CB  GLU A  90     -20.131   5.591  14.820  1.00 40.60           C  
ATOM   1299  CG  GLU A  90     -21.070   5.154  15.920  1.00 41.26           C  
ATOM   1300  CD  GLU A  90     -20.504   5.388  17.303  1.00 42.27           C  
ATOM   1301  OE1 GLU A  90     -19.258   5.385  17.446  1.00 42.52           O  
ATOM   1302  OE2 GLU A  90     -21.310   5.565  18.247  1.00 42.63           O1-
ATOM   1303  H   GLU A  90     -19.810   3.206  13.945  1.00 40.24           H  
ATOM   1304  HA  GLU A  90     -21.639   5.311  13.334  1.00 40.56           H  
ATOM   1305  HB2 GLU A  90     -19.145   5.173  15.023  1.00 40.60           H  
ATOM   1306  HB3 GLU A  90     -20.073   6.679  14.829  1.00 40.60           H  
ATOM   1307  HG2 GLU A  90     -21.272   4.089  15.802  1.00 41.26           H  
ATOM   1308  HG3 GLU A  90     -22.001   5.713  15.826  1.00 41.26           H  
ATOM   1309  N   GLN A  91     -18.628   5.545  12.039  1.00 40.97           N  
ATOM   1310  CA  GLN A  91     -17.869   6.158  10.956  1.00 41.01           C  
ATOM   1311  C   GLN A  91     -18.619   6.042   9.631  1.00 41.21           C  
ATOM   1312  O   GLN A  91     -18.685   7.009   8.875  1.00 41.37           O  
ATOM   1313  CB  GLN A  91     -16.480   5.525  10.841  1.00 40.86           C  
ATOM   1314  CG  GLN A  91     -15.577   5.745  12.054  1.00 40.62           C  
ATOM   1315  CD  GLN A  91     -14.911   7.114  12.090  1.00 40.92           C  
ATOM   1316  OE1 GLN A  91     -14.915   7.858  11.106  1.00 40.59           O  
ATOM   1317  NE2 GLN A  91     -14.323   7.446  13.235  1.00 41.16           N  
ATOM   1318  H   GLN A  91     -18.216   4.779  12.552  1.00 40.97           H  
ATOM   1319  HA  GLN A  91     -17.748   7.216  11.188  1.00 41.01           H  
ATOM   1320  HB2 GLN A  91     -16.606   4.451  10.702  1.00 40.86           H  
ATOM   1321  HB3 GLN A  91     -15.985   5.949   9.967  1.00 40.86           H  
ATOM   1322  HG2 GLN A  91     -14.796   4.984  12.043  1.00 40.62           H  
ATOM   1323  HG3 GLN A  91     -16.180   5.633  12.955  1.00 40.62           H  
ATOM   1324 HE21 GLN A  91     -13.856   8.337  13.323  1.00 41.16           H  
ATOM   1325 HE22 GLN A  91     -14.343   6.807  14.017  1.00 41.16           H  
ATOM   1326  N   ASP A  92     -19.202   4.871   9.371  1.00 41.46           N  
ATOM   1327  CA  ASP A  92     -19.895   4.606   8.103  1.00 41.74           C  
ATOM   1328  C   ASP A  92     -21.213   5.365   7.969  1.00 41.68           C  
ATOM   1329  O   ASP A  92     -21.461   6.017   6.953  1.00 41.48           O  
ATOM   1330  CB  ASP A  92     -20.106   3.105   7.905  1.00 41.86           C  
ATOM   1331  CG  ASP A  92     -18.796   2.343   7.795  1.00 43.15           C  
ATOM   1332  OD1 ASP A  92     -17.762   2.959   7.432  1.00 44.23           O  
ATOM   1333  OD2 ASP A  92     -18.795   1.123   8.073  1.00 44.46           O1-
ATOM   1334  H   ASP A  92     -19.166   4.142  10.069  1.00 41.46           H  
ATOM   1335  HA  ASP A  92     -19.246   4.979   7.311  1.00 41.74           H  
ATOM   1336  HB2 ASP A  92     -20.678   2.950   6.990  1.00 41.86           H  
ATOM   1337  HB3 ASP A  92     -20.667   2.716   8.755  1.00 41.86           H  
ATOM   1338  N   LEU A  93     -22.046   5.284   9.001  1.00 41.77           N  
ATOM   1339  CA  LEU A  93     -23.305   6.026   9.042  1.00 41.94           C  
ATOM   1340  C   LEU A  93     -23.123   7.531   8.852  1.00 42.05           C  
ATOM   1341  O   LEU A  93     -23.983   8.197   8.274  1.00 42.07           O  
ATOM   1342  CB  LEU A  93     -24.046   5.754  10.349  1.00 41.88           C  
ATOM   1343  CG  LEU A  93     -24.691   4.377  10.470  1.00 41.86           C  
ATOM   1344  CD1 LEU A  93     -25.569   4.359  11.696  1.00 41.72           C  
ATOM   1345  CD2 LEU A  93     -25.501   4.033   9.220  1.00 41.36           C  
ATOM   1346  H   LEU A  93     -21.802   4.691   9.782  1.00 41.77           H  
ATOM   1347  HA  LEU A  93     -23.897   5.668   8.200  1.00 41.94           H  
ATOM   1348  HB2 LEU A  93     -23.334   5.863  11.167  1.00 41.88           H  
ATOM   1349  HB3 LEU A  93     -24.832   6.502  10.450  1.00 41.88           H  
ATOM   1350  HG  LEU A  93     -23.910   3.623  10.565  1.00 41.86           H  
ATOM   1351 HD11 LEU A  93     -26.348   5.115  11.596  1.00 41.72           H  
ATOM   1352 HD12 LEU A  93     -24.966   4.573  12.578  1.00 41.72           H  
ATOM   1353 HD13 LEU A  93     -26.028   3.376  11.800  1.00 41.72           H  
ATOM   1354 HD21 LEU A  93     -26.296   4.767   9.089  1.00 41.36           H  
ATOM   1355 HD22 LEU A  93     -25.938   3.041   9.332  1.00 41.36           H  
ATOM   1356 HD23 LEU A  93     -24.847   4.046   8.348  1.00 41.36           H  
ATOM   1357  N   ALA A  94     -22.003   8.055   9.341  1.00 42.22           N  
ATOM   1358  CA  ALA A  94     -21.654   9.458   9.148  1.00 42.52           C  
ATOM   1359  C   ALA A  94     -21.481   9.771   7.666  1.00 42.71           C  
ATOM   1360  O   ALA A  94     -21.833  10.856   7.210  1.00 42.45           O  
ATOM   1361  CB  ALA A  94     -20.390   9.800   9.920  1.00 42.50           C  
ATOM   1362  H   ALA A  94     -21.374   7.462   9.863  1.00 42.22           H  
ATOM   1363  HA  ALA A  94     -22.469  10.072   9.531  1.00 42.52           H  
ATOM   1364  HB1 ALA A  94     -19.563   9.194   9.549  1.00 42.50           H  
ATOM   1365  HB2 ALA A  94     -20.544   9.595  10.979  1.00 42.50           H  
ATOM   1366  HB3 ALA A  94     -20.156  10.856   9.785  1.00 42.50           H  
ATOM   1367  N   PHE A  95     -20.946   8.804   6.924  1.00 43.18           N  
ATOM   1368  CA  PHE A  95     -20.766   8.935   5.481  1.00 43.61           C  
ATOM   1369  C   PHE A  95     -22.058   8.657   4.701  1.00 43.74           C  
ATOM   1370  O   PHE A  95     -22.333   9.311   3.700  1.00 43.80           O  
ATOM   1371  CB  PHE A  95     -19.631   8.024   4.994  1.00 43.53           C  
ATOM   1372  CG  PHE A  95     -19.607   7.837   3.509  1.00 43.97           C  
ATOM   1373  CD1 PHE A  95     -18.988   8.774   2.689  1.00 44.65           C  
ATOM   1374  CD2 PHE A  95     -20.221   6.732   2.924  1.00 44.17           C  
ATOM   1375  CE1 PHE A  95     -18.974   8.608   1.305  1.00 45.08           C  
ATOM   1376  CE2 PHE A  95     -20.213   6.556   1.543  1.00 44.50           C  
ATOM   1377  CZ  PHE A  95     -19.589   7.494   0.731  1.00 44.80           C  
ATOM   1378  H   PHE A  95     -20.654   7.949   7.375  1.00 43.18           H  
ATOM   1379  HA  PHE A  95     -20.495   9.973   5.286  1.00 43.61           H  
ATOM   1380  HB2 PHE A  95     -18.682   8.462   5.301  1.00 43.53           H  
ATOM   1381  HB3 PHE A  95     -19.749   7.047   5.462  1.00 43.53           H  
ATOM   1382  HD1 PHE A  95     -18.513   9.639   3.129  1.00 44.65           H  
ATOM   1383  HD2 PHE A  95     -20.710   6.001   3.551  1.00 44.17           H  
ATOM   1384  HE1 PHE A  95     -18.488   9.340   0.678  1.00 45.08           H  
ATOM   1385  HE2 PHE A  95     -20.691   5.692   1.104  1.00 44.50           H  
ATOM   1386  HZ  PHE A  95     -19.580   7.362  -0.341  1.00 44.80           H  
ATOM   1387  N   TRP A  96     -22.837   7.683   5.159  1.00 44.03           N  
ATOM   1388  CA  TRP A  96     -24.057   7.290   4.461  1.00 44.36           C  
ATOM   1389  C   TRP A  96     -25.234   8.223   4.718  1.00 44.34           C  
ATOM   1390  O   TRP A  96     -26.051   8.443   3.828  1.00 44.41           O  
ATOM   1391  CB  TRP A  96     -24.447   5.855   4.821  1.00 44.58           C  
ATOM   1392  CG  TRP A  96     -23.535   4.830   4.233  1.00 45.20           C  
ATOM   1393  CD1 TRP A  96     -22.570   4.125   4.884  1.00 45.68           C  
ATOM   1394  CD2 TRP A  96     -23.493   4.403   2.866  1.00 45.88           C  
ATOM   1395  NE1 TRP A  96     -21.928   3.279   4.011  1.00 46.30           N  
ATOM   1396  CE2 TRP A  96     -22.475   3.429   2.765  1.00 46.02           C  
ATOM   1397  CE3 TRP A  96     -24.221   4.742   1.718  1.00 46.34           C  
ATOM   1398  CZ2 TRP A  96     -22.164   2.789   1.561  1.00 46.27           C  
ATOM   1399  CZ3 TRP A  96     -23.912   4.105   0.517  1.00 46.75           C  
ATOM   1400  CH2 TRP A  96     -22.891   3.138   0.451  1.00 46.71           C  
ATOM   1401  H   TRP A  96     -22.579   7.204   6.010  1.00 44.03           H  
ATOM   1402  HA  TRP A  96     -23.826   7.358   3.398  1.00 44.36           H  
ATOM   1403  HB2 TRP A  96     -24.428   5.753   5.906  1.00 44.58           H  
ATOM   1404  HB3 TRP A  96     -25.457   5.669   4.456  1.00 44.58           H  
ATOM   1405  HD1 TRP A  96     -22.341   4.217   5.936  1.00 45.68           H  
ATOM   1406  HE1 TRP A  96     -21.175   2.649   4.250  1.00 46.30           H  
ATOM   1407  HE3 TRP A  96     -25.006   5.482   1.763  1.00 46.34           H  
ATOM   1408  HZ2 TRP A  96     -21.381   2.048   1.507  1.00 46.27           H  
ATOM   1409  HZ3 TRP A  96     -24.464   4.357  -0.376  1.00 46.75           H  
ATOM   1410  HH2 TRP A  96     -22.675   2.661  -0.494  1.00 46.71           H  
ATOM   1411  N   TYR A  97     -25.321   8.763   5.930  1.00 44.40           N  
ATOM   1412  CA  TYR A  97     -26.487   9.543   6.337  1.00 44.53           C  
ATOM   1413  C   TYR A  97     -26.194  11.014   6.617  1.00 44.85           C  
ATOM   1414  O   TYR A  97     -27.117  11.795   6.870  1.00 44.75           O  
ATOM   1415  CB  TYR A  97     -27.146   8.903   7.557  1.00 44.40           C  
ATOM   1416  CG  TYR A  97     -28.029   7.725   7.230  1.00 44.30           C  
ATOM   1417  CD1 TYR A  97     -27.497   6.443   7.104  1.00 44.15           C  
ATOM   1418  CD2 TYR A  97     -29.401   7.891   7.050  1.00 44.14           C  
ATOM   1419  CE1 TYR A  97     -28.310   5.358   6.805  1.00 44.08           C  
ATOM   1420  CE2 TYR A  97     -30.220   6.815   6.750  1.00 44.08           C  
ATOM   1421  CZ  TYR A  97     -29.670   5.552   6.630  1.00 44.20           C  
ATOM   1422  OH  TYR A  97     -30.484   4.485   6.339  1.00 44.37           O  
ATOM   1423  H   TYR A  97     -24.563   8.631   6.584  1.00 44.40           H  
ATOM   1424  HA  TYR A  97     -27.165   9.530   5.483  1.00 44.53           H  
ATOM   1425  HB2 TYR A  97     -26.361   8.565   8.233  1.00 44.40           H  
ATOM   1426  HB3 TYR A  97     -27.753   9.659   8.055  1.00 44.40           H  
ATOM   1427  HD1 TYR A  97     -26.437   6.291   7.241  1.00 44.15           H  
ATOM   1428  HD2 TYR A  97     -29.833   8.876   7.146  1.00 44.14           H  
ATOM   1429  HE1 TYR A  97     -27.885   4.370   6.710  1.00 44.08           H  
ATOM   1430  HE2 TYR A  97     -31.281   6.961   6.611  1.00 44.08           H  
ATOM   1431  HH  TYR A  97     -31.414   4.700   6.235  1.00 44.37           H  
ATOM   1432  N   GLY A  98     -24.915  11.383   6.563  1.00 45.25           N  
ATOM   1433  CA  GLY A  98     -24.481  12.746   6.871  1.00 45.66           C  
ATOM   1434  C   GLY A  98     -24.092  12.909   8.330  1.00 46.05           C  
ATOM   1435  O   GLY A  98     -24.355  12.021   9.141  1.00 45.96           O  
ATOM   1436  H   GLY A  98     -24.221  10.698   6.300  1.00 45.25           H  
ATOM   1437  HA2 GLY A  98     -23.620  12.989   6.249  1.00 45.66           H  
ATOM   1438  HA3 GLY A  98     -25.297  13.433   6.646  1.00 45.66           H  
ATOM   1439  N   PRO A  99     -23.467  14.052   8.678  1.00 46.45           N  
ATOM   1440  CA  PRO A  99     -22.986  14.321  10.043  1.00 46.73           C  
ATOM   1441  C   PRO A  99     -24.084  14.328  11.110  1.00 47.12           C  
ATOM   1442  O   PRO A  99     -23.782  14.168  12.294  1.00 47.19           O  
ATOM   1443  CB  PRO A  99     -22.343  15.711   9.929  1.00 46.74           C  
ATOM   1444  CG  PRO A  99     -22.901  16.306   8.675  1.00 46.58           C  
ATOM   1445  CD  PRO A  99     -23.139  15.155   7.754  1.00 46.49           C  
ATOM   1446  HA  PRO A  99     -22.309  13.533  10.373  1.00 46.73           H  
ATOM   1447  HB2 PRO A  99     -22.605  16.324  10.791  1.00 46.74           H  
ATOM   1448  HB3 PRO A  99     -21.259  15.625   9.860  1.00 46.74           H  
ATOM   1449  HG2 PRO A  99     -22.188  17.004   8.235  1.00 46.58           H  
ATOM   1450  HG3 PRO A  99     -23.836  16.825   8.884  1.00 46.58           H  
ATOM   1451  HD2 PRO A  99     -22.245  14.927   7.173  1.00 46.49           H  
ATOM   1452  HD3 PRO A  99     -23.969  15.360   7.078  1.00 46.49           H  
ATOM   1453  N   ARG A 100     -25.337  14.511  10.695  1.00 47.59           N  
ATOM   1454  CA  ARG A 100     -26.483  14.427  11.610  1.00 48.12           C  
ATOM   1455  C   ARG A 100     -27.170  13.059  11.526  1.00 48.08           C  
ATOM   1456  O   ARG A 100     -28.386  12.951  11.718  1.00 48.02           O  
ATOM   1457  CB  ARG A 100     -27.495  15.553  11.342  1.00 48.28           C  
ATOM   1458  CG  ARG A 100     -27.045  16.929  11.798  1.00 49.54           C  
ATOM   1459  CD  ARG A 100     -28.230  17.818  12.166  1.00 52.15           C  
ATOM   1460  NE  ARG A 100     -27.797  19.064  12.809  1.00 54.86           N  
ATOM   1461  CZ  ARG A 100     -27.491  19.200  14.105  1.00 55.87           C  
ATOM   1462  NH1 ARG A 100     -27.562  18.167  14.941  1.00 55.86           N  
ATOM   1463  NH2 ARG A 100     -27.107  20.385  14.570  1.00 55.90           N1+
ATOM   1464  H   ARG A 100     -25.504  14.714   9.720  1.00 47.59           H  
ATOM   1465  HA  ARG A 100     -26.096  14.549  12.622  1.00 48.12           H  
ATOM   1466  HB2 ARG A 100     -27.681  15.595  10.269  1.00 48.28           H  
ATOM   1467  HB3 ARG A 100     -28.421  15.309  11.862  1.00 48.28           H  
ATOM   1468  HG2 ARG A 100     -26.485  17.403  10.992  1.00 49.54           H  
ATOM   1469  HG3 ARG A 100     -26.402  16.819  12.671  1.00 49.54           H  
ATOM   1470  HD2 ARG A 100     -28.880  17.274  12.852  1.00 52.15           H  
ATOM   1471  HD3 ARG A 100     -28.783  18.063  11.259  1.00 52.15           H  
ATOM   1472  HE  ARG A 100     -27.724  19.886  12.226  1.00 54.86           H  
ATOM   1473 HH11 ARG A 100     -27.326  18.289  15.915  1.00 55.86           H  
ATOM   1474 HH12 ARG A 100     -27.852  17.261  14.601  1.00 55.86           H  
ATOM   1475 HH21 ARG A 100     -27.047  21.177  13.946  1.00 55.90           H  
ATOM   1476 HH22 ARG A 100     -26.875  20.493  15.547  1.00 55.90           H  
ATOM   1477  N   TRP A 101     -26.379  12.021  11.251  1.00 48.14           N  
ATOM   1478  CA  TRP A 101     -26.887  10.661  11.076  1.00 48.11           C  
ATOM   1479  C   TRP A 101     -27.728  10.196  12.256  1.00 48.46           C  
ATOM   1480  O   TRP A 101     -28.794   9.613  12.068  1.00 48.50           O  
ATOM   1481  CB  TRP A 101     -25.743   9.668  10.808  1.00 47.92           C  
ATOM   1482  CG  TRP A 101     -24.700   9.576  11.898  1.00 47.29           C  
ATOM   1483  CD1 TRP A 101     -23.597  10.366  12.047  1.00 46.71           C  
ATOM   1484  CD2 TRP A 101     -24.663   8.632  12.978  1.00 46.60           C  
ATOM   1485  NE1 TRP A 101     -22.881   9.978  13.152  1.00 46.10           N  
ATOM   1486  CE2 TRP A 101     -23.513   8.917  13.743  1.00 46.10           C  
ATOM   1487  CE3 TRP A 101     -25.495   7.577  13.378  1.00 46.53           C  
ATOM   1488  CZ2 TRP A 101     -23.172   8.186  14.883  1.00 45.96           C  
ATOM   1489  CZ3 TRP A 101     -25.154   6.851  14.511  1.00 45.80           C  
ATOM   1490  CH2 TRP A 101     -24.003   7.159  15.249  1.00 45.78           C  
ATOM   1491  H   TRP A 101     -25.386  12.181  11.160  1.00 48.14           H  
ATOM   1492  HA  TRP A 101     -27.539  10.686  10.203  1.00 48.11           H  
ATOM   1493  HB2 TRP A 101     -26.180   8.678  10.676  1.00 47.92           H  
ATOM   1494  HB3 TRP A 101     -25.243   9.970   9.888  1.00 47.92           H  
ATOM   1495  HD1 TRP A 101     -23.326  11.179  11.390  1.00 46.71           H  
ATOM   1496  HE1 TRP A 101     -22.026  10.406  13.477  1.00 46.10           H  
ATOM   1497  HE3 TRP A 101     -26.384   7.334  12.815  1.00 46.53           H  
ATOM   1498  HZ2 TRP A 101     -22.287   8.421  15.455  1.00 45.96           H  
ATOM   1499  HZ3 TRP A 101     -25.786   6.035  14.829  1.00 45.80           H  
ATOM   1500  HH2 TRP A 101     -23.765   6.574  16.125  1.00 45.78           H  
ATOM   1501  N   GLN A 102     -27.257  10.487  13.466  1.00 48.92           N  
ATOM   1502  CA  GLN A 102     -27.880   9.991  14.689  1.00 49.40           C  
ATOM   1503  C   GLN A 102     -29.310  10.512  14.877  1.00 49.40           C  
ATOM   1504  O   GLN A 102     -30.080   9.955  15.657  1.00 49.50           O  
ATOM   1505  CB  GLN A 102     -27.002  10.323  15.899  1.00 49.52           C  
ATOM   1506  CG  GLN A 102     -27.085   9.300  17.032  1.00 50.74           C  
ATOM   1507  CD  GLN A 102     -26.193   9.644  18.224  1.00 52.47           C  
ATOM   1508  OE1 GLN A 102     -26.495   9.275  19.366  1.00 52.94           O  
ATOM   1509  NE2 GLN A 102     -25.090  10.351  17.965  1.00 52.62           N  
ATOM   1510  H   GLN A 102     -26.438  11.073  13.541  1.00 48.92           H  
ATOM   1511  HA  GLN A 102     -27.962   8.908  14.599  1.00 49.40           H  
ATOM   1512  HB2 GLN A 102     -25.966  10.380  15.565  1.00 49.52           H  
ATOM   1513  HB3 GLN A 102     -27.311  11.292  16.290  1.00 49.52           H  
ATOM   1514  HG2 GLN A 102     -26.783   8.328  16.643  1.00 50.74           H  
ATOM   1515  HG3 GLN A 102     -28.118   9.248  17.376  1.00 50.74           H  
ATOM   1516 HE21 GLN A 102     -24.465  10.605  18.716  1.00 52.62           H  
ATOM   1517 HE22 GLN A 102     -24.881  10.632  17.018  1.00 52.62           H  
ATOM   1518  N   GLU A 103     -29.658  11.565  14.141  1.00 49.50           N  
ATOM   1519  CA  GLU A 103     -31.001  12.145  14.180  1.00 49.65           C  
ATOM   1520  C   GLU A 103     -31.903  11.671  13.038  1.00 49.51           C  
ATOM   1521  O   GLU A 103     -33.126  11.806  13.120  1.00 49.63           O  
ATOM   1522  CB  GLU A 103     -30.920  13.673  14.141  1.00 49.83           C  
ATOM   1523  CG  GLU A 103     -30.504  14.330  15.445  1.00 50.53           C  
ATOM   1524  CD  GLU A 103     -30.184  15.804  15.269  1.00 51.45           C  
ATOM   1525  OE1 GLU A 103     -30.922  16.643  15.834  1.00 51.95           O  
ATOM   1526  OE2 GLU A 103     -29.203  16.119  14.556  1.00 51.05           O1-
ATOM   1527  H   GLU A 103     -28.968  11.980  13.531  1.00 49.50           H  
ATOM   1528  HA  GLU A 103     -31.447  11.803  15.114  1.00 49.65           H  
ATOM   1529  HB2 GLU A 103     -30.196  13.953  13.376  1.00 49.83           H  
ATOM   1530  HB3 GLU A 103     -31.903  14.056  13.869  1.00 49.83           H  
ATOM   1531  HG2 GLU A 103     -29.619  13.822  15.827  1.00 50.53           H  
ATOM   1532  HG3 GLU A 103     -31.318  14.231  16.163  1.00 50.53           H  
ATOM   1533  N   VAL A 104     -31.307  11.127  11.977  1.00 49.26           N  
ATOM   1534  CA  VAL A 104     -32.060  10.800  10.763  1.00 49.04           C  
ATOM   1535  C   VAL A 104     -32.184   9.307  10.450  1.00 48.99           C  
ATOM   1536  O   VAL A 104     -33.074   8.912   9.695  1.00 48.99           O  
ATOM   1537  CB  VAL A 104     -31.521  11.558   9.509  1.00 49.11           C  
ATOM   1538  CG1 VAL A 104     -31.479  13.069   9.761  1.00 49.06           C  
ATOM   1539  CG2 VAL A 104     -30.148  11.026   9.072  1.00 48.82           C  
ATOM   1540  H   VAL A 104     -30.316  10.936  12.010  1.00 49.26           H  
ATOM   1541  HA  VAL A 104     -33.067  11.146  10.995  1.00 49.04           H  
ATOM   1542  HB  VAL A 104     -32.213  11.373   8.688  1.00 49.11           H  
ATOM   1543 HG11 VAL A 104     -30.792  13.282  10.580  1.00 49.06           H  
ATOM   1544 HG12 VAL A 104     -32.477  13.422  10.023  1.00 49.06           H  
ATOM   1545 HG13 VAL A 104     -31.139  13.578   8.859  1.00 49.06           H  
ATOM   1546 HG21 VAL A 104     -29.423  11.193   9.869  1.00 48.82           H  
ATOM   1547 HG22 VAL A 104     -29.825  11.549   8.172  1.00 48.82           H  
ATOM   1548 HG23 VAL A 104     -30.221   9.958   8.865  1.00 48.82           H  
ATOM   1549  N   ILE A 105     -31.299   8.487  11.016  1.00 48.92           N  
ATOM   1550  CA  ILE A 105     -31.303   7.043  10.737  1.00 48.87           C  
ATOM   1551  C   ILE A 105     -32.604   6.383  11.186  1.00 48.74           C  
ATOM   1552  O   ILE A 105     -33.188   6.789  12.191  1.00 48.63           O  
ATOM   1553  CB  ILE A 105     -30.084   6.294  11.349  1.00 48.94           C  
ATOM   1554  CG1 ILE A 105     -29.960   6.565  12.855  1.00 49.26           C  
ATOM   1555  CG2 ILE A 105     -28.799   6.644  10.584  1.00 49.00           C  
ATOM   1556  CD1 ILE A 105     -29.138   5.528  13.610  1.00 49.95           C  
ATOM   1557  H   ILE A 105     -30.610   8.866  11.651  1.00 48.92           H  
ATOM   1558  HA  ILE A 105     -31.221   6.959   9.653  1.00 48.87           H  
ATOM   1559  HB  ILE A 105     -30.246   5.222  11.241  1.00 48.94           H  
ATOM   1560 HG12 ILE A 105     -29.489   7.539  12.990  1.00 49.26           H  
ATOM   1561 HG13 ILE A 105     -30.962   6.584  13.283  1.00 49.26           H  
ATOM   1562 HG21 ILE A 105     -28.604   7.713  10.671  1.00 49.00           H  
ATOM   1563 HG22 ILE A 105     -28.919   6.381   9.533  1.00 49.00           H  
ATOM   1564 HG23 ILE A 105     -27.962   6.087  11.005  1.00 49.00           H  
ATOM   1565 HD11 ILE A 105     -28.130   5.493  13.197  1.00 49.95           H  
ATOM   1566 HD12 ILE A 105     -29.606   4.549  13.509  1.00 49.95           H  
ATOM   1567 HD13 ILE A 105     -29.090   5.800  14.664  1.00 49.95           H  
ATOM   1568  N   PRO A 106     -33.069   5.370  10.431  1.00 48.74           N  
ATOM   1569  CA  PRO A 106     -34.349   4.759  10.759  1.00 48.66           C  
ATOM   1570  C   PRO A 106     -34.231   3.697  11.848  1.00 48.62           C  
ATOM   1571  O   PRO A 106     -33.205   3.026  11.957  1.00 48.62           O  
ATOM   1572  CB  PRO A 106     -34.787   4.134   9.430  1.00 48.72           C  
ATOM   1573  CG  PRO A 106     -33.513   3.830   8.705  1.00 48.67           C  
ATOM   1574  CD  PRO A 106     -32.447   4.756   9.238  1.00 48.78           C  
ATOM   1575  HA  PRO A 106     -35.059   5.483  11.160  1.00 48.66           H  
ATOM   1576  HB2 PRO A 106     -35.355   3.220   9.605  1.00 48.72           H  
ATOM   1577  HB3 PRO A 106     -35.395   4.836   8.859  1.00 48.72           H  
ATOM   1578  HG2 PRO A 106     -33.646   3.995   7.636  1.00 48.67           H  
ATOM   1579  HG3 PRO A 106     -33.225   2.793   8.880  1.00 48.67           H  
ATOM   1580  HD2 PRO A 106     -32.190   5.516   8.500  1.00 48.78           H  
ATOM   1581  HD3 PRO A 106     -31.551   4.198   9.512  1.00 48.78           H  
ATOM   1582  N   TYR A 107     -35.287   3.560  12.643  1.00 48.60           N  
ATOM   1583  CA  TYR A 107     -35.343   2.566  13.701  1.00 48.63           C  
ATOM   1584  C   TYR A 107     -36.657   1.788  13.598  1.00 48.71           C  
ATOM   1585  O   TYR A 107     -37.615   2.053  14.333  1.00 48.71           O  
ATOM   1586  CB  TYR A 107     -35.193   3.248  15.062  1.00 48.62           C  
ATOM   1587  CG  TYR A 107     -34.997   2.310  16.230  1.00 48.97           C  
ATOM   1588  CD1 TYR A 107     -34.245   1.141  16.098  1.00 49.18           C  
ATOM   1589  CD2 TYR A 107     -35.537   2.611  17.482  1.00 49.66           C  
ATOM   1590  CE1 TYR A 107     -34.057   0.282  17.174  1.00 49.79           C  
ATOM   1591  CE2 TYR A 107     -35.349   1.762  18.572  1.00 50.02           C  
ATOM   1592  CZ  TYR A 107     -34.609   0.600  18.408  1.00 50.36           C  
ATOM   1593  OH  TYR A 107     -34.421  -0.245  19.475  1.00 50.61           O  
ATOM   1594  H   TYR A 107     -36.080   4.170  12.507  1.00 48.60           H  
ATOM   1595  HA  TYR A 107     -34.521   1.858  13.594  1.00 48.63           H  
ATOM   1596  HB2 TYR A 107     -34.330   3.912  15.014  1.00 48.62           H  
ATOM   1597  HB3 TYR A 107     -36.093   3.834  15.247  1.00 48.62           H  
ATOM   1598  HD1 TYR A 107     -33.802   0.900  15.143  1.00 49.18           H  
ATOM   1599  HD2 TYR A 107     -36.110   3.517  17.608  1.00 49.66           H  
ATOM   1600  HE1 TYR A 107     -33.486  -0.626  17.051  1.00 49.79           H  
ATOM   1601  HE2 TYR A 107     -35.775   2.006  19.534  1.00 50.02           H  
ATOM   1602  HH  TYR A 107     -34.832   0.039  20.295  1.00 50.61           H  
ATOM   1603  N   THR A 108     -36.683   0.829  12.672  1.00 48.71           N  
ATOM   1604  CA  THR A 108     -37.890   0.057  12.353  1.00 48.80           C  
ATOM   1605  C   THR A 108     -38.263  -0.942  13.457  1.00 48.92           C  
ATOM   1606  O   THR A 108     -37.411  -1.296  14.274  1.00 48.86           O  
ATOM   1607  CB  THR A 108     -37.754  -0.684  10.996  1.00 48.69           C  
ATOM   1608  OG1 THR A 108     -36.811  -1.753  11.111  1.00 48.40           O  
ATOM   1609  CG2 THR A 108     -37.306   0.272   9.904  1.00 48.95           C  
ATOM   1610  H   THR A 108     -35.833   0.624  12.167  1.00 48.71           H  
ATOM   1611  HA  THR A 108     -38.697   0.786  12.278  1.00 48.80           H  
ATOM   1612  HB  THR A 108     -38.731  -1.089  10.730  1.00 48.69           H  
ATOM   1613 HG21 THR A 108     -36.329   0.683  10.159  1.00 48.95           H  
ATOM   1614 HG22 THR A 108     -38.029   1.083   9.812  1.00 48.95           H  
ATOM   1615 HG23 THR A 108     -37.238  -0.264   8.957  1.00 48.95           H  
ATOM   1616  HG1 THR A 108     -35.963  -1.368  11.345  1.00 48.40           H  
ATOM   1617  N   PRO A 109     -39.543  -1.383  13.496  1.00 49.07           N  
ATOM   1618  CA  PRO A 109     -39.988  -2.392  14.460  1.00 49.12           C  
ATOM   1619  C   PRO A 109     -39.156  -3.678  14.470  1.00 49.20           C  
ATOM   1620  O   PRO A 109     -38.901  -4.224  15.549  1.00 49.33           O  
ATOM   1621  CB  PRO A 109     -41.420  -2.676  14.015  1.00 49.10           C  
ATOM   1622  CG  PRO A 109     -41.886  -1.366  13.509  1.00 49.06           C  
ATOM   1623  CD  PRO A 109     -40.694  -0.777  12.796  1.00 49.04           C  
ATOM   1624  HA  PRO A 109     -39.889  -2.027  15.482  1.00 49.12           H  
ATOM   1625  HB2 PRO A 109     -41.442  -3.429  13.227  1.00 49.10           H  
ATOM   1626  HB3 PRO A 109     -42.031  -3.010  14.854  1.00 49.10           H  
ATOM   1627  HG2 PRO A 109     -42.195  -0.724  14.334  1.00 49.06           H  
ATOM   1628  HG3 PRO A 109     -42.720  -1.496  12.819  1.00 49.06           H  
ATOM   1629  HD2 PRO A 109     -40.680   0.309  12.890  1.00 49.04           H  
ATOM   1630  HD3 PRO A 109     -40.697  -1.050  11.741  1.00 49.04           H  
ATOM   1631  N   ALA A 110     -38.736  -4.150  13.295  1.00 49.17           N  
ATOM   1632  CA  ALA A 110     -37.906  -5.359  13.195  1.00 49.10           C  
ATOM   1633  C   ALA A 110     -36.557  -5.160  13.872  1.00 49.15           C  
ATOM   1634  O   ALA A 110     -36.041  -6.071  14.518  1.00 49.26           O  
ATOM   1635  CB  ALA A 110     -37.718  -5.774  11.747  1.00 49.01           C  
ATOM   1636  H   ALA A 110     -38.996  -3.662  12.450  1.00 49.17           H  
ATOM   1637  HA  ALA A 110     -38.431  -6.160  13.715  1.00 49.10           H  
ATOM   1638  HB1 ALA A 110     -37.194  -4.985  11.208  1.00 49.01           H  
ATOM   1639  HB2 ALA A 110     -38.692  -5.942  11.288  1.00 49.01           H  
ATOM   1640  HB3 ALA A 110     -37.133  -6.693  11.705  1.00 49.01           H  
ATOM   1641  N   MET A 111     -35.992  -3.966  13.719  1.00 49.26           N  
ATOM   1642  CA  MET A 111     -34.783  -3.593  14.442  1.00 49.35           C  
ATOM   1643  C   MET A 111     -35.069  -3.593  15.944  1.00 49.53           C  
ATOM   1644  O   MET A 111     -34.301  -4.155  16.723  1.00 49.56           O  
ATOM   1645  CB  MET A 111     -34.272  -2.223  13.991  1.00 49.19           C  
ATOM   1646  CG  MET A 111     -33.850  -2.142  12.527  1.00 49.30           C  
ATOM   1647  SD  MET A 111     -33.485  -0.439  12.041  1.00 50.13           S  
ATOM   1648  CE  MET A 111     -33.404  -0.560  10.255  1.00 49.92           C  
ATOM   1649  H   MET A 111     -36.412  -3.301  13.085  1.00 49.26           H  
ATOM   1650  HA  MET A 111     -34.004  -4.323  14.223  1.00 49.35           H  
ATOM   1651  HB2 MET A 111     -33.410  -1.964  14.606  1.00 49.19           H  
ATOM   1652  HB3 MET A 111     -35.067  -1.495  14.155  1.00 49.19           H  
ATOM   1653  HG2 MET A 111     -34.658  -2.524  11.903  1.00 49.30           H  
ATOM   1654  HG3 MET A 111     -32.959  -2.752  12.380  1.00 49.30           H  
ATOM   1655  HE1 MET A 111     -33.185   0.421   9.834  1.00 49.92           H  
ATOM   1656  HE2 MET A 111     -34.360  -0.915   9.871  1.00 49.92           H  
ATOM   1657  HE3 MET A 111     -32.617  -1.260   9.974  1.00 49.92           H  
ATOM   1658  N   GLN A 112     -36.194  -2.987  16.329  1.00 49.72           N  
ATOM   1659  CA  GLN A 112     -36.580  -2.839  17.733  1.00 49.94           C  
ATOM   1660  C   GLN A 112     -36.715  -4.167  18.467  1.00 50.09           C  
ATOM   1661  O   GLN A 112     -36.315  -4.274  19.626  1.00 50.19           O  
ATOM   1662  CB  GLN A 112     -37.885  -2.051  17.858  1.00 50.05           C  
ATOM   1663  CG  GLN A 112     -37.763  -0.569  17.548  1.00 50.47           C  
ATOM   1664  CD  GLN A 112     -39.078   0.176  17.701  1.00 51.05           C  
ATOM   1665  OE1 GLN A 112     -39.651   0.235  18.790  1.00 51.50           O  
ATOM   1666  NE2 GLN A 112     -39.558   0.758  16.607  1.00 51.09           N  
ATOM   1667  H   GLN A 112     -36.807  -2.613  15.619  1.00 49.72           H  
ATOM   1668  HA  GLN A 112     -35.767  -2.290  18.208  1.00 49.94           H  
ATOM   1669  HB2 GLN A 112     -38.610  -2.484  17.169  1.00 50.05           H  
ATOM   1670  HB3 GLN A 112     -38.248  -2.155  18.880  1.00 50.05           H  
ATOM   1671  HG2 GLN A 112     -37.416  -0.456  16.521  1.00 50.47           H  
ATOM   1672  HG3 GLN A 112     -37.033  -0.130  18.228  1.00 50.47           H  
ATOM   1673 HE21 GLN A 112     -40.425   1.274  16.649  1.00 51.09           H  
ATOM   1674 HE22 GLN A 112     -39.055   0.684  15.734  1.00 51.09           H  
ATOM   1675  N   ARG A 113     -37.285  -5.167  17.796  1.00 50.21           N  
ATOM   1676  CA  ARG A 113     -37.412  -6.513  18.360  1.00 50.36           C  
ATOM   1677  C   ARG A 113     -36.052  -7.115  18.673  1.00 50.03           C  
ATOM   1678  O   ARG A 113     -35.836  -7.624  19.772  1.00 50.08           O  
ATOM   1679  CB  ARG A 113     -38.188  -7.438  17.421  1.00 50.60           C  
ATOM   1680  CG  ARG A 113     -39.650  -7.576  17.780  1.00 52.14           C  
ATOM   1681  CD  ARG A 113     -40.321  -8.667  16.965  1.00 54.99           C  
ATOM   1682  NE  ARG A 113     -40.895  -8.156  15.720  1.00 56.93           N  
ATOM   1683  CZ  ARG A 113     -40.318  -8.255  14.524  1.00 58.13           C  
ATOM   1684  NH1 ARG A 113     -40.928  -7.759  13.452  1.00 58.31           N  
ATOM   1685  NH2 ARG A 113     -39.135  -8.849  14.396  1.00 58.47           N1+
ATOM   1686  H   ARG A 113     -37.641  -4.991  16.867  1.00 50.21           H  
ATOM   1687  HA  ARG A 113     -37.969  -6.417  19.292  1.00 50.36           H  
ATOM   1688  HB2 ARG A 113     -38.118  -7.039  16.409  1.00 50.60           H  
ATOM   1689  HB3 ARG A 113     -37.730  -8.427  17.455  1.00 50.60           H  
ATOM   1690  HG2 ARG A 113     -40.153  -6.629  17.587  1.00 52.14           H  
ATOM   1691  HG3 ARG A 113     -39.733  -7.822  18.839  1.00 52.14           H  
ATOM   1692  HD2 ARG A 113     -41.118  -9.111  17.562  1.00 54.99           H  
ATOM   1693  HD3 ARG A 113     -39.581  -9.429  16.723  1.00 54.99           H  
ATOM   1694  HE  ARG A 113     -41.792  -7.696  15.771  1.00 56.93           H  
ATOM   1695 HH11 ARG A 113     -40.493  -7.834  12.544  1.00 58.31           H  
ATOM   1696 HH12 ARG A 113     -41.826  -7.307  13.546  1.00 58.31           H  
ATOM   1697 HH21 ARG A 113     -38.670  -9.228  15.208  1.00 58.47           H  
ATOM   1698 HH22 ARG A 113     -38.702  -8.921  13.486  1.00 58.47           H  
ATOM   1699  N   TYR A 114     -35.145  -7.043  17.700  1.00 49.82           N  
ATOM   1700  CA  TYR A 114     -33.773  -7.515  17.854  1.00 49.49           C  
ATOM   1701  C   TYR A 114     -33.114  -6.828  19.052  1.00 49.62           C  
ATOM   1702  O   TYR A 114     -32.560  -7.494  19.928  1.00 49.60           O  
ATOM   1703  CB  TYR A 114     -32.977  -7.232  16.577  1.00 49.16           C  
ATOM   1704  CG  TYR A 114     -31.833  -8.189  16.284  1.00 48.77           C  
ATOM   1705  CD1 TYR A 114     -31.005  -8.676  17.303  1.00 48.16           C  
ATOM   1706  CD2 TYR A 114     -31.560  -8.584  14.973  1.00 48.16           C  
ATOM   1707  CE1 TYR A 114     -29.952  -9.545  17.023  1.00 47.47           C  
ATOM   1708  CE2 TYR A 114     -30.507  -9.446  14.684  1.00 47.64           C  
ATOM   1709  CZ  TYR A 114     -29.707  -9.922  15.710  1.00 47.43           C  
ATOM   1710  OH  TYR A 114     -28.668 -10.778  15.418  1.00 47.10           O  
ATOM   1711  H   TYR A 114     -35.420  -6.643  16.814  1.00 49.82           H  
ATOM   1712  HA  TYR A 114     -33.784  -8.591  18.030  1.00 49.49           H  
ATOM   1713  HB2 TYR A 114     -33.669  -7.271  15.736  1.00 49.16           H  
ATOM   1714  HB3 TYR A 114     -32.560  -6.228  16.658  1.00 49.16           H  
ATOM   1715  HD1 TYR A 114     -31.186  -8.373  18.324  1.00 48.16           H  
ATOM   1716  HD2 TYR A 114     -32.178  -8.213  14.168  1.00 48.16           H  
ATOM   1717  HE1 TYR A 114     -29.331  -9.922  17.822  1.00 47.47           H  
ATOM   1718  HE2 TYR A 114     -30.314  -9.743  13.664  1.00 47.64           H  
ATOM   1719  HH  TYR A 114     -28.568 -10.992  14.488  1.00 47.10           H  
ATOM   1720  N   VAL A 115     -33.202  -5.498  19.087  1.00 49.74           N  
ATOM   1721  CA  VAL A 115     -32.612  -4.690  20.156  1.00 49.97           C  
ATOM   1722  C   VAL A 115     -33.230  -5.023  21.516  1.00 50.27           C  
ATOM   1723  O   VAL A 115     -32.515  -5.155  22.510  1.00 50.28           O  
ATOM   1724  CB  VAL A 115     -32.732  -3.172  19.851  1.00 49.92           C  
ATOM   1725  CG1 VAL A 115     -32.273  -2.325  21.035  1.00 49.67           C  
ATOM   1726  CG2 VAL A 115     -31.934  -2.817  18.611  1.00 49.99           C  
ATOM   1727  H   VAL A 115     -33.697  -5.027  18.343  1.00 49.74           H  
ATOM   1728  HA  VAL A 115     -31.552  -4.939  20.201  1.00 49.97           H  
ATOM   1729  HB  VAL A 115     -33.784  -2.953  19.671  1.00 49.92           H  
ATOM   1730 HG11 VAL A 115     -31.221  -2.524  21.238  1.00 49.67           H  
ATOM   1731 HG12 VAL A 115     -32.867  -2.577  21.914  1.00 49.67           H  
ATOM   1732 HG13 VAL A 115     -32.404  -1.269  20.799  1.00 49.67           H  
ATOM   1733 HG21 VAL A 115     -30.880  -3.034  18.783  1.00 49.99           H  
ATOM   1734 HG22 VAL A 115     -32.056  -1.756  18.392  1.00 49.99           H  
ATOM   1735 HG23 VAL A 115     -32.293  -3.406  17.767  1.00 49.99           H  
ATOM   1736  N   LYS A 116     -34.554  -5.172  21.544  1.00 50.65           N  
ATOM   1737  CA  LYS A 116     -35.271  -5.551  22.759  1.00 51.01           C  
ATOM   1738  C   LYS A 116     -34.806  -6.913  23.302  1.00 51.18           C  
ATOM   1739  O   LYS A 116     -34.636  -7.074  24.517  1.00 51.23           O  
ATOM   1740  CB  LYS A 116     -36.784  -5.550  22.517  1.00 51.02           C  
ATOM   1741  CG  LYS A 116     -37.623  -5.368  23.785  1.00 51.57           C  
ATOM   1742  CD  LYS A 116     -39.106  -5.638  23.536  1.00 52.98           C  
ATOM   1743  CE  LYS A 116     -39.402  -7.137  23.446  1.00 53.74           C  
ATOM   1744  NZ  LYS A 116     -40.856  -7.413  23.278  1.00 54.30           N1+
ATOM   1745  H   LYS A 116     -35.080  -5.018  20.696  1.00 50.65           H  
ATOM   1746  HA  LYS A 116     -35.039  -4.805  23.519  1.00 51.01           H  
ATOM   1747  HB2 LYS A 116     -37.020  -4.736  21.831  1.00 51.02           H  
ATOM   1748  HB3 LYS A 116     -37.058  -6.501  22.060  1.00 51.02           H  
ATOM   1749  HG2 LYS A 116     -37.263  -6.059  24.547  1.00 51.57           H  
ATOM   1750  HG3 LYS A 116     -37.507  -4.344  24.139  1.00 51.57           H  
ATOM   1751  HD2 LYS A 116     -39.399  -5.163  22.600  1.00 52.98           H  
ATOM   1752  HD3 LYS A 116     -39.685  -5.212  24.356  1.00 52.98           H  
ATOM   1753  HE2 LYS A 116     -39.056  -7.619  24.361  1.00 53.74           H  
ATOM   1754  HE3 LYS A 116     -38.865  -7.550  22.592  1.00 53.74           H  
ATOM   1755  HZ1 LYS A 116     -41.364  -7.034  24.064  1.00 54.30           H  
ATOM   1756  HZ2 LYS A 116     -41.006  -8.411  23.230  1.00 54.30           H  
ATOM   1757  HZ3 LYS A 116     -41.184  -6.982  22.426  1.00 54.30           H  
ATOM   1758  N   ARG A 117     -34.592  -7.877  22.405  1.00 51.28           N  
ATOM   1759  CA  ARG A 117     -34.134  -9.211  22.801  1.00 51.49           C  
ATOM   1760  C   ARG A 117     -32.740  -9.177  23.435  1.00 51.81           C  
ATOM   1761  O   ARG A 117     -32.517  -9.794  24.479  1.00 51.85           O  
ATOM   1762  CB  ARG A 117     -34.167 -10.189  21.616  1.00 51.39           C  
ATOM   1763  CG  ARG A 117     -33.868 -11.646  21.987  1.00 51.07           C  
ATOM   1764  CD  ARG A 117     -35.080 -12.343  22.602  1.00 51.30           C  
ATOM   1765  NE  ARG A 117     -34.701 -13.406  23.534  1.00 51.42           N  
ATOM   1766  CZ  ARG A 117     -34.935 -13.385  24.846  1.00 51.32           C  
ATOM   1767  NH1 ARG A 117     -34.544 -14.400  25.604  1.00 51.17           N  
ATOM   1768  NH2 ARG A 117     -35.561 -12.356  25.403  1.00 51.37           N1+
ATOM   1769  H   ARG A 117     -34.750  -7.682  21.427  1.00 51.28           H  
ATOM   1770  HA  ARG A 117     -34.830  -9.569  23.559  1.00 51.49           H  
ATOM   1771  HB2 ARG A 117     -35.160 -10.148  21.168  1.00 51.39           H  
ATOM   1772  HB3 ARG A 117     -33.426  -9.864  20.886  1.00 51.39           H  
ATOM   1773  HG2 ARG A 117     -33.049 -11.665  22.706  1.00 51.07           H  
ATOM   1774  HG3 ARG A 117     -33.572 -12.184  21.086  1.00 51.07           H  
ATOM   1775  HD2 ARG A 117     -35.678 -12.777  21.801  1.00 51.30           H  
ATOM   1776  HD3 ARG A 117     -35.674 -11.603  23.138  1.00 51.30           H  
ATOM   1777  HE  ARG A 117     -34.228 -14.214  23.156  1.00 51.42           H  
ATOM   1778 HH11 ARG A 117     -34.723 -14.386  26.598  1.00 51.17           H  
ATOM   1779 HH12 ARG A 117     -34.067 -15.187  25.188  1.00 51.17           H  
ATOM   1780 HH21 ARG A 117     -35.864 -11.580  24.832  1.00 51.37           H  
ATOM   1781 HH22 ARG A 117     -35.734 -12.349  26.398  1.00 51.37           H  
ATOM   1782  N   LEU A 118     -31.815  -8.452  22.807  1.00 52.16           N  
ATOM   1783  CA  LEU A 118     -30.441  -8.348  23.303  1.00 52.44           C  
ATOM   1784  C   LEU A 118     -30.394  -7.735  24.702  1.00 52.88           C  
ATOM   1785  O   LEU A 118     -29.637  -8.198  25.555  1.00 53.11           O  
ATOM   1786  CB  LEU A 118     -29.565  -7.546  22.333  1.00 52.27           C  
ATOM   1787  CG  LEU A 118     -29.322  -8.125  20.935  1.00 51.78           C  
ATOM   1788  CD1 LEU A 118     -28.936  -7.023  19.961  1.00 51.13           C  
ATOM   1789  CD2 LEU A 118     -28.273  -9.230  20.952  1.00 50.88           C  
ATOM   1790  H   LEU A 118     -32.069  -7.959  21.963  1.00 52.16           H  
ATOM   1791  HA  LEU A 118     -30.042  -9.360  23.369  1.00 52.44           H  
ATOM   1792  HB2 LEU A 118     -30.035  -6.571  22.203  1.00 52.27           H  
ATOM   1793  HB3 LEU A 118     -28.591  -7.420  22.805  1.00 52.27           H  
ATOM   1794  HG  LEU A 118     -30.256  -8.575  20.598  1.00 51.78           H  
ATOM   1795 HD11 LEU A 118     -28.002  -6.563  20.285  1.00 51.13           H  
ATOM   1796 HD12 LEU A 118     -29.723  -6.269  19.935  1.00 51.13           H  
ATOM   1797 HD13 LEU A 118     -28.806  -7.447  18.965  1.00 51.13           H  
ATOM   1798 HD21 LEU A 118     -27.319  -8.820  21.285  1.00 50.88           H  
ATOM   1799 HD22 LEU A 118     -28.162  -9.641  19.948  1.00 50.88           H  
ATOM   1800 HD23 LEU A 118     -28.588 -10.019  21.635  1.00 50.88           H  
ATOM   1801  N   HIS A 119     -31.214  -6.711  24.934  1.00 53.27           N  
ATOM   1802  CA  HIS A 119     -31.302  -6.070  26.246  1.00 53.81           C  
ATOM   1803  C   HIS A 119     -32.005  -6.933  27.295  1.00 54.17           C  
ATOM   1804  O   HIS A 119     -31.745  -6.797  28.493  1.00 54.32           O  
ATOM   1805  CB  HIS A 119     -31.981  -4.702  26.149  1.00 53.77           C  
ATOM   1806  CG  HIS A 119     -31.098  -3.624  25.602  1.00 54.19           C  
ATOM   1807  ND1 HIS A 119     -29.942  -3.215  26.233  1.00 54.52           N  
ATOM   1808  CD2 HIS A 119     -31.209  -2.859  24.490  1.00 54.26           C  
ATOM   1809  CE1 HIS A 119     -29.374  -2.252  25.529  1.00 54.33           C  
ATOM   1810  NE2 HIS A 119     -30.123  -2.017  24.467  1.00 54.39           N  
ATOM   1811  H   HIS A 119     -31.793  -6.367  24.181  1.00 53.27           H  
ATOM   1812  HA  HIS A 119     -30.273  -5.938  26.581  1.00 53.81           H  
ATOM   1813  HB2 HIS A 119     -32.304  -4.407  27.148  1.00 53.77           H  
ATOM   1814  HB3 HIS A 119     -32.851  -4.796  25.499  1.00 53.77           H  
ATOM   1815  HD2 HIS A 119     -32.002  -2.902  23.758  1.00 54.26           H  
ATOM   1816  HE2 HIS A 119     -29.929  -1.329  23.753  1.00 54.39           H  
ATOM   1817  HE1 HIS A 119     -28.454  -1.744  25.779  1.00 54.33           H  
ATOM   1818  N   GLU A 120     -32.899  -7.813  26.852  1.00 54.54           N  
ATOM   1819  CA  GLU A 120     -33.555  -8.743  27.768  1.00 54.89           C  
ATOM   1820  C   GLU A 120     -32.616  -9.879  28.139  1.00 54.82           C  
ATOM   1821  O   GLU A 120     -32.522 -10.251  29.301  1.00 54.78           O  
ATOM   1822  CB  GLU A 120     -34.859  -9.277  27.178  1.00 54.97           C  
ATOM   1823  CG  GLU A 120     -36.046  -8.343  27.376  1.00 56.24           C  
ATOM   1824  CD  GLU A 120     -37.297  -8.811  26.641  1.00 58.45           C  
ATOM   1825  OE1 GLU A 120     -37.178  -9.300  25.489  1.00 59.01           O  
ATOM   1826  OE2 GLU A 120     -38.405  -8.681  27.215  1.00 58.94           O1-
ATOM   1827  H   GLU A 120     -33.127  -7.838  25.868  1.00 54.54           H  
ATOM   1828  HA  GLU A 120     -33.807  -8.198  28.678  1.00 54.89           H  
ATOM   1829  HB2 GLU A 120     -34.716  -9.430  26.108  1.00 54.97           H  
ATOM   1830  HB3 GLU A 120     -35.088 -10.230  27.654  1.00 54.97           H  
ATOM   1831  HG2 GLU A 120     -35.776  -7.354  27.007  1.00 56.24           H  
ATOM   1832  HG3 GLU A 120     -36.269  -8.285  28.441  1.00 56.24           H  
ATOM   1833  N   VAL A 121     -31.918 -10.413  27.137  1.00 54.94           N  
ATOM   1834  CA  VAL A 121     -30.909 -11.453  27.340  1.00 55.02           C  
ATOM   1835  C   VAL A 121     -29.766 -10.916  28.190  1.00 55.13           C  
ATOM   1836  O   VAL A 121     -29.230 -11.629  29.034  1.00 55.34           O  
ATOM   1837  CB  VAL A 121     -30.369 -12.004  25.995  1.00 55.03           C  
ATOM   1838  CG1 VAL A 121     -29.123 -12.862  26.204  1.00 55.02           C  
ATOM   1839  CG2 VAL A 121     -31.442 -12.813  25.288  1.00 55.10           C  
ATOM   1840  H   VAL A 121     -32.093 -10.086  26.198  1.00 54.94           H  
ATOM   1841  HA  VAL A 121     -31.388 -12.281  27.863  1.00 55.02           H  
ATOM   1842  HB  VAL A 121     -30.093 -11.152  25.374  1.00 55.03           H  
ATOM   1843 HG11 VAL A 121     -29.374 -13.723  26.824  1.00 55.02           H  
ATOM   1844 HG12 VAL A 121     -28.353 -12.270  26.699  1.00 55.02           H  
ATOM   1845 HG13 VAL A 121     -28.752 -13.206  25.238  1.00 55.02           H  
ATOM   1846 HG21 VAL A 121     -31.720 -13.666  25.906  1.00 55.10           H  
ATOM   1847 HG22 VAL A 121     -31.059 -13.167  24.331  1.00 55.10           H  
ATOM   1848 HG23 VAL A 121     -32.317 -12.186  25.119  1.00 55.10           H  
ATOM   1849  N   GLY A 122     -29.411  -9.653  27.978  1.00 55.18           N  
ATOM   1850  CA  GLY A 122     -28.353  -9.015  28.753  1.00 55.29           C  
ATOM   1851  C   GLY A 122     -28.636  -8.938  30.243  1.00 55.34           C  
ATOM   1852  O   GLY A 122     -27.798  -9.320  31.058  1.00 55.27           O  
ATOM   1853  H   GLY A 122     -29.886  -9.122  27.262  1.00 55.18           H  
ATOM   1854  HA2 GLY A 122     -27.433  -9.582  28.608  1.00 55.29           H  
ATOM   1855  HA3 GLY A 122     -28.218  -8.001  28.377  1.00 55.29           H  
ATOM   1856  N   ARG A 123     -29.827  -8.460  30.593  1.00 55.54           N  
ATOM   1857  CA  ARG A 123     -30.183  -8.204  31.989  1.00 55.81           C  
ATOM   1858  C   ARG A 123     -30.637  -9.444  32.760  1.00 55.68           C  
ATOM   1859  O   ARG A 123     -30.230  -9.639  33.904  1.00 55.66           O  
ATOM   1860  CB  ARG A 123     -31.252  -7.107  32.081  1.00 55.96           C  
ATOM   1861  CG  ARG A 123     -30.808  -5.757  31.530  1.00 57.23           C  
ATOM   1862  CD  ARG A 123     -32.001  -4.857  31.239  1.00 59.48           C  
ATOM   1863  NE  ARG A 123     -31.663  -3.771  30.315  1.00 60.96           N  
ATOM   1864  CZ  ARG A 123     -32.556  -2.998  29.694  1.00 61.79           C  
ATOM   1865  NH1 ARG A 123     -33.860  -3.180  29.888  1.00 62.03           N  
ATOM   1866  NH2 ARG A 123     -32.146  -2.039  28.870  1.00 61.82           N1+
ATOM   1867  H   ARG A 123     -30.508  -8.268  29.872  1.00 55.54           H  
ATOM   1868  HA  ARG A 123     -29.262  -7.871  32.468  1.00 55.81           H  
ATOM   1869  HB2 ARG A 123     -32.127  -7.434  31.520  1.00 55.96           H  
ATOM   1870  HB3 ARG A 123     -31.520  -6.977  33.130  1.00 55.96           H  
ATOM   1871  HG2 ARG A 123     -30.250  -5.917  30.607  1.00 57.23           H  
ATOM   1872  HG3 ARG A 123     -30.166  -5.269  32.263  1.00 57.23           H  
ATOM   1873  HD2 ARG A 123     -32.351  -4.424  32.176  1.00 59.48           H  
ATOM   1874  HD3 ARG A 123     -32.795  -5.459  30.798  1.00 59.48           H  
ATOM   1875  HE  ARG A 123     -30.685  -3.595  30.135  1.00 60.96           H  
ATOM   1876 HH11 ARG A 123     -34.528  -2.592  29.411  1.00 62.03           H  
ATOM   1877 HH12 ARG A 123     -34.181  -3.906  30.512  1.00 62.03           H  
ATOM   1878 HH21 ARG A 123     -31.159  -1.895  28.714  1.00 61.82           H  
ATOM   1879 HH22 ARG A 123     -32.822  -1.454  28.400  1.00 61.82           H  
ATOM   1880  N   THR A 124     -31.461 -10.281  32.131  1.00 55.59           N  
ATOM   1881  CA  THR A 124     -32.134 -11.379  32.836  1.00 55.54           C  
ATOM   1882  C   THR A 124     -31.534 -12.771  32.622  1.00 55.53           C  
ATOM   1883  O   THR A 124     -31.680 -13.641  33.483  1.00 55.67           O  
ATOM   1884  CB  THR A 124     -33.645 -11.433  32.512  1.00 55.54           C  
ATOM   1885  OG1 THR A 124     -33.829 -11.727  31.124  1.00 55.77           O  
ATOM   1886  CG2 THR A 124     -34.320 -10.107  32.845  1.00 55.70           C  
ATOM   1887  H   THR A 124     -31.627 -10.157  31.143  1.00 55.59           H  
ATOM   1888  HA  THR A 124     -31.974 -11.131  33.885  1.00 55.54           H  
ATOM   1889  HB  THR A 124     -34.099 -12.216  33.119  1.00 55.54           H  
ATOM   1890 HG21 THR A 124     -33.876  -9.313  32.245  1.00 55.70           H  
ATOM   1891 HG22 THR A 124     -34.181  -9.884  33.903  1.00 55.70           H  
ATOM   1892 HG23 THR A 124     -35.385 -10.176  32.625  1.00 55.70           H  
ATOM   1893  HG1 THR A 124     -33.418 -11.020  30.621  1.00 55.77           H  
ATOM   1894  N   GLU A 125     -30.885 -12.997  31.481  1.00 55.41           N  
ATOM   1895  CA  GLU A 125     -30.197 -14.277  31.242  1.00 55.44           C  
ATOM   1896  C   GLU A 125     -28.927 -14.134  30.391  1.00 55.13           C  
ATOM   1897  O   GLU A 125     -28.917 -14.491  29.210  1.00 55.05           O  
ATOM   1898  CB  GLU A 125     -31.150 -15.354  30.686  1.00 55.54           C  
ATOM   1899  CG  GLU A 125     -32.074 -14.905  29.555  1.00 56.59           C  
ATOM   1900  CD  GLU A 125     -33.065 -15.986  29.123  1.00 58.01           C  
ATOM   1901  OE1 GLU A 125     -32.875 -17.170  29.495  1.00 58.35           O  
ATOM   1902  OE2 GLU A 125     -34.038 -15.647  28.407  1.00 58.17           O1-
ATOM   1903  H   GLU A 125     -30.864 -12.280  30.770  1.00 55.41           H  
ATOM   1904  HA  GLU A 125     -29.861 -14.620  32.221  1.00 55.44           H  
ATOM   1905  HB2 GLU A 125     -30.542 -16.178  30.314  1.00 55.54           H  
ATOM   1906  HB3 GLU A 125     -31.774 -15.705  31.508  1.00 55.54           H  
ATOM   1907  HG2 GLU A 125     -31.462 -14.632  28.695  1.00 56.59           H  
ATOM   1908  HG3 GLU A 125     -32.636 -14.034  29.892  1.00 56.59           H  
ATOM   1909  N   PRO A 126     -27.844 -13.618  31.005  1.00 54.91           N  
ATOM   1910  CA  PRO A 126     -26.593 -13.301  30.309  1.00 54.71           C  
ATOM   1911  C   PRO A 126     -25.822 -14.524  29.814  1.00 54.46           C  
ATOM   1912  O   PRO A 126     -24.948 -14.385  28.962  1.00 54.51           O  
ATOM   1913  CB  PRO A 126     -25.770 -12.561  31.376  1.00 54.80           C  
ATOM   1914  CG  PRO A 126     -26.746 -12.202  32.461  1.00 54.82           C  
ATOM   1915  CD  PRO A 126     -27.752 -13.297  32.439  1.00 54.88           C  
ATOM   1916  HA  PRO A 126     -26.793 -12.728  29.404  1.00 54.71           H  
ATOM   1917  HB2 PRO A 126     -24.986 -13.208  31.768  1.00 54.80           H  
ATOM   1918  HB3 PRO A 126     -25.322 -11.661  30.955  1.00 54.80           H  
ATOM   1919  HG2 PRO A 126     -27.218 -11.242  32.252  1.00 54.82           H  
ATOM   1920  HG3 PRO A 126     -26.246 -12.158  33.429  1.00 54.82           H  
ATOM   1921  HD2 PRO A 126     -28.712 -12.958  32.829  1.00 54.88           H  
ATOM   1922  HD3 PRO A 126     -27.410 -14.158  33.014  1.00 54.88           H  
ATOM   1923  N   GLU A 127     -26.143 -15.703  30.344  1.00 54.10           N  
ATOM   1924  CA  GLU A 127     -25.488 -16.948  29.931  1.00 53.79           C  
ATOM   1925  C   GLU A 127     -25.823 -17.325  28.483  1.00 53.44           C  
ATOM   1926  O   GLU A 127     -25.170 -18.186  27.889  1.00 53.38           O  
ATOM   1927  CB  GLU A 127     -25.827 -18.098  30.895  1.00 53.90           C  
ATOM   1928  CG  GLU A 127     -27.321 -18.442  31.028  1.00 54.51           C  
ATOM   1929  CD  GLU A 127     -28.076 -17.566  32.032  1.00 55.95           C  
ATOM   1930  OE1 GLU A 127     -29.286 -17.817  32.240  1.00 56.53           O  
ATOM   1931  OE2 GLU A 127     -27.477 -16.630  32.612  1.00 56.24           O1-
ATOM   1932  H   GLU A 127     -26.861 -15.741  31.053  1.00 54.10           H  
ATOM   1933  HA  GLU A 127     -24.413 -16.773  29.975  1.00 53.79           H  
ATOM   1934  HB2 GLU A 127     -25.308 -18.991  30.546  1.00 53.90           H  
ATOM   1935  HB3 GLU A 127     -25.457 -17.826  31.884  1.00 53.90           H  
ATOM   1936  HG2 GLU A 127     -27.406 -19.481  31.348  1.00 54.51           H  
ATOM   1937  HG3 GLU A 127     -27.788 -18.323  30.050  1.00 54.51           H  
ATOM   1938  N   LEU A 128     -26.838 -16.667  27.926  1.00 53.06           N  
ATOM   1939  CA  LEU A 128     -27.248 -16.880  26.534  1.00 52.65           C  
ATOM   1940  C   LEU A 128     -26.605 -15.885  25.570  1.00 52.31           C  
ATOM   1941  O   LEU A 128     -26.592 -16.113  24.362  1.00 52.18           O  
ATOM   1942  CB  LEU A 128     -28.775 -16.820  26.392  1.00 52.54           C  
ATOM   1943  CG  LEU A 128     -29.648 -17.754  27.233  1.00 52.43           C  
ATOM   1944  CD1 LEU A 128     -31.084 -17.691  26.749  1.00 52.26           C  
ATOM   1945  CD2 LEU A 128     -29.136 -19.184  27.195  1.00 52.32           C  
ATOM   1946  H   LEU A 128     -27.345 -15.995  28.484  1.00 53.06           H  
ATOM   1947  HA  LEU A 128     -26.897 -17.876  26.265  1.00 52.65           H  
ATOM   1948  HB2 LEU A 128     -29.076 -15.801  26.635  1.00 52.54           H  
ATOM   1949  HB3 LEU A 128     -29.004 -17.027  25.347  1.00 52.54           H  
ATOM   1950  HG  LEU A 128     -29.602 -17.419  28.269  1.00 52.43           H  
ATOM   1951 HD11 LEU A 128     -31.133 -18.026  25.713  1.00 52.26           H  
ATOM   1952 HD12 LEU A 128     -31.446 -16.665  26.817  1.00 52.26           H  
ATOM   1953 HD13 LEU A 128     -31.705 -18.337  27.369  1.00 52.26           H  
ATOM   1954 HD21 LEU A 128     -29.167 -19.554  26.170  1.00 52.32           H  
ATOM   1955 HD22 LEU A 128     -29.764 -19.812  27.827  1.00 52.32           H  
ATOM   1956 HD23 LEU A 128     -28.109 -19.212  27.560  1.00 52.32           H  
ATOM   1957  N   LEU A 129     -26.071 -14.791  26.112  1.00 51.93           N  
ATOM   1958  CA  LEU A 129     -25.455 -13.729  25.312  1.00 51.69           C  
ATOM   1959  C   LEU A 129     -24.366 -14.238  24.353  1.00 51.59           C  
ATOM   1960  O   LEU A 129     -24.103 -13.617  23.321  1.00 51.59           O  
ATOM   1961  CB  LEU A 129     -24.906 -12.632  26.229  1.00 51.58           C  
ATOM   1962  CG  LEU A 129     -24.579 -11.251  25.661  1.00 51.26           C  
ATOM   1963  CD1 LEU A 129     -25.769 -10.632  24.936  1.00 51.02           C  
ATOM   1964  CD2 LEU A 129     -24.112 -10.348  26.790  1.00 51.09           C  
ATOM   1965  H   LEU A 129     -26.092 -14.690  27.117  1.00 51.93           H  
ATOM   1966  HA  LEU A 129     -26.240 -13.316  24.679  1.00 51.69           H  
ATOM   1967  HB2 LEU A 129     -25.645 -12.481  27.016  1.00 51.58           H  
ATOM   1968  HB3 LEU A 129     -23.985 -13.019  26.665  1.00 51.58           H  
ATOM   1969  HG  LEU A 129     -23.785 -11.363  24.922  1.00 51.26           H  
ATOM   1970 HD11 LEU A 129     -26.593 -10.500  25.637  1.00 51.02           H  
ATOM   1971 HD12 LEU A 129     -26.083 -11.290  24.126  1.00 51.02           H  
ATOM   1972 HD13 LEU A 129     -25.481  -9.664  24.526  1.00 51.02           H  
ATOM   1973 HD21 LEU A 129     -24.911 -10.241  27.524  1.00 51.09           H  
ATOM   1974 HD22 LEU A 129     -23.854  -9.368  26.388  1.00 51.09           H  
ATOM   1975 HD23 LEU A 129     -23.236 -10.787  27.268  1.00 51.09           H  
ATOM   1976  N   VAL A 130     -23.751 -15.368  24.699  1.00 51.40           N  
ATOM   1977  CA  VAL A 130     -22.784 -16.035  23.826  1.00 51.21           C  
ATOM   1978  C   VAL A 130     -23.427 -16.488  22.509  1.00 51.09           C  
ATOM   1979  O   VAL A 130     -22.779 -16.475  21.465  1.00 51.11           O  
ATOM   1980  CB  VAL A 130     -22.059 -17.217  24.552  1.00 51.25           C  
ATOM   1981  CG1 VAL A 130     -23.055 -18.161  25.223  1.00 51.33           C  
ATOM   1982  CG2 VAL A 130     -21.137 -17.976  23.598  1.00 51.13           C  
ATOM   1983  H   VAL A 130     -23.960 -15.780  25.597  1.00 51.40           H  
ATOM   1984  HA  VAL A 130     -22.020 -15.298  23.576  1.00 51.21           H  
ATOM   1985  HB  VAL A 130     -21.440 -16.782  25.337  1.00 51.25           H  
ATOM   1986 HG11 VAL A 130     -23.693 -18.615  24.465  1.00 51.33           H  
ATOM   1987 HG12 VAL A 130     -23.670 -17.600  25.927  1.00 51.33           H  
ATOM   1988 HG13 VAL A 130     -22.513 -18.942  25.757  1.00 51.33           H  
ATOM   1989 HG21 VAL A 130     -21.729 -18.423  22.800  1.00 51.13           H  
ATOM   1990 HG22 VAL A 130     -20.614 -18.760  24.145  1.00 51.13           H  
ATOM   1991 HG23 VAL A 130     -20.411 -17.286  23.169  1.00 51.13           H  
ATOM   1992  N   ALA A 131     -24.701 -16.871  22.561  1.00 50.99           N  
ATOM   1993  CA  ALA A 131     -25.433 -17.278  21.364  1.00 50.93           C  
ATOM   1994  C   ALA A 131     -25.506 -16.133  20.355  1.00 51.01           C  
ATOM   1995  O   ALA A 131     -25.262 -16.334  19.163  1.00 51.09           O  
ATOM   1996  CB  ALA A 131     -26.827 -17.772  21.721  1.00 50.70           C  
ATOM   1997  H   ALA A 131     -25.175 -16.880  23.453  1.00 50.99           H  
ATOM   1998  HA  ALA A 131     -24.890 -18.103  20.902  1.00 50.93           H  
ATOM   1999  HB1 ALA A 131     -27.391 -16.963  22.185  1.00 50.70           H  
ATOM   2000  HB2 ALA A 131     -26.749 -18.607  22.417  1.00 50.70           H  
ATOM   2001  HB3 ALA A 131     -27.339 -18.100  20.816  1.00 50.70           H  
ATOM   2002  N   HIS A 132     -25.826 -14.936  20.845  1.00 50.96           N  
ATOM   2003  CA  HIS A 132     -25.889 -13.745  20.007  1.00 50.91           C  
ATOM   2004  C   HIS A 132     -24.509 -13.309  19.541  1.00 50.88           C  
ATOM   2005  O   HIS A 132     -24.330 -12.948  18.375  1.00 50.91           O  
ATOM   2006  CB  HIS A 132     -26.581 -12.610  20.750  1.00 50.98           C  
ATOM   2007  CG  HIS A 132     -28.057 -12.798  20.880  1.00 51.22           C  
ATOM   2008  ND1 HIS A 132     -28.655 -13.201  22.054  1.00 51.56           N  
ATOM   2009  CD2 HIS A 132     -29.056 -12.654  19.977  1.00 51.02           C  
ATOM   2010  CE1 HIS A 132     -29.961 -13.286  21.871  1.00 51.59           C  
ATOM   2011  NE2 HIS A 132     -30.230 -12.960  20.620  1.00 51.34           N  
ATOM   2012  H   HIS A 132     -26.032 -14.851  21.830  1.00 50.96           H  
ATOM   2013  HA  HIS A 132     -26.471 -13.997  19.120  1.00 50.91           H  
ATOM   2014  HB2 HIS A 132     -26.397 -11.681  20.210  1.00 50.98           H  
ATOM   2015  HB3 HIS A 132     -26.152 -12.540  21.750  1.00 50.98           H  
ATOM   2016  HD2 HIS A 132     -28.949 -12.355  18.945  1.00 51.02           H  
ATOM   2017  HE2 HIS A 132     -31.150 -12.939  20.204  1.00 51.34           H  
ATOM   2018  HE1 HIS A 132     -30.686 -13.573  22.618  1.00 51.59           H  
ATOM   2019  N   ALA A 133     -23.541 -13.352  20.456  1.00 50.78           N  
ATOM   2020  CA  ALA A 133     -22.149 -13.053  20.141  1.00 50.69           C  
ATOM   2021  C   ALA A 133     -21.631 -13.971  19.035  1.00 50.73           C  
ATOM   2022  O   ALA A 133     -21.021 -13.501  18.077  1.00 50.70           O  
ATOM   2023  CB  ALA A 133     -21.285 -13.162  21.386  1.00 50.63           C  
ATOM   2024  H   ALA A 133     -23.781 -13.601  21.405  1.00 50.78           H  
ATOM   2025  HA  ALA A 133     -22.094 -12.027  19.777  1.00 50.69           H  
ATOM   2026  HB1 ALA A 133     -21.325 -14.182  21.768  1.00 50.63           H  
ATOM   2027  HB2 ALA A 133     -21.655 -12.474  22.146  1.00 50.63           H  
ATOM   2028  HB3 ALA A 133     -20.255 -12.908  21.137  1.00 50.63           H  
ATOM   2029  N   TYR A 134     -21.896 -15.272  19.168  1.00 50.87           N  
ATOM   2030  CA  TYR A 134     -21.556 -16.258  18.139  1.00 51.05           C  
ATOM   2031  C   TYR A 134     -22.198 -15.917  16.797  1.00 51.22           C  
ATOM   2032  O   TYR A 134     -21.530 -15.940  15.763  1.00 51.16           O  
ATOM   2033  CB  TYR A 134     -21.983 -17.668  18.571  1.00 51.05           C  
ATOM   2034  CG  TYR A 134     -22.180 -18.631  17.416  1.00 51.28           C  
ATOM   2035  CD1 TYR A 134     -21.095 -19.262  16.816  1.00 51.65           C  
ATOM   2036  CD2 TYR A 134     -23.455 -18.905  16.920  1.00 51.49           C  
ATOM   2037  CE1 TYR A 134     -21.271 -20.138  15.750  1.00 51.79           C  
ATOM   2038  CE2 TYR A 134     -23.642 -19.777  15.854  1.00 51.53           C  
ATOM   2039  CZ  TYR A 134     -22.546 -20.390  15.274  1.00 51.84           C  
ATOM   2040  OH  TYR A 134     -22.721 -21.261  14.221  1.00 52.28           O  
ATOM   2041  H   TYR A 134     -22.350 -15.590  20.013  1.00 50.87           H  
ATOM   2042  HA  TYR A 134     -20.473 -16.232  18.018  1.00 51.05           H  
ATOM   2043  HB2 TYR A 134     -21.214 -18.073  19.228  1.00 51.05           H  
ATOM   2044  HB3 TYR A 134     -22.923 -17.590  19.117  1.00 51.05           H  
ATOM   2045  HD1 TYR A 134     -20.098 -19.068  17.184  1.00 51.65           H  
ATOM   2046  HD2 TYR A 134     -24.313 -18.430  17.373  1.00 51.49           H  
ATOM   2047  HE1 TYR A 134     -20.417 -20.619  15.296  1.00 51.79           H  
ATOM   2048  HE2 TYR A 134     -24.636 -19.975  15.481  1.00 51.53           H  
ATOM   2049  HH  TYR A 134     -23.632 -21.390  13.948  1.00 52.28           H  
ATOM   2050  N   THR A 135     -23.497 -15.611  16.831  1.00 51.38           N  
ATOM   2051  CA  THR A 135     -24.285 -15.329  15.632  1.00 51.48           C  
ATOM   2052  C   THR A 135     -23.772 -14.082  14.913  1.00 51.61           C  
ATOM   2053  O   THR A 135     -23.454 -14.139  13.725  1.00 51.58           O  
ATOM   2054  CB  THR A 135     -25.792 -15.168  15.969  1.00 51.52           C  
ATOM   2055  OG1 THR A 135     -26.253 -16.315  16.690  1.00 51.45           O  
ATOM   2056  CG2 THR A 135     -26.624 -15.017  14.707  1.00 51.59           C  
ATOM   2057  H   THR A 135     -23.958 -15.572  17.729  1.00 51.38           H  
ATOM   2058  HA  THR A 135     -24.172 -16.184  14.966  1.00 51.48           H  
ATOM   2059  HB  THR A 135     -25.904 -14.269  16.576  1.00 51.52           H  
ATOM   2060 HG21 THR A 135     -26.518 -15.911  14.093  1.00 51.59           H  
ATOM   2061 HG22 THR A 135     -26.279 -14.148  14.146  1.00 51.59           H  
ATOM   2062 HG23 THR A 135     -27.672 -14.883  14.976  1.00 51.59           H  
ATOM   2063  HG1 THR A 135     -26.137 -17.081  16.123  1.00 51.45           H  
ATOM   2064  N   ARG A 136     -23.676 -12.975  15.651  1.00 51.81           N  
ATOM   2065  CA  ARG A 136     -23.259 -11.683  15.100  1.00 52.00           C  
ATOM   2066  C   ARG A 136     -21.789 -11.641  14.686  1.00 52.31           C  
ATOM   2067  O   ARG A 136     -21.485 -11.419  13.518  1.00 52.24           O  
ATOM   2068  CB  ARG A 136     -23.560 -10.551  16.088  1.00 51.89           C  
ATOM   2069  CG  ARG A 136     -25.004 -10.061  16.081  1.00 51.89           C  
ATOM   2070  CD  ARG A 136     -25.200  -8.855  15.165  1.00 51.57           C  
ATOM   2071  NE  ARG A 136     -24.793  -9.122  13.789  1.00 51.67           N  
ATOM   2072  CZ  ARG A 136     -25.574  -9.659  12.859  1.00 51.43           C  
ATOM   2073  NH1 ARG A 136     -26.828  -9.989  13.141  1.00 51.07           N  
ATOM   2074  NH2 ARG A 136     -25.093  -9.867  11.640  1.00 51.50           N1+
ATOM   2075  H   ARG A 136     -23.901 -13.030  16.634  1.00 51.81           H  
ATOM   2076  HA  ARG A 136     -23.843 -11.543  14.190  1.00 52.00           H  
ATOM   2077  HB2 ARG A 136     -23.328 -10.907  17.092  1.00 51.89           H  
ATOM   2078  HB3 ARG A 136     -22.915  -9.707  15.843  1.00 51.89           H  
ATOM   2079  HG2 ARG A 136     -25.284  -9.780  17.096  1.00 51.89           H  
ATOM   2080  HG3 ARG A 136     -25.648 -10.871  15.738  1.00 51.89           H  
ATOM   2081  HD2 ARG A 136     -24.607  -8.025  15.549  1.00 51.57           H  
ATOM   2082  HD3 ARG A 136     -26.255  -8.581  15.170  1.00 51.57           H  
ATOM   2083  HE  ARG A 136     -23.848  -8.881  13.525  1.00 51.67           H  
ATOM   2084 HH11 ARG A 136     -27.415 -10.398  12.428  1.00 51.07           H  
ATOM   2085 HH12 ARG A 136     -27.195  -9.831  14.068  1.00 51.07           H  
ATOM   2086 HH21 ARG A 136     -24.138  -9.617  11.424  1.00 51.50           H  
ATOM   2087 HH22 ARG A 136     -25.681 -10.275  10.928  1.00 51.50           H  
ATOM   2088  N   TYR A 137     -20.888 -11.862  15.642  1.00 52.80           N  
ATOM   2089  CA  TYR A 137     -19.451 -11.725  15.404  1.00 53.20           C  
ATOM   2090  C   TYR A 137     -18.886 -12.778  14.460  1.00 53.59           C  
ATOM   2091  O   TYR A 137     -18.314 -12.439  13.427  1.00 53.58           O  
ATOM   2092  CB  TYR A 137     -18.671 -11.727  16.721  1.00 53.12           C  
ATOM   2093  CG  TYR A 137     -18.824 -10.460  17.520  1.00 53.04           C  
ATOM   2094  CD1 TYR A 137     -18.468  -9.227  16.977  1.00 52.92           C  
ATOM   2095  CD2 TYR A 137     -19.301 -10.493  18.827  1.00 52.99           C  
ATOM   2096  CE1 TYR A 137     -18.602  -8.058  17.706  1.00 53.19           C  
ATOM   2097  CE2 TYR A 137     -19.445  -9.325  19.569  1.00 53.21           C  
ATOM   2098  CZ  TYR A 137     -19.089  -8.114  18.998  1.00 53.44           C  
ATOM   2099  OH  TYR A 137     -19.218  -6.951  19.713  1.00 54.23           O  
ATOM   2100  H   TYR A 137     -21.207 -12.133  16.561  1.00 52.80           H  
ATOM   2101  HA  TYR A 137     -19.326 -10.761  14.910  1.00 53.20           H  
ATOM   2102  HB2 TYR A 137     -19.024 -12.561  17.328  1.00 53.12           H  
ATOM   2103  HB3 TYR A 137     -17.614 -11.865  16.494  1.00 53.12           H  
ATOM   2104  HD1 TYR A 137     -18.081  -9.183  15.970  1.00 52.92           H  
ATOM   2105  HD2 TYR A 137     -19.564 -11.441  19.273  1.00 52.99           H  
ATOM   2106  HE1 TYR A 137     -18.328  -7.109  17.268  1.00 53.19           H  
ATOM   2107  HE2 TYR A 137     -19.830  -9.362  20.578  1.00 53.21           H  
ATOM   2108  HH  TYR A 137     -19.562  -7.058  20.603  1.00 54.23           H  
ATOM   2109  N   LEU A 138     -19.051 -14.049  14.817  1.00 54.13           N  
ATOM   2110  CA  LEU A 138     -18.511 -15.150  14.024  1.00 54.69           C  
ATOM   2111  C   LEU A 138     -19.173 -15.203  12.647  1.00 55.12           C  
ATOM   2112  O   LEU A 138     -18.565 -15.650  11.674  1.00 55.16           O  
ATOM   2113  CB  LEU A 138     -18.685 -16.480  14.765  1.00 54.68           C  
ATOM   2114  CG  LEU A 138     -17.530 -17.484  14.731  1.00 54.87           C  
ATOM   2115  CD1 LEU A 138     -16.301 -16.942  15.468  1.00 55.05           C  
ATOM   2116  CD2 LEU A 138     -17.953 -18.813  15.329  1.00 54.44           C  
ATOM   2117  H   LEU A 138     -19.565 -14.258  15.661  1.00 54.13           H  
ATOM   2118  HA  LEU A 138     -17.445 -14.977  13.878  1.00 54.69           H  
ATOM   2119  HB2 LEU A 138     -18.877 -16.244  15.812  1.00 54.68           H  
ATOM   2120  HB3 LEU A 138     -19.557 -16.976  14.338  1.00 54.68           H  
ATOM   2121  HG  LEU A 138     -17.261 -17.640  13.686  1.00 54.87           H  
ATOM   2122 HD11 LEU A 138     -16.549 -16.779  16.517  1.00 55.05           H  
ATOM   2123 HD12 LEU A 138     -15.993 -15.999  15.016  1.00 55.05           H  
ATOM   2124 HD13 LEU A 138     -15.487 -17.663  15.395  1.00 55.05           H  
ATOM   2125 HD21 LEU A 138     -18.225 -18.671  16.375  1.00 54.44           H  
ATOM   2126 HD22 LEU A 138     -17.127 -19.521  15.261  1.00 54.44           H  
ATOM   2127 HD23 LEU A 138     -18.811 -19.202  14.780  1.00 54.44           H  
ATOM   2128  N   GLY A 139     -20.419 -14.735  12.581  1.00 55.66           N  
ATOM   2129  CA  GLY A 139     -21.148 -14.606  11.325  1.00 56.11           C  
ATOM   2130  C   GLY A 139     -20.566 -13.511  10.455  1.00 56.51           C  
ATOM   2131  O   GLY A 139     -20.178 -13.760   9.313  1.00 56.56           O  
ATOM   2132  H   GLY A 139     -20.878 -14.458  13.437  1.00 55.66           H  
ATOM   2133  HA2 GLY A 139     -21.095 -15.552  10.786  1.00 56.11           H  
ATOM   2134  HA3 GLY A 139     -22.189 -14.369  11.543  1.00 56.11           H  
ATOM   2135  N   ASP A 140     -20.487 -12.302  11.007  1.00 56.96           N  
ATOM   2136  CA  ASP A 140     -19.995 -11.134  10.269  1.00 57.51           C  
ATOM   2137  C   ASP A 140     -18.484 -11.192   9.996  1.00 57.91           C  
ATOM   2138  O   ASP A 140     -17.968 -10.466   9.146  1.00 57.89           O  
ATOM   2139  CB  ASP A 140     -20.388  -9.831  10.987  1.00 57.43           C  
ATOM   2140  CG  ASP A 140     -21.903  -9.568  10.963  1.00 57.61           C  
ATOM   2141  OD1 ASP A 140     -22.654 -10.314  10.296  1.00 57.77           O  
ATOM   2142  OD2 ASP A 140     -22.350  -8.602  11.616  1.00 57.31           O1-
ATOM   2143  H   ASP A 140     -20.776 -12.185  11.968  1.00 56.96           H  
ATOM   2144  HA  ASP A 140     -20.479 -11.150   9.292  1.00 57.51           H  
ATOM   2145  HB2 ASP A 140     -19.883  -8.998  10.498  1.00 57.43           H  
ATOM   2146  HB3 ASP A 140     -20.062  -9.894  12.025  1.00 57.43           H  
ATOM   2147  N   LEU A 141     -17.791 -12.074  10.710  1.00 58.58           N  
ATOM   2148  CA  LEU A 141     -16.357 -12.285  10.530  1.00 59.09           C  
ATOM   2149  C   LEU A 141     -16.080 -13.269   9.395  1.00 59.64           C  
ATOM   2150  O   LEU A 141     -14.973 -13.320   8.858  1.00 59.70           O  
ATOM   2151  CB  LEU A 141     -15.754 -12.800  11.837  1.00 58.97           C  
ATOM   2152  CG  LEU A 141     -14.259 -12.698  12.130  1.00 58.80           C  
ATOM   2153  CD1 LEU A 141     -13.740 -11.283  11.954  1.00 58.66           C  
ATOM   2154  CD2 LEU A 141     -14.019 -13.176  13.545  1.00 58.62           C  
ATOM   2155  H   LEU A 141     -18.277 -12.621  11.406  1.00 58.58           H  
ATOM   2156  HA  LEU A 141     -15.896 -11.334  10.263  1.00 59.09           H  
ATOM   2157  HB2 LEU A 141     -16.260 -12.264  12.640  1.00 58.97           H  
ATOM   2158  HB3 LEU A 141     -16.005 -13.859  11.893  1.00 58.97           H  
ATOM   2159  HG  LEU A 141     -13.717 -13.321  11.419  1.00 58.80           H  
ATOM   2160 HD11 LEU A 141     -14.255 -10.618  12.648  1.00 58.66           H  
ATOM   2161 HD12 LEU A 141     -13.923 -10.953  10.931  1.00 58.66           H  
ATOM   2162 HD13 LEU A 141     -12.669 -11.261  12.157  1.00 58.66           H  
ATOM   2163 HD21 LEU A 141     -14.568 -12.542  14.241  1.00 58.62           H  
ATOM   2164 HD22 LEU A 141     -12.954 -13.125  13.770  1.00 58.62           H  
ATOM   2165 HD23 LEU A 141     -14.362 -14.206  13.644  1.00 58.62           H  
ATOM   2166  N   SER A 142     -17.096 -14.048   9.037  1.00 60.39           N  
ATOM   2167  CA  SER A 142     -16.980 -15.039   7.977  1.00 61.16           C  
ATOM   2168  C   SER A 142     -17.279 -14.442   6.607  1.00 61.76           C  
ATOM   2169  O   SER A 142     -16.567 -14.713   5.641  1.00 61.84           O  
ATOM   2170  CB  SER A 142     -17.914 -16.221   8.246  1.00 61.09           C  
ATOM   2171  OG  SER A 142     -17.549 -16.900   9.434  1.00 61.24           O  
ATOM   2172  H   SER A 142     -17.979 -13.949   9.517  1.00 60.39           H  
ATOM   2173  HA  SER A 142     -15.948 -15.389   7.971  1.00 61.16           H  
ATOM   2174  HB2 SER A 142     -17.859 -16.916   7.408  1.00 61.09           H  
ATOM   2175  HB3 SER A 142     -18.935 -15.852   8.346  1.00 61.09           H  
ATOM   2176  HG  SER A 142     -16.649 -17.215   9.323  1.00 61.24           H  
ATOM   2177  N   GLY A 143     -18.325 -13.623   6.533  1.00 62.55           N  
ATOM   2178  CA  GLY A 143     -18.841 -13.136   5.252  1.00 63.47           C  
ATOM   2179  C   GLY A 143     -18.324 -11.798   4.754  1.00 64.08           C  
ATOM   2180  O   GLY A 143     -18.288 -11.562   3.542  1.00 64.26           O  
ATOM   2181  H   GLY A 143     -18.777 -13.328   7.387  1.00 62.55           H  
ATOM   2182  HA2 GLY A 143     -18.597 -13.883   4.496  1.00 63.47           H  
ATOM   2183  HA3 GLY A 143     -19.924 -13.054   5.346  1.00 63.47           H  
ATOM   2184  N   GLY A 144     -17.924 -10.929   5.683  1.00 64.54           N  
ATOM   2185  CA  GLY A 144     -17.479  -9.562   5.376  1.00 65.11           C  
ATOM   2186  C   GLY A 144     -16.697  -9.345   4.087  1.00 65.47           C  
ATOM   2187  O   GLY A 144     -17.051  -8.479   3.284  1.00 65.44           O  
ATOM   2188  H   GLY A 144     -17.927 -11.226   6.648  1.00 64.54           H  
ATOM   2189  HA2 GLY A 144     -18.368  -8.933   5.327  1.00 65.11           H  
ATOM   2190  HA3 GLY A 144     -16.846  -9.233   6.200  1.00 65.11           H  
ATOM   2191  N   GLN A 145     -15.644 -10.138   3.889  1.00 65.78           N  
ATOM   2192  CA  GLN A 145     -14.724  -9.973   2.751  1.00 66.21           C  
ATOM   2193  C   GLN A 145     -15.387 -10.051   1.368  1.00 66.23           C  
ATOM   2194  O   GLN A 145     -15.161  -9.188   0.514  1.00 66.26           O  
ATOM   2195  CB  GLN A 145     -13.535 -10.946   2.856  1.00 66.37           C  
ATOM   2196  CG  GLN A 145     -13.780 -12.185   3.724  1.00 67.07           C  
ATOM   2197  CD  GLN A 145     -14.615 -13.243   3.028  1.00 68.09           C  
ATOM   2198  OE1 GLN A 145     -14.133 -13.940   2.135  1.00 69.09           O  
ATOM   2199  NE2 GLN A 145     -15.871 -13.375   3.438  1.00 68.12           N  
ATOM   2200  H   GLN A 145     -15.470 -10.884   4.547  1.00 65.78           H  
ATOM   2201  HA  GLN A 145     -14.358  -8.949   2.828  1.00 66.21           H  
ATOM   2202  HB2 GLN A 145     -13.285 -11.283   1.850  1.00 66.37           H  
ATOM   2203  HB3 GLN A 145     -12.690 -10.401   3.277  1.00 66.37           H  
ATOM   2204  HG2 GLN A 145     -14.298 -11.876   4.632  1.00 67.07           H  
ATOM   2205  HG3 GLN A 145     -12.816 -12.621   3.986  1.00 67.07           H  
ATOM   2206 HE21 GLN A 145     -16.471 -14.068   3.014  1.00 68.12           H  
ATOM   2207 HE22 GLN A 145     -16.227 -12.782   4.174  1.00 68.12           H  
ATOM   2208  N   VAL A 146     -16.203 -11.083   1.163  1.00 66.22           N  
ATOM   2209  CA  VAL A 146     -16.928 -11.273  -0.093  1.00 66.18           C  
ATOM   2210  C   VAL A 146     -18.085 -10.274  -0.223  1.00 66.16           C  
ATOM   2211  O   VAL A 146     -18.264  -9.664  -1.280  1.00 66.17           O  
ATOM   2212  CB  VAL A 146     -17.414 -12.745  -0.251  1.00 66.23           C  
ATOM   2213  CG1 VAL A 146     -18.567 -12.862  -1.250  1.00 66.31           C  
ATOM   2214  CG2 VAL A 146     -16.254 -13.647  -0.662  1.00 66.15           C  
ATOM   2215  H   VAL A 146     -16.326 -11.760   1.902  1.00 66.22           H  
ATOM   2216  HA  VAL A 146     -16.235 -11.074  -0.910  1.00 66.18           H  
ATOM   2217  HB  VAL A 146     -17.790 -13.072   0.718  1.00 66.23           H  
ATOM   2218 HG11 VAL A 146     -18.228 -12.542  -2.235  1.00 66.31           H  
ATOM   2219 HG12 VAL A 146     -19.393 -12.229  -0.927  1.00 66.31           H  
ATOM   2220 HG13 VAL A 146     -18.901 -13.898  -1.299  1.00 66.31           H  
ATOM   2221 HG21 VAL A 146     -15.871 -13.327  -1.631  1.00 66.15           H  
ATOM   2222 HG22 VAL A 146     -16.602 -14.678  -0.731  1.00 66.15           H  
ATOM   2223 HG23 VAL A 146     -15.461 -13.580   0.082  1.00 66.15           H  
ATOM   2224  N   LEU A 147     -18.849 -10.100   0.857  1.00 66.05           N  
ATOM   2225  CA  LEU A 147     -19.975  -9.160   0.883  1.00 65.97           C  
ATOM   2226  C   LEU A 147     -19.559  -7.720   0.560  1.00 65.87           C  
ATOM   2227  O   LEU A 147     -20.339  -6.961  -0.014  1.00 65.84           O  
ATOM   2228  CB  LEU A 147     -20.694  -9.203   2.235  1.00 66.04           C  
ATOM   2229  CG  LEU A 147     -21.367 -10.499   2.702  1.00 66.30           C  
ATOM   2230  CD1 LEU A 147     -21.764 -10.374   4.163  1.00 66.40           C  
ATOM   2231  CD2 LEU A 147     -22.578 -10.866   1.851  1.00 66.53           C  
ATOM   2232  H   LEU A 147     -18.644 -10.636   1.688  1.00 66.05           H  
ATOM   2233  HA  LEU A 147     -20.658  -9.484   0.098  1.00 65.97           H  
ATOM   2234  HB2 LEU A 147     -19.956  -8.940   2.993  1.00 66.04           H  
ATOM   2235  HB3 LEU A 147     -21.470  -8.438   2.204  1.00 66.04           H  
ATOM   2236  HG  LEU A 147     -20.643 -11.306   2.586  1.00 66.30           H  
ATOM   2237 HD11 LEU A 147     -22.488  -9.567   4.275  1.00 66.40           H  
ATOM   2238 HD12 LEU A 147     -20.880 -10.155   4.762  1.00 66.40           H  
ATOM   2239 HD13 LEU A 147     -22.209 -11.310   4.500  1.00 66.40           H  
ATOM   2240 HD21 LEU A 147     -23.333 -10.084   1.936  1.00 66.53           H  
ATOM   2241 HD22 LEU A 147     -22.994 -11.812   2.199  1.00 66.53           H  
ATOM   2242 HD23 LEU A 147     -22.273 -10.965   0.809  1.00 66.53           H  
ATOM   2243  N   LYS A 148     -18.335  -7.354   0.938  1.00 65.76           N  
ATOM   2244  CA  LYS A 148     -17.759  -6.059   0.581  1.00 65.67           C  
ATOM   2245  C   LYS A 148     -17.500  -5.984  -0.925  1.00 65.69           C  
ATOM   2246  O   LYS A 148     -17.875  -5.008  -1.570  1.00 65.65           O  
ATOM   2247  CB  LYS A 148     -16.472  -5.805   1.379  1.00 65.65           C  
ATOM   2248  CG  LYS A 148     -15.668  -4.580   0.959  1.00 65.54           C  
ATOM   2249  CD  LYS A 148     -14.593  -4.250   1.985  1.00 65.89           C  
ATOM   2250  CE  LYS A 148     -13.462  -3.428   1.379  1.00 65.95           C  
ATOM   2251  NZ  LYS A 148     -12.424  -4.282   0.735  1.00 65.95           N1+
ATOM   2252  H   LYS A 148     -17.785  -7.995   1.492  1.00 65.76           H  
ATOM   2253  HA  LYS A 148     -18.473  -5.277   0.838  1.00 65.67           H  
ATOM   2254  HB2 LYS A 148     -16.746  -5.683   2.427  1.00 65.65           H  
ATOM   2255  HB3 LYS A 148     -15.831  -6.680   1.270  1.00 65.65           H  
ATOM   2256  HG2 LYS A 148     -15.194  -4.778  -0.002  1.00 65.54           H  
ATOM   2257  HG3 LYS A 148     -16.341  -3.728   0.863  1.00 65.54           H  
ATOM   2258  HD2 LYS A 148     -14.182  -5.181   2.376  1.00 65.89           H  
ATOM   2259  HD3 LYS A 148     -15.045  -3.682   2.798  1.00 65.89           H  
ATOM   2260  HE2 LYS A 148     -12.993  -2.842   2.169  1.00 65.95           H  
ATOM   2261  HE3 LYS A 148     -13.880  -2.757   0.628  1.00 65.95           H  
ATOM   2262  HZ1 LYS A 148     -12.030  -4.908   1.422  1.00 65.95           H  
ATOM   2263  HZ2 LYS A 148     -11.694  -3.696   0.355  1.00 65.95           H  
ATOM   2264  HZ3 LYS A 148     -12.845  -4.820  -0.009  1.00 65.95           H  
ATOM   2265  N   LYS A 149     -16.875  -7.028  -1.470  1.00 65.81           N  
ATOM   2266  CA  LYS A 149     -16.571  -7.131  -2.903  1.00 65.87           C  
ATOM   2267  C   LYS A 149     -17.828  -6.995  -3.774  1.00 65.71           C  
ATOM   2268  O   LYS A 149     -17.789  -6.373  -4.841  1.00 65.63           O  
ATOM   2269  CB  LYS A 149     -15.851  -8.457  -3.186  1.00 66.01           C  
ATOM   2270  CG  LYS A 149     -15.551  -8.745  -4.656  1.00 66.81           C  
ATOM   2271  CD  LYS A 149     -15.169 -10.207  -4.861  1.00 67.59           C  
ATOM   2272  CE  LYS A 149     -14.986 -10.530  -6.333  1.00 67.96           C  
ATOM   2273  NZ  LYS A 149     -14.683 -11.974  -6.532  1.00 68.33           N1+
ATOM   2274  H   LYS A 149     -16.596  -7.788  -0.866  1.00 65.81           H  
ATOM   2275  HA  LYS A 149     -15.916  -6.301  -3.167  1.00 65.87           H  
ATOM   2276  HB2 LYS A 149     -14.904  -8.446  -2.646  1.00 66.01           H  
ATOM   2277  HB3 LYS A 149     -16.476  -9.265  -2.807  1.00 66.01           H  
ATOM   2278  HG2 LYS A 149     -16.437  -8.522  -5.251  1.00 66.81           H  
ATOM   2279  HG3 LYS A 149     -14.725  -8.112  -4.982  1.00 66.81           H  
ATOM   2280  HD2 LYS A 149     -15.958 -10.840  -4.454  1.00 67.59           H  
ATOM   2281  HD3 LYS A 149     -14.235 -10.407  -4.335  1.00 67.59           H  
ATOM   2282  HE2 LYS A 149     -14.162  -9.936  -6.728  1.00 67.96           H  
ATOM   2283  HE3 LYS A 149     -15.902 -10.282  -6.868  1.00 67.96           H  
ATOM   2284  HZ1 LYS A 149     -13.834 -12.211  -6.038  1.00 68.33           H  
ATOM   2285  HZ2 LYS A 149     -14.562 -12.160  -7.517  1.00 68.33           H  
ATOM   2286  HZ3 LYS A 149     -15.447 -12.531  -6.175  1.00 68.33           H  
ATOM   2287  N   ILE A 150     -18.932  -7.577  -3.301  1.00 65.55           N  
ATOM   2288  CA  ILE A 150     -20.222  -7.466  -3.986  1.00 65.43           C  
ATOM   2289  C   ILE A 150     -20.763  -6.036  -3.886  1.00 65.47           C  
ATOM   2290  O   ILE A 150     -21.067  -5.410  -4.906  1.00 65.53           O  
ATOM   2291  CB  ILE A 150     -21.253  -8.474  -3.422  1.00 65.34           C  
ATOM   2292  CG1 ILE A 150     -20.746  -9.911  -3.590  1.00 65.31           C  
ATOM   2293  CG2 ILE A 150     -22.606  -8.300  -4.106  1.00 65.31           C  
ATOM   2294  CD1 ILE A 150     -21.524 -10.954  -2.797  1.00 65.39           C  
ATOM   2295  H   ILE A 150     -18.876  -8.110  -2.445  1.00 65.55           H  
ATOM   2296  HA  ILE A 150     -20.060  -7.708  -5.036  1.00 65.43           H  
ATOM   2297  HB  ILE A 150     -21.380  -8.275  -2.358  1.00 65.34           H  
ATOM   2298 HG12 ILE A 150     -20.807 -10.172  -4.647  1.00 65.31           H  
ATOM   2299 HG13 ILE A 150     -19.706  -9.945  -3.267  1.00 65.31           H  
ATOM   2300 HG21 ILE A 150     -22.501  -8.495  -5.173  1.00 65.31           H  
ATOM   2301 HG22 ILE A 150     -22.961  -7.280  -3.956  1.00 65.31           H  
ATOM   2302 HG23 ILE A 150     -23.323  -9.001  -3.677  1.00 65.31           H  
ATOM   2303 HD11 ILE A 150     -22.570 -10.938  -3.104  1.00 65.39           H  
ATOM   2304 HD12 ILE A 150     -21.454 -10.728  -1.733  1.00 65.39           H  
ATOM   2305 HD13 ILE A 150     -21.104 -11.942  -2.987  1.00 65.39           H  
ATOM   2306  N   ALA A 151     -20.864  -5.529  -2.657  1.00 65.41           N  
ATOM   2307  CA  ALA A 151     -21.351  -4.172  -2.396  1.00 65.34           C  
ATOM   2308  C   ALA A 151     -20.552  -3.109  -3.148  1.00 65.34           C  
ATOM   2309  O   ALA A 151     -21.133  -2.233  -3.792  1.00 65.40           O  
ATOM   2310  CB  ALA A 151     -21.343  -3.883  -0.901  1.00 65.34           C  
ATOM   2311  H   ALA A 151     -20.593  -6.105  -1.873  1.00 65.41           H  
ATOM   2312  HA  ALA A 151     -22.375  -4.124  -2.767  1.00 65.34           H  
ATOM   2313  HB1 ALA A 151     -20.320  -3.930  -0.527  1.00 65.34           H  
ATOM   2314  HB2 ALA A 151     -21.953  -4.624  -0.384  1.00 65.34           H  
ATOM   2315  HB3 ALA A 151     -21.750  -2.888  -0.721  1.00 65.34           H  
ATOM   2316  N   GLN A 152     -19.224  -3.202  -3.066  1.00 65.20           N  
ATOM   2317  CA  GLN A 152     -18.313  -2.275  -3.741  1.00 65.05           C  
ATOM   2318  C   GLN A 152     -18.603  -2.176  -5.242  1.00 64.96           C  
ATOM   2319  O   GLN A 152     -18.561  -1.086  -5.818  1.00 64.94           O  
ATOM   2320  CB  GLN A 152     -16.859  -2.703  -3.503  1.00 65.07           C  
ATOM   2321  CG  GLN A 152     -15.795  -1.725  -4.008  1.00 65.19           C  
ATOM   2322  CD  GLN A 152     -14.367  -2.194  -3.738  1.00 65.03           C  
ATOM   2323  OE1 GLN A 152     -13.460  -1.927  -4.528  1.00 64.86           O  
ATOM   2324  NE2 GLN A 152     -14.164  -2.892  -2.620  1.00 64.65           N  
ATOM   2325  H   GLN A 152     -18.828  -3.948  -2.512  1.00 65.20           H  
ATOM   2326  HA  GLN A 152     -18.472  -1.284  -3.316  1.00 65.05           H  
ATOM   2327  HB2 GLN A 152     -16.717  -2.829  -2.430  1.00 65.07           H  
ATOM   2328  HB3 GLN A 152     -16.703  -3.658  -4.005  1.00 65.07           H  
ATOM   2329  HG2 GLN A 152     -15.944  -0.766  -3.512  1.00 65.19           H  
ATOM   2330  HG3 GLN A 152     -15.921  -1.602  -5.084  1.00 65.19           H  
ATOM   2331 HE21 GLN A 152     -13.238  -3.224  -2.393  1.00 64.65           H  
ATOM   2332 HE22 GLN A 152     -14.937  -3.088  -2.000  1.00 64.65           H  
ATOM   2333  N   LYS A 153     -18.916  -3.316  -5.857  1.00 64.86           N  
ATOM   2334  CA  LYS A 153     -19.158  -3.394  -7.297  1.00 64.80           C  
ATOM   2335  C   LYS A 153     -20.509  -2.793  -7.691  1.00 64.55           C  
ATOM   2336  O   LYS A 153     -20.604  -2.066  -8.682  1.00 64.50           O  
ATOM   2337  CB  LYS A 153     -19.065  -4.850  -7.765  1.00 64.93           C  
ATOM   2338  CG  LYS A 153     -18.381  -5.047  -9.113  1.00 65.50           C  
ATOM   2339  CD  LYS A 153     -17.893  -6.489  -9.270  1.00 66.37           C  
ATOM   2340  CE  LYS A 153     -17.171  -6.705 -10.595  1.00 67.00           C  
ATOM   2341  NZ  LYS A 153     -16.660  -8.103 -10.743  1.00 67.29           N1+
ATOM   2342  H   LYS A 153     -18.989  -4.160  -5.307  1.00 64.86           H  
ATOM   2343  HA  LYS A 153     -18.388  -2.803  -7.792  1.00 64.80           H  
ATOM   2344  HB2 LYS A 153     -18.506  -5.412  -7.016  1.00 64.93           H  
ATOM   2345  HB3 LYS A 153     -20.077  -5.248  -7.837  1.00 64.93           H  
ATOM   2346  HG2 LYS A 153     -19.090  -4.821  -9.910  1.00 65.50           H  
ATOM   2347  HG3 LYS A 153     -17.528  -4.372  -9.183  1.00 65.50           H  
ATOM   2348  HD2 LYS A 153     -18.752  -7.158  -9.224  1.00 66.37           H  
ATOM   2349  HD3 LYS A 153     -17.208  -6.720  -8.454  1.00 66.37           H  
ATOM   2350  HE2 LYS A 153     -16.328  -6.016 -10.651  1.00 67.00           H  
ATOM   2351  HE3 LYS A 153     -17.865  -6.497 -11.410  1.00 67.00           H  
ATOM   2352  HZ1 LYS A 153     -16.015  -8.307  -9.993  1.00 67.29           H  
ATOM   2353  HZ2 LYS A 153     -16.185  -8.196 -11.629  1.00 67.29           H  
ATOM   2354  HZ3 LYS A 153     -17.435  -8.750 -10.707  1.00 67.29           H  
ATOM   2355  N   ALA A 154     -21.539  -3.089  -6.901  1.00 64.22           N  
ATOM   2356  CA  ALA A 154     -22.910  -2.682  -7.205  1.00 63.99           C  
ATOM   2357  C   ALA A 154     -23.195  -1.208  -6.908  1.00 63.89           C  
ATOM   2358  O   ALA A 154     -23.945  -0.556  -7.638  1.00 63.95           O  
ATOM   2359  CB  ALA A 154     -23.897  -3.570  -6.460  1.00 63.90           C  
ATOM   2360  H   ALA A 154     -21.366  -3.616  -6.057  1.00 64.22           H  
ATOM   2361  HA  ALA A 154     -23.035  -2.805  -8.281  1.00 63.99           H  
ATOM   2362  HB1 ALA A 154     -23.764  -3.440  -5.386  1.00 63.90           H  
ATOM   2363  HB2 ALA A 154     -23.719  -4.612  -6.724  1.00 63.90           H  
ATOM   2364  HB3 ALA A 154     -24.915  -3.294  -6.736  1.00 63.90           H  
ATOM   2365  N   LEU A 155     -22.597  -0.693  -5.838  1.00 63.69           N  
ATOM   2366  CA  LEU A 155     -22.890   0.656  -5.360  1.00 63.42           C  
ATOM   2367  C   LEU A 155     -22.103   1.731  -6.094  1.00 63.28           C  
ATOM   2368  O   LEU A 155     -22.568   2.866  -6.209  1.00 63.37           O  
ATOM   2369  CB  LEU A 155     -22.639   0.759  -3.853  1.00 63.42           C  
ATOM   2370  CG  LEU A 155     -23.501  -0.126  -2.944  1.00 63.38           C  
ATOM   2371  CD1 LEU A 155     -22.816  -0.363  -1.607  1.00 63.35           C  
ATOM   2372  CD2 LEU A 155     -24.891   0.462  -2.747  1.00 63.40           C  
ATOM   2373  H   LEU A 155     -21.919  -1.252  -5.340  1.00 63.69           H  
ATOM   2374  HA  LEU A 155     -23.945   0.835  -5.569  1.00 63.42           H  
ATOM   2375  HB2 LEU A 155     -21.596   0.498  -3.674  1.00 63.42           H  
ATOM   2376  HB3 LEU A 155     -22.809   1.795  -3.561  1.00 63.42           H  
ATOM   2377  HG  LEU A 155     -23.619  -1.089  -3.440  1.00 63.38           H  
ATOM   2378 HD11 LEU A 155     -22.687   0.589  -1.091  1.00 63.35           H  
ATOM   2379 HD12 LEU A 155     -21.841  -0.821  -1.774  1.00 63.35           H  
ATOM   2380 HD13 LEU A 155     -23.429  -1.026  -0.997  1.00 63.35           H  
ATOM   2381 HD21 LEU A 155     -24.809   1.429  -2.251  1.00 63.40           H  
ATOM   2382 HD22 LEU A 155     -25.487  -0.212  -2.132  1.00 63.40           H  
ATOM   2383 HD23 LEU A 155     -25.372   0.590  -3.717  1.00 63.40           H  
ATOM   2384  N   ASP A 156     -20.917   1.369  -6.585  1.00 63.03           N  
ATOM   2385  CA  ASP A 156     -20.017   2.297  -7.288  1.00 62.79           C  
ATOM   2386  C   ASP A 156     -19.854   3.647  -6.579  1.00 62.37           C  
ATOM   2387  O   ASP A 156     -19.897   4.704  -7.213  1.00 62.35           O  
ATOM   2388  CB  ASP A 156     -20.458   2.494  -8.747  1.00 62.98           C  
ATOM   2389  CG  ASP A 156     -19.729   1.571  -9.716  1.00 63.70           C  
ATOM   2390  OD1 ASP A 156     -19.674   1.914 -10.919  1.00 64.25           O  
ATOM   2391  OD2 ASP A 156     -19.211   0.510  -9.286  1.00 64.07           O1-
ATOM   2392  H   ASP A 156     -20.622   0.410  -6.469  1.00 63.03           H  
ATOM   2393  HA  ASP A 156     -19.033   1.828  -7.276  1.00 62.79           H  
ATOM   2394  HB2 ASP A 156     -20.259   3.527  -9.034  1.00 62.98           H  
ATOM   2395  HB3 ASP A 156     -21.528   2.297  -8.817  1.00 62.98           H  
ATOM   2396  N   LEU A 157     -19.662   3.593  -5.262  1.00 61.80           N  
ATOM   2397  CA  LEU A 157     -19.471   4.785  -4.433  1.00 61.17           C  
ATOM   2398  C   LEU A 157     -18.168   5.519  -4.797  1.00 60.73           C  
ATOM   2399  O   LEU A 157     -17.321   4.956  -5.491  1.00 60.68           O  
ATOM   2400  CB  LEU A 157     -19.528   4.418  -2.939  1.00 61.22           C  
ATOM   2401  CG  LEU A 157     -18.668   3.294  -2.345  1.00 61.15           C  
ATOM   2402  CD1 LEU A 157     -18.443   3.527  -0.858  1.00 61.14           C  
ATOM   2403  CD2 LEU A 157     -19.289   1.923  -2.575  1.00 60.93           C  
ATOM   2404  H   LEU A 157     -19.647   2.688  -4.814  1.00 61.80           H  
ATOM   2405  HA  LEU A 157     -20.288   5.477  -4.635  1.00 61.17           H  
ATOM   2406  HB2 LEU A 157     -19.267   5.324  -2.392  1.00 61.22           H  
ATOM   2407  HB3 LEU A 157     -20.564   4.153  -2.729  1.00 61.22           H  
ATOM   2408  HG  LEU A 157     -17.707   3.312  -2.859  1.00 61.15           H  
ATOM   2409 HD11 LEU A 157     -19.401   3.510  -0.339  1.00 61.14           H  
ATOM   2410 HD12 LEU A 157     -17.966   4.496  -0.710  1.00 61.14           H  
ATOM   2411 HD13 LEU A 157     -17.800   2.742  -0.460  1.00 61.14           H  
ATOM   2412 HD21 LEU A 157     -20.255   1.872  -2.072  1.00 60.93           H  
ATOM   2413 HD22 LEU A 157     -18.629   1.153  -2.174  1.00 60.93           H  
ATOM   2414 HD23 LEU A 157     -19.427   1.762  -3.644  1.00 60.93           H  
ATOM   2415  N   PRO A 158     -18.008   6.783  -4.347  1.00 60.30           N  
ATOM   2416  CA  PRO A 158     -16.842   7.565  -4.770  1.00 59.89           C  
ATOM   2417  C   PRO A 158     -15.538   7.121  -4.107  1.00 59.44           C  
ATOM   2418  O   PRO A 158     -15.555   6.305  -3.186  1.00 59.46           O  
ATOM   2419  CB  PRO A 158     -17.197   8.983  -4.318  1.00 59.99           C  
ATOM   2420  CG  PRO A 158     -18.068   8.779  -3.125  1.00 60.21           C  
ATOM   2421  CD  PRO A 158     -18.876   7.550  -3.430  1.00 60.29           C  
ATOM   2422  HA  PRO A 158     -16.659   7.457  -5.839  1.00 59.89           H  
ATOM   2423  HB2 PRO A 158     -16.299   9.540  -4.050  1.00 59.99           H  
ATOM   2424  HB3 PRO A 158     -17.734   9.516  -5.103  1.00 59.99           H  
ATOM   2425  HG2 PRO A 158     -18.722   9.639  -2.978  1.00 60.21           H  
ATOM   2426  HG3 PRO A 158     -17.462   8.626  -2.232  1.00 60.21           H  
ATOM   2427  HD2 PRO A 158     -19.817   7.813  -3.913  1.00 60.29           H  
ATOM   2428  HD3 PRO A 158     -19.080   6.983  -2.522  1.00 60.29           H  
ATOM   2429  N   SER A 159     -14.421   7.668  -4.583  1.00 58.89           N  
ATOM   2430  CA  SER A 159     -13.110   7.431  -3.988  1.00 58.20           C  
ATOM   2431  C   SER A 159     -12.911   8.337  -2.776  1.00 57.66           C  
ATOM   2432  O   SER A 159     -11.935   9.089  -2.697  1.00 57.67           O  
ATOM   2433  CB  SER A 159     -12.015   7.684  -5.020  1.00 58.28           C  
ATOM   2434  OG  SER A 159     -12.186   6.850  -6.150  1.00 58.82           O  
ATOM   2435  H   SER A 159     -14.484   8.272  -5.390  1.00 58.89           H  
ATOM   2436  HA  SER A 159     -13.053   6.393  -3.661  1.00 58.20           H  
ATOM   2437  HB2 SER A 159     -11.044   7.479  -4.568  1.00 58.28           H  
ATOM   2438  HB3 SER A 159     -12.056   8.726  -5.336  1.00 58.28           H  
ATOM   2439  HG  SER A 159     -12.146   5.940  -5.848  1.00 58.82           H  
ATOM   2440  N   SER A 160     -13.850   8.258  -1.837  1.00 56.93           N  
ATOM   2441  CA  SER A 160     -13.834   9.089  -0.635  1.00 56.12           C  
ATOM   2442  C   SER A 160     -13.184   8.388   0.557  1.00 55.37           C  
ATOM   2443  O   SER A 160     -12.928   9.015   1.583  1.00 55.41           O  
ATOM   2444  CB  SER A 160     -15.252   9.549  -0.283  1.00 56.19           C  
ATOM   2445  OG  SER A 160     -16.149   8.454  -0.253  1.00 56.51           O  
ATOM   2446  H   SER A 160     -14.604   7.597  -1.960  1.00 56.93           H  
ATOM   2447  HA  SER A 160     -13.220   9.961  -0.860  1.00 56.12           H  
ATOM   2448  HB2 SER A 160     -15.590  10.266  -1.031  1.00 56.19           H  
ATOM   2449  HB3 SER A 160     -15.239  10.026   0.697  1.00 56.19           H  
ATOM   2450  HG  SER A 160     -16.144   8.051  -1.124  1.00 56.51           H  
ATOM   2451  N   GLY A 161     -12.923   7.090   0.414  1.00 54.59           N  
ATOM   2452  CA  GLY A 161     -12.234   6.307   1.440  1.00 53.45           C  
ATOM   2453  C   GLY A 161     -13.009   6.128   2.730  1.00 52.68           C  
ATOM   2454  O   GLY A 161     -12.419   6.052   3.808  1.00 52.53           O  
ATOM   2455  H   GLY A 161     -13.212   6.628  -0.436  1.00 54.59           H  
ATOM   2456  HA2 GLY A 161     -12.026   5.319   1.030  1.00 53.45           H  
ATOM   2457  HA3 GLY A 161     -11.295   6.808   1.675  1.00 53.45           H  
ATOM   2458  N   GLU A 162     -14.334   6.065   2.615  1.00 52.04           N  
ATOM   2459  CA  GLU A 162     -15.228   5.913   3.764  1.00 51.40           C  
ATOM   2460  C   GLU A 162     -16.448   5.069   3.417  1.00 50.54           C  
ATOM   2461  O   GLU A 162     -16.826   4.957   2.250  1.00 50.44           O  
ATOM   2462  CB  GLU A 162     -15.706   7.283   4.256  1.00 51.63           C  
ATOM   2463  CG  GLU A 162     -14.675   8.075   5.044  1.00 53.20           C  
ATOM   2464  CD  GLU A 162     -15.241   9.332   5.699  1.00 55.50           C  
ATOM   2465  OE1 GLU A 162     -16.483   9.527   5.700  1.00 56.10           O  
ATOM   2466  OE2 GLU A 162     -14.425  10.124   6.225  1.00 56.24           O1-
ATOM   2467  H   GLU A 162     -14.741   6.125   1.693  1.00 52.04           H  
ATOM   2468  HA  GLU A 162     -14.660   5.410   4.547  1.00 51.40           H  
ATOM   2469  HB2 GLU A 162     -15.994   7.873   3.386  1.00 51.63           H  
ATOM   2470  HB3 GLU A 162     -16.575   7.129   4.895  1.00 51.63           H  
ATOM   2471  HG2 GLU A 162     -13.875   8.370   4.365  1.00 53.20           H  
ATOM   2472  HG3 GLU A 162     -14.270   7.432   5.825  1.00 53.20           H  
ATOM   2473  N   GLY A 163     -17.066   4.486   4.439  1.00 49.68           N  
ATOM   2474  CA  GLY A 163     -18.387   3.880   4.290  1.00 48.62           C  
ATOM   2475  C   GLY A 163     -18.454   2.371   4.373  1.00 47.87           C  
ATOM   2476  O   GLY A 163     -19.544   1.813   4.493  1.00 47.75           O  
ATOM   2477  H   GLY A 163     -16.611   4.461   5.341  1.00 49.68           H  
ATOM   2478  HA2 GLY A 163     -19.026   4.283   5.076  1.00 48.62           H  
ATOM   2479  HA3 GLY A 163     -18.778   4.175   3.316  1.00 48.62           H  
ATOM   2480  N   LEU A 164     -17.297   1.713   4.303  1.00 47.16           N  
ATOM   2481  CA  LEU A 164     -17.225   0.252   4.386  1.00 46.51           C  
ATOM   2482  C   LEU A 164     -16.267  -0.230   5.480  1.00 46.10           C  
ATOM   2483  O   LEU A 164     -15.780  -1.365   5.438  1.00 46.02           O  
ATOM   2484  CB  LEU A 164     -16.845  -0.355   3.028  1.00 46.42           C  
ATOM   2485  CG  LEU A 164     -17.713  -0.045   1.802  1.00 46.28           C  
ATOM   2486  CD1 LEU A 164     -17.157  -0.746   0.570  1.00 46.33           C  
ATOM   2487  CD2 LEU A 164     -19.175  -0.416   2.018  1.00 45.55           C  
ATOM   2488  H   LEU A 164     -16.442   2.239   4.189  1.00 47.16           H  
ATOM   2489  HA  LEU A 164     -18.221  -0.095   4.661  1.00 46.51           H  
ATOM   2490  HB2 LEU A 164     -15.835  -0.015   2.798  1.00 46.42           H  
ATOM   2491  HB3 LEU A 164     -16.844  -1.438   3.152  1.00 46.42           H  
ATOM   2492  HG  LEU A 164     -17.679   1.033   1.645  1.00 46.28           H  
ATOM   2493 HD11 LEU A 164     -17.188  -1.825   0.721  1.00 46.33           H  
ATOM   2494 HD12 LEU A 164     -16.126  -0.431   0.407  1.00 46.33           H  
ATOM   2495 HD13 LEU A 164     -17.759  -0.483  -0.300  1.00 46.33           H  
ATOM   2496 HD21 LEU A 164     -19.257  -1.491   2.180  1.00 45.55           H  
ATOM   2497 HD22 LEU A 164     -19.755  -0.136   1.139  1.00 45.55           H  
ATOM   2498 HD23 LEU A 164     -19.559   0.113   2.890  1.00 45.55           H  
ATOM   2499  N   ALA A 165     -16.020   0.636   6.461  1.00 45.56           N  
ATOM   2500  CA  ALA A 165     -15.102   0.348   7.563  1.00 45.10           C  
ATOM   2501  C   ALA A 165     -15.509  -0.891   8.379  1.00 44.75           C  
ATOM   2502  O   ALA A 165     -14.648  -1.620   8.886  1.00 44.57           O  
ATOM   2503  CB  ALA A 165     -14.969   1.568   8.464  1.00 45.09           C  
ATOM   2504  H   ALA A 165     -16.487   1.531   6.443  1.00 45.56           H  
ATOM   2505  HA  ALA A 165     -14.134   0.116   7.119  1.00 45.10           H  
ATOM   2506  HB1 ALA A 165     -15.937   1.799   8.908  1.00 45.09           H  
ATOM   2507  HB2 ALA A 165     -14.626   2.419   7.875  1.00 45.09           H  
ATOM   2508  HB3 ALA A 165     -14.248   1.359   9.254  1.00 45.09           H  
ATOM   2509  N   PHE A 166     -16.819  -1.120   8.480  1.00 44.17           N  
ATOM   2510  CA  PHE A 166     -17.389  -2.272   9.182  1.00 43.77           C  
ATOM   2511  C   PHE A 166     -16.872  -3.628   8.683  1.00 43.40           C  
ATOM   2512  O   PHE A 166     -16.774  -4.582   9.453  1.00 43.31           O  
ATOM   2513  CB  PHE A 166     -18.922  -2.227   9.091  1.00 43.77           C  
ATOM   2514  CG  PHE A 166     -19.606  -3.482   9.579  1.00 44.10           C  
ATOM   2515  CD1 PHE A 166     -19.773  -3.719  10.943  1.00 44.16           C  
ATOM   2516  CD2 PHE A 166     -20.090  -4.425   8.674  1.00 44.35           C  
ATOM   2517  CE1 PHE A 166     -20.406  -4.872  11.395  1.00 43.81           C  
ATOM   2518  CE2 PHE A 166     -20.722  -5.583   9.120  1.00 44.23           C  
ATOM   2519  CZ  PHE A 166     -20.881  -5.803  10.483  1.00 44.02           C  
ATOM   2520  H   PHE A 166     -17.453  -0.463   8.049  1.00 44.17           H  
ATOM   2521  HA  PHE A 166     -17.063  -2.191  10.219  1.00 43.77           H  
ATOM   2522  HB2 PHE A 166     -19.276  -1.389   9.691  1.00 43.77           H  
ATOM   2523  HB3 PHE A 166     -19.199  -2.070   8.048  1.00 43.77           H  
ATOM   2524  HD1 PHE A 166     -19.406  -2.998  11.658  1.00 44.16           H  
ATOM   2525  HD2 PHE A 166     -19.973  -4.256   7.614  1.00 44.35           H  
ATOM   2526  HE1 PHE A 166     -20.528  -5.042  12.455  1.00 43.81           H  
ATOM   2527  HE2 PHE A 166     -21.088  -6.308   8.408  1.00 44.23           H  
ATOM   2528  HZ  PHE A 166     -21.374  -6.698  10.832  1.00 44.02           H  
ATOM   2529  N   PHE A 167     -16.548  -3.704   7.397  1.00 43.02           N  
ATOM   2530  CA  PHE A 167     -16.146  -4.960   6.769  1.00 42.62           C  
ATOM   2531  C   PHE A 167     -14.681  -5.315   6.998  1.00 42.41           C  
ATOM   2532  O   PHE A 167     -14.203  -6.335   6.495  1.00 42.46           O  
ATOM   2533  CB  PHE A 167     -16.455  -4.927   5.271  1.00 42.60           C  
ATOM   2534  CG  PHE A 167     -17.907  -4.741   4.962  1.00 42.48           C  
ATOM   2535  CD1 PHE A 167     -18.766  -5.836   4.917  1.00 42.78           C  
ATOM   2536  CD2 PHE A 167     -18.421  -3.471   4.725  1.00 42.55           C  
ATOM   2537  CE1 PHE A 167     -20.117  -5.673   4.635  1.00 42.90           C  
ATOM   2538  CE2 PHE A 167     -19.768  -3.292   4.445  1.00 43.12           C  
ATOM   2539  CZ  PHE A 167     -20.620  -4.397   4.397  1.00 43.50           C  
ATOM   2540  H   PHE A 167     -16.581  -2.866   6.835  1.00 43.02           H  
ATOM   2541  HA  PHE A 167     -16.730  -5.744   7.251  1.00 42.62           H  
ATOM   2542  HB2 PHE A 167     -15.899  -4.103   4.823  1.00 42.60           H  
ATOM   2543  HB3 PHE A 167     -16.127  -5.869   4.831  1.00 42.60           H  
ATOM   2544  HD1 PHE A 167     -18.377  -6.826   5.104  1.00 42.78           H  
ATOM   2545  HD2 PHE A 167     -17.764  -2.614   4.759  1.00 42.55           H  
ATOM   2546  HE1 PHE A 167     -20.772  -6.531   4.601  1.00 42.90           H  
ATOM   2547  HE2 PHE A 167     -20.156  -2.301   4.265  1.00 43.12           H  
ATOM   2548  HZ  PHE A 167     -21.668  -4.262   4.175  1.00 43.50           H  
ATOM   2549  N   THR A 168     -13.979  -4.472   7.755  1.00 42.10           N  
ATOM   2550  CA  THR A 168     -12.580  -4.709   8.100  1.00 41.71           C  
ATOM   2551  C   THR A 168     -12.408  -4.731   9.610  1.00 41.50           C  
ATOM   2552  O   THR A 168     -12.764  -3.773  10.294  1.00 41.34           O  
ATOM   2553  CB  THR A 168     -11.655  -3.639   7.492  1.00 41.64           C  
ATOM   2554  OG1 THR A 168     -11.971  -3.479   6.109  1.00 41.79           O  
ATOM   2555  CG2 THR A 168     -10.193  -4.042   7.618  1.00 41.28           C  
ATOM   2556  H   THR A 168     -14.431  -3.639   8.103  1.00 42.10           H  
ATOM   2557  HA  THR A 168     -12.300  -5.677   7.684  1.00 41.71           H  
ATOM   2558  HB  THR A 168     -11.808  -2.705   8.033  1.00 41.64           H  
ATOM   2559 HG21 THR A 168     -10.026  -4.976   7.081  1.00 41.28           H  
ATOM   2560 HG22 THR A 168      -9.943  -4.178   8.670  1.00 41.28           H  
ATOM   2561 HG23 THR A 168      -9.563  -3.261   7.193  1.00 41.28           H  
ATOM   2562  HG1 THR A 168     -11.822  -4.323   5.678  1.00 41.79           H  
ATOM   2563  N   PHE A 169     -11.869  -5.840  10.111  1.00 41.32           N  
ATOM   2564  CA  PHE A 169     -11.556  -6.002  11.531  1.00 41.05           C  
ATOM   2565  C   PHE A 169     -10.057  -5.759  11.752  1.00 40.96           C  
ATOM   2566  O   PHE A 169      -9.266  -6.706  11.724  1.00 40.89           O  
ATOM   2567  CB  PHE A 169     -11.944  -7.406  12.004  1.00 40.90           C  
ATOM   2568  CG  PHE A 169     -13.427  -7.649  12.067  1.00 40.35           C  
ATOM   2569  CD1 PHE A 169     -14.164  -7.875  10.908  1.00 39.76           C  
ATOM   2570  CD2 PHE A 169     -14.082  -7.681  13.291  1.00 40.34           C  
ATOM   2571  CE1 PHE A 169     -15.533  -8.111  10.968  1.00 39.42           C  
ATOM   2572  CE2 PHE A 169     -15.451  -7.922  13.362  1.00 40.21           C  
ATOM   2573  CZ  PHE A 169     -16.178  -8.136  12.195  1.00 39.57           C  
ATOM   2574  H   PHE A 169     -11.667  -6.604   9.482  1.00 41.32           H  
ATOM   2575  HA  PHE A 169     -12.127  -5.277  12.111  1.00 41.05           H  
ATOM   2576  HB2 PHE A 169     -11.508  -8.131  11.316  1.00 40.90           H  
ATOM   2577  HB3 PHE A 169     -11.530  -7.557  13.001  1.00 40.90           H  
ATOM   2578  HD1 PHE A 169     -13.666  -7.867   9.950  1.00 39.76           H  
ATOM   2579  HD2 PHE A 169     -13.522  -7.517  14.200  1.00 40.34           H  
ATOM   2580  HE1 PHE A 169     -16.093  -8.275  10.059  1.00 39.42           H  
ATOM   2581  HE2 PHE A 169     -15.948  -7.943  14.321  1.00 40.21           H  
ATOM   2582  HZ  PHE A 169     -17.241  -8.321  12.245  1.00 39.57           H  
ATOM   2583  N   PRO A 170      -9.665  -4.492  11.987  1.00 40.87           N  
ATOM   2584  CA  PRO A 170      -8.255  -4.087  11.944  1.00 40.92           C  
ATOM   2585  C   PRO A 170      -7.348  -4.739  12.998  1.00 41.00           C  
ATOM   2586  O   PRO A 170      -6.133  -4.826  12.790  1.00 40.90           O  
ATOM   2587  CB  PRO A 170      -8.320  -2.573  12.154  1.00 40.85           C  
ATOM   2588  CG  PRO A 170      -9.576  -2.343  12.890  1.00 40.90           C  
ATOM   2589  CD  PRO A 170     -10.539  -3.386  12.416  1.00 40.92           C  
ATOM   2590  HA  PRO A 170      -7.801  -4.405  11.006  1.00 40.92           H  
ATOM   2591  HB2 PRO A 170      -7.466  -2.230  12.738  1.00 40.85           H  
ATOM   2592  HB3 PRO A 170      -8.337  -2.054  11.196  1.00 40.85           H  
ATOM   2593  HG2 PRO A 170      -9.963  -1.347  12.674  1.00 40.90           H  
ATOM   2594  HG3 PRO A 170      -9.409  -2.444  13.962  1.00 40.90           H  
ATOM   2595  HD2 PRO A 170     -11.136  -3.015  11.583  1.00 40.92           H  
ATOM   2596  HD3 PRO A 170     -11.199  -3.702  13.223  1.00 40.92           H  
ATOM   2597  N   ASN A 171      -7.928  -5.191  14.107  1.00 41.12           N  
ATOM   2598  CA  ASN A 171      -7.154  -5.835  15.164  1.00 41.21           C  
ATOM   2599  C   ASN A 171      -7.147  -7.353  15.047  1.00 41.57           C  
ATOM   2600  O   ASN A 171      -6.646  -8.045  15.932  1.00 41.66           O  
ATOM   2601  CB  ASN A 171      -7.648  -5.395  16.541  1.00 41.03           C  
ATOM   2602  CG  ASN A 171      -7.470  -3.906  16.775  1.00 40.63           C  
ATOM   2603  OD1 ASN A 171      -8.440  -3.184  17.002  1.00 39.50           O  
ATOM   2604  ND2 ASN A 171      -6.227  -3.436  16.709  1.00 39.90           N  
ATOM   2605  H   ASN A 171      -8.926  -5.086  14.220  1.00 41.12           H  
ATOM   2606  HA  ASN A 171      -6.121  -5.509  15.042  1.00 41.21           H  
ATOM   2607  HB2 ASN A 171      -7.088  -5.938  17.303  1.00 41.03           H  
ATOM   2608  HB3 ASN A 171      -8.707  -5.638  16.626  1.00 41.03           H  
ATOM   2609 HD21 ASN A 171      -6.051  -2.451  16.848  1.00 39.90           H  
ATOM   2610 HD22 ASN A 171      -5.459  -4.064  16.520  1.00 39.90           H  
ATOM   2611  N   ILE A 172      -7.705  -7.858  13.948  1.00 41.99           N  
ATOM   2612  CA  ILE A 172      -7.657  -9.285  13.622  1.00 42.45           C  
ATOM   2613  C   ILE A 172      -6.835  -9.495  12.347  1.00 42.94           C  
ATOM   2614  O   ILE A 172      -7.273  -9.155  11.241  1.00 42.73           O  
ATOM   2615  CB  ILE A 172      -9.073  -9.902  13.470  1.00 42.34           C  
ATOM   2616  CG1 ILE A 172      -9.867  -9.753  14.769  1.00 42.15           C  
ATOM   2617  CG2 ILE A 172      -8.981 -11.370  13.064  1.00 42.12           C  
ATOM   2618  CD1 ILE A 172     -11.344  -9.992  14.618  1.00 41.93           C  
ATOM   2619  H   ILE A 172      -8.180  -7.232  13.314  1.00 41.99           H  
ATOM   2620  HA  ILE A 172      -7.177  -9.801  14.453  1.00 42.45           H  
ATOM   2621  HB  ILE A 172      -9.598  -9.362  12.682  1.00 42.34           H  
ATOM   2622 HG12 ILE A 172      -9.477 -10.469  15.492  1.00 42.15           H  
ATOM   2623 HG13 ILE A 172      -9.721  -8.740  15.145  1.00 42.15           H  
ATOM   2624 HG21 ILE A 172      -8.459 -11.929  13.840  1.00 42.12           H  
ATOM   2625 HG22 ILE A 172      -8.434 -11.454  12.125  1.00 42.12           H  
ATOM   2626 HG23 ILE A 172      -9.985 -11.775  12.937  1.00 42.12           H  
ATOM   2627 HD11 ILE A 172     -11.512 -11.001  14.242  1.00 41.93           H  
ATOM   2628 HD12 ILE A 172     -11.759  -9.269  13.916  1.00 41.93           H  
ATOM   2629 HD13 ILE A 172     -11.831  -9.879  15.586  1.00 41.93           H  
ATOM   2630  N   ALA A 173      -5.636 -10.048  12.523  1.00 43.64           N  
ATOM   2631  CA  ALA A 173      -4.709 -10.285  11.421  1.00 44.25           C  
ATOM   2632  C   ALA A 173      -5.226 -11.369  10.476  1.00 44.69           C  
ATOM   2633  O   ALA A 173      -5.316 -11.157   9.264  1.00 44.85           O  
ATOM   2634  CB  ALA A 173      -3.330 -10.641  11.958  1.00 44.19           C  
ATOM   2635  H   ALA A 173      -5.357 -10.314  13.457  1.00 43.64           H  
ATOM   2636  HA  ALA A 173      -4.629  -9.364  10.844  1.00 44.25           H  
ATOM   2637  HB1 ALA A 173      -3.393 -11.561  12.539  1.00 44.19           H  
ATOM   2638  HB2 ALA A 173      -2.968  -9.834  12.595  1.00 44.19           H  
ATOM   2639  HB3 ALA A 173      -2.641 -10.783  11.125  1.00 44.19           H  
ATOM   2640  N   SER A 174      -5.568 -12.524  11.039  1.00 45.26           N  
ATOM   2641  CA  SER A 174      -6.142 -13.623  10.269  1.00 45.85           C  
ATOM   2642  C   SER A 174      -7.486 -14.028  10.856  1.00 46.11           C  
ATOM   2643  O   SER A 174      -7.567 -14.456  12.010  1.00 46.16           O  
ATOM   2644  CB  SER A 174      -5.196 -14.827  10.239  1.00 45.85           C  
ATOM   2645  OG  SER A 174      -5.882 -15.994   9.816  1.00 46.40           O  
ATOM   2646  H   SER A 174      -5.426 -12.645  12.032  1.00 45.26           H  
ATOM   2647  HA  SER A 174      -6.288 -13.280   9.245  1.00 45.85           H  
ATOM   2648  HB2 SER A 174      -4.794 -14.991  11.239  1.00 45.85           H  
ATOM   2649  HB3 SER A 174      -4.378 -14.622   9.548  1.00 45.85           H  
ATOM   2650  HG  SER A 174      -6.595 -16.153  10.439  1.00 46.40           H  
ATOM   2651  N   ALA A 175      -8.535 -13.887  10.051  1.00 46.44           N  
ATOM   2652  CA  ALA A 175      -9.885 -14.215  10.484  1.00 46.81           C  
ATOM   2653  C   ALA A 175      -9.998 -15.694  10.840  1.00 47.16           C  
ATOM   2654  O   ALA A 175     -10.657 -16.057  11.819  1.00 47.18           O  
ATOM   2655  CB  ALA A 175     -10.892 -13.838   9.405  1.00 46.74           C  
ATOM   2656  H   ALA A 175      -8.391 -13.543   9.113  1.00 46.44           H  
ATOM   2657  HA  ALA A 175     -10.109 -13.638  11.381  1.00 46.81           H  
ATOM   2658  HB1 ALA A 175     -10.683 -14.406   8.499  1.00 46.74           H  
ATOM   2659  HB2 ALA A 175     -10.814 -12.772   9.192  1.00 46.74           H  
ATOM   2660  HB3 ALA A 175     -11.900 -14.066   9.753  1.00 46.74           H  
ATOM   2661  N   THR A 176      -9.333 -16.539  10.054  1.00 47.56           N  
ATOM   2662  CA  THR A 176      -9.404 -17.989  10.239  1.00 47.93           C  
ATOM   2663  C   THR A 176      -8.779 -18.427  11.565  1.00 47.99           C  
ATOM   2664  O   THR A 176      -9.338 -19.276  12.263  1.00 47.85           O  
ATOM   2665  CB  THR A 176      -8.763 -18.756   9.059  1.00 47.99           C  
ATOM   2666  OG1 THR A 176      -9.078 -18.094   7.826  1.00 48.24           O  
ATOM   2667  CG2 THR A 176      -9.284 -20.189   9.004  1.00 48.00           C  
ATOM   2668  H   THR A 176      -8.762 -16.168   9.308  1.00 47.56           H  
ATOM   2669  HA  THR A 176     -10.464 -18.243  10.267  1.00 47.93           H  
ATOM   2670  HB  THR A 176      -7.683 -18.776   9.206  1.00 47.99           H  
ATOM   2671 HG21 THR A 176     -10.364 -20.178   8.857  1.00 48.00           H  
ATOM   2672 HG22 THR A 176      -9.050 -20.697   9.940  1.00 48.00           H  
ATOM   2673 HG23 THR A 176      -8.810 -20.716   8.176  1.00 48.00           H  
ATOM   2674  HG1 THR A 176     -10.033 -18.096   7.732  1.00 48.24           H  
ATOM   2675  N   LYS A 177      -7.635 -17.838  11.911  1.00 48.16           N  
ATOM   2676  CA  LYS A 177      -6.972 -18.146  13.177  1.00 48.45           C  
ATOM   2677  C   LYS A 177      -7.758 -17.657  14.391  1.00 48.53           C  
ATOM   2678  O   LYS A 177      -7.786 -18.333  15.418  1.00 48.52           O  
ATOM   2679  CB  LYS A 177      -5.542 -17.605  13.204  1.00 48.54           C  
ATOM   2680  CG  LYS A 177      -4.560 -18.447  12.409  1.00 49.10           C  
ATOM   2681  CD  LYS A 177      -3.141 -17.895  12.476  1.00 50.31           C  
ATOM   2682  CE  LYS A 177      -2.301 -18.387  11.286  1.00 50.72           C  
ATOM   2683  NZ  LYS A 177      -0.841 -18.249  11.507  1.00 50.78           N1+
ATOM   2684  H   LYS A 177      -7.217 -17.164  11.285  1.00 48.16           H  
ATOM   2685  HA  LYS A 177      -6.931 -19.233  13.242  1.00 48.45           H  
ATOM   2686  HB2 LYS A 177      -5.547 -16.597  12.789  1.00 48.54           H  
ATOM   2687  HB3 LYS A 177      -5.206 -17.570  14.240  1.00 48.54           H  
ATOM   2688  HG2 LYS A 177      -4.562 -19.460  12.810  1.00 49.10           H  
ATOM   2689  HG3 LYS A 177      -4.879 -18.468  11.367  1.00 49.10           H  
ATOM   2690  HD2 LYS A 177      -2.673 -18.226  13.403  1.00 50.31           H  
ATOM   2691  HD3 LYS A 177      -3.181 -16.806  12.458  1.00 50.31           H  
ATOM   2692  HE2 LYS A 177      -2.575 -17.807  10.405  1.00 50.72           H  
ATOM   2693  HE3 LYS A 177      -2.528 -19.439  11.113  1.00 50.72           H  
ATOM   2694  HZ1 LYS A 177      -0.615 -17.278  11.669  1.00 50.78           H  
ATOM   2695  HZ2 LYS A 177      -0.344 -18.579  10.692  1.00 50.78           H  
ATOM   2696  HZ3 LYS A 177      -0.569 -18.797  12.311  1.00 50.78           H  
ATOM   2697  N   PHE A 178      -8.398 -16.493  14.267  1.00 48.78           N  
ATOM   2698  CA  PHE A 178      -9.212 -15.944  15.353  1.00 49.12           C  
ATOM   2699  C   PHE A 178     -10.483 -16.753  15.578  1.00 49.53           C  
ATOM   2700  O   PHE A 178     -10.892 -16.959  16.723  1.00 49.61           O  
ATOM   2701  CB  PHE A 178      -9.565 -14.467  15.122  1.00 49.05           C  
ATOM   2702  CG  PHE A 178     -10.379 -13.855  16.241  1.00 48.94           C  
ATOM   2703  CD1 PHE A 178      -9.754 -13.313  17.359  1.00 49.26           C  
ATOM   2704  CD2 PHE A 178     -11.768 -13.839  16.185  1.00 48.85           C  
ATOM   2705  CE1 PHE A 178     -10.499 -12.757  18.402  1.00 48.83           C  
ATOM   2706  CE2 PHE A 178     -12.519 -13.289  17.221  1.00 48.77           C  
ATOM   2707  CZ  PHE A 178     -11.880 -12.746  18.331  1.00 48.72           C  
ATOM   2708  H   PHE A 178      -8.319 -15.978  13.402  1.00 48.78           H  
ATOM   2709  HA  PHE A 178      -8.599 -16.011  16.252  1.00 49.12           H  
ATOM   2710  HB2 PHE A 178      -8.638 -13.903  15.022  1.00 49.05           H  
ATOM   2711  HB3 PHE A 178     -10.138 -14.390  14.198  1.00 49.05           H  
ATOM   2712  HD1 PHE A 178      -8.676 -13.322  17.422  1.00 49.26           H  
ATOM   2713  HD2 PHE A 178     -12.271 -14.259  15.327  1.00 48.85           H  
ATOM   2714  HE1 PHE A 178      -9.998 -12.337  19.261  1.00 48.83           H  
ATOM   2715  HE2 PHE A 178     -13.597 -13.284  17.163  1.00 48.77           H  
ATOM   2716  HZ  PHE A 178     -12.460 -12.317  19.135  1.00 48.72           H  
ATOM   2717  N   LYS A 179     -11.114 -17.195  14.491  1.00 49.97           N  
ATOM   2718  CA  LYS A 179     -12.304 -18.035  14.596  1.00 50.36           C  
ATOM   2719  C   LYS A 179     -11.971 -19.324  15.344  1.00 50.62           C  
ATOM   2720  O   LYS A 179     -12.702 -19.726  16.253  1.00 50.64           O  
ATOM   2721  CB  LYS A 179     -12.905 -18.327  13.220  1.00 50.41           C  
ATOM   2722  CG  LYS A 179     -13.618 -17.132  12.588  1.00 50.80           C  
ATOM   2723  CD  LYS A 179     -14.613 -17.558  11.516  1.00 51.77           C  
ATOM   2724  CE  LYS A 179     -13.923 -17.990  10.223  1.00 52.60           C  
ATOM   2725  NZ  LYS A 179     -14.893 -18.561   9.237  1.00 53.03           N1+
ATOM   2726  H   LYS A 179     -10.763 -16.945  13.578  1.00 49.97           H  
ATOM   2727  HA  LYS A 179     -13.059 -17.492  15.164  1.00 50.36           H  
ATOM   2728  HB2 LYS A 179     -12.101 -18.638  12.553  1.00 50.41           H  
ATOM   2729  HB3 LYS A 179     -13.624 -19.139  13.325  1.00 50.41           H  
ATOM   2730  HG2 LYS A 179     -14.153 -16.589  13.368  1.00 50.80           H  
ATOM   2731  HG3 LYS A 179     -12.873 -16.478  12.136  1.00 50.80           H  
ATOM   2732  HD2 LYS A 179     -15.273 -16.719  11.297  1.00 51.77           H  
ATOM   2733  HD3 LYS A 179     -15.201 -18.394  11.896  1.00 51.77           H  
ATOM   2734  HE2 LYS A 179     -13.174 -18.746  10.459  1.00 52.60           H  
ATOM   2735  HE3 LYS A 179     -13.436 -17.123   9.777  1.00 52.60           H  
ATOM   2736  HZ1 LYS A 179     -15.350 -19.366   9.642  1.00 53.03           H  
ATOM   2737  HZ2 LYS A 179     -14.399 -18.839   8.401  1.00 53.03           H  
ATOM   2738  HZ3 LYS A 179     -15.585 -17.863   9.003  1.00 53.03           H  
ATOM   2739  N   GLN A 180     -10.853 -19.947  14.972  1.00 51.01           N  
ATOM   2740  CA  GLN A 180     -10.301 -21.079  15.712  1.00 51.57           C  
ATOM   2741  C   GLN A 180     -10.234 -20.771  17.199  1.00 51.62           C  
ATOM   2742  O   GLN A 180     -10.825 -21.483  18.014  1.00 51.62           O  
ATOM   2743  CB  GLN A 180      -8.908 -21.447  15.181  1.00 51.80           C  
ATOM   2744  CG  GLN A 180      -8.829 -22.757  14.387  1.00 52.99           C  
ATOM   2745  CD  GLN A 180     -10.082 -23.044  13.573  1.00 54.65           C  
ATOM   2746  OE1 GLN A 180     -11.048 -23.624  14.080  1.00 55.28           O  
ATOM   2747  NE2 GLN A 180     -10.067 -22.649  12.300  1.00 55.13           N  
ATOM   2748  H   GLN A 180     -10.369 -19.624  14.147  1.00 51.01           H  
ATOM   2749  HA  GLN A 180     -10.964 -21.932  15.567  1.00 51.57           H  
ATOM   2750  HB2 GLN A 180      -8.572 -20.639  14.531  1.00 51.80           H  
ATOM   2751  HB3 GLN A 180      -8.235 -21.530  16.034  1.00 51.80           H  
ATOM   2752  HG2 GLN A 180      -8.676 -23.578  15.088  1.00 52.99           H  
ATOM   2753  HG3 GLN A 180      -7.980 -22.698  13.706  1.00 52.99           H  
ATOM   2754 HE21 GLN A 180     -10.867 -22.821  11.708  1.00 55.13           H  
ATOM   2755 HE22 GLN A 180      -9.255 -22.178  11.927  1.00 55.13           H  
ATOM   2756  N   LEU A 181      -9.531 -19.691  17.533  1.00 51.79           N  
ATOM   2757  CA  LEU A 181      -9.386 -19.231  18.909  1.00 51.91           C  
ATOM   2758  C   LEU A 181     -10.738 -18.974  19.583  1.00 52.07           C  
ATOM   2759  O   LEU A 181     -10.951 -19.396  20.724  1.00 52.14           O  
ATOM   2760  CB  LEU A 181      -8.501 -17.978  18.955  1.00 51.88           C  
ATOM   2761  CG  LEU A 181      -8.443 -17.125  20.229  1.00 52.12           C  
ATOM   2762  CD1 LEU A 181      -7.931 -17.924  21.427  1.00 51.86           C  
ATOM   2763  CD2 LEU A 181      -7.597 -15.873  20.004  1.00 52.01           C  
ATOM   2764  H   LEU A 181      -9.077 -19.166  16.799  1.00 51.79           H  
ATOM   2765  HA  LEU A 181      -8.903 -20.028  19.474  1.00 51.91           H  
ATOM   2766  HB2 LEU A 181      -7.482 -18.305  18.749  1.00 51.88           H  
ATOM   2767  HB3 LEU A 181      -8.842 -17.323  18.153  1.00 51.88           H  
ATOM   2768  HG  LEU A 181      -9.462 -16.815  20.461  1.00 52.12           H  
ATOM   2769 HD11 LEU A 181      -6.910 -18.254  21.234  1.00 51.86           H  
ATOM   2770 HD12 LEU A 181      -8.570 -18.793  21.584  1.00 51.86           H  
ATOM   2771 HD13 LEU A 181      -7.947 -17.295  22.317  1.00 51.86           H  
ATOM   2772 HD21 LEU A 181      -6.573 -16.164  19.770  1.00 52.01           H  
ATOM   2773 HD22 LEU A 181      -7.604 -15.262  20.907  1.00 52.01           H  
ATOM   2774 HD23 LEU A 181      -8.010 -15.300  19.174  1.00 52.01           H  
ATOM   2775  N   TYR A 182     -11.645 -18.298  18.873  1.00 52.22           N  
ATOM   2776  CA  TYR A 182     -12.963 -17.959  19.417  1.00 52.39           C  
ATOM   2777  C   TYR A 182     -13.801 -19.205  19.711  1.00 52.57           C  
ATOM   2778  O   TYR A 182     -14.547 -19.237  20.692  1.00 52.43           O  
ATOM   2779  CB  TYR A 182     -13.718 -17.000  18.489  1.00 52.33           C  
ATOM   2780  CG  TYR A 182     -14.907 -16.320  19.142  1.00 52.23           C  
ATOM   2781  CD1 TYR A 182     -14.763 -15.101  19.806  1.00 51.86           C  
ATOM   2782  CD2 TYR A 182     -16.177 -16.896  19.095  1.00 52.48           C  
ATOM   2783  CE1 TYR A 182     -15.853 -14.476  20.408  1.00 51.92           C  
ATOM   2784  CE2 TYR A 182     -17.273 -16.280  19.693  1.00 52.26           C  
ATOM   2785  CZ  TYR A 182     -17.104 -15.074  20.345  1.00 52.25           C  
ATOM   2786  OH  TYR A 182     -18.191 -14.471  20.933  1.00 52.75           O  
ATOM   2787  H   TYR A 182     -11.416 -18.012  17.932  1.00 52.22           H  
ATOM   2788  HA  TYR A 182     -12.793 -17.451  20.366  1.00 52.39           H  
ATOM   2789  HB2 TYR A 182     -13.024 -16.230  18.154  1.00 52.33           H  
ATOM   2790  HB3 TYR A 182     -14.076 -17.566  17.629  1.00 52.33           H  
ATOM   2791  HD1 TYR A 182     -13.790 -14.634  19.854  1.00 51.86           H  
ATOM   2792  HD2 TYR A 182     -16.312 -17.838  18.585  1.00 52.48           H  
ATOM   2793  HE1 TYR A 182     -15.726 -13.534  20.920  1.00 51.92           H  
ATOM   2794  HE2 TYR A 182     -18.248 -16.742  19.647  1.00 52.26           H  
ATOM   2795  HH  TYR A 182     -19.018 -14.950  20.844  1.00 52.75           H  
ATOM   2796  N   ARG A 183     -13.663 -20.226  18.865  1.00 52.86           N  
ATOM   2797  CA  ARG A 183     -14.329 -21.510  19.087  1.00 53.15           C  
ATOM   2798  C   ARG A 183     -13.785 -22.230  20.324  1.00 53.40           C  
ATOM   2799  O   ARG A 183     -14.557 -22.782  21.105  1.00 53.43           O  
ATOM   2800  CB  ARG A 183     -14.247 -22.405  17.845  1.00 53.03           C  
ATOM   2801  CG  ARG A 183     -15.130 -21.941  16.701  1.00 52.88           C  
ATOM   2802  CD  ARG A 183     -15.182 -22.943  15.561  1.00 52.51           C  
ATOM   2803  NE  ARG A 183     -15.684 -22.318  14.338  1.00 52.15           N  
ATOM   2804  CZ  ARG A 183     -14.925 -21.975  13.299  1.00 52.43           C  
ATOM   2805  NH1 ARG A 183     -13.617 -22.206  13.301  1.00 52.07           N  
ATOM   2806  NH2 ARG A 183     -15.478 -21.405  12.239  1.00 52.75           N1+
ATOM   2807  H   ARG A 183     -13.082 -20.110  18.047  1.00 52.86           H  
ATOM   2808  HA  ARG A 183     -15.381 -21.295  19.274  1.00 53.15           H  
ATOM   2809  HB2 ARG A 183     -13.214 -22.419  17.498  1.00 53.03           H  
ATOM   2810  HB3 ARG A 183     -14.550 -23.413  18.127  1.00 53.03           H  
ATOM   2811  HG2 ARG A 183     -14.740 -20.998  16.319  1.00 52.88           H  
ATOM   2812  HG3 ARG A 183     -16.141 -21.790  17.079  1.00 52.88           H  
ATOM   2813  HD2 ARG A 183     -15.842 -23.765  15.838  1.00 52.51           H  
ATOM   2814  HD3 ARG A 183     -14.179 -23.328  15.379  1.00 52.51           H  
ATOM   2815  HE  ARG A 183     -16.675 -22.134  14.277  1.00 52.15           H  
ATOM   2816 HH11 ARG A 183     -13.057 -21.948  12.501  1.00 52.07           H  
ATOM   2817 HH12 ARG A 183     -13.182 -22.640  14.103  1.00 52.07           H  
ATOM   2818 HH21 ARG A 183     -16.473 -21.232  12.220  1.00 52.75           H  
ATOM   2819 HH22 ARG A 183     -14.905 -21.144  11.449  1.00 52.75           H  
ATOM   2820  N   SER A 184     -12.465 -22.206  20.505  1.00 53.80           N  
ATOM   2821  CA  SER A 184     -11.835 -22.781  21.693  1.00 54.36           C  
ATOM   2822  C   SER A 184     -12.412 -22.178  22.968  1.00 54.74           C  
ATOM   2823  O   SER A 184     -12.727 -22.899  23.916  1.00 54.85           O  
ATOM   2824  CB  SER A 184     -10.321 -22.560  21.667  1.00 54.35           C  
ATOM   2825  OG  SER A 184      -9.716 -23.275  20.607  1.00 54.78           O  
ATOM   2826  H   SER A 184     -11.882 -21.778  19.800  1.00 53.80           H  
ATOM   2827  HA  SER A 184     -12.041 -23.851  21.685  1.00 54.36           H  
ATOM   2828  HB2 SER A 184      -9.896 -22.899  22.612  1.00 54.35           H  
ATOM   2829  HB3 SER A 184     -10.119 -21.497  21.539  1.00 54.35           H  
ATOM   2830  HG  SER A 184      -9.906 -24.207  20.740  1.00 54.78           H  
ATOM   2831  N   ARG A 185     -12.557 -20.855  22.973  1.00 55.15           N  
ATOM   2832  CA  ARG A 185     -13.062 -20.125  24.129  1.00 55.50           C  
ATOM   2833  C   ARG A 185     -14.538 -20.404  24.395  1.00 55.93           C  
ATOM   2834  O   ARG A 185     -14.985 -20.326  25.539  1.00 55.87           O  
ATOM   2835  CB  ARG A 185     -12.827 -18.620  23.961  1.00 55.46           C  
ATOM   2836  CG  ARG A 185     -11.362 -18.199  23.945  1.00 54.96           C  
ATOM   2837  CD  ARG A 185     -10.725 -18.307  25.323  1.00 54.54           C  
ATOM   2838  NE  ARG A 185      -9.367 -17.767  25.335  1.00 54.22           N  
ATOM   2839  CZ  ARG A 185      -9.052 -16.520  25.676  1.00 53.86           C  
ATOM   2840  NH1 ARG A 185      -9.996 -15.664  26.045  1.00 53.72           N  
ATOM   2841  NH2 ARG A 185      -7.785 -16.128  25.652  1.00 53.50           N1+
ATOM   2842  H   ARG A 185     -12.307 -20.336  22.143  1.00 55.15           H  
ATOM   2843  HA  ARG A 185     -12.505 -20.480  24.996  1.00 55.50           H  
ATOM   2844  HB2 ARG A 185     -13.279 -18.309  23.019  1.00 55.46           H  
ATOM   2845  HB3 ARG A 185     -13.318 -18.106  24.787  1.00 55.46           H  
ATOM   2846  HG2 ARG A 185     -11.296 -17.165  23.607  1.00 54.96           H  
ATOM   2847  HG3 ARG A 185     -10.818 -18.843  23.254  1.00 54.96           H  
ATOM   2848  HD2 ARG A 185     -10.690 -19.357  25.615  1.00 54.54           H  
ATOM   2849  HD3 ARG A 185     -11.332 -17.751  26.037  1.00 54.54           H  
ATOM   2850  HE  ARG A 185      -8.614 -18.384  25.065  1.00 54.22           H  
ATOM   2851 HH11 ARG A 185      -9.748 -14.720  26.305  1.00 53.72           H  
ATOM   2852 HH12 ARG A 185     -10.963 -15.956  26.065  1.00 53.72           H  
ATOM   2853 HH21 ARG A 185      -7.061 -16.776  25.375  1.00 53.50           H  
ATOM   2854 HH22 ARG A 185      -7.544 -15.182  25.911  1.00 53.50           H  
ATOM   2855  N   MET A 186     -15.288 -20.722  23.342  1.00 56.56           N  
ATOM   2856  CA  MET A 186     -16.691 -21.112  23.486  1.00 57.26           C  
ATOM   2857  C   MET A 186     -16.785 -22.515  24.064  1.00 57.77           C  
ATOM   2858  O   MET A 186     -17.659 -22.799  24.886  1.00 57.77           O  
ATOM   2859  CB  MET A 186     -17.437 -21.032  22.151  1.00 57.19           C  
ATOM   2860  CG  MET A 186     -17.835 -19.615  21.744  1.00 57.45           C  
ATOM   2861  SD  MET A 186     -19.025 -19.518  20.385  1.00 57.23           S  
ATOM   2862  CE  MET A 186     -18.022 -20.052  18.997  1.00 57.65           C  
ATOM   2863  H   MET A 186     -14.878 -20.693  22.419  1.00 56.56           H  
ATOM   2864  HA  MET A 186     -17.167 -20.410  24.171  1.00 57.26           H  
ATOM   2865  HB2 MET A 186     -18.343 -21.633  22.228  1.00 57.19           H  
ATOM   2866  HB3 MET A 186     -16.793 -21.443  21.374  1.00 57.19           H  
ATOM   2867  HG2 MET A 186     -16.933 -19.083  21.442  1.00 57.45           H  
ATOM   2868  HG3 MET A 186     -18.273 -19.124  22.613  1.00 57.45           H  
ATOM   2869  HE1 MET A 186     -18.624 -20.042  18.089  1.00 57.65           H  
ATOM   2870  HE2 MET A 186     -17.657 -21.063  19.180  1.00 57.65           H  
ATOM   2871  HE3 MET A 186     -17.175 -19.376  18.879  1.00 57.65           H  
ATOM   2872  N   ASN A 187     -15.868 -23.380  23.635  1.00 58.50           N  
ATOM   2873  CA  ASN A 187     -15.776 -24.750  24.134  1.00 59.28           C  
ATOM   2874  C   ASN A 187     -15.400 -24.821  25.615  1.00 59.85           C  
ATOM   2875  O   ASN A 187     -15.755 -25.781  26.302  1.00 60.03           O  
ATOM   2876  CB  ASN A 187     -14.772 -25.558  23.302  1.00 59.29           C  
ATOM   2877  CG  ASN A 187     -15.194 -25.709  21.845  1.00 59.51           C  
ATOM   2878  OD1 ASN A 187     -16.337 -25.434  21.479  1.00 59.94           O  
ATOM   2879  ND2 ASN A 187     -14.264 -26.152  21.006  1.00 59.68           N  
ATOM   2880  H   ASN A 187     -15.207 -23.076  22.934  1.00 58.50           H  
ATOM   2881  HA  ASN A 187     -16.771 -25.183  24.034  1.00 59.28           H  
ATOM   2882  HB2 ASN A 187     -14.676 -26.551  23.741  1.00 59.29           H  
ATOM   2883  HB3 ASN A 187     -13.807 -25.052  23.334  1.00 59.29           H  
ATOM   2884 HD21 ASN A 187     -14.483 -26.274  20.028  1.00 59.68           H  
ATOM   2885 HD22 ASN A 187     -13.338 -26.366  21.346  1.00 59.68           H  
ATOM   2886  N   SER A 188     -14.691 -23.803  26.100  1.00 60.45           N  
ATOM   2887  CA  SER A 188     -14.227 -23.765  27.486  1.00 61.18           C  
ATOM   2888  C   SER A 188     -15.254 -23.190  28.472  1.00 61.63           C  
ATOM   2889  O   SER A 188     -14.994 -23.123  29.675  1.00 61.73           O  
ATOM   2890  CB  SER A 188     -12.901 -23.005  27.582  1.00 61.11           C  
ATOM   2891  OG  SER A 188     -13.064 -21.643  27.234  1.00 61.74           O  
ATOM   2892  H   SER A 188     -14.466 -23.031  25.489  1.00 60.45           H  
ATOM   2893  HA  SER A 188     -14.079 -24.803  27.785  1.00 61.18           H  
ATOM   2894  HB2 SER A 188     -12.180 -23.461  26.904  1.00 61.11           H  
ATOM   2895  HB3 SER A 188     -12.528 -23.068  28.604  1.00 61.11           H  
ATOM   2896  HG  SER A 188     -13.392 -21.611  26.332  1.00 61.74           H  
ATOM   2897  N   LEU A 189     -16.415 -22.786  27.958  1.00 62.32           N  
ATOM   2898  CA  LEU A 189     -17.502 -22.233  28.775  1.00 62.98           C  
ATOM   2899  C   LEU A 189     -18.138 -23.271  29.694  1.00 63.52           C  
ATOM   2900  O   LEU A 189     -18.670 -24.277  29.226  1.00 63.69           O  
ATOM   2901  CB  LEU A 189     -18.581 -21.616  27.876  1.00 62.88           C  
ATOM   2902  CG  LEU A 189     -18.713 -20.097  27.722  1.00 62.65           C  
ATOM   2903  CD1 LEU A 189     -17.376 -19.392  27.639  1.00 62.86           C  
ATOM   2904  CD2 LEU A 189     -19.553 -19.779  26.502  1.00 62.81           C  
ATOM   2905  H   LEU A 189     -16.554 -22.864  26.961  1.00 62.32           H  
ATOM   2906  HA  LEU A 189     -17.057 -21.465  29.408  1.00 62.98           H  
ATOM   2907  HB2 LEU A 189     -18.414 -22.015  26.875  1.00 62.88           H  
ATOM   2908  HB3 LEU A 189     -19.539 -21.973  28.254  1.00 62.88           H  
ATOM   2909  HG  LEU A 189     -19.204 -19.724  28.621  1.00 62.65           H  
ATOM   2910 HD11 LEU A 189     -16.841 -19.731  26.752  1.00 62.86           H  
ATOM   2911 HD12 LEU A 189     -16.788 -19.621  28.528  1.00 62.86           H  
ATOM   2912 HD13 LEU A 189     -17.536 -18.316  27.577  1.00 62.86           H  
ATOM   2913 HD21 LEU A 189     -19.054 -20.156  25.609  1.00 62.81           H  
ATOM   2914 HD22 LEU A 189     -19.679 -18.700  26.419  1.00 62.81           H  
ATOM   2915 HD23 LEU A 189     -20.530 -20.253  26.600  1.00 62.81           H  
ATOM   2916  N   GLU A 190     -18.086 -23.018  30.998  1.00 64.23           N  
ATOM   2917  CA  GLU A 190     -18.702 -23.914  31.974  1.00 65.00           C  
ATOM   2918  C   GLU A 190     -20.214 -23.717  32.017  1.00 65.50           C  
ATOM   2919  O   GLU A 190     -20.699 -22.629  32.332  1.00 65.60           O  
ATOM   2920  CB  GLU A 190     -18.090 -23.712  33.360  1.00 64.96           C  
ATOM   2921  CG  GLU A 190     -16.699 -24.309  33.507  1.00 65.34           C  
ATOM   2922  CD  GLU A 190     -16.005 -23.888  34.792  1.00 65.94           C  
ATOM   2923  OE1 GLU A 190     -16.557 -24.133  35.890  1.00 65.93           O  
ATOM   2924  OE2 GLU A 190     -14.895 -23.318  34.697  1.00 65.95           O1-
ATOM   2925  H   GLU A 190     -17.610 -22.188  31.321  1.00 64.23           H  
ATOM   2926  HA  GLU A 190     -18.504 -24.939  31.661  1.00 65.00           H  
ATOM   2927  HB2 GLU A 190     -18.028 -22.642  33.556  1.00 64.96           H  
ATOM   2928  HB3 GLU A 190     -18.744 -24.179  34.096  1.00 64.96           H  
ATOM   2929  HG2 GLU A 190     -16.091 -23.986  32.662  1.00 65.34           H  
ATOM   2930  HG3 GLU A 190     -16.785 -25.396  33.498  1.00 65.34           H  
ATOM   2931  N   MET A 191     -20.951 -24.774  31.683  1.00 66.22           N  
ATOM   2932  CA  MET A 191     -22.419 -24.736  31.675  1.00 66.95           C  
ATOM   2933  C   MET A 191     -23.056 -26.128  31.762  1.00 67.28           C  
ATOM   2934  O   MET A 191     -22.591 -27.084  31.128  1.00 67.26           O  
ATOM   2935  CB  MET A 191     -22.952 -23.976  30.445  1.00 67.01           C  
ATOM   2936  CG  MET A 191     -22.386 -24.439  29.099  1.00 67.45           C  
ATOM   2937  SD  MET A 191     -23.149 -23.634  27.672  1.00 68.46           S  
ATOM   2938  CE  MET A 191     -22.480 -21.972  27.782  1.00 68.33           C  
ATOM   2939  H   MET A 191     -20.484 -25.632  31.426  1.00 66.22           H  
ATOM   2940  HA  MET A 191     -22.711 -24.197  32.576  1.00 66.95           H  
ATOM   2941  HB2 MET A 191     -22.709 -22.921  30.569  1.00 67.01           H  
ATOM   2942  HB3 MET A 191     -24.035 -24.098  30.416  1.00 67.01           H  
ATOM   2943  HG2 MET A 191     -22.543 -25.514  29.012  1.00 67.45           H  
ATOM   2944  HG3 MET A 191     -21.317 -24.225  29.084  1.00 67.45           H  
ATOM   2945  HE1 MET A 191     -22.869 -21.369  26.962  1.00 68.33           H  
ATOM   2946  HE2 MET A 191     -21.393 -22.013  27.719  1.00 68.33           H  
ATOM   2947  HE3 MET A 191     -22.772 -21.525  28.732  1.00 68.33           H  
ATOM   2948  N   THR A 192     -24.122 -26.221  32.555  1.00 67.69           N  
ATOM   2949  CA  THR A 192     -24.904 -27.449  32.693  1.00 68.15           C  
ATOM   2950  C   THR A 192     -25.572 -27.783  31.357  1.00 68.52           C  
ATOM   2951  O   THR A 192     -25.964 -26.866  30.630  1.00 68.66           O  
ATOM   2952  CB  THR A 192     -25.993 -27.303  33.781  1.00 68.14           C  
ATOM   2953  OG1 THR A 192     -26.859 -26.209  33.454  1.00 68.06           O  
ATOM   2954  CG2 THR A 192     -25.363 -27.060  35.156  1.00 68.10           C  
ATOM   2955  H   THR A 192     -24.403 -25.408  33.084  1.00 67.69           H  
ATOM   2956  HA  THR A 192     -24.226 -28.250  32.988  1.00 68.15           H  
ATOM   2957  HB  THR A 192     -26.565 -28.230  33.819  1.00 68.14           H  
ATOM   2958 HG21 THR A 192     -24.786 -26.135  35.133  1.00 68.10           H  
ATOM   2959 HG22 THR A 192     -24.705 -27.892  35.406  1.00 68.10           H  
ATOM   2960 HG23 THR A 192     -26.149 -26.980  35.907  1.00 68.10           H  
ATOM   2961  HG1 THR A 192     -26.324 -25.412  33.429  1.00 68.06           H  
ATOM   2962  N   PRO A 193     -25.704 -29.088  31.024  1.00 68.79           N  
ATOM   2963  CA  PRO A 193     -26.325 -29.483  29.747  1.00 68.94           C  
ATOM   2964  C   PRO A 193     -27.755 -28.941  29.549  1.00 69.11           C  
ATOM   2965  O   PRO A 193     -28.326 -29.090  28.464  1.00 69.00           O  
ATOM   2966  CB  PRO A 193     -26.315 -31.020  29.802  1.00 68.88           C  
ATOM   2967  CG  PRO A 193     -26.104 -31.363  31.240  1.00 68.84           C  
ATOM   2968  CD  PRO A 193     -25.254 -30.264  31.791  1.00 68.80           C  
ATOM   2969  HA  PRO A 193     -25.778 -29.067  28.900  1.00 68.94           H  
ATOM   2970  HB2 PRO A 193     -27.266 -31.421  29.450  1.00 68.88           H  
ATOM   2971  HB3 PRO A 193     -25.504 -31.418  29.192  1.00 68.88           H  
ATOM   2972  HG2 PRO A 193     -25.594 -32.322  31.332  1.00 68.84           H  
ATOM   2973  HG3 PRO A 193     -27.058 -31.407  31.765  1.00 68.84           H  
ATOM   2974  HD2 PRO A 193     -24.196 -30.463  31.620  1.00 68.80           H  
ATOM   2975  HD3 PRO A 193     -25.431 -30.128  32.858  1.00 68.80           H  
ATOM   2976  N   ALA A 194     -28.307 -28.317  30.592  1.00 69.33           N  
ATOM   2977  CA  ALA A 194     -29.615 -27.659  30.533  1.00 69.56           C  
ATOM   2978  C   ALA A 194     -29.515 -26.244  29.957  1.00 69.72           C  
ATOM   2979  O   ALA A 194     -30.341 -25.847  29.132  1.00 69.86           O  
ATOM   2980  CB  ALA A 194     -30.261 -27.628  31.916  1.00 69.53           C  
ATOM   2981  H   ALA A 194     -27.798 -28.297  31.464  1.00 69.33           H  
ATOM   2982  HA  ALA A 194     -30.245 -28.243  29.862  1.00 69.56           H  
ATOM   2983  HB1 ALA A 194     -29.638 -27.046  32.595  1.00 69.53           H  
ATOM   2984  HB2 ALA A 194     -30.359 -28.646  32.294  1.00 69.53           H  
ATOM   2985  HB3 ALA A 194     -31.248 -27.170  31.846  1.00 69.53           H  
ATOM   2986  N   VAL A 195     -28.514 -25.485  30.404  1.00 69.83           N  
ATOM   2987  CA  VAL A 195     -28.224 -24.161  29.838  1.00 69.89           C  
ATOM   2988  C   VAL A 195     -27.706 -24.337  28.406  1.00 69.87           C  
ATOM   2989  O   VAL A 195     -28.060 -23.572  27.508  1.00 69.93           O  
ATOM   2990  CB  VAL A 195     -27.214 -23.352  30.711  1.00 69.90           C  
ATOM   2991  CG1 VAL A 195     -26.911 -21.997  30.088  1.00 69.86           C  
ATOM   2992  CG2 VAL A 195     -27.750 -23.161  32.126  1.00 69.91           C  
ATOM   2993  H   VAL A 195     -27.936 -25.832  31.156  1.00 69.83           H  
ATOM   2994  HA  VAL A 195     -29.145 -23.578  29.826  1.00 69.89           H  
ATOM   2995  HB  VAL A 195     -26.289 -23.927  30.758  1.00 69.90           H  
ATOM   2996 HG11 VAL A 195     -27.827 -21.409  30.034  1.00 69.86           H  
ATOM   2997 HG12 VAL A 195     -26.511 -22.140  29.084  1.00 69.86           H  
ATOM   2998 HG13 VAL A 195     -26.178 -21.472  30.700  1.00 69.86           H  
ATOM   2999 HG21 VAL A 195     -28.675 -22.586  32.089  1.00 69.91           H  
ATOM   3000 HG22 VAL A 195     -27.013 -22.625  32.724  1.00 69.91           H  
ATOM   3001 HG23 VAL A 195     -27.945 -24.135  32.575  1.00 69.91           H  
ATOM   3002  N   ARG A 196     -26.881 -25.366  28.212  1.00 69.80           N  
ATOM   3003  CA  ARG A 196     -26.447 -25.823  26.894  1.00 69.81           C  
ATOM   3004  C   ARG A 196     -27.617 -25.889  25.909  1.00 69.75           C  
ATOM   3005  O   ARG A 196     -27.456 -25.597  24.719  1.00 69.80           O  
ATOM   3006  CB  ARG A 196     -25.798 -27.206  27.029  1.00 69.90           C  
ATOM   3007  CG  ARG A 196     -25.366 -27.868  25.726  1.00 70.33           C  
ATOM   3008  CD  ARG A 196     -23.907 -27.598  25.420  1.00 70.97           C  
ATOM   3009  NE  ARG A 196     -23.460 -28.348  24.251  1.00 71.31           N  
ATOM   3010  CZ  ARG A 196     -22.192 -28.650  23.986  1.00 71.81           C  
ATOM   3011  NH1 ARG A 196     -21.217 -28.279  24.810  1.00 71.64           N  
ATOM   3012  NH2 ARG A 196     -21.900 -29.337  22.891  1.00 72.28           N1+
ATOM   3013  H   ARG A 196     -26.536 -25.858  29.024  1.00 69.80           H  
ATOM   3014  HA  ARG A 196     -25.725 -25.107  26.501  1.00 69.81           H  
ATOM   3015  HB2 ARG A 196     -24.915 -27.101  27.659  1.00 69.90           H  
ATOM   3016  HB3 ARG A 196     -26.516 -27.866  27.517  1.00 69.90           H  
ATOM   3017  HG2 ARG A 196     -25.976 -27.478  24.912  1.00 70.33           H  
ATOM   3018  HG3 ARG A 196     -25.517 -28.944  25.809  1.00 70.33           H  
ATOM   3019  HD2 ARG A 196     -23.304 -27.890  26.280  1.00 70.97           H  
ATOM   3020  HD3 ARG A 196     -23.776 -26.533  25.229  1.00 70.97           H  
ATOM   3021  HE  ARG A 196     -24.163 -28.660  23.597  1.00 71.31           H  
ATOM   3022 HH11 ARG A 196     -20.259 -28.521  24.600  1.00 71.64           H  
ATOM   3023 HH12 ARG A 196     -21.434 -27.755  25.646  1.00 71.64           H  
ATOM   3024 HH21 ARG A 196     -22.638 -29.627  22.265  1.00 72.28           H  
ATOM   3025 HH22 ARG A 196     -20.940 -29.570  22.682  1.00 72.28           H  
ATOM   3026  N   GLN A 197     -28.789 -26.271  26.414  1.00 69.63           N  
ATOM   3027  CA  GLN A 197     -30.001 -26.326  25.607  1.00 69.57           C  
ATOM   3028  C   GLN A 197     -30.474 -24.921  25.233  1.00 69.42           C  
ATOM   3029  O   GLN A 197     -30.763 -24.651  24.063  1.00 69.41           O  
ATOM   3030  CB  GLN A 197     -31.109 -27.105  26.332  1.00 69.62           C  
ATOM   3031  CG  GLN A 197     -32.399 -27.310  25.526  1.00 70.02           C  
ATOM   3032  CD  GLN A 197     -32.239 -28.275  24.352  1.00 70.70           C  
ATOM   3033  OE1 GLN A 197     -31.374 -28.099  23.489  1.00 70.74           O  
ATOM   3034  NE2 GLN A 197     -33.088 -29.294  24.312  1.00 70.97           N  
ATOM   3035  H   GLN A 197     -28.839 -26.531  27.389  1.00 69.63           H  
ATOM   3036  HA  GLN A 197     -29.766 -26.857  24.684  1.00 69.57           H  
ATOM   3037  HB2 GLN A 197     -30.715 -28.087  26.593  1.00 69.62           H  
ATOM   3038  HB3 GLN A 197     -31.363 -26.562  27.242  1.00 69.62           H  
ATOM   3039  HG2 GLN A 197     -32.720 -26.344  25.137  1.00 70.02           H  
ATOM   3040  HG3 GLN A 197     -33.164 -27.704  26.195  1.00 70.02           H  
ATOM   3041 HE21 GLN A 197     -33.041 -29.961  23.555  1.00 70.97           H  
ATOM   3042 HE22 GLN A 197     -33.781 -29.402  25.038  1.00 70.97           H  
ATOM   3043  N   ARG A 198     -30.532 -24.032  26.224  1.00 69.15           N  
ATOM   3044  CA  ARG A 198     -31.035 -22.671  26.020  1.00 68.90           C  
ATOM   3045  C   ARG A 198     -30.118 -21.799  25.153  1.00 68.64           C  
ATOM   3046  O   ARG A 198     -30.597 -20.905  24.452  1.00 68.58           O  
ATOM   3047  CB  ARG A 198     -31.341 -21.993  27.359  1.00 68.92           C  
ATOM   3048  CG  ARG A 198     -32.587 -22.536  28.050  1.00 69.42           C  
ATOM   3049  CD  ARG A 198     -33.102 -21.605  29.143  1.00 70.43           C  
ATOM   3050  NE  ARG A 198     -32.198 -21.537  30.292  1.00 71.55           N  
ATOM   3051  CZ  ARG A 198     -32.558 -21.167  31.521  1.00 72.07           C  
ATOM   3052  NH1 ARG A 198     -33.817 -20.833  31.786  1.00 72.06           N  
ATOM   3053  NH2 ARG A 198     -31.656 -21.140  32.495  1.00 72.23           N1+
ATOM   3054  H   ARG A 198     -30.219 -24.305  27.145  1.00 69.15           H  
ATOM   3055  HA  ARG A 198     -31.964 -22.774  25.459  1.00 68.90           H  
ATOM   3056  HB2 ARG A 198     -30.488 -22.140  28.022  1.00 68.92           H  
ATOM   3057  HB3 ARG A 198     -31.483 -20.927  27.181  1.00 68.92           H  
ATOM   3058  HG2 ARG A 198     -32.346 -23.500  28.497  1.00 69.42           H  
ATOM   3059  HG3 ARG A 198     -33.371 -22.667  27.304  1.00 69.42           H  
ATOM   3060  HD2 ARG A 198     -34.072 -21.967  29.482  1.00 70.43           H  
ATOM   3061  HD3 ARG A 198     -33.213 -20.604  28.726  1.00 70.43           H  
ATOM   3062  HE  ARG A 198     -31.231 -21.789  30.143  1.00 71.55           H  
ATOM   3063 HH11 ARG A 198     -34.081 -20.561  32.722  1.00 72.06           H  
ATOM   3064 HH12 ARG A 198     -34.510 -20.851  31.051  1.00 72.06           H  
ATOM   3065 HH21 ARG A 198     -30.699 -21.400  32.304  1.00 72.23           H  
ATOM   3066 HH22 ARG A 198     -31.927 -20.860  33.427  1.00 72.23           H  
ATOM   3067  N   VAL A 199     -28.812 -22.064  25.201  1.00 68.32           N  
ATOM   3068  CA  VAL A 199     -27.842 -21.376  24.345  1.00 67.98           C  
ATOM   3069  C   VAL A 199     -28.108 -21.710  22.874  1.00 67.87           C  
ATOM   3070  O   VAL A 199     -28.119 -20.819  22.022  1.00 67.98           O  
ATOM   3071  CB  VAL A 199     -26.372 -21.712  24.730  1.00 67.92           C  
ATOM   3072  CG1 VAL A 199     -25.392 -21.132  23.721  1.00 67.68           C  
ATOM   3073  CG2 VAL A 199     -26.050 -21.187  26.118  1.00 67.87           C  
ATOM   3074  H   VAL A 199     -28.480 -22.763  25.850  1.00 68.32           H  
ATOM   3075  HA  VAL A 199     -27.971 -20.305  24.498  1.00 67.98           H  
ATOM   3076  HB  VAL A 199     -26.270 -22.797  24.726  1.00 67.92           H  
ATOM   3077 HG11 VAL A 199     -25.480 -20.046  23.712  1.00 67.68           H  
ATOM   3078 HG12 VAL A 199     -25.618 -21.523  22.729  1.00 67.68           H  
ATOM   3079 HG13 VAL A 199     -24.376 -21.412  23.999  1.00 67.68           H  
ATOM   3080 HG21 VAL A 199     -26.150 -20.102  26.128  1.00 67.87           H  
ATOM   3081 HG22 VAL A 199     -25.028 -21.460  26.382  1.00 67.87           H  
ATOM   3082 HG23 VAL A 199     -26.740 -21.622  26.840  1.00 67.87           H  
ATOM   3083  N   ILE A 200     -28.337 -22.992  22.592  1.00 67.57           N  
ATOM   3084  CA  ILE A 200     -28.689 -23.445  21.244  1.00 67.27           C  
ATOM   3085  C   ILE A 200     -30.057 -22.900  20.800  1.00 67.03           C  
ATOM   3086  O   ILE A 200     -30.235 -22.531  19.639  1.00 66.97           O  
ATOM   3087  CB  ILE A 200     -28.618 -24.991  21.130  1.00 67.32           C  
ATOM   3088  CG1 ILE A 200     -27.159 -25.438  20.979  1.00 67.18           C  
ATOM   3089  CG2 ILE A 200     -29.461 -25.501  19.964  1.00 67.27           C  
ATOM   3090  CD1 ILE A 200     -26.934 -26.930  21.157  1.00 67.11           C  
ATOM   3091  H   ILE A 200     -28.265 -23.675  23.333  1.00 67.57           H  
ATOM   3092  HA  ILE A 200     -27.947 -23.036  20.558  1.00 67.27           H  
ATOM   3093  HB  ILE A 200     -29.028 -25.421  22.044  1.00 67.32           H  
ATOM   3094 HG12 ILE A 200     -26.819 -25.159  19.981  1.00 67.18           H  
ATOM   3095 HG13 ILE A 200     -26.563 -24.913  21.726  1.00 67.18           H  
ATOM   3096 HG21 ILE A 200     -29.077 -25.089  19.031  1.00 67.27           H  
ATOM   3097 HG22 ILE A 200     -30.496 -25.189  20.100  1.00 67.27           H  
ATOM   3098 HG23 ILE A 200     -29.411 -26.589  19.928  1.00 67.27           H  
ATOM   3099 HD11 ILE A 200     -27.521 -27.477  20.419  1.00 67.11           H  
ATOM   3100 HD12 ILE A 200     -27.243 -27.227  22.159  1.00 67.11           H  
ATOM   3101 HD13 ILE A 200     -25.877 -27.157  21.020  1.00 67.11           H  
ATOM   3102  N   GLU A 201     -31.006 -22.839  21.731  1.00 66.82           N  
ATOM   3103  CA  GLU A 201     -32.330 -22.283  21.450  1.00 66.74           C  
ATOM   3104  C   GLU A 201     -32.301 -20.777  21.192  1.00 66.47           C  
ATOM   3105  O   GLU A 201     -33.024 -20.278  20.327  1.00 66.58           O  
ATOM   3106  CB  GLU A 201     -33.318 -22.612  22.573  1.00 66.82           C  
ATOM   3107  CG  GLU A 201     -34.093 -23.909  22.352  1.00 67.73           C  
ATOM   3108  CD  GLU A 201     -34.944 -23.886  21.082  1.00 68.69           C  
ATOM   3109  OE1 GLU A 201     -34.802 -24.811  20.251  1.00 68.91           O  
ATOM   3110  OE2 GLU A 201     -35.745 -22.940  20.912  1.00 69.03           O1-
ATOM   3111  H   GLU A 201     -30.807 -23.186  22.658  1.00 66.82           H  
ATOM   3112  HA  GLU A 201     -32.669 -22.758  20.530  1.00 66.74           H  
ATOM   3113  HB2 GLU A 201     -32.761 -22.699  23.506  1.00 66.82           H  
ATOM   3114  HB3 GLU A 201     -34.033 -21.793  22.652  1.00 66.82           H  
ATOM   3115  HG2 GLU A 201     -34.749 -24.072  23.207  1.00 67.73           H  
ATOM   3116  HG3 GLU A 201     -33.381 -24.731  22.278  1.00 67.73           H  
ATOM   3117  N   GLU A 202     -31.463 -20.062  21.940  1.00 66.01           N  
ATOM   3118  CA  GLU A 202     -31.313 -18.621  21.763  1.00 65.47           C  
ATOM   3119  C   GLU A 202     -30.551 -18.293  20.481  1.00 65.01           C  
ATOM   3120  O   GLU A 202     -30.771 -17.244  19.873  1.00 64.99           O  
ATOM   3121  CB  GLU A 202     -30.628 -17.998  22.983  1.00 65.55           C  
ATOM   3122  CG  GLU A 202     -30.781 -16.480  23.103  1.00 65.85           C  
ATOM   3123  CD  GLU A 202     -32.228 -16.013  23.244  1.00 66.52           C  
ATOM   3124  OE1 GLU A 202     -33.073 -16.764  23.783  1.00 66.87           O  
ATOM   3125  OE2 GLU A 202     -32.518 -14.876  22.816  1.00 66.67           O1-
ATOM   3126  H   GLU A 202     -30.916 -20.529  22.649  1.00 66.01           H  
ATOM   3127  HA  GLU A 202     -32.309 -18.189  21.671  1.00 65.47           H  
ATOM   3128  HB2 GLU A 202     -31.052 -18.453  23.878  1.00 65.55           H  
ATOM   3129  HB3 GLU A 202     -29.564 -18.228  22.928  1.00 65.55           H  
ATOM   3130  HG2 GLU A 202     -30.358 -16.021  22.210  1.00 65.85           H  
ATOM   3131  HG3 GLU A 202     -30.226 -16.147  23.980  1.00 65.85           H  
ATOM   3132  N   ALA A 203     -29.657 -19.192  20.077  1.00 64.43           N  
ATOM   3133  CA  ALA A 203     -28.960 -19.067  18.798  1.00 63.94           C  
ATOM   3134  C   ALA A 203     -29.940 -19.208  17.635  1.00 63.58           C  
ATOM   3135  O   ALA A 203     -29.837 -18.493  16.639  1.00 63.52           O  
ATOM   3136  CB  ALA A 203     -27.851 -20.095  18.691  1.00 63.93           C  
ATOM   3137  H   ALA A 203     -29.454 -19.983  20.671  1.00 64.43           H  
ATOM   3138  HA  ALA A 203     -28.512 -18.075  18.748  1.00 63.94           H  
ATOM   3139  HB1 ALA A 203     -28.278 -21.097  18.739  1.00 63.93           H  
ATOM   3140  HB2 ALA A 203     -27.150 -19.960  19.514  1.00 63.93           H  
ATOM   3141  HB3 ALA A 203     -27.328 -19.968  17.743  1.00 63.93           H  
ATOM   3142  N   LYS A 204     -30.888 -20.133  17.774  1.00 63.10           N  
ATOM   3143  CA  LYS A 204     -31.974 -20.282  16.813  1.00 62.63           C  
ATOM   3144  C   LYS A 204     -32.831 -19.014  16.777  1.00 62.33           C  
ATOM   3145  O   LYS A 204     -33.166 -18.524  15.698  1.00 62.25           O  
ATOM   3146  CB  LYS A 204     -32.832 -21.505  17.151  1.00 62.74           C  
ATOM   3147  CG  LYS A 204     -32.193 -22.851  16.820  1.00 62.54           C  
ATOM   3148  CD  LYS A 204     -32.956 -23.989  17.492  1.00 62.63           C  
ATOM   3149  CE  LYS A 204     -32.446 -25.352  17.049  1.00 62.81           C  
ATOM   3150  NZ  LYS A 204     -32.864 -26.436  17.982  1.00 62.57           N1+
ATOM   3151  H   LYS A 204     -30.853 -20.752  18.572  1.00 63.10           H  
ATOM   3152  HA  LYS A 204     -31.541 -20.434  15.824  1.00 62.63           H  
ATOM   3153  HB2 LYS A 204     -33.044 -21.485  18.220  1.00 62.74           H  
ATOM   3154  HB3 LYS A 204     -33.766 -21.428  16.594  1.00 62.74           H  
ATOM   3155  HG2 LYS A 204     -32.208 -22.999  15.740  1.00 62.54           H  
ATOM   3156  HG3 LYS A 204     -31.162 -22.854  17.173  1.00 62.54           H  
ATOM   3157  HD2 LYS A 204     -34.012 -23.907  17.234  1.00 62.63           H  
ATOM   3158  HD3 LYS A 204     -32.839 -23.903  18.572  1.00 62.63           H  
ATOM   3159  HE2 LYS A 204     -31.357 -25.324  17.008  1.00 62.81           H  
ATOM   3160  HE3 LYS A 204     -32.841 -25.570  16.057  1.00 62.81           H  
ATOM   3161  HZ1 LYS A 204     -32.502 -26.244  18.905  1.00 62.57           H  
ATOM   3162  HZ2 LYS A 204     -32.500 -27.320  17.656  1.00 62.57           H  
ATOM   3163  HZ3 LYS A 204     -33.872 -26.479  18.018  1.00 62.57           H  
ATOM   3164  N   THR A 205     -33.163 -18.488  17.961  1.00 61.92           N  
ATOM   3165  CA  THR A 205     -33.877 -17.213  18.110  1.00 61.56           C  
ATOM   3166  C   THR A 205     -33.142 -16.075  17.405  1.00 61.34           C  
ATOM   3167  O   THR A 205     -33.768 -15.229  16.763  1.00 61.27           O  
ATOM   3168  CB  THR A 205     -34.056 -16.830  19.602  1.00 61.57           C  
ATOM   3169  OG1 THR A 205     -34.597 -17.938  20.325  1.00 62.08           O  
ATOM   3170  CG2 THR A 205     -34.987 -15.634  19.762  1.00 61.42           C  
ATOM   3171  H   THR A 205     -32.909 -18.994  18.797  1.00 61.92           H  
ATOM   3172  HA  THR A 205     -34.856 -17.356  17.652  1.00 61.56           H  
ATOM   3173  HB  THR A 205     -33.075 -16.564  19.996  1.00 61.57           H  
ATOM   3174 HG21 THR A 205     -35.973 -15.886  19.371  1.00 61.42           H  
ATOM   3175 HG22 THR A 205     -34.584 -14.784  19.211  1.00 61.42           H  
ATOM   3176 HG23 THR A 205     -35.069 -15.376  20.818  1.00 61.42           H  
ATOM   3177  HG1 THR A 205     -35.457 -18.139  19.948  1.00 62.08           H  
ATOM   3178  N   ALA A 206     -31.814 -16.067  17.535  1.00 61.12           N  
ATOM   3179  CA  ALA A 206     -30.963 -15.039  16.939  1.00 60.85           C  
ATOM   3180  C   ALA A 206     -31.078 -15.015  15.418  1.00 60.68           C  
ATOM   3181  O   ALA A 206     -31.216 -13.945  14.822  1.00 60.68           O  
ATOM   3182  CB  ALA A 206     -29.513 -15.230  17.368  1.00 60.90           C  
ATOM   3183  H   ALA A 206     -31.377 -16.804  18.069  1.00 61.12           H  
ATOM   3184  HA  ALA A 206     -31.312 -14.073  17.305  1.00 60.85           H  
ATOM   3185  HB1 ALA A 206     -29.152 -16.193  17.008  1.00 60.90           H  
ATOM   3186  HB2 ALA A 206     -29.449 -15.201  18.456  1.00 60.90           H  
ATOM   3187  HB3 ALA A 206     -28.901 -14.432  16.947  1.00 60.90           H  
ATOM   3188  N   PHE A 207     -31.026 -16.196  14.802  1.00 60.47           N  
ATOM   3189  CA  PHE A 207     -31.200 -16.337  13.355  1.00 60.27           C  
ATOM   3190  C   PHE A 207     -32.591 -15.882  12.915  1.00 60.23           C  
ATOM   3191  O   PHE A 207     -32.720 -15.110  11.961  1.00 60.18           O  
ATOM   3192  CB  PHE A 207     -30.940 -17.782  12.914  1.00 60.21           C  
ATOM   3193  CG  PHE A 207     -29.492 -18.088  12.645  1.00 60.03           C  
ATOM   3194  CD1 PHE A 207     -29.015 -18.155  11.340  1.00 59.76           C  
ATOM   3195  CD2 PHE A 207     -28.603 -18.312  13.694  1.00 59.95           C  
ATOM   3196  CE1 PHE A 207     -27.673 -18.440  11.083  1.00 59.63           C  
ATOM   3197  CE2 PHE A 207     -27.261 -18.597  13.447  1.00 59.82           C  
ATOM   3198  CZ  PHE A 207     -26.797 -18.662  12.139  1.00 59.57           C  
ATOM   3199  H   PHE A 207     -30.860 -17.025  15.354  1.00 60.47           H  
ATOM   3200  HA  PHE A 207     -30.468 -15.691  12.869  1.00 60.27           H  
ATOM   3201  HB2 PHE A 207     -31.291 -18.449  13.701  1.00 60.21           H  
ATOM   3202  HB3 PHE A 207     -31.505 -17.969  12.001  1.00 60.21           H  
ATOM   3203  HD1 PHE A 207     -29.691 -17.984  10.516  1.00 59.76           H  
ATOM   3204  HD2 PHE A 207     -28.958 -18.264  14.713  1.00 59.95           H  
ATOM   3205  HE1 PHE A 207     -27.316 -18.488  10.065  1.00 59.63           H  
ATOM   3206  HE2 PHE A 207     -26.583 -18.767  14.271  1.00 59.82           H  
ATOM   3207  HZ  PHE A 207     -25.758 -18.884  11.943  1.00 59.57           H  
ATOM   3208  N   LEU A 208     -33.618 -16.355  13.623  1.00 60.13           N  
ATOM   3209  CA  LEU A 208     -35.004 -15.943  13.387  1.00 60.07           C  
ATOM   3210  C   LEU A 208     -35.161 -14.425  13.301  1.00 59.97           C  
ATOM   3211  O   LEU A 208     -35.834 -13.920  12.402  1.00 59.90           O  
ATOM   3212  CB  LEU A 208     -35.931 -16.500  14.479  1.00 60.15           C  
ATOM   3213  CG  LEU A 208     -36.758 -17.780  14.267  1.00 60.36           C  
ATOM   3214  CD1 LEU A 208     -37.868 -17.568  13.231  1.00 60.70           C  
ATOM   3215  CD2 LEU A 208     -35.901 -18.992  13.907  1.00 60.49           C  
ATOM   3216  H   LEU A 208     -33.432 -17.027  14.354  1.00 60.13           H  
ATOM   3217  HA  LEU A 208     -35.289 -16.358  12.420  1.00 60.07           H  
ATOM   3218  HB2 LEU A 208     -35.302 -16.683  15.350  1.00 60.15           H  
ATOM   3219  HB3 LEU A 208     -36.645 -15.709  14.707  1.00 60.15           H  
ATOM   3220  HG  LEU A 208     -37.223 -17.999  15.228  1.00 60.36           H  
ATOM   3221 HD11 LEU A 208     -37.422 -17.347  12.261  1.00 60.70           H  
ATOM   3222 HD12 LEU A 208     -38.499 -16.734  13.540  1.00 60.70           H  
ATOM   3223 HD13 LEU A 208     -38.472 -18.472  13.156  1.00 60.70           H  
ATOM   3224 HD21 LEU A 208     -35.412 -18.819  12.948  1.00 60.49           H  
ATOM   3225 HD22 LEU A 208     -36.534 -19.877  13.838  1.00 60.49           H  
ATOM   3226 HD23 LEU A 208     -35.145 -19.145  14.678  1.00 60.49           H  
ATOM   3227  N   LEU A 209     -34.529 -13.711  14.232  1.00 59.89           N  
ATOM   3228  CA  LEU A 209     -34.591 -12.248  14.281  1.00 59.80           C  
ATOM   3229  C   LEU A 209     -33.910 -11.598  13.079  1.00 59.85           C  
ATOM   3230  O   LEU A 209     -34.334 -10.536  12.621  1.00 59.79           O  
ATOM   3231  CB  LEU A 209     -33.981 -11.725  15.583  1.00 59.67           C  
ATOM   3232  CG  LEU A 209     -34.783 -11.928  16.872  1.00 59.54           C  
ATOM   3233  CD1 LEU A 209     -33.863 -11.934  18.080  1.00 59.77           C  
ATOM   3234  CD2 LEU A 209     -35.861 -10.870  17.029  1.00 59.40           C  
ATOM   3235  H   LEU A 209     -33.986 -14.197  14.931  1.00 59.89           H  
ATOM   3236  HA  LEU A 209     -35.645 -11.973  14.245  1.00 59.80           H  
ATOM   3237  HB2 LEU A 209     -33.019 -12.221  15.715  1.00 59.67           H  
ATOM   3238  HB3 LEU A 209     -33.823 -10.653  15.462  1.00 59.67           H  
ATOM   3239  HG  LEU A 209     -35.276 -12.898  16.805  1.00 59.54           H  
ATOM   3240 HD11 LEU A 209     -33.362 -10.969  18.160  1.00 59.77           H  
ATOM   3241 HD12 LEU A 209     -33.118 -12.721  17.965  1.00 59.77           H  
ATOM   3242 HD13 LEU A 209     -34.448 -12.116  18.981  1.00 59.77           H  
ATOM   3243 HD21 LEU A 209     -35.397  -9.886  17.099  1.00 59.40           H  
ATOM   3244 HD22 LEU A 209     -36.434 -11.067  17.935  1.00 59.40           H  
ATOM   3245 HD23 LEU A 209     -36.526 -10.897  16.165  1.00 59.40           H  
ATOM   3246  N   ASN A 210     -32.858 -12.242  12.577  1.00 59.97           N  
ATOM   3247  CA  ASN A 210     -32.150 -11.770  11.389  1.00 60.10           C  
ATOM   3248  C   ASN A 210     -32.977 -11.926  10.111  1.00 60.48           C  
ATOM   3249  O   ASN A 210     -33.155 -10.960   9.365  1.00 60.45           O  
ATOM   3250  CB  ASN A 210     -30.791 -12.461  11.256  1.00 59.89           C  
ATOM   3251  CG  ASN A 210     -29.720 -11.803  12.100  1.00 59.20           C  
ATOM   3252  OD1 ASN A 210     -29.105 -10.824  11.686  1.00 57.93           O  
ATOM   3253  ND2 ASN A 210     -29.488 -12.345  13.290  1.00 58.93           N  
ATOM   3254  H   ASN A 210     -32.539 -13.085  13.033  1.00 59.97           H  
ATOM   3255  HA  ASN A 210     -31.983 -10.701  11.522  1.00 60.10           H  
ATOM   3256  HB2 ASN A 210     -30.482 -12.427  10.211  1.00 59.89           H  
ATOM   3257  HB3 ASN A 210     -30.895 -13.499  11.571  1.00 59.89           H  
ATOM   3258 HD21 ASN A 210     -28.781 -11.952  13.895  1.00 58.93           H  
ATOM   3259 HD22 ASN A 210     -30.018 -13.151  13.590  1.00 58.93           H  
ATOM   3260  N   ILE A 211     -33.485 -13.139   9.878  1.00 60.87           N  
ATOM   3261  CA  ILE A 211     -34.366 -13.431   8.739  1.00 61.29           C  
ATOM   3262  C   ILE A 211     -35.612 -12.542   8.775  1.00 61.51           C  
ATOM   3263  O   ILE A 211     -36.032 -12.006   7.747  1.00 61.64           O  
ATOM   3264  CB  ILE A 211     -34.794 -14.931   8.692  1.00 61.36           C  
ATOM   3265  CG1 ILE A 211     -33.574 -15.855   8.788  1.00 61.33           C  
ATOM   3266  CG2 ILE A 211     -35.597 -15.230   7.418  1.00 61.43           C  
ATOM   3267  CD1 ILE A 211     -33.909 -17.316   9.021  1.00 61.15           C  
ATOM   3268  H   ILE A 211     -33.253 -13.889  10.513  1.00 60.87           H  
ATOM   3269  HA  ILE A 211     -33.793 -13.218   7.837  1.00 61.29           H  
ATOM   3270  HB  ILE A 211     -35.433 -15.123   9.554  1.00 61.36           H  
ATOM   3271 HG12 ILE A 211     -33.015 -15.778   7.856  1.00 61.33           H  
ATOM   3272 HG13 ILE A 211     -32.951 -15.512   9.615  1.00 61.33           H  
ATOM   3273 HG21 ILE A 211     -34.973 -15.044   6.544  1.00 61.43           H  
ATOM   3274 HG22 ILE A 211     -36.475 -14.585   7.382  1.00 61.43           H  
ATOM   3275 HG23 ILE A 211     -35.913 -16.273   7.424  1.00 61.43           H  
ATOM   3276 HD11 ILE A 211     -34.532 -17.680   8.205  1.00 61.15           H  
ATOM   3277 HD12 ILE A 211     -34.447 -17.420   9.963  1.00 61.15           H  
ATOM   3278 HD13 ILE A 211     -32.988 -17.898   9.063  1.00 61.15           H  
ATOM   3279  N   GLN A 212     -36.183 -12.382   9.966  1.00 61.76           N  
ATOM   3280  CA  GLN A 212     -37.341 -11.521  10.176  1.00 62.09           C  
ATOM   3281  C   GLN A 212     -37.029 -10.067   9.827  1.00 62.29           C  
ATOM   3282  O   GLN A 212     -37.913  -9.326   9.399  1.00 62.34           O  
ATOM   3283  CB  GLN A 212     -37.807 -11.624  11.626  1.00 62.09           C  
ATOM   3284  CG  GLN A 212     -39.260 -11.266  11.849  1.00 62.55           C  
ATOM   3285  CD  GLN A 212     -39.789 -11.786  13.174  1.00 63.22           C  
ATOM   3286  OE1 GLN A 212     -39.063 -11.840  14.171  1.00 63.23           O  
ATOM   3287  NE2 GLN A 212     -41.064 -12.167  13.192  1.00 63.40           N  
ATOM   3288  H   GLN A 212     -35.798 -12.878  10.758  1.00 61.76           H  
ATOM   3289  HA  GLN A 212     -38.137 -11.859   9.513  1.00 62.09           H  
ATOM   3290  HB2 GLN A 212     -37.655 -12.651  11.960  1.00 62.09           H  
ATOM   3291  HB3 GLN A 212     -37.195 -10.952  12.228  1.00 62.09           H  
ATOM   3292  HG2 GLN A 212     -39.854 -11.696  11.042  1.00 62.55           H  
ATOM   3293  HG3 GLN A 212     -39.359 -10.181  11.835  1.00 62.55           H  
ATOM   3294 HE21 GLN A 212     -41.474 -12.518  14.046  1.00 63.40           H  
ATOM   3295 HE22 GLN A 212     -41.621 -12.105  12.352  1.00 63.40           H  
ATOM   3296  N   LEU A 213     -35.770  -9.672  10.010  1.00 62.60           N  
ATOM   3297  CA  LEU A 213     -35.321  -8.322   9.683  1.00 62.89           C  
ATOM   3298  C   LEU A 213     -35.244  -8.107   8.174  1.00 63.23           C  
ATOM   3299  O   LEU A 213     -35.720  -7.094   7.673  1.00 63.27           O  
ATOM   3300  CB  LEU A 213     -33.972  -8.028  10.346  1.00 62.75           C  
ATOM   3301  CG  LEU A 213     -33.320  -6.656  10.158  1.00 62.65           C  
ATOM   3302  CD1 LEU A 213     -34.155  -5.528  10.754  1.00 62.55           C  
ATOM   3303  CD2 LEU A 213     -31.931  -6.668  10.770  1.00 62.68           C  
ATOM   3304  H   LEU A 213     -35.103 -10.329  10.388  1.00 62.60           H  
ATOM   3305  HA  LEU A 213     -36.059  -7.622  10.075  1.00 62.89           H  
ATOM   3306  HB2 LEU A 213     -34.109  -8.169  11.418  1.00 62.75           H  
ATOM   3307  HB3 LEU A 213     -33.266  -8.768   9.969  1.00 62.75           H  
ATOM   3308  HG  LEU A 213     -33.252  -6.464   9.087  1.00 62.65           H  
ATOM   3309 HD11 LEU A 213     -34.252  -5.677  11.829  1.00 62.55           H  
ATOM   3310 HD12 LEU A 213     -35.144  -5.528  10.297  1.00 62.55           H  
ATOM   3311 HD13 LEU A 213     -33.666  -4.573  10.562  1.00 62.55           H  
ATOM   3312 HD21 LEU A 213     -32.007  -6.860  11.840  1.00 62.68           H  
ATOM   3313 HD22 LEU A 213     -31.454  -5.701  10.608  1.00 62.68           H  
ATOM   3314 HD23 LEU A 213     -31.334  -7.451  10.302  1.00 62.68           H  
ATOM   3315  N   PHE A 214     -34.658  -9.068   7.459  1.00 63.76           N  
ATOM   3316  CA  PHE A 214     -34.545  -9.007   5.998  1.00 64.30           C  
ATOM   3317  C   PHE A 214     -35.898  -9.008   5.297  1.00 64.57           C  
ATOM   3318  O   PHE A 214     -36.013  -8.550   4.160  1.00 64.57           O  
ATOM   3319  CB  PHE A 214     -33.712 -10.174   5.468  1.00 64.40           C  
ATOM   3320  CG  PHE A 214     -32.279 -10.141   5.896  1.00 64.96           C  
ATOM   3321  CD1 PHE A 214     -31.461  -9.061   5.563  1.00 65.49           C  
ATOM   3322  CD2 PHE A 214     -31.735 -11.200   6.616  1.00 65.30           C  
ATOM   3323  CE1 PHE A 214     -30.128  -9.029   5.958  1.00 65.75           C  
ATOM   3324  CE2 PHE A 214     -30.404 -11.181   7.014  1.00 65.58           C  
ATOM   3325  CZ  PHE A 214     -29.596 -10.093   6.682  1.00 65.76           C  
ATOM   3326  H   PHE A 214     -34.277  -9.869   7.942  1.00 63.76           H  
ATOM   3327  HA  PHE A 214     -34.052  -8.061   5.776  1.00 64.30           H  
ATOM   3328  HB2 PHE A 214     -34.156 -11.103   5.827  1.00 64.40           H  
ATOM   3329  HB3 PHE A 214     -33.745 -10.152   4.379  1.00 64.40           H  
ATOM   3330  HD1 PHE A 214     -31.868  -8.240   4.992  1.00 65.49           H  
ATOM   3331  HD2 PHE A 214     -32.355 -12.047   6.869  1.00 65.30           H  
ATOM   3332  HE1 PHE A 214     -29.508  -8.182   5.704  1.00 65.75           H  
ATOM   3333  HE2 PHE A 214     -29.996 -12.006   7.579  1.00 65.58           H  
ATOM   3334  HZ  PHE A 214     -28.560 -10.076   6.986  1.00 65.76           H  
ATOM   3335  N   GLU A 215     -36.908  -9.542   5.978  1.00 64.96           N  
ATOM   3336  CA  GLU A 215     -38.268  -9.574   5.453  1.00 65.34           C  
ATOM   3337  C   GLU A 215     -38.963  -8.224   5.593  1.00 65.43           C  
ATOM   3338  O   GLU A 215     -39.711  -7.820   4.700  1.00 65.46           O  
ATOM   3339  CB  GLU A 215     -39.083 -10.685   6.118  1.00 65.37           C  
ATOM   3340  CG  GLU A 215     -38.776 -12.070   5.561  1.00 66.16           C  
ATOM   3341  CD  GLU A 215     -39.267 -13.207   6.449  1.00 67.40           C  
ATOM   3342  OE1 GLU A 215     -40.024 -12.952   7.415  1.00 67.59           O  
ATOM   3343  OE2 GLU A 215     -38.887 -14.367   6.172  1.00 67.86           O1-
ATOM   3344  H   GLU A 215     -36.727  -9.939   6.889  1.00 64.96           H  
ATOM   3345  HA  GLU A 215     -38.201  -9.792   4.387  1.00 65.34           H  
ATOM   3346  HB2 GLU A 215     -38.863 -10.684   7.186  1.00 65.37           H  
ATOM   3347  HB3 GLU A 215     -40.142 -10.477   5.965  1.00 65.37           H  
ATOM   3348  HG2 GLU A 215     -37.696 -12.164   5.447  1.00 66.16           H  
ATOM   3349  HG3 GLU A 215     -39.254 -12.163   4.586  1.00 66.16           H  
ATOM   3350  N   GLU A 216     -38.713  -7.530   6.703  1.00 65.61           N  
ATOM   3351  CA  GLU A 216     -39.261  -6.186   6.896  1.00 65.93           C  
ATOM   3352  C   GLU A 216     -38.518  -5.166   6.033  1.00 66.13           C  
ATOM   3353  O   GLU A 216     -39.106  -4.182   5.586  1.00 66.15           O  
ATOM   3354  CB  GLU A 216     -39.253  -5.773   8.374  1.00 65.88           C  
ATOM   3355  CG  GLU A 216     -39.954  -4.437   8.653  1.00 66.09           C  
ATOM   3356  CD  GLU A 216     -40.420  -4.277  10.095  1.00 66.60           C  
ATOM   3357  OE1 GLU A 216     -39.911  -3.366  10.786  1.00 66.71           O  
ATOM   3358  OE2 GLU A 216     -41.297  -5.053  10.537  1.00 66.61           O1-
ATOM   3359  H   GLU A 216     -38.135  -7.938   7.424  1.00 65.61           H  
ATOM   3360  HA  GLU A 216     -40.302  -6.208   6.575  1.00 65.93           H  
ATOM   3361  HB2 GLU A 216     -39.755  -6.550   8.950  1.00 65.88           H  
ATOM   3362  HB3 GLU A 216     -38.217  -5.691   8.701  1.00 65.88           H  
ATOM   3363  HG2 GLU A 216     -40.824  -4.362   8.000  1.00 66.09           H  
ATOM   3364  HG3 GLU A 216     -39.258  -3.630   8.425  1.00 66.09           H  
ATOM   3365  N   LEU A 217     -37.233  -5.416   5.792  1.00 66.45           N  
ATOM   3366  CA  LEU A 217     -36.427  -4.543   4.943  1.00 66.76           C  
ATOM   3367  C   LEU A 217     -36.886  -4.606   3.490  1.00 67.07           C  
ATOM   3368  O   LEU A 217     -36.940  -3.579   2.809  1.00 67.09           O  
ATOM   3369  CB  LEU A 217     -34.935  -4.884   5.049  1.00 66.71           C  
ATOM   3370  CG  LEU A 217     -34.216  -4.676   6.389  1.00 66.66           C  
ATOM   3371  CD1 LEU A 217     -32.797  -5.207   6.310  1.00 66.93           C  
ATOM   3372  CD2 LEU A 217     -34.215  -3.224   6.835  1.00 66.67           C  
ATOM   3373  H   LEU A 217     -36.804  -6.231   6.207  1.00 66.45           H  
ATOM   3374  HA  LEU A 217     -36.569  -3.523   5.301  1.00 66.76           H  
ATOM   3375  HB2 LEU A 217     -34.829  -5.938   4.790  1.00 66.71           H  
ATOM   3376  HB3 LEU A 217     -34.415  -4.274   4.310  1.00 66.71           H  
ATOM   3377  HG  LEU A 217     -34.772  -5.236   7.141  1.00 66.66           H  
ATOM   3378 HD11 LEU A 217     -32.241  -4.647   5.558  1.00 66.93           H  
ATOM   3379 HD12 LEU A 217     -32.818  -6.262   6.035  1.00 66.93           H  
ATOM   3380 HD13 LEU A 217     -32.312  -5.094   7.280  1.00 66.93           H  
ATOM   3381 HD21 LEU A 217     -33.667  -2.622   6.110  1.00 66.67           H  
ATOM   3382 HD22 LEU A 217     -33.736  -3.144   7.811  1.00 66.67           H  
ATOM   3383 HD23 LEU A 217     -35.242  -2.864   6.904  1.00 66.67           H  
ATOM   3384  N   GLN A 218     -37.229  -5.810   3.030  1.00 67.44           N  
ATOM   3385  CA  GLN A 218     -37.682  -6.018   1.653  1.00 67.80           C  
ATOM   3386  C   GLN A 218     -39.100  -5.489   1.418  1.00 68.02           C  
ATOM   3387  O   GLN A 218     -39.417  -5.024   0.321  1.00 68.04           O  
ATOM   3388  CB  GLN A 218     -37.562  -7.493   1.249  1.00 67.74           C  
ATOM   3389  CG  GLN A 218     -37.520  -7.739  -0.267  1.00 68.04           C  
ATOM   3390  CD  GLN A 218     -36.242  -7.236  -0.948  1.00 68.45           C  
ATOM   3391  OE1 GLN A 218     -35.379  -6.616  -0.323  1.00 68.79           O  
ATOM   3392  NE2 GLN A 218     -36.126  -7.506  -2.243  1.00 68.38           N  
ATOM   3393  H   GLN A 218     -37.175  -6.604   3.652  1.00 67.44           H  
ATOM   3394  HA  GLN A 218     -37.021  -5.436   1.010  1.00 67.80           H  
ATOM   3395  HB2 GLN A 218     -36.645  -7.891   1.684  1.00 67.74           H  
ATOM   3396  HB3 GLN A 218     -38.420  -8.028   1.657  1.00 67.74           H  
ATOM   3397  HG2 GLN A 218     -38.372  -7.231  -0.720  1.00 68.04           H  
ATOM   3398  HG3 GLN A 218     -37.602  -8.812  -0.442  1.00 68.04           H  
ATOM   3399 HE21 GLN A 218     -35.308  -7.201  -2.751  1.00 68.38           H  
ATOM   3400 HE22 GLN A 218     -36.855  -8.017  -2.720  1.00 68.38           H  
ATOM   3401  N   GLU A 219     -39.942  -5.557   2.448  1.00 68.36           N  
ATOM   3402  CA  GLU A 219     -41.281  -4.969   2.393  1.00 68.77           C  
ATOM   3403  C   GLU A 219     -41.218  -3.441   2.311  1.00 69.04           C  
ATOM   3404  O   GLU A 219     -42.113  -2.805   1.748  1.00 69.19           O  
ATOM   3405  CB  GLU A 219     -42.134  -5.410   3.589  1.00 68.74           C  
ATOM   3406  CG  GLU A 219     -42.779  -6.789   3.424  1.00 69.07           C  
ATOM   3407  CD  GLU A 219     -43.857  -7.093   4.468  1.00 69.44           C  
ATOM   3408  OE1 GLU A 219     -44.845  -7.776   4.117  1.00 69.37           O  
ATOM   3409  OE2 GLU A 219     -43.721  -6.657   5.635  1.00 69.30           O1-
ATOM   3410  H   GLU A 219     -39.648  -6.028   3.292  1.00 68.36           H  
ATOM   3411  HA  GLU A 219     -41.757  -5.336   1.484  1.00 68.77           H  
ATOM   3412  HB2 GLU A 219     -41.497  -5.434   4.473  1.00 68.74           H  
ATOM   3413  HB3 GLU A 219     -42.927  -4.676   3.732  1.00 68.74           H  
ATOM   3414  HG2 GLU A 219     -41.999  -7.546   3.505  1.00 69.07           H  
ATOM   3415  HG3 GLU A 219     -43.234  -6.840   2.435  1.00 69.07           H  
ATOM   3416  N   LEU A 220     -40.154  -2.863   2.865  1.00 69.24           N  
ATOM   3417  CA  LEU A 220     -39.958  -1.419   2.845  1.00 69.42           C  
ATOM   3418  C   LEU A 220     -39.357  -0.934   1.528  1.00 69.64           C  
ATOM   3419  O   LEU A 220     -39.742   0.119   1.017  1.00 69.59           O  
ATOM   3420  CB  LEU A 220     -39.073  -0.980   4.015  1.00 69.40           C  
ATOM   3421  CG  LEU A 220     -39.670  -0.943   5.426  1.00 69.29           C  
ATOM   3422  CD1 LEU A 220     -38.554  -0.877   6.458  1.00 69.08           C  
ATOM   3423  CD2 LEU A 220     -40.638   0.224   5.606  1.00 69.17           C  
ATOM   3424  H   LEU A 220     -39.460  -3.444   3.314  1.00 69.24           H  
ATOM   3425  HA  LEU A 220     -40.943  -0.964   2.945  1.00 69.42           H  
ATOM   3426  HB2 LEU A 220     -38.223  -1.662   4.046  1.00 69.40           H  
ATOM   3427  HB3 LEU A 220     -38.723   0.027   3.790  1.00 69.40           H  
ATOM   3428  HG  LEU A 220     -40.242  -1.859   5.572  1.00 69.29           H  
ATOM   3429 HD11 LEU A 220     -37.980   0.039   6.315  1.00 69.08           H  
ATOM   3430 HD12 LEU A 220     -37.898  -1.739   6.339  1.00 69.08           H  
ATOM   3431 HD13 LEU A 220     -38.984  -0.883   7.459  1.00 69.08           H  
ATOM   3432 HD21 LEU A 220     -40.104   1.164   5.468  1.00 69.17           H  
ATOM   3433 HD22 LEU A 220     -41.063   0.192   6.609  1.00 69.17           H  
ATOM   3434 HD23 LEU A 220     -41.438   0.149   4.870  1.00 69.17           H  
ATOM   3435  N   LEU A 221     -38.417  -1.705   0.987  1.00 69.94           N  
ATOM   3436  CA  LEU A 221     -37.677  -1.300  -0.211  1.00 70.32           C  
ATOM   3437  C   LEU A 221     -38.487  -1.389  -1.499  1.00 70.57           C  
ATOM   3438  O   LEU A 221     -38.407  -0.498  -2.345  1.00 70.65           O  
ATOM   3439  CB  LEU A 221     -36.382  -2.102  -0.351  1.00 70.30           C  
ATOM   3440  CG  LEU A 221     -35.265  -1.811   0.652  1.00 70.33           C  
ATOM   3441  CD1 LEU A 221     -34.195  -2.877   0.540  1.00 70.19           C  
ATOM   3442  CD2 LEU A 221     -34.675  -0.420   0.451  1.00 70.56           C  
ATOM   3443  H   LEU A 221     -38.207  -2.596   1.415  1.00 69.94           H  
ATOM   3444  HA  LEU A 221     -37.444  -0.245  -0.065  1.00 70.32           H  
ATOM   3445  HB2 LEU A 221     -36.639  -3.157  -0.258  1.00 70.30           H  
ATOM   3446  HB3 LEU A 221     -35.985  -1.911  -1.348  1.00 70.30           H  
ATOM   3447  HG  LEU A 221     -35.688  -1.832   1.656  1.00 70.33           H  
ATOM   3448 HD11 LEU A 221     -33.768  -2.860  -0.463  1.00 70.19           H  
ATOM   3449 HD12 LEU A 221     -34.636  -3.856   0.731  1.00 70.19           H  
ATOM   3450 HD13 LEU A 221     -33.411  -2.683   1.272  1.00 70.19           H  
ATOM   3451 HD21 LEU A 221     -34.238  -0.351  -0.545  1.00 70.56           H  
ATOM   3452 HD22 LEU A 221     -33.903  -0.241   1.200  1.00 70.56           H  
ATOM   3453 HD23 LEU A 221     -35.462   0.327   0.555  1.00 70.56           H  
ATOM   3454  N   THR A 222     -39.253  -2.469  -1.646  1.00 70.88           N  
ATOM   3455  CA  THR A 222     -40.091  -2.680  -2.828  1.00 71.15           C  
ATOM   3456  C   THR A 222     -41.544  -2.290  -2.548  1.00 71.40           C  
ATOM   3457  O   THR A 222     -42.471  -3.045  -2.855  1.00 71.45           O  
ATOM   3458  CB  THR A 222     -40.017  -4.142  -3.330  1.00 71.10           C  
ATOM   3459  OG1 THR A 222     -40.218  -5.038  -2.229  1.00 70.97           O  
ATOM   3460  CG2 THR A 222     -38.665  -4.427  -3.984  1.00 71.09           C  
ATOM   3461  H   THR A 222     -39.256  -3.167  -0.916  1.00 70.88           H  
ATOM   3462  HA  THR A 222     -39.702  -2.035  -3.615  1.00 71.15           H  
ATOM   3463  HB  THR A 222     -40.798  -4.292  -4.075  1.00 71.10           H  
ATOM   3464 HG21 THR A 222     -37.870  -4.282  -3.253  1.00 71.09           H  
ATOM   3465 HG22 THR A 222     -38.516  -3.746  -4.822  1.00 71.09           H  
ATOM   3466 HG23 THR A 222     -38.645  -5.456  -4.344  1.00 71.09           H  
ATOM   3467  HG1 THR A 222     -39.515  -4.880  -1.594  1.00 70.97           H  
ATOM   3468  N   HIS A 223     -41.720  -1.094  -1.980  1.00 71.70           N  
ATOM   3469  CA  HIS A 223     -43.019  -0.576  -1.534  1.00 71.98           C  
ATOM   3470  C   HIS A 223     -43.646  -1.499  -0.492  1.00 71.99           C  
ATOM   3471  O   HIS A 223     -44.513  -1.089   0.278  1.00 72.07           O  
ATOM   3472  CB  HIS A 223     -43.986  -0.367  -2.708  1.00 72.16           C  
ATOM   3473  CG  HIS A 223     -43.398   0.391  -3.859  1.00 72.85           C  
ATOM   3474  ND1 HIS A 223     -43.507   1.759  -3.983  1.00 73.58           N  
ATOM   3475  CD2 HIS A 223     -42.710  -0.032  -4.946  1.00 73.46           C  
ATOM   3476  CE1 HIS A 223     -42.905   2.148  -5.094  1.00 73.74           C  
ATOM   3477  NE2 HIS A 223     -42.414   1.080  -5.697  1.00 73.77           N  
ATOM   3478  H   HIS A 223     -40.907  -0.509  -1.849  1.00 71.70           H  
ATOM   3479  HA  HIS A 223     -42.835   0.396  -1.077  1.00 71.98           H  
ATOM   3480  HC  HIS A 223     -43.323  -2.528  -0.430  1.00 71.99           H  
ATOM   3481  HB2 HIS A 223     -44.853   0.184  -2.343  1.00 72.16           H  
ATOM   3482  HB3 HIS A 223     -44.302  -1.346  -3.069  1.00 72.16           H  
ATOM   3483  HD2 HIS A 223     -42.444  -1.052  -5.179  1.00 73.46           H  
ATOM   3484  HE2 HIS A 223     -41.904   1.081  -6.569  1.00 73.77           H  
ATOM   3485  HE1 HIS A 223     -42.828   3.165  -5.448  1.00 73.74           H  
TER    3486      HIS A 223 
HETATM 3487  CHA HEM A 300     -20.745 -18.744   7.985  1.00 65.50           C  
HETATM 3488  CHB HEM A 300     -23.153 -18.331   3.814  1.00 66.30           C  
HETATM 3489  CHC HEM A 300     -26.264 -15.269   5.924  1.00 65.76           C  
HETATM 3490  CHD HEM A 300     -24.627 -16.789  10.237  1.00 64.93           C  
HETATM 3491  C1A HEM A 300     -21.005 -18.715   6.630  1.00 65.78           C  
HETATM 3492  C2A HEM A 300     -20.066 -18.928   5.537  1.00 66.33           C  
HETATM 3493  C3A HEM A 300     -20.735 -18.809   4.384  1.00 66.24           C  
HETATM 3494  C4A HEM A 300     -22.120 -18.528   4.704  1.00 66.12           C  
HETATM 3495  CMA HEM A 300     -20.145 -18.951   2.960  1.00 66.06           C  
HETATM 3496  CAA HEM A 300     -18.551 -19.221   5.650  1.00 67.06           C  
HETATM 3497  CBA HEM A 300     -18.277 -20.530   6.379  1.00 68.22           C  
HETATM 3498  CGA HEM A 300     -16.991 -20.374   7.153  1.00 69.33           C  
HETATM 3499  O1A HEM A 300     -17.031 -20.432   8.416  1.00 69.91           O  
HETATM 3500  O2A HEM A 300     -15.925 -20.188   6.505  1.00 69.35           O1-
HETATM 3501  C1B HEM A 300     -24.127 -17.368   3.976  1.00 66.22           C  
HETATM 3502  C2B HEM A 300     -24.814 -16.648   2.925  1.00 66.26           C  
HETATM 3503  C3B HEM A 300     -25.676 -15.795   3.507  1.00 66.31           C  
HETATM 3504  C4B HEM A 300     -25.559 -15.949   4.948  1.00 66.04           C  
HETATM 3505  CMB HEM A 300     -24.567 -16.862   1.412  1.00 66.14           C  
HETATM 3506  CAB HEM A 300     -26.639 -14.814   2.794  1.00 66.64           C  
HETATM 3507  CBB HEM A 300     -26.228 -14.087   1.748  1.00 66.81           C  
HETATM 3508  C1C HEM A 300     -26.144 -15.453   7.289  1.00 65.30           C  
HETATM 3509  C2C HEM A 300     -26.988 -14.891   8.330  1.00 65.31           C  
HETATM 3510  C3C HEM A 300     -26.531 -15.317   9.512  1.00 65.18           C  
HETATM 3511  C4C HEM A 300     -25.383 -16.160   9.273  1.00 65.14           C  
HETATM 3512  CMC HEM A 300     -28.205 -13.961   8.114  1.00 65.63           C  
HETATM 3513  CAC HEM A 300     -27.109 -14.968  10.901  1.00 65.20           C  
HETATM 3514  CBC HEM A 300     -26.744 -13.820  11.480  1.00 65.55           C  
HETATM 3515  C1D HEM A 300     -23.414 -17.420  10.064  1.00 64.70           C  
HETATM 3516  C2D HEM A 300     -22.565 -17.914  11.126  1.00 64.63           C  
HETATM 3517  C3D HEM A 300     -21.347 -18.526  10.420  1.00 64.80           C  
HETATM 3518  C4D HEM A 300     -21.589 -18.342   9.004  1.00 65.09           C  
HETATM 3519  CMD HEM A 300     -22.823 -17.840  12.649  1.00 64.44           C  
HETATM 3520  CAD HEM A 300     -20.129 -19.203  11.087  1.00 64.77           C  
HETATM 3521  CBD HEM A 300     -20.428 -20.692  11.231  1.00 64.93           C  
HETATM 3522  CGD HEM A 300     -19.393 -21.370  12.093  1.00 65.20           C  
HETATM 3523  O1D HEM A 300     -19.746 -21.804  13.224  1.00 65.02           O  
HETATM 3524  O2D HEM A 300     -18.218 -21.484  11.647  1.00 65.10           O1-
HETATM 3525  NA  HEM A 300     -22.244 -18.472   6.078  1.00 65.67           N1+
HETATM 3526  NB  HEM A 300     -24.608 -16.919   5.191  1.00 65.88           N  
HETATM 3527  NC  HEM A 300     -25.181 -16.222   7.909  1.00 65.22           N  
HETATM 3528  ND  HEM A 300     -22.809 -17.692   8.844  1.00 64.99           N  
HETATM 3529 FE   HEM A 300     -23.731 -17.316   7.012  1.00 65.25          FE  
HETATM 3530  HHA HEM A 300     -19.778 -19.122   8.282  1.00 65.50           H  
HETATM 3531 HHB1 HEM A 300     -22.682 -18.119   2.854  1.00 66.30           H  
HETATM 3532 HHB2 HEM A 300     -23.682 -19.282   3.757  1.00 66.30           H  
HETATM 3533  HHC HEM A 300     -26.973 -14.526   5.589  1.00 65.76           H  
HETATM 3534  HHD HEM A 300     -25.029 -16.788  11.239  1.00 64.93           H  
HETATM 3535 HMA1 HEM A 300     -20.934 -18.801   2.223  1.00 66.06           H  
HETATM 3536 HMA2 HEM A 300     -19.721 -19.948   2.840  1.00 66.06           H  
HETATM 3537 HMA3 HEM A 300     -19.365 -18.204   2.814  1.00 66.06           H  
HETATM 3538 HAA1 HEM A 300     -18.128 -19.281   4.647  1.00 67.06           H  
HETATM 3539 HAA2 HEM A 300     -18.075 -18.407   6.197  1.00 67.06           H  
HETATM 3540 HBA1 HEM A 300     -18.178 -21.341   5.658  1.00 68.22           H  
HETATM 3541 HBA2 HEM A 300     -19.096 -20.750   7.064  1.00 68.22           H  
HETATM 3542 HMB1 HEM A 300     -25.213 -16.195   0.841  1.00 66.14           H  
HETATM 3543 HMB2 HEM A 300     -24.790 -17.896   1.150  1.00 66.14           H  
HETATM 3544 HMB3 HEM A 300     -23.524 -16.645   1.180  1.00 66.14           H  
HETATM 3545  HAB HEM A 300     -27.655 -14.715   3.145  1.00 66.64           H  
HETATM 3546 HBB1 HEM A 300     -26.911 -13.407   1.261  1.00 66.81           H  
HETATM 3547 HBB2 HEM A 300     -25.213 -14.180   1.391  1.00 66.81           H  
HETATM 3548 HMC1 HEM A 300     -28.640 -13.701   9.079  1.00 65.63           H  
HETATM 3549 HMC2 HEM A 300     -28.950 -14.473   7.506  1.00 65.63           H  
HETATM 3550 HMC3 HEM A 300     -27.882 -13.053   7.605  1.00 65.63           H  
HETATM 3551  HAC HEM A 300     -27.796 -15.639  11.395  1.00 65.20           H  
HETATM 3552 HBC1 HEM A 300     -27.136 -13.556  12.451  1.00 65.55           H  
HETATM 3553 HBC2 HEM A 300     -26.057 -13.156  10.977  1.00 65.55           H  
HETATM 3554 HMD1 HEM A 300     -21.992 -18.303  13.181  1.00 64.44           H  
HETATM 3555 HMD2 HEM A 300     -23.746 -18.368  12.887  1.00 64.44           H  
HETATM 3556 HMD3 HEM A 300     -22.913 -16.797  12.952  1.00 64.44           H  
HETATM 3557 HAD1 HEM A 300     -19.244 -19.063  10.466  1.00 64.77           H  
HETATM 3558 HAD2 HEM A 300     -19.956 -18.765  12.070  1.00 64.77           H  
HETATM 3559 HBD1 HEM A 300     -20.427 -21.153  10.243  1.00 64.93           H  
HETATM 3560 HBD2 HEM A 300     -21.410 -20.816  11.689  1.00 64.93           H  
HETATM 3561  C   3TG A 301     -23.878 -11.335   6.930  1.00 73.12           C  
HETATM 3562  N   3TG A 301     -22.521 -13.384   6.890  1.00 73.02           N1+
HETATM 3563  O   3TG A 301     -24.723 -11.927   6.273  1.00 73.28           O  
HETATM 3564  CA  3TG A 301     -22.659 -12.050   7.464  1.00 73.12           C  
HETATM 3565  CAB 3TG A 301     -24.066  -6.042   4.008  1.00 71.00           C  
HETATM 3566  CAC 3TG A 301     -28.048  -8.122   9.613  1.00 73.51           C  
HETATM 3567  CAD 3TG A 301     -25.033  -6.957   3.595  1.00 71.09           C  
HETATM 3568  CAE 3TG A 301     -23.480  -6.171   5.265  1.00 71.13           C  
HETATM 3569  CAF 3TG A 301     -27.556  -9.425   9.549  1.00 73.45           C  
HETATM 3570  CAG 3TG A 301     -27.628  -7.173   8.681  1.00 73.41           C  
HETATM 3571  CAH 3TG A 301     -22.102 -15.039   5.513  1.00 73.12           C  
HETATM 3572  CAI 3TG A 301     -25.413  -8.000   4.434  1.00 71.38           C  
HETATM 3573  CAJ 3TG A 301     -23.856  -7.214   6.106  1.00 71.26           C  
HETATM 3574  CAK 3TG A 301     -26.645  -9.786   8.556  1.00 73.17           C  
HETATM 3575  CAL 3TG A 301     -26.719  -7.538   7.688  1.00 73.17           C  
HETATM 3576  CAM 3TG A 301     -22.095 -13.668   5.657  1.00 73.08           C  
HETATM 3577  CAN 3TG A 301     -22.796 -14.527   7.521  1.00 72.97           C  
HETATM 3578  CAO 3TG A 301     -24.014  -9.863   7.236  1.00 73.08           C  
HETATM 3579  NAQ 3TG A 301     -22.543 -15.551   6.679  1.00 73.06           N  
HETATM 3580  CAS 3TG A 301     -24.829  -8.130   5.694  1.00 71.76           C  
HETATM 3581  CAT 3TG A 301     -26.220  -8.843   7.619  1.00 72.90           C  
HETATM 3582  CAU 3TG A 301     -25.248  -9.253   6.571  1.00 72.59           C  
HETATM 3583  HA1 3TG A 301     -22.748 -12.139   8.547  1.00 73.12           H  
HETATM 3584  HA2 3TG A 301     -21.772 -11.466   7.219  1.00 73.12           H  
HETATM 3585  HAB 3TG A 301     -23.772  -5.234   3.354  1.00 71.00           H  
HETATM 3586  HAC 3TG A 301     -28.754  -7.848  10.383  1.00 73.51           H  
HETATM 3587  HAD 3TG A 301     -25.489  -6.856   2.621  1.00 71.09           H  
HETATM 3588  HAE 3TG A 301     -22.733  -5.461   5.587  1.00 71.13           H  
HETATM 3589  HAF 3TG A 301     -27.882 -10.158  10.272  1.00 73.45           H  
HETATM 3590  HAG 3TG A 301     -28.004  -6.162   8.728  1.00 73.41           H  
HETATM 3591  HAH 3TG A 301     -21.810 -15.596   4.635  1.00 73.12           H  
HETATM 3592  HAI 3TG A 301     -26.160  -8.709   4.110  1.00 71.38           H  
HETATM 3593  HAJ 3TG A 301     -23.396  -7.316   7.078  1.00 71.26           H  
HETATM 3594  HAK 3TG A 301     -26.268 -10.797   8.512  1.00 73.17           H  
HETATM 3595  HAL 3TG A 301     -26.397  -6.804   6.964  1.00 73.17           H  
HETATM 3596  HAM 3TG A 301     -21.798 -12.951   4.906  1.00 73.08           H  
HETATM 3597  HAN 3TG A 301     -23.159 -14.617   8.534  1.00 72.97           H  
HETATM 3598 HAO1 3TG A 301     -24.095  -9.734   8.315  1.00 73.08           H  
HETATM 3599 HAO2 3TG A 301     -23.126  -9.345   6.874  1.00 73.08           H  
HETATM 3600  HAQ 3TG A 301     -22.663 -16.532   6.887  1.00 73.06           H  
HETATM 3601  HAU 3TG A 301     -25.751  -9.983   5.937  1.00 72.59           H  
HETATM 3602  O1  HEZ A 234     -16.534  -2.743  22.811  1.00 47.25           O  
HETATM 3603  C1  HEZ A 234     -17.435  -3.464  23.659  1.00 47.41           C  
HETATM 3604  C2  HEZ A 234     -17.045  -4.939  23.700  1.00 47.45           C  
HETATM 3605  C3  HEZ A 234     -17.508  -5.670  22.444  1.00 47.41           C  
HETATM 3606  C4  HEZ A 234     -16.545  -6.777  22.038  1.00 47.26           C  
HETATM 3607  C5  HEZ A 234     -17.152  -8.150  22.290  1.00 48.06           C  
HETATM 3608  C6  HEZ A 234     -16.214  -9.259  21.826  1.00 48.84           C  
HETATM 3609  O6  HEZ A 234     -16.718 -10.543  22.224  1.00 49.90           O  
HETATM 3610  H1  HEZ A 234     -16.810  -1.823  22.810  1.00 47.25           H  
HETATM 3611  H11 HEZ A 234     -17.391  -3.051  24.667  1.00 47.41           H  
HETATM 3612  H12 HEZ A 234     -18.449  -3.369  23.271  1.00 47.41           H  
HETATM 3613  H21 HEZ A 234     -15.961  -5.017  23.777  1.00 47.45           H  
HETATM 3614  H22 HEZ A 234     -17.506  -5.404  24.572  1.00 47.45           H  
HETATM 3615  H31 HEZ A 234     -18.488  -6.108  22.634  1.00 47.41           H  
HETATM 3616  H32 HEZ A 234     -17.583  -4.952  21.627  1.00 47.41           H  
HETATM 3617  H41 HEZ A 234     -15.627  -6.681  22.618  1.00 47.26           H  
HETATM 3618  H42 HEZ A 234     -16.316  -6.678  20.977  1.00 47.26           H  
HETATM 3619  H51 HEZ A 234     -18.093  -8.229  21.745  1.00 48.06           H  
HETATM 3620  H52 HEZ A 234     -17.339  -8.266  23.358  1.00 48.06           H  
HETATM 3621  H61 HEZ A 234     -15.230  -9.106  22.270  1.00 48.84           H  
HETATM 3622  H62 HEZ A 234     -16.131  -9.227  20.740  1.00 48.84           H  
HETATM 3623  H6  HEZ A 234     -16.782 -10.546  23.182  1.00 49.90           H  
HETATM 3624  O   HOH A 235      -5.609 -15.693   6.762  1.00 28.34           O  
HETATM 3625  H1  HOH A 235      -4.649 -15.693   6.762  1.00 28.34           H  
HETATM 3626  H2  HOH A 235      -5.899 -15.046   7.409  1.00 28.34           H  
HETATM 3627  O   HOH A 236      -7.998 -15.827   7.106  1.00 29.76           O  
HETATM 3628  H1  HOH A 236      -7.038 -15.827   7.106  1.00 29.76           H  
HETATM 3629  H2  HOH A 236      -8.288 -15.180   7.753  1.00 29.76           H  
HETATM 3630  O   HOH A 237     -18.850 -21.544  -5.794  1.00 43.13           O  
HETATM 3631  H1  HOH A 237     -17.890 -21.544  -5.794  1.00 43.13           H  
HETATM 3632  H2  HOH A 237     -19.140 -20.897  -5.147  1.00 43.13           H  
HETATM 3633  O   HOH A 238     -20.807 -20.662  -7.370  1.00 56.31           O  
HETATM 3634  H1  HOH A 238     -19.847 -20.662  -7.370  1.00 56.31           H  
HETATM 3635  H2  HOH A 238     -21.097 -20.015  -6.723  1.00 56.31           H  
HETATM 3636  O   HOH A 239      -6.137 -11.439  16.276  1.00 42.19           O  
HETATM 3637  H1  HOH A 239      -5.177 -11.439  16.276  1.00 42.19           H  
HETATM 3638  H2  HOH A 239      -6.427 -10.792  16.923  1.00 42.19           H  
HETATM 3639  O   HOH A 240      -5.976 -14.650  16.635  1.00 50.17           O  
HETATM 3640  H1  HOH A 240      -5.016 -14.650  16.635  1.00 50.17           H  
HETATM 3641  H2  HOH A 240      -6.266 -14.003  17.282  1.00 50.17           H  
HETATM 3642  O   HOH A 241     -30.798   3.755  -3.290  1.00 45.10           O  
HETATM 3643  H1  HOH A 241     -29.838   3.755  -3.290  1.00 45.10           H  
HETATM 3644  H2  HOH A 241     -31.088   4.402  -2.643  1.00 45.10           H  
HETATM 3645  O   HOH A 242     -13.887  -2.646  28.206  1.00 54.39           O  
HETATM 3646  H1  HOH A 242     -12.927  -2.646  28.206  1.00 54.39           H  
HETATM 3647  H2  HOH A 242     -14.177  -1.999  28.853  1.00 54.39           H  
HETATM 3648  O   HOH A 243     -14.903 -27.852  28.090  1.00 41.99           O  
HETATM 3649  H1  HOH A 243     -13.943 -27.852  28.090  1.00 41.99           H  
HETATM 3650  H2  HOH A 243     -15.193 -27.205  28.737  1.00 41.99           H  
HETATM 3651  O   HOH A 244     -14.084 -21.348   9.853  1.00 45.41           O  
HETATM 3652  H1  HOH A 244     -13.124 -21.348   9.853  1.00 45.41           H  
HETATM 3653  H2  HOH A 244     -14.374 -20.701  10.500  1.00 45.41           H  
HETATM 3654  O   HOH A 245     -26.846  14.536   8.231  1.00 36.33           O  
HETATM 3655  H1  HOH A 245     -25.886  14.536   8.231  1.00 36.33           H  
HETATM 3656  H2  HOH A 245     -27.136  15.183   8.878  1.00 36.33           H  
HETATM 3657  O   HOH A 246     -11.261 -26.649  21.634  1.00 51.63           O  
HETATM 3658  H1  HOH A 246     -10.301 -26.649  21.634  1.00 51.63           H  
HETATM 3659  H2  HOH A 246     -11.551 -26.002  22.281  1.00 51.63           H  
HETATM 3660  O   HOH A 247      -8.612 -13.407   6.791  1.00 54.30           O  
HETATM 3661  H1  HOH A 247      -7.652 -13.407   6.791  1.00 54.30           H  
HETATM 3662  H2  HOH A 247      -8.902 -12.760   7.438  1.00 54.30           H  
HETATM 3663  O   HOH A 248      -5.302 -13.249  14.437  1.00 56.52           O  
HETATM 3664  H1  HOH A 248      -4.342 -13.249  14.437  1.00 56.52           H  
HETATM 3665  H2  HOH A 248      -5.592 -12.602  15.084  1.00 56.52           H  
HETATM 3666  O   HOH B 234       9.450   5.916  24.589  1.00 38.88           O  
HETATM 3667  H1  HOH B 234      10.410   5.916  24.589  1.00 38.88           H  
HETATM 3668  H2  HOH B 234       9.160   6.563  25.236  1.00 38.88           H  
HETATM 3669  O   HOH B 235       8.258   6.940  26.755  1.00 35.44           O  
HETATM 3670  H1  HOH B 235       9.218   6.940  26.755  1.00 35.44           H  
HETATM 3671  H2  HOH B 235       7.968   7.587  27.402  1.00 35.44           H  
HETATM 3672  O   HOH B 236     -19.496  21.681  11.064  1.00 49.11           O  
HETATM 3673  H1  HOH B 236     -18.536  21.681  11.064  1.00 49.11           H  
HETATM 3674  H2  HOH B 236     -19.786  22.328  11.711  1.00 49.11           H  
HETATM 3675  O   HOH B 237     -19.551  18.967  10.495  1.00 49.16           O  
HETATM 3676  H1  HOH B 237     -18.591  18.967  10.495  1.00 49.16           H  
HETATM 3677  H2  HOH B 237     -19.841  19.614  11.142  1.00 49.16           H  
HETATM 3678  O   HOH B 238      -9.749  39.846  32.627  1.00 43.75           O  
HETATM 3679  H1  HOH B 238      -8.789  39.846  32.627  1.00 43.75           H  
HETATM 3680  H2  HOH B 238     -10.039  40.493  33.274  1.00 43.75           H  
HETATM 3681  O   HOH B 239      10.355  15.161  26.376  1.00 24.45           O  
HETATM 3682  H1  HOH B 239      11.315  15.161  26.376  1.00 24.45           H  
HETATM 3683  H2  HOH B 239      10.065  15.808  27.023  1.00 24.45           H  
HETATM 3684  O   HOH B 240      -2.852   1.066  23.521  1.00 39.33           O  
HETATM 3685  H1  HOH B 240      -1.892   1.066  23.521  1.00 39.33           H  
HETATM 3686  H2  HOH B 240      -3.142   1.713  24.168  1.00 39.33           H  
HETATM 3687  O   HOH B 241      14.614  12.920  14.222  1.00 39.63           O  
HETATM 3688  H1  HOH B 241      15.574  12.920  14.222  1.00 39.63           H  
HETATM 3689  H2  HOH B 241      14.324  13.567  14.869  1.00 39.63           H  
HETATM 3690  O   HOH B 242       5.935   2.343  28.217  1.00 50.17           O  
HETATM 3691  H1  HOH B 242       6.895   2.343  28.217  1.00 50.17           H  
HETATM 3692  H2  HOH B 242       5.645   2.990  28.864  1.00 50.17           H  
HETATM 3693  O   HOH B 243      -1.494 -13.698  13.603  1.00 49.15           O  
HETATM 3694  H1  HOH B 243      -0.534 -13.698  13.603  1.00 49.15           H  
HETATM 3695  H2  HOH B 243      -1.784 -13.051  14.250  1.00 49.15           H  
HETATM 3696  O   HOH B 244      -2.249 -13.117  16.106  1.00 47.22           O  
HETATM 3697  H1  HOH B 244      -1.289 -13.117  16.106  1.00 47.22           H  
HETATM 3698  H2  HOH B 244      -2.539 -12.470  16.753  1.00 47.22           H  
HETATM 3699  O   HOH B 245      -2.989 -15.489  15.031  1.00 43.90           O  
HETATM 3700  H1  HOH B 245      -2.029 -15.489  15.031  1.00 43.90           H  
HETATM 3701  H2  HOH B 245      -3.279 -14.842  15.678  1.00 43.90           H  
HETATM 3702  N     *     0     -23.372  -9.720   6.857  1.00  0.00           N  
HETATM 3703  C     *     0     -22.854 -11.022   6.906  1.00  0.00           C  
HETATM 3704  C     *     0     -23.759 -12.182   6.494  1.00  0.00           C  
HETATM 3705  O     *     0     -21.683 -11.241   7.237  1.00  0.00           O  
HETATM 3706  N     *     0     -23.015 -13.429   6.397  1.00  0.00           N  
HETATM 3707  C     *     0     -23.532 -14.691   6.348  1.00  0.00           C  
HETATM 3708  N     *     0     -22.594 -15.587   6.127  1.00  0.00           N  
HETATM 3709  C     *     0     -21.438 -14.860   6.032  1.00  0.00           C  
HETATM 3710  C     *     0     -21.659 -13.535   6.310  1.00  0.00           C  
HETATM 3711  C     *     0     -22.524  -8.673   7.424  1.00  0.00           C  
HETATM 3712  C     *     0     -24.694  -9.352   6.295  1.00  0.00           C  
HETATM 3713  C     *     0     -24.748  -8.328   5.150  1.00  0.00           C  
HETATM 3714  C     *     0     -25.659  -8.987   7.412  1.00  0.00           C  
HETATM 3715  C     *     0     -25.989  -8.166   4.510  1.00  0.00           C  
HETATM 3716  C     *     0     -26.205  -7.147   3.594  1.00  0.00           C  
HETATM 3717  C     *     0     -25.185  -6.260   3.295  1.00  0.00           C  
HETATM 3718  C     *     0     -23.935  -6.432   3.861  1.00  0.00           C  
HETATM 3719  C     *     0     -23.724  -7.446   4.791  1.00  0.00           C  
HETATM 3720  C     *     0     -26.019  -7.652   7.629  1.00  0.00           C  
HETATM 3721  C     *     0     -26.960  -7.315   8.579  1.00  0.00           C  
HETATM 3722  C     *     0     -27.473  -8.304   9.394  1.00  0.00           C  
HETATM 3723  C     *     0     -27.151  -9.639   9.192  1.00  0.00           C  
HETATM 3724  C     *     0     -26.236  -9.981   8.205  1.00  0.00           C  
HETATM 3725  I     *     0     -28.577  -7.714  10.982  1.00  0.00           I  
HETATM 3726  H     *     0     -24.211 -12.014   5.514  1.00  0.00           H  
HETATM 3727  H     *     0     -24.537 -12.340   7.243  1.00  0.00           H  
HETATM 3728  H     *     0     -24.590 -14.898   6.455  1.00  0.00           H  
HETATM 3729  H     *     0     -20.497 -15.323   5.779  1.00  0.00           H  
HETATM 3730  H     *     0     -21.005 -12.675   6.356  1.00  0.00           H  
HETATM 3731  H     *     0     -23.097  -7.775   7.665  1.00  0.00           H  
HETATM 3732  H     *     0     -21.717  -8.447   6.722  1.00  0.00           H  
HETATM 3733  H     *     0     -22.036  -9.029   8.329  1.00  0.00           H  
HETATM 3734  H     *     0     -25.113 -10.251   5.833  1.00  0.00           H  
HETATM 3735  H     *     0     -26.829  -8.801   4.782  1.00  0.00           H  
HETATM 3736  H     *     0     -27.183  -7.024   3.155  1.00  0.00           H  
HETATM 3737  H     *     0     -25.368  -5.414   2.643  1.00  0.00           H  
HETATM 3738  H     *     0     -23.134  -5.755   3.598  1.00  0.00           H  
HETATM 3739  H     *     0     -22.742  -7.497   5.234  1.00  0.00           H  
HETATM 3740  H     *     0     -25.572  -6.847   7.055  1.00  0.00           H  
HETATM 3741  H     *     0     -27.232  -6.273   8.710  1.00  0.00           H  
HETATM 3742  H     *     0     -27.581 -10.429   9.798  1.00  0.00           H  
HETATM 3743  H     *     0     -25.998 -11.028   8.059  1.00  0.00           H  
TER    3744        *     0 
HETATM 3745  N     *     0     -23.952 -10.452   6.531  1.00  0.00           N  
HETATM 3746  C     *     0     -24.286 -11.798   6.332  1.00  0.00           C  
HETATM 3747  C     *     0     -23.584 -12.847   7.167  1.00  0.00           C  
HETATM 3748  O     *     0     -25.187 -12.160   5.568  1.00  0.00           O  
HETATM 3749  N     *     0     -22.794 -13.805   6.416  1.00  0.00           N  
HETATM 3750  C     *     0     -22.530 -15.115   6.691  1.00  0.00           C  
HETATM 3751  N     *     0     -21.871 -15.695   5.711  1.00  0.00           N  
HETATM 3752  C     *     0     -21.688 -14.709   4.781  1.00  0.00           C  
HETATM 3753  C     *     0     -22.163 -13.508   5.239  1.00  0.00           C  
HETATM 3754  C     *     0     -22.741 -10.009   7.222  1.00  0.00           C  
HETATM 3755  C     *     0     -24.933  -9.427   6.073  1.00  0.00           C  
HETATM 3756  C     *     0     -24.344  -8.154   5.462  1.00  0.00           C  
HETATM 3757  C     *     0     -25.957  -9.090   7.163  1.00  0.00           C  
HETATM 3758  C     *     0     -24.693  -7.812   4.148  1.00  0.00           C  
HETATM 3759  C     *     0     -24.447  -6.535   3.664  1.00  0.00           C  
HETATM 3760  C     *     0     -23.819  -5.597   4.464  1.00  0.00           C  
HETATM 3761  C     *     0     -23.397  -5.934   5.742  1.00  0.00           C  
HETATM 3762  C     *     0     -23.665  -7.201   6.243  1.00  0.00           C  
HETATM 3763  C     *     0     -26.668  -7.877   7.110  1.00  0.00           C  
HETATM 3764  C     *     0     -27.463  -7.461   8.165  1.00  0.00           C  
HETATM 3765  C     *     0     -27.630  -8.306   9.243  1.00  0.00           C  
HETATM 3766  C     *     0     -27.125  -9.595   9.217  1.00  0.00           C  
HETATM 3767  C     *     0     -26.251  -9.974   8.206  1.00  0.00           C  
HETATM 3768  I     *     0     -28.504  -7.589  10.924  1.00  0.00           I  
HETATM 3769  H     *     0     -24.363 -13.416   7.681  1.00  0.00           H  
HETATM 3770  H     *     0     -22.959 -12.445   7.964  1.00  0.00           H  
HETATM 3771  H     *     0     -22.841 -15.610   7.602  1.00  0.00           H  
HETATM 3772  H     *     0     -21.229 -14.916   3.828  1.00  0.00           H  
HETATM 3773  H     *     0     -22.166 -12.514   4.818  1.00  0.00           H  
HETATM 3774  H     *     0     -23.040  -9.488   8.129  1.00  0.00           H  
HETATM 3775  H     *     0     -22.175  -9.322   6.592  1.00  0.00           H  
HETATM 3776  H     *     0     -22.057 -10.822   7.455  1.00  0.00           H  
HETATM 3777  H     *     0     -25.537  -9.901   5.289  1.00  0.00           H  
HETATM 3778  H     *     0     -25.241  -8.503   3.519  1.00  0.00           H  
HETATM 3779  H     *     0     -24.812  -6.239   2.693  1.00  0.00           H  
HETATM 3780  H     *     0     -23.715  -4.579   4.108  1.00  0.00           H  
HETATM 3781  H     *     0     -22.914  -5.189   6.367  1.00  0.00           H  
HETATM 3782  H     *     0     -23.421  -7.400   7.283  1.00  0.00           H  
HETATM 3783  H     *     0     -26.573  -7.211   6.260  1.00  0.00           H  
HETATM 3784  H     *     0     -27.920  -6.477   8.142  1.00  0.00           H  
HETATM 3785  H     *     0     -27.364 -10.310   9.995  1.00  0.00           H  
HETATM 3786  H     *     0     -25.814 -10.964   8.264  1.00  0.00           H  
TER    3787        *     0 
HETATM 3788  N     *     0     -24.236 -10.903   6.616  1.00  0.00           N  
HETATM 3789  C     *     0     -23.094 -11.628   6.984  1.00  0.00           C  
HETATM 3790  C     *     0     -23.278 -13.117   7.207  1.00  0.00           C  
HETATM 3791  O     *     0     -21.994 -11.111   7.193  1.00  0.00           O  
HETATM 3792  N     *     0     -22.557 -13.960   6.274  1.00  0.00           N  
HETATM 3793  C     *     0     -22.527 -15.324   6.248  1.00  0.00           C  
HETATM 3794  N     *     0     -21.827 -15.776   5.232  1.00  0.00           N  
HETATM 3795  C     *     0     -21.375 -14.654   4.594  1.00  0.00           C  
HETATM 3796  C     *     0     -21.755 -13.516   5.262  1.00  0.00           C  
HETATM 3797  C     *     0     -25.375 -11.539   5.959  1.00  0.00           C  
HETATM 3798  C     *     0     -24.317  -9.459   6.963  1.00  0.00           C  
HETATM 3799  C     *     0     -24.056  -8.460   5.846  1.00  0.00           C  
HETATM 3800  C     *     0     -25.604  -9.109   7.709  1.00  0.00           C  
HETATM 3801  C     *     0     -24.741  -8.506   4.628  1.00  0.00           C  
HETATM 3802  C     *     0     -24.719  -7.433   3.742  1.00  0.00           C  
HETATM 3803  C     *     0     -24.041  -6.272   4.081  1.00  0.00           C  
HETATM 3804  C     *     0     -23.382  -6.196   5.304  1.00  0.00           C  
HETATM 3805  C     *     0     -23.335  -7.297   6.154  1.00  0.00           C  
HETATM 3806  C     *     0     -26.190 -10.046   8.558  1.00  0.00           C  
HETATM 3807  C     *     0     -27.246  -9.681   9.370  1.00  0.00           C  
HETATM 3808  C     *     0     -27.644  -8.356   9.412  1.00  0.00           C  
HETATM 3809  C     *     0     -27.182  -7.438   8.495  1.00  0.00           C  
HETATM 3810  C     *     0     -26.168  -7.822   7.644  1.00  0.00           C  
HETATM 3811  I     *     0     -28.657  -7.656  11.006  1.00  0.00           I  
HETATM 3812  H     *     0     -24.315 -13.433   7.189  1.00  0.00           H  
HETATM 3813  H     *     0     -22.910 -13.339   8.217  1.00  0.00           H  
HETATM 3814  H     *     0     -23.031 -15.944   6.975  1.00  0.00           H  
HETATM 3815  H     *     0     -20.820 -14.722   3.673  1.00  0.00           H  
HETATM 3816  H     *     0     -21.580 -12.468   5.066  1.00  0.00           H  
HETATM 3817  H     *     0     -26.124 -10.806   5.659  1.00  0.00           H  
HETATM 3818  H     *     0     -25.863 -12.231   6.646  1.00  0.00           H  
HETATM 3819  H     *     0     -25.022 -12.092   5.089  1.00  0.00           H  
HETATM 3820  H     *     0     -23.522  -9.298   7.705  1.00  0.00           H  
HETATM 3821  H     *     0     -25.341  -9.364   4.379  1.00  0.00           H  
HETATM 3822  H     *     0     -25.283  -7.494   2.819  1.00  0.00           H  
HETATM 3823  H     *     0     -24.068  -5.412   3.421  1.00  0.00           H  
HETATM 3824  H     *     0     -22.931  -5.265   5.628  1.00  0.00           H  
HETATM 3825  H     *     0     -22.839  -7.196   7.116  1.00  0.00           H  
HETATM 3826  H     *     0     -25.794 -11.053   8.658  1.00  0.00           H  
HETATM 3827  H     *     0     -27.641 -10.427  10.043  1.00  0.00           H  
HETATM 3828  H     *     0     -27.516  -6.406   8.498  1.00  0.00           H  
HETATM 3829  H     *     0     -25.780  -7.050   6.990  1.00  0.00           H  
TER    3830        *     0 
HETATM 3831  N     *     0     -23.525 -10.158   6.809  1.00  0.00           N  
HETATM 3832  C     *     0     -24.150 -11.354   6.454  1.00  0.00           C  
HETATM 3833  C     *     0     -23.673 -12.597   7.181  1.00  0.00           C  
HETATM 3834  O     *     0     -25.123 -11.423   5.701  1.00  0.00           O  
HETATM 3835  N     *     0     -22.959 -13.573   6.381  1.00  0.00           N  
HETATM 3836  C     *     0     -22.880 -14.924   6.542  1.00  0.00           C  
HETATM 3837  N     *     0     -22.230 -15.494   5.548  1.00  0.00           N  
HETATM 3838  C     *     0     -21.832 -14.460   4.748  1.00  0.00           C  
HETATM 3839  C     *     0     -22.205 -13.254   5.283  1.00  0.00           C  
HETATM 3840  C     *     0     -22.121 -10.083   7.204  1.00  0.00           C  
HETATM 3841  C     *     0     -24.240  -8.873   6.800  1.00  0.00           C  
HETATM 3842  C     *     0     -24.459  -8.217   5.446  1.00  0.00           C  
HETATM 3843  C     *     0     -25.485  -8.774   7.669  1.00  0.00           C  
HETATM 3844  C     *     0     -23.592  -7.193   5.042  1.00  0.00           C  
HETATM 3845  C     *     0     -23.941  -6.349   3.996  1.00  0.00           C  
HETATM 3846  C     *     0     -25.168  -6.500   3.367  1.00  0.00           C  
HETATM 3847  C     *     0     -26.007  -7.551   3.704  1.00  0.00           C  
HETATM 3848  C     *     0     -25.646  -8.419   4.729  1.00  0.00           C  
HETATM 3849  C     *     0     -26.054  -9.820   8.390  1.00  0.00           C  
HETATM 3850  C     *     0     -27.124  -9.573   9.241  1.00  0.00           C  
HETATM 3851  C     *     0     -27.580  -8.273   9.406  1.00  0.00           C  
HETATM 3852  C     *     0     -27.133  -7.247   8.604  1.00  0.00           C  
HETATM 3853  C     *     0     -26.074  -7.500   7.761  1.00  0.00           C  
HETATM 3854  I     *     0     -28.681  -7.764  11.017  1.00  0.00           I  
HETATM 3855  H     *     0     -24.558 -13.103   7.577  1.00  0.00           H  
HETATM 3856  H     *     0     -23.055 -12.348   8.049  1.00  0.00           H  
HETATM 3857  H     *     0     -23.316 -15.449   7.381  1.00  0.00           H  
HETATM 3858  H     *     0     -21.305 -14.636   3.824  1.00  0.00           H  
HETATM 3859  H     *     0     -22.050 -12.233   4.967  1.00  0.00           H  
HETATM 3860  H     *     0     -22.054  -9.734   8.226  1.00  0.00           H  
HETATM 3861  H     *     0     -21.620  -9.324   6.597  1.00  0.00           H  
HETATM 3862  H     *     0     -21.599 -11.033   7.083  1.00  0.00           H  
HETATM 3863  H     *     0     -23.558  -8.198   7.343  1.00  0.00           H  
HETATM 3864  H     *     0     -22.685  -6.998   5.605  1.00  0.00           H  
HETATM 3865  H     *     0     -23.300  -5.528   3.710  1.00  0.00           H  
HETATM 3866  H     *     0     -25.485  -5.762   2.642  1.00  0.00           H  
HETATM 3867  H     *     0     -26.964  -7.664   3.207  1.00  0.00           H  
HETATM 3868  H     *     0     -26.354  -9.182   5.039  1.00  0.00           H  
HETATM 3869  H     *     0     -25.661 -10.828   8.362  1.00  0.00           H  
HETATM 3870  H     *     0     -27.520 -10.394   9.828  1.00  0.00           H  
HETATM 3871  H     *     0     -27.511  -6.234   8.698  1.00  0.00           H  
HETATM 3872  H     *     0     -25.652  -6.670   7.207  1.00  0.00           H  
CONECT  243 3529
CONECT 3487 3530 3491 3491 3518
CONECT 3488 3531 3532 3494 3501
CONECT 3489 3533 3504 3508 3508
CONECT 3490 3534 3511 3511 3515
CONECT 3491 3487 3487 3492 3525
CONECT 3492 3491 3493 3493 3496
CONECT 3493 3492 3492 3494 3495
CONECT 3494 3488 3493 3525 3525
CONECT 3495 3493 3535 3536 3537
CONECT 3496 3492 3538 3539 3497
CONECT 3497 3496 3540 3541 3498
CONECT 3498 3497 3499 3499 3500
CONECT 3499 3498 3498
CONECT 3500 3498
CONECT 3501 3488 3502 3502 3526
CONECT 3502 3501 3501 3503 3505
CONECT 3503 3502 3504 3504 3506
CONECT 3504 3489 3503 3503 3526
CONECT 3505 3502 3542 3543 3544
CONECT 3506 3503 3545 3507 3507
CONECT 3507 3506 3506 3546 3547
CONECT 3508 3489 3489 3509 3527
CONECT 3509 3508 3510 3510 3512
CONECT 3510 3509 3509 3511 3513
CONECT 3511 3490 3490 3510 3527
CONECT 3512 3509 3548 3549 3550
CONECT 3513 3510 3551 3514 3514
CONECT 3514 3513 3513 3552 3553
CONECT 3515 3490 3516 3516 3528
CONECT 3516 3515 3515 3517 3519
CONECT 3517 3516 3518 3518 3520
CONECT 3518 3487 3517 3517 3528
CONECT 3519 3516 3554 3555 3556
CONECT 3520 3517 3557 3558 3521
CONECT 3521 3520 3559 3560 3522
CONECT 3522 3521 3523 3523 3524
CONECT 3523 3522 3522
CONECT 3524 3522
CONECT 3525 3491 3494 3494 3529
CONECT 3526 3501 3504 3529
CONECT 3527 3508 3511 3529
CONECT 3528 3515 3518 3529
CONECT 3529  243 3525 3526 3527 3528
CONECT 3530 3487
CONECT 3531 3488
CONECT 3532 3488
CONECT 3533 3489
CONECT 3534 3490
CONECT 3535 3495
CONECT 3536 3495
CONECT 3537 3495
CONECT 3538 3496
CONECT 3539 3496
CONECT 3540 3497
CONECT 3541 3497
CONECT 3542 3505
CONECT 3543 3505
CONECT 3544 3505
CONECT 3545 3506
CONECT 3546 3507
CONECT 3547 3507
CONECT 3548 3512
CONECT 3549 3512
CONECT 3550 3512
CONECT 3551 3513
CONECT 3552 3514
CONECT 3553 3514
CONECT 3554 3519
CONECT 3555 3519
CONECT 3556 3519
CONECT 3557 3520
CONECT 3558 3520
CONECT 3559 3521
CONECT 3560 3521
CONECT 3561 3563 3563 3564 3578
CONECT 3562 3564 3576 3577 3577
CONECT 3563 3561 3561
CONECT 3564 3561 3562 3583 3584
CONECT 3565 3585 3567 3567 3568
CONECT 3566 3586 3569 3569 3570
CONECT 3567 3565 3565 3587 3572
CONECT 3568 3565 3588 3573 3573
CONECT 3569 3566 3566 3589 3574
CONECT 3570 3566 3590 3575 3575
CONECT 3571 3591 3576 3576 3579
CONECT 3572 3567 3592 3580 3580
CONECT 3573 3568 3568 3593 3580
CONECT 3574 3569 3594 3581 3581
CONECT 3575 3570 3570 3595 3581
CONECT 3576 3562 3571 3571 3596
CONECT 3577 3562 3562 3597 3579
CONECT 3578 3561 3598 3599 3582
CONECT 3579 3571 3577 3600
CONECT 3580 3572 3572 3573 3582
CONECT 3581 3574 3574 3575 3582
CONECT 3582 3578 3580 3581 3601
CONECT 3583 3564
CONECT 3584 3564
CONECT 3585 3565
CONECT 3586 3566
CONECT 3587 3567
CONECT 3588 3568
CONECT 3589 3569
CONECT 3590 3570
CONECT 3591 3571
CONECT 3592 3572
CONECT 3593 3573
CONECT 3594 3574
CONECT 3595 3575
CONECT 3596 3576
CONECT 3597 3577
CONECT 3598 3578
CONECT 3599 3578
CONECT 3600 3579
CONECT 3601 3582
CONECT 3602 3610 3603
CONECT 3603 3602 3611 3612 3604
CONECT 3604 3603 3613 3614 3605
CONECT 3605 3604 3615 3616 3606
CONECT 3606 3605 3617 3618 3607
CONECT 3607 3606 3619 3620 3608
CONECT 3608 3607 3621 3622 3609
CONECT 3609 3608 3623
CONECT 3610 3602
CONECT 3611 3603
CONECT 3612 3603
CONECT 3613 3604
CONECT 3614 3604
CONECT 3615 3605
CONECT 3616 3605
CONECT 3617 3606
CONECT 3618 3606
CONECT 3619 3607
CONECT 3620 3607
CONECT 3621 3608
CONECT 3622 3608
CONECT 3623 3609
CONECT 3624 3625 3626
CONECT 3625 3624
CONECT 3626 3624
CONECT 3627 3628 3629
CONECT 3628 3627
CONECT 3629 3627
CONECT 3630 3631 3632
CONECT 3631 3630
CONECT 3632 3630
CONECT 3633 3634 3635
CONECT 3634 3633
CONECT 3635 3633
CONECT 3636 3637 3638
CONECT 3637 3636
CONECT 3638 3636
CONECT 3639 3640 3641
CONECT 3640 3639
CONECT 3641 3639
CONECT 3642 3643 3644
CONECT 3643 3642
CONECT 3644 3642
CONECT 3645 3646 3647
CONECT 3646 3645
CONECT 3647 3645
CONECT 3648 3649 3650
CONECT 3649 3648
CONECT 3650 3648
CONECT 3651 3652 3653
CONECT 3652 3651
CONECT 3653 3651
CONECT 3654 3655 3656
CONECT 3655 3654
CONECT 3656 3654
CONECT 3657 3658 3659
CONECT 3658 3657
CONECT 3659 3657
CONECT 3660 3661 3662
CONECT 3661 3660
CONECT 3662 3660
CONECT 3663 3664 3665
CONECT 3664 3663
CONECT 3665 3663
CONECT 3666 3667 3668
CONECT 3667 3666
CONECT 3668 3666
CONECT 3669 3670 3671
CONECT 3670 3669
CONECT 3671 3669
CONECT 3672 3673 3674
CONECT 3673 3672
CONECT 3674 3672
CONECT 3675 3676 3677
CONECT 3676 3675
CONECT 3677 3675
CONECT 3678 3679 3680
CONECT 3679 3678
CONECT 3680 3678
CONECT 3681 3682 3683
CONECT 3682 3681
CONECT 3683 3681
CONECT 3684 3685 3686
CONECT 3685 3684
CONECT 3686 3684
CONECT 3687 3688 3689
CONECT 3688 3687
CONECT 3689 3687
CONECT 3690 3691 3692
CONECT 3691 3690
CONECT 3692 3690
CONECT 3693 3694 3695
CONECT 3694 3693
CONECT 3695 3693
CONECT 3696 3697 3698
CONECT 3697 3696
CONECT 3698 3696
CONECT 3699 3700 3701
CONECT 3700 3699
CONECT 3701 3699
CONECT 3702 3703 3711 3712
CONECT 3703 3702 3704 3705 3705
CONECT 3704 3703 3726 3727 3706
CONECT 3705 3703 3703
CONECT 3706 3704 3707 3710
CONECT 3707 3706 3728 3708 3708
CONECT 3708 3707 3707 3709
CONECT 3709 3708 3729 3710 3710
CONECT 3710 3706 3709 3709 3730
CONECT 3711 3702 3731 3732 3733
CONECT 3712 3702 3734 3713 3714
CONECT 3713 3712 3715 3719 3719
CONECT 3714 3712 3720 3724 3724
CONECT 3715 3713 3735 3716 3716
CONECT 3716 3715 3715 3736 3717
CONECT 3717 3716 3737 3718 3718
CONECT 3718 3717 3717 3738 3719
CONECT 3719 3713 3713 3718 3739
CONECT 3720 3714 3740 3721 3721
CONECT 3721 3720 3720 3741 3722
CONECT 3722 3721 3723 3723 3725
CONECT 3723 3722 3722 3742 3724
CONECT 3724 3714 3714 3723 3743
CONECT 3725 3722
CONECT 3726 3704
CONECT 3727 3704
CONECT 3728 3707
CONECT 3729 3709
CONECT 3730 3710
CONECT 3731 3711
CONECT 3732 3711
CONECT 3733 3711
CONECT 3734 3712
CONECT 3735 3715
CONECT 3736 3716
CONECT 3737 3717
CONECT 3738 3718
CONECT 3739 3719
CONECT 3740 3720
CONECT 3741 3721
CONECT 3742 3723
CONECT 3743 3724
CONECT 3745 3746 3754 3755
CONECT 3746 3745 3747 3748 3748
CONECT 3747 3746 3769 3770 3749
CONECT 3748 3746 3746
CONECT 3749 3747 3750 3753
CONECT 3750 3749 3771 3751 3751
CONECT 3751 3750 3750 3752
CONECT 3752 3751 3772 3753 3753
CONECT 3753 3749 3752 3752 3773
CONECT 3754 3745 3774 3775 3776
CONECT 3755 3745 3777 3756 3757
CONECT 3756 3755 3758 3762 3762
CONECT 3757 3755 3763 3767 3767
CONECT 3758 3756 3778 3759 3759
CONECT 3759 3758 3758 3779 3760
CONECT 3760 3759 3780 3761 3761
CONECT 3761 3760 3760 3781 3762
CONECT 3762 3756 3756 3761 3782
CONECT 3763 3757 3783 3764 3764
CONECT 3764 3763 3763 3784 3765
CONECT 3765 3764 3766 3766 3768
CONECT 3766 3765 3765 3785 3767
CONECT 3767 3757 3757 3766 3786
CONECT 3768 3765
CONECT 3769 3747
CONECT 3770 3747
CONECT 3771 3750
CONECT 3772 3752
CONECT 3773 3753
CONECT 3774 3754
CONECT 3775 3754
CONECT 3776 3754
CONECT 3777 3755
CONECT 3778 3758
CONECT 3779 3759
CONECT 3780 3760
CONECT 3781 3761
CONECT 3782 3762
CONECT 3783 3763
CONECT 3784 3764
CONECT 3785 3766
CONECT 3786 3767
CONECT 3788 3789 3797 3798
CONECT 3789 3788 3790 3791 3791
CONECT 3790 3789 3812 3813 3792
CONECT 3791 3789 3789
CONECT 3792 3790 3793 3796
CONECT 3793 3792 3814 3794 3794
CONECT 3794 3793 3793 3795
CONECT 3795 3794 3815 3796 3796
CONECT 3796 3792 3795 3795 3816
CONECT 3797 3788 3817 3818 3819
CONECT 3798 3788 3820 3799 3800
CONECT 3799 3798 3801 3805 3805
CONECT 3800 3798 3806 3810 3810
CONECT 3801 3799 3821 3802 3802
CONECT 3802 3801 3801 3822 3803
CONECT 3803 3802 3823 3804 3804
CONECT 3804 3803 3803 3824 3805
CONECT 3805 3799 3799 3804 3825
CONECT 3806 3800 3826 3807 3807
CONECT 3807 3806 3806 3827 3808
CONECT 3808 3807 3809 3809 3811
CONECT 3809 3808 3808 3828 3810
CONECT 3810 3800 3800 3809 3829
CONECT 3811 3808
CONECT 3812 3790
CONECT 3813 3790
CONECT 3814 3793
CONECT 3815 3795
CONECT 3816 3796
CONECT 3817 3797
CONECT 3818 3797
CONECT 3819 3797
CONECT 3820 3798
CONECT 3821 3801
CONECT 3822 3802
CONECT 3823 3803
CONECT 3824 3804
CONECT 3825 3805
CONECT 3826 3806
CONECT 3827 3807
CONECT 3828 3809
CONECT 3829 3810
CONECT 3831 3832 3840 3841
CONECT 3832 3831 3833 3834 3834
CONECT 3833 3832 3855 3856 3835
CONECT 3834 3832 3832
CONECT 3835 3833 3836 3839
CONECT 3836 3835 3857 3837 3837
CONECT 3837 3836 3836 3838
CONECT 3838 3837 3858 3839 3839
CONECT 3839 3835 3838 3838 3859
CONECT 3840 3831 3860 3861 3862
CONECT 3841 3831 3863 3842 3843
CONECT 3842 3841 3844 3848 3848
CONECT 3843 3841 3849 3853 3853
CONECT 3844 3842 3864 3845 3845
CONECT 3845 3844 3844 3865 3846
CONECT 3846 3845 3866 3847 3847
CONECT 3847 3846 3846 3867 3848
CONECT 3848 3842 3842 3847 3868
CONECT 3849 3843 3869 3850 3850
CONECT 3850 3849 3849 3870 3851
CONECT 3851 3850 3852 3852 3854
CONECT 3852 3851 3851 3871 3853
CONECT 3853 3843 3843 3852 3872
CONECT 3854 3851
CONECT 3855 3833
CONECT 3856 3833
CONECT 3857 3836
CONECT 3858 3838
CONECT 3859 3839
CONECT 3860 3840
CONECT 3861 3840
CONECT 3862 3840
CONECT 3863 3841
CONECT 3864 3844
CONECT 3865 3845
CONECT 3866 3846
CONECT 3867 3847
CONECT 3868 3848
CONECT 3869 3849
CONECT 3870 3850
CONECT 3871 3852
CONECT 3872 3853
END
