# Supplementary material for: Discovery of Novel Acetamide-Based Heme Oxygenase-1 Inhibitors with Potent In Vitro Antiproliferative Activity
Source: J Med Chem. 2021 Sep 2;64(18):13373–93. doi: 10.1021/acs.jmedchem.1c00633 (PMC8474116; doi:10.1021/acs.jmedchem.1c00633)
Supplement: Supplementary file 4 — jm1c00633_si_004.pdb [file jm1c00633_si_004.pdb]

HEADER    OXIDOREDUCTASE/OXIDOREDUCTASE INHIBITOR                     
REMARK  99                                                                      
REMARK  99 MOE v2014.09 (Chemical Computing Group Inc.) Wed Jun 23 14:09:07 2021
HELIX    1   1 LEU B   33  GLY B   40  1               Generated by MOE    8
HELIX    2   2 LYS B   42  GLU B   49  1               Generated by MOE    8
HELIX    3   3 GLN B   52  LEU B   58  1               Generated by MOE    7
HELIX    4   4 LYS B   64  ARG B   87  1               Generated by MOE   24
HELIX    5   5 ALA B   95  LEU B   97  5               Generated by MOE    3
HELIX    6   6 PRO B  100  LEU B  103  1               Generated by MOE    4
HELIX    7   7 LYS B  106  PHE B  117  1               Generated by MOE   12
HELIX    8   8 TRP B  121  GLN B  124  1               Generated by MOE    4
HELIX    9   9 LYS B  129  ASN B  144  1               Generated by MOE   16
HELIX   10  10 PRO B  146  LEU B  148  5               Generated by MOE    3
HELIX   11  11 LEU B  149  LEU B  175  1               Generated by MOE   27
HELIX   12  12 GLN B  185  TYR B  187  5               Generated by MOE    3
HELIX   13  13 ALA B  195  ASN B  207  1               Generated by MOE   13
HELIX   14  14 MET B  213  GLU B  247  1               Generated by MOE   35
ATOM      1  N   MET B  30      26.159 -43.991   7.552  1.00 92.46           N1+
ATOM      2  CA  MET B  30      26.466 -45.125   8.475  1.00 92.91           C  
ATOM      3  C   MET B  30      26.037 -44.846   9.923  1.00 91.52           C  
ATOM      4  O   MET B  30      25.298 -45.639  10.519  1.00 91.91           O  
ATOM      5  CB  MET B  30      27.956 -45.512   8.401  1.00 93.53           C  
ATOM      6  CG  MET B  30      28.951 -44.352   8.565  1.00 94.59           C  
ATOM      7  SD  MET B  30      30.691 -44.856   8.525  1.00 95.80           S  
ATOM      8  CE  MET B  30      30.975 -45.043   6.758  1.00 95.35           C  
ATOM      9  H1  MET B  30      26.449 -44.201   6.618  1.00 92.46           H  
ATOM     10  H2  MET B  30      26.630 -43.157   7.840  1.00 92.46           H  
ATOM     11  H3  MET B  30      25.178 -43.799   7.534  1.00 92.46           H  
ATOM     12  HA  MET B  30      25.908 -45.885   8.141  1.00 92.91           H  
ATOM     13  HB2 MET B  30      28.139 -46.177   9.125  1.00 93.53           H  
ATOM     14  HB3 MET B  30      28.122 -45.934   7.510  1.00 93.53           H  
ATOM     15  HG2 MET B  30      28.728 -43.724   7.819  1.00 94.59           H  
ATOM     16  HG3 MET B  30      28.705 -43.933   9.439  1.00 94.59           H  
ATOM     17  HE1 MET B  30      31.917 -45.325   6.574  1.00 95.35           H  
ATOM     18  HE2 MET B  30      30.813 -44.182   6.276  1.00 95.35           H  
ATOM     19  HE3 MET B  30      30.365 -45.733   6.368  1.00 95.35           H  
ATOM     20  N   ALA B  31      26.487 -43.719  10.473  1.00 89.24           N  
ATOM     21  CA  ALA B  31      26.271 -43.396  11.883  1.00 86.94           C  
ATOM     22  C   ALA B  31      25.310 -42.223  12.081  1.00 85.35           C  
ATOM     23  O   ALA B  31      25.066 -41.441  11.158  1.00 84.98           O  
ATOM     24  CB  ALA B  31      27.606 -43.124  12.573  1.00 86.75           C  
ATOM     25  H   ALA B  31      26.990 -43.071   9.901  1.00 89.24           H  
ATOM     26  HA  ALA B  31      25.841 -44.214  12.264  1.00 86.94           H  
ATOM     27  HB1 ALA B  31      28.237 -43.889  12.446  1.00 86.75           H  
ATOM     28  HB2 ALA B  31      27.480 -42.989  13.556  1.00 86.75           H  
ATOM     29  HB3 ALA B  31      28.040 -42.303  12.203  1.00 86.75           H  
ATOM     30  N   ASP B  32      24.766 -42.118  13.293  1.00 83.41           N  
ATOM     31  CA  ASP B  32      23.879 -41.017  13.676  1.00 81.64           C  
ATOM     32  C   ASP B  32      24.627 -39.691  13.760  1.00 79.91           C  
ATOM     33  O   ASP B  32      25.826 -39.661  14.044  1.00 79.34           O  
ATOM     34  CB  ASP B  32      23.208 -41.307  15.023  1.00 81.81           C  
ATOM     35  CG  ASP B  32      22.330 -42.541  14.989  1.00 82.01           C  
ATOM     36  OD1 ASP B  32      21.956 -42.987  13.885  1.00 82.64           O  
ATOM     37  OD2 ASP B  32      22.008 -43.066  16.077  1.00 82.25           O1-
ATOM     38  H   ASP B  32      24.973 -42.823  13.972  1.00 83.41           H  
ATOM     39  HA  ASP B  32      23.203 -40.971  12.941  1.00 81.64           H  
ATOM     40  HB2 ASP B  32      23.917 -41.444  15.715  1.00 81.81           H  
ATOM     41  HB3 ASP B  32      22.641 -40.524  15.277  1.00 81.81           H  
ATOM     42  N   LEU B  33      23.903 -38.604  13.518  1.00 78.32           N  
ATOM     43  CA  LEU B  33      24.468 -37.257  13.568  1.00 77.20           C  
ATOM     44  C   LEU B  33      25.006 -36.927  14.962  1.00 76.49           C  
ATOM     45  O   LEU B  33      26.085 -36.354  15.094  1.00 76.19           O  
ATOM     46  CB  LEU B  33      23.426 -36.222  13.116  1.00 76.93           C  
ATOM     47  CG  LEU B  33      23.780 -34.732  13.086  1.00 76.76           C  
ATOM     48  CD1 LEU B  33      24.835 -34.417  12.028  1.00 76.72           C  
ATOM     49  CD2 LEU B  33      22.526 -33.914  12.846  1.00 76.52           C  
ATOM     50  H   LEU B  33      22.935 -38.711  13.293  1.00 78.32           H  
ATOM     51  HA  LEU B  33      25.236 -37.270  12.927  1.00 77.20           H  
ATOM     52  HB2 LEU B  33      23.157 -36.471  12.186  1.00 76.93           H  
ATOM     53  HB3 LEU B  33      22.640 -36.317  13.728  1.00 76.93           H  
ATOM     54  HG  LEU B  33      24.167 -34.482  13.974  1.00 76.76           H  
ATOM     55 HD11 LEU B  33      25.055 -33.442  12.021  1.00 76.72           H  
ATOM     56 HD12 LEU B  33      24.512 -34.666  11.115  1.00 76.72           H  
ATOM     57 HD13 LEU B  33      25.680 -34.922  12.204  1.00 76.72           H  
ATOM     58 HD21 LEU B  33      22.735 -32.936  12.823  1.00 76.52           H  
ATOM     59 HD22 LEU B  33      21.854 -34.068  13.570  1.00 76.52           H  
ATOM     60 HD23 LEU B  33      22.100 -34.158  11.975  1.00 76.52           H  
ATOM     61  N   SER B  34      24.259 -37.317  15.993  1.00 75.81           N  
ATOM     62  CA  SER B  34      24.657 -37.093  17.385  1.00 75.47           C  
ATOM     63  C   SER B  34      25.970 -37.785  17.749  1.00 75.32           C  
ATOM     64  O   SER B  34      26.750 -37.257  18.543  1.00 75.09           O  
ATOM     65  CB  SER B  34      23.548 -37.540  18.334  1.00 75.11           C  
ATOM     66  OG  SER B  34      23.062 -38.816  17.966  1.00 75.87           O  
ATOM     67  H   SER B  34      23.392 -37.781  15.810  1.00 75.81           H  
ATOM     68  HA  SER B  34      24.798 -36.105  17.442  1.00 75.47           H  
ATOM     69  HB2 SER B  34      23.889 -37.606  19.272  1.00 75.11           H  
ATOM     70  HB3 SER B  34      22.778 -36.903  18.303  1.00 75.11           H  
ATOM     71  HG  SER B  34      22.109 -38.783  17.883  1.00 75.87           H  
ATOM     72  N   GLU B  35      26.206 -38.961  17.173  1.00 75.53           N  
ATOM     73  CA  GLU B  35      27.465 -39.679  17.374  1.00 75.40           C  
ATOM     74  C   GLU B  35      28.592 -39.051  16.561  1.00 74.47           C  
ATOM     75  O   GLU B  35      29.687 -38.832  17.081  1.00 74.38           O  
ATOM     76  CB  GLU B  35      27.320 -41.172  17.052  1.00 76.35           C  
ATOM     77  CG  GLU B  35      26.584 -41.991  18.122  1.00 77.86           C  
ATOM     78  CD  GLU B  35      27.462 -42.363  19.317  1.00 78.67           C  
ATOM     79  OE1 GLU B  35      27.680 -43.576  19.540  1.00 78.92           O  
ATOM     80  OE2 GLU B  35      27.930 -41.451  20.036  1.00 79.16           O1-
ATOM     81  H   GLU B  35      25.504 -39.365  16.587  1.00 75.53           H  
ATOM     82  HA  GLU B  35      27.667 -39.572  18.348  1.00 75.40           H  
ATOM     83  HB2 GLU B  35      26.816 -41.257  16.193  1.00 76.35           H  
ATOM     84  HB3 GLU B  35      28.236 -41.557  16.941  1.00 76.35           H  
ATOM     85  HG2 GLU B  35      25.809 -41.454  18.456  1.00 77.86           H  
ATOM     86  HG3 GLU B  35      26.250 -42.835  17.702  1.00 77.86           H  
ATOM     87  N   LEU B  36      28.316 -38.760  15.291  1.00 73.65           N  
ATOM     88  CA  LEU B  36      29.259 -38.038  14.435  1.00 73.05           C  
ATOM     89  C   LEU B  36      29.706 -36.730  15.090  1.00 73.12           C  
ATOM     90  O   LEU B  36      30.881 -36.365  15.021  1.00 73.55           O  
ATOM     91  CB  LEU B  36      28.645 -37.753  13.062  1.00 72.58           C  
ATOM     92  CG  LEU B  36      28.511 -38.900  12.053  1.00 72.75           C  
ATOM     93  CD1 LEU B  36      27.551 -38.515  10.932  1.00 71.89           C  
ATOM     94  CD2 LEU B  36      29.867 -39.316  11.483  1.00 72.52           C  
ATOM     95  H   LEU B  36      27.436 -39.044  14.910  1.00 73.65           H  
ATOM     96  HA  LEU B  36      30.042 -38.652  14.338  1.00 73.05           H  
ATOM     97  HB2 LEU B  36      27.725 -37.394  13.222  1.00 72.58           H  
ATOM     98  HB3 LEU B  36      29.208 -37.048  12.631  1.00 72.58           H  
ATOM     99  HG  LEU B  36      28.135 -39.691  12.536  1.00 72.75           H  
ATOM    100 HD11 LEU B  36      27.458 -39.258  10.269  1.00 71.89           H  
ATOM    101 HD12 LEU B  36      27.877 -37.706  10.443  1.00 71.89           H  
ATOM    102 HD13 LEU B  36      26.642 -38.310  11.294  1.00 71.89           H  
ATOM    103 HD21 LEU B  36      29.766 -40.064  10.827  1.00 72.52           H  
ATOM    104 HD22 LEU B  36      30.481 -39.625  12.209  1.00 72.52           H  
ATOM    105 HD23 LEU B  36      30.308 -38.552  11.012  1.00 72.52           H  
ATOM    106  N   LEU B  37      28.768 -36.044  15.736  1.00 72.63           N  
ATOM    107  CA  LEU B  37      29.060 -34.803  16.440  1.00 73.05           C  
ATOM    108  C   LEU B  37      29.897 -35.031  17.700  1.00 73.59           C  
ATOM    109  O   LEU B  37      30.892 -34.347  17.914  1.00 73.43           O  
ATOM    110  CB  LEU B  37      27.765 -34.051  16.774  1.00 72.88           C  
ATOM    111  CG  LEU B  37      27.163 -33.169  15.675  1.00 72.33           C  
ATOM    112  CD1 LEU B  37      25.712 -32.843  15.965  1.00 71.60           C  
ATOM    113  CD2 LEU B  37      27.966 -31.891  15.522  1.00 72.73           C  
ATOM    114  H   LEU B  37      27.830 -36.392  15.739  1.00 72.63           H  
ATOM    115  HA  LEU B  37      29.609 -34.279  15.789  1.00 73.05           H  
ATOM    116  HB2 LEU B  37      27.077 -34.732  17.023  1.00 72.88           H  
ATOM    117  HB3 LEU B  37      27.952 -33.464  17.561  1.00 72.88           H  
ATOM    118  HG  LEU B  37      27.195 -33.673  14.812  1.00 72.33           H  
ATOM    119 HD11 LEU B  37      25.323 -32.267  15.246  1.00 71.60           H  
ATOM    120 HD12 LEU B  37      25.621 -32.354  16.833  1.00 71.60           H  
ATOM    121 HD13 LEU B  37      25.162 -33.676  16.023  1.00 71.60           H  
ATOM    122 HD21 LEU B  37      27.580 -31.309  14.806  1.00 72.73           H  
ATOM    123 HD22 LEU B  37      28.915 -32.091  15.277  1.00 72.73           H  
ATOM    124 HD23 LEU B  37      27.972 -31.368  16.374  1.00 72.73           H  
ATOM    125  N   LYS B  38      29.494 -35.992  18.525  1.00 74.74           N  
ATOM    126  CA  LYS B  38      30.221 -36.324  19.752  1.00 75.92           C  
ATOM    127  C   LYS B  38      31.675 -36.703  19.450  1.00 76.17           C  
ATOM    128  O   LYS B  38      32.602 -36.133  20.034  1.00 76.40           O  
ATOM    129  CB  LYS B  38      29.509 -37.454  20.506  1.00 76.19           C  
ATOM    130  CG  LYS B  38      29.899 -37.599  21.970  1.00 76.50           C  
ATOM    131  CD  LYS B  38      29.319 -38.881  22.556  1.00 76.72           C  
ATOM    132  CE  LYS B  38      29.893 -39.188  23.932  1.00 76.94           C  
ATOM    133  NZ  LYS B  38      29.478 -40.537  24.411  1.00 76.73           N1+
ATOM    134  H   LYS B  38      28.666 -36.506  18.300  1.00 74.74           H  
ATOM    135  HA  LYS B  38      30.210 -35.489  20.302  1.00 75.92           H  
ATOM    136  HB2 LYS B  38      28.524 -37.284  20.466  1.00 76.19           H  
ATOM    137  HB3 LYS B  38      29.718 -38.317  20.046  1.00 76.19           H  
ATOM    138  HG2 LYS B  38      30.896 -37.626  22.043  1.00 76.50           H  
ATOM    139  HG3 LYS B  38      29.548 -36.815  22.482  1.00 76.50           H  
ATOM    140  HD2 LYS B  38      28.327 -38.781  22.635  1.00 76.72           H  
ATOM    141  HD3 LYS B  38      29.529 -39.642  21.942  1.00 76.72           H  
ATOM    142  HE2 LYS B  38      30.892 -39.160  23.889  1.00 76.94           H  
ATOM    143  HE3 LYS B  38      29.568 -38.505  24.587  1.00 76.94           H  
ATOM    144  HZ1 LYS B  38      29.860 -40.729  25.315  1.00 76.73           H  
ATOM    145  HZ2 LYS B  38      29.793 -41.252  23.786  1.00 76.73           H  
ATOM    146  HZ3 LYS B  38      28.482 -40.603  24.477  1.00 76.73           H  
ATOM    147  N   GLU B  39      31.858 -37.648  18.526  1.00 76.39           N  
ATOM    148  CA  GLU B  39      33.185 -38.105  18.099  1.00 76.69           C  
ATOM    149  C   GLU B  39      33.965 -37.027  17.349  1.00 76.54           C  
ATOM    150  O   GLU B  39      35.171 -36.869  17.554  1.00 76.08           O  
ATOM    151  CB  GLU B  39      33.068 -39.351  17.212  1.00 76.82           C  
ATOM    152  CG  GLU B  39      32.850 -40.658  17.963  1.00 77.53           C  
ATOM    153  CD  GLU B  39      32.614 -41.840  17.033  1.00 77.57           C  
ATOM    154  OE1 GLU B  39      31.756 -41.735  16.129  1.00 78.24           O  
ATOM    155  OE2 GLU B  39      33.282 -42.881  17.214  1.00 77.79           O1-
ATOM    156  H   GLU B  39      31.052 -38.064  18.105  1.00 76.39           H  
ATOM    157  HA  GLU B  39      33.656 -38.310  18.957  1.00 76.69           H  
ATOM    158  HB2 GLU B  39      32.295 -39.221  16.591  1.00 76.82           H  
ATOM    159  HB3 GLU B  39      33.912 -39.438  16.682  1.00 76.82           H  
ATOM    160  HG2 GLU B  39      33.660 -40.846  18.519  1.00 77.53           H  
ATOM    161  HG3 GLU B  39      32.053 -40.556  18.558  1.00 77.53           H  
ATOM    162  N   GLY B  40      33.270 -36.292  16.484  1.00 76.47           N  
ATOM    163  CA  GLY B  40      33.901 -35.296  15.624  1.00 76.74           C  
ATOM    164  C   GLY B  40      34.281 -33.996  16.307  1.00 76.83           C  
ATOM    165  O   GLY B  40      34.917 -33.138  15.694  1.00 77.13           O  
ATOM    166  H   GLY B  40      32.281 -36.427  16.421  1.00 76.47           H  
ATOM    167  HA2 GLY B  40      34.726 -35.715  15.245  1.00 76.74           H  
ATOM    168  HA3 GLY B  40      33.258 -35.097  14.884  1.00 76.74           H  
ATOM    169  N   THR B  41      33.888 -33.843  17.571  1.00 76.68           N  
ATOM    170  CA  THR B  41      34.214 -32.641  18.342  1.00 76.77           C  
ATOM    171  C   THR B  41      34.971 -32.962  19.631  1.00 77.51           C  
ATOM    172  O   THR B  41      35.121 -32.094  20.495  1.00 77.29           O  
ATOM    173  CB  THR B  41      32.952 -31.805  18.683  1.00 76.71           C  
ATOM    174  OG1 THR B  41      32.019 -32.611  19.414  1.00 76.23           O  
ATOM    175  CG2 THR B  41      32.289 -31.265  17.416  1.00 75.79           C  
ATOM    176  H   THR B  41      33.355 -34.569  18.006  1.00 76.68           H  
ATOM    177  HA  THR B  41      34.817 -32.143  17.719  1.00 76.77           H  
ATOM    178  HB  THR B  41      33.183 -31.044  19.289  1.00 76.71           H  
ATOM    179 HG21 THR B  41      31.476 -30.727  17.638  1.00 75.79           H  
ATOM    180 HG22 THR B  41      32.008 -32.011  16.813  1.00 75.79           H  
ATOM    181 HG23 THR B  41      32.917 -30.677  16.906  1.00 75.79           H  
ATOM    182  HG1 THR B  41      31.221 -32.108  19.577  1.00 76.23           H  
ATOM    183  N   LYS B  42      35.439 -34.206  19.752  1.00 78.46           N  
ATOM    184  CA  LYS B  42      36.224 -34.658  20.905  1.00 79.59           C  
ATOM    185  C   LYS B  42      37.404 -33.727  21.165  1.00 80.01           C  
ATOM    186  O   LYS B  42      37.488 -33.107  22.227  1.00 80.00           O  
ATOM    187  CB  LYS B  42      36.751 -36.079  20.683  1.00 79.77           C  
ATOM    188  CG  LYS B  42      35.754 -37.201  20.911  1.00 80.15           C  
ATOM    189  CD  LYS B  42      36.390 -38.548  20.552  1.00 80.34           C  
ATOM    190  CE  LYS B  42      35.407 -39.704  20.704  1.00 80.61           C  
ATOM    191  NZ  LYS B  42      35.887 -40.926  20.007  1.00 79.93           N1+
ATOM    192  H   LYS B  42      35.245 -34.861  19.022  1.00 78.46           H  
ATOM    193  HA  LYS B  42      35.587 -34.632  21.675  1.00 79.59           H  
ATOM    194  HB2 LYS B  42      37.071 -36.146  19.738  1.00 79.77           H  
ATOM    195  HB3 LYS B  42      37.519 -36.225  21.307  1.00 79.77           H  
ATOM    196  HG2 LYS B  42      35.481 -37.206  21.873  1.00 80.15           H  
ATOM    197  HG3 LYS B  42      34.950 -37.047  20.336  1.00 80.15           H  
ATOM    198  HD2 LYS B  42      36.703 -38.516  19.603  1.00 80.34           H  
ATOM    199  HD3 LYS B  42      37.171 -38.709  21.156  1.00 80.34           H  
ATOM    200  HE2 LYS B  42      35.292 -39.919  21.674  1.00 80.61           H  
ATOM    201  HE3 LYS B  42      34.524 -39.444  20.313  1.00 80.61           H  
ATOM    202  HZ1 LYS B  42      35.236 -41.678  20.112  1.00 79.93           H  
ATOM    203  HZ2 LYS B  42      36.766 -41.227  20.376  1.00 79.93           H  
ATOM    204  HZ3 LYS B  42      36.006 -40.757  19.029  1.00 79.93           H  
ATOM    205  N   GLU B  43      38.298 -33.641  20.176  1.00 80.60           N  
ATOM    206  CA  GLU B  43      39.505 -32.809  20.232  1.00 80.97           C  
ATOM    207  C   GLU B  43      39.185 -31.401  20.717  1.00 81.10           C  
ATOM    208  O   GLU B  43      39.805 -30.902  21.660  1.00 81.05           O  
ATOM    209  CB  GLU B  43      40.152 -32.715  18.846  1.00 81.06           C  
ATOM    210  CG  GLU B  43      40.485 -34.043  18.191  1.00 81.62           C  
ATOM    211  CD  GLU B  43      41.931 -34.452  18.385  1.00 82.01           C  
ATOM    212  OE1 GLU B  43      42.193 -35.671  18.486  1.00 81.91           O  
ATOM    213  OE2 GLU B  43      42.807 -33.560  18.432  1.00 82.13           O1-
ATOM    214  H   GLU B  43      38.135 -34.176  19.347  1.00 80.60           H  
ATOM    215  HA  GLU B  43      40.107 -33.267  20.886  1.00 80.97           H  
ATOM    216  HB2 GLU B  43      39.524 -32.226  18.241  1.00 81.06           H  
ATOM    217  HB3 GLU B  43      41.003 -32.197  18.933  1.00 81.06           H  
ATOM    218  HG2 GLU B  43      39.899 -34.750  18.586  1.00 81.62           H  
ATOM    219  HG3 GLU B  43      40.304 -33.970  17.210  1.00 81.62           H  
ATOM    220  N   ALA B  44      38.205 -30.780  20.063  1.00 81.24           N  
ATOM    221  CA  ALA B  44      37.818 -29.404  20.342  1.00 81.77           C  
ATOM    222  C   ALA B  44      37.197 -29.241  21.728  1.00 82.11           C  
ATOM    223  O   ALA B  44      37.410 -28.224  22.389  1.00 82.15           O  
ATOM    224  CB  ALA B  44      36.876 -28.894  19.267  1.00 81.91           C  
ATOM    225  H   ALA B  44      37.714 -31.280  19.350  1.00 81.24           H  
ATOM    226  HA  ALA B  44      38.676 -28.891  20.319  1.00 81.77           H  
ATOM    227  HB1 ALA B  44      37.279 -28.999  18.358  1.00 81.91           H  
ATOM    228  HB2 ALA B  44      36.670 -27.925  19.402  1.00 81.91           H  
ATOM    229  HB3 ALA B  44      36.012 -29.397  19.280  1.00 81.91           H  
ATOM    230  N   HIS B  45      36.439 -30.248  22.161  1.00 82.60           N  
ATOM    231  CA  HIS B  45      35.823 -30.248  23.489  1.00 83.32           C  
ATOM    232  C   HIS B  45      36.875 -30.301  24.601  1.00 83.10           C  
ATOM    233  O   HIS B  45      36.716 -29.661  25.641  1.00 82.85           O  
ATOM    234  CB  HIS B  45      34.829 -31.409  23.632  1.00 83.76           C  
ATOM    235  CG  HIS B  45      33.963 -31.320  24.852  1.00 84.17           C  
ATOM    236  ND1 HIS B  45      34.383 -31.738  26.097  1.00 84.30           N  
ATOM    237  CD2 HIS B  45      32.699 -30.862  25.017  1.00 84.33           C  
ATOM    238  CE1 HIS B  45      33.418 -31.537  26.976  1.00 84.33           C  
ATOM    239  NE2 HIS B  45      32.384 -31.007  26.346  1.00 84.31           N  
ATOM    240  H   HIS B  45      36.286 -31.031  21.558  1.00 82.60           H  
ATOM    241  HA  HIS B  45      35.338 -29.375  23.542  1.00 83.32           H  
ATOM    242  HB2 HIS B  45      34.230 -31.422  22.832  1.00 83.76           H  
ATOM    243  HB3 HIS B  45      35.339 -32.268  23.681  1.00 83.76           H  
ATOM    244  HD1 HIS B  45      35.279 -32.132  26.302  1.00 84.30           H  
ATOM    245  HD2 HIS B  45      32.106 -30.488  24.304  1.00 84.33           H  
ATOM    246  HE1 HIS B  45      33.462 -31.750  27.952  1.00 84.33           H  
ATOM    247  N   ASP B  46      37.945 -31.056  24.364  1.00 83.42           N  
ATOM    248  CA  ASP B  46      39.024 -31.219  25.342  1.00 83.66           C  
ATOM    249  C   ASP B  46      39.894 -29.970  25.473  1.00 83.51           C  
ATOM    250  O   ASP B  46      40.343 -29.640  26.572  1.00 83.45           O  
ATOM    251  CB  ASP B  46      39.886 -32.439  25.000  1.00 84.15           C  
ATOM    252  CG  ASP B  46      39.118 -33.751  25.102  1.00 84.47           C  
ATOM    253  OD1 ASP B  46      37.868 -33.726  25.162  1.00 85.15           O  
ATOM    254  OD2 ASP B  46      39.772 -34.816  25.113  1.00 84.66           O1-
ATOM    255  H   ASP B  46      38.015 -31.530  23.486  1.00 83.42           H  
ATOM    256  HA  ASP B  46      38.547 -31.359  26.210  1.00 83.66           H  
ATOM    257  HB2 ASP B  46      40.225 -32.341  24.064  1.00 84.15           H  
ATOM    258  HB3 ASP B  46      40.659 -32.474  25.633  1.00 84.15           H  
ATOM    259  N   ARG B  47      40.128 -29.284  24.353  1.00 83.35           N  
ATOM    260  CA  ARG B  47      40.864 -28.018  24.354  1.00 83.40           C  
ATOM    261  C   ARG B  47      40.090 -26.924  25.088  1.00 83.17           C  
ATOM    262  O   ARG B  47      40.689 -26.034  25.693  1.00 83.35           O  
ATOM    263  CB  ARG B  47      41.184 -27.562  22.927  1.00 83.48           C  
ATOM    264  CG  ARG B  47      42.256 -28.386  22.215  1.00 84.02           C  
ATOM    265  CD  ARG B  47      42.705 -27.714  20.919  1.00 84.19           C  
ATOM    266  NE  ARG B  47      41.613 -27.593  19.951  1.00 85.02           N  
ATOM    267  CZ  ARG B  47      41.458 -28.371  18.882  1.00 85.22           C  
ATOM    268  NH1 ARG B  47      42.335 -29.336  18.615  1.00 85.08           N  
ATOM    269  NH2 ARG B  47      40.425 -28.177  18.071  1.00 84.51           N1+
ATOM    270  H   ARG B  47      39.790 -29.646  23.484  1.00 83.35           H  
ATOM    271  HA  ARG B  47      41.710 -28.220  24.847  1.00 83.40           H  
ATOM    272  HB2 ARG B  47      40.344 -27.614  22.387  1.00 83.48           H  
ATOM    273  HB3 ARG B  47      41.497 -26.613  22.966  1.00 83.48           H  
ATOM    274  HG2 ARG B  47      43.046 -28.485  22.820  1.00 84.02           H  
ATOM    275  HG3 ARG B  47      41.884 -29.289  22.001  1.00 84.02           H  
ATOM    276  HD2 ARG B  47      43.043 -26.794  21.116  1.00 84.19           H  
ATOM    277  HD3 ARG B  47      43.433 -28.253  20.495  1.00 84.19           H  
ATOM    278  HE  ARG B  47      40.935 -26.874  20.104  1.00 85.02           H  
ATOM    279 HH11 ARG B  47      43.118 -29.481  19.220  1.00 85.08           H  
ATOM    280 HH12 ARG B  47      42.211 -29.916  17.810  1.00 85.08           H  
ATOM    281 HH21 ARG B  47      39.767 -27.449  18.264  1.00 84.51           H  
ATOM    282 HH22 ARG B  47      40.305 -28.759  17.267  1.00 84.51           H  
ATOM    283  N   ALA B  48      38.762 -27.004  25.029  1.00 83.02           N  
ATOM    284  CA  ALA B  48      37.881 -26.068  25.728  1.00 82.64           C  
ATOM    285  C   ALA B  48      37.977 -26.231  27.245  1.00 82.57           C  
ATOM    286  O   ALA B  48      37.937 -25.244  27.983  1.00 82.37           O  
ATOM    287  CB  ALA B  48      36.446 -26.239  25.258  1.00 82.59           C  
ATOM    288  H   ALA B  48      38.350 -27.734  24.484  1.00 83.02           H  
ATOM    289  HA  ALA B  48      38.209 -25.157  25.478  1.00 82.64           H  
ATOM    290  HB1 ALA B  48      36.379 -26.133  24.266  1.00 82.59           H  
ATOM    291  HB2 ALA B  48      35.847 -25.559  25.681  1.00 82.59           H  
ATOM    292  HB3 ALA B  48      36.097 -27.146  25.495  1.00 82.59           H  
ATOM    293  N   GLU B  49      38.108 -27.477  27.698  1.00 82.52           N  
ATOM    294  CA  GLU B  49      38.340 -27.781  29.114  1.00 82.70           C  
ATOM    295  C   GLU B  49      39.713 -27.304  29.596  1.00 82.13           C  
ATOM    296  O   GLU B  49      39.872 -26.944  30.764  1.00 82.32           O  
ATOM    297  CB  GLU B  49      38.211 -29.285  29.376  1.00 82.87           C  
ATOM    298  CG  GLU B  49      36.787 -29.821  29.397  1.00 83.30           C  
ATOM    299  CD  GLU B  49      36.730 -31.303  29.736  1.00 83.18           C  
ATOM    300  OE1 GLU B  49      37.144 -31.678  30.853  1.00 83.35           O  
ATOM    301  OE2 GLU B  49      36.267 -32.094  28.885  1.00 83.41           O1-
ATOM    302  H   GLU B  49      38.046 -28.234  27.048  1.00 82.52           H  
ATOM    303  HA  GLU B  49      37.624 -27.270  29.589  1.00 82.70           H  
ATOM    304  HB2 GLU B  49      38.710 -29.770  28.658  1.00 82.87           H  
ATOM    305  HB3 GLU B  49      38.626 -29.483  30.264  1.00 82.87           H  
ATOM    306  HG2 GLU B  49      36.263 -29.315  30.082  1.00 83.30           H  
ATOM    307  HG3 GLU B  49      36.378 -29.682  28.495  1.00 83.30           H  
ATOM    308  N   ASN B  50      40.696 -27.309  28.694  1.00 81.41           N  
ATOM    309  CA  ASN B  50      42.081 -26.968  29.037  1.00 80.85           C  
ATOM    310  C   ASN B  50      42.436 -25.481  28.961  1.00 80.14           C  
ATOM    311  O   ASN B  50      43.584 -25.101  29.212  1.00 80.09           O  
ATOM    312  CB  ASN B  50      43.059 -27.792  28.193  1.00 80.92           C  
ATOM    313  CG  ASN B  50      43.206 -29.213  28.696  1.00 81.07           C  
ATOM    314  OD1 ASN B  50      42.222 -29.865  29.053  1.00 81.10           O  
ATOM    315  ND2 ASN B  50      44.440 -29.705  28.724  1.00 81.04           N  
ATOM    316  H   ASN B  50      40.481 -27.554  27.749  1.00 81.41           H  
ATOM    317  HA  ASN B  50      42.121 -27.215  30.005  1.00 80.85           H  
ATOM    318  HB2 ASN B  50      42.728 -27.823  27.250  1.00 80.92           H  
ATOM    319  HB3 ASN B  50      43.957 -27.354  28.217  1.00 80.92           H  
ATOM    320 HD21 ASN B  50      44.599 -30.639  29.044  1.00 81.04           H  
ATOM    321 HD22 ASN B  50      45.210 -29.141  28.425  1.00 81.04           H  
ATOM    322  N   THR B  51      41.457 -24.647  28.619  1.00 79.13           N  
ATOM    323  CA  THR B  51      41.663 -23.201  28.564  1.00 78.38           C  
ATOM    324  C   THR B  51      41.825 -22.625  29.962  1.00 77.79           C  
ATOM    325  O   THR B  51      41.164 -23.071  30.903  1.00 77.93           O  
ATOM    326  CB  THR B  51      40.501 -22.480  27.864  1.00 78.51           C  
ATOM    327  OG1 THR B  51      39.259 -22.925  28.422  1.00 78.74           O  
ATOM    328  CG2 THR B  51      40.519 -22.762  26.373  1.00 78.32           C  
ATOM    329  H   THR B  51      40.557 -25.019  28.394  1.00 79.13           H  
ATOM    330  HA  THR B  51      42.507 -23.097  28.037  1.00 78.38           H  
ATOM    331  HB  THR B  51      40.543 -21.494  28.023  1.00 78.51           H  
ATOM    332 HG21 THR B  51      39.765 -22.295  25.911  1.00 78.32           H  
ATOM    333 HG22 THR B  51      40.431 -23.742  26.192  1.00 78.32           H  
ATOM    334 HG23 THR B  51      41.374 -22.449  25.959  1.00 78.32           H  
ATOM    335  HG1 THR B  51      38.612 -23.024  27.723  1.00 78.74           H  
ATOM    336  N   GLN B  52      42.702 -21.632  30.082  1.00 76.77           N  
ATOM    337  CA  GLN B  52      43.020 -21.012  31.366  1.00 76.01           C  
ATOM    338  C   GLN B  52      41.788 -20.442  32.068  1.00 75.89           C  
ATOM    339  O   GLN B  52      41.634 -20.603  33.281  1.00 75.87           O  
ATOM    340  CB  GLN B  52      44.094 -19.929  31.190  1.00 75.74           C  
ATOM    341  CG  GLN B  52      44.724 -19.421  32.496  1.00 74.93           C  
ATOM    342  CD  GLN B  52      45.653 -20.430  33.152  1.00 74.52           C  
ATOM    343  OE1 GLN B  52      45.224 -21.492  33.606  1.00 73.74           O  
ATOM    344  NE2 GLN B  52      46.936 -20.091  33.220  1.00 74.43           N  
ATOM    345  H   GLN B  52      43.162 -21.296  29.260  1.00 76.77           H  
ATOM    346  HA  GLN B  52      43.368 -21.768  31.921  1.00 76.01           H  
ATOM    347  HB2 GLN B  52      44.824 -20.306  30.620  1.00 75.74           H  
ATOM    348  HB3 GLN B  52      43.675 -19.150  30.724  1.00 75.74           H  
ATOM    349  HG2 GLN B  52      45.250 -18.594  32.298  1.00 74.93           H  
ATOM    350  HG3 GLN B  52      43.992 -19.204  33.142  1.00 74.93           H  
ATOM    351 HE21 GLN B  52      47.594 -20.708  33.652  1.00 74.43           H  
ATOM    352 HE22 GLN B  52      47.244 -19.219  32.839  1.00 74.43           H  
ATOM    353  N   PHE B  53      40.915 -19.792  31.299  1.00 75.52           N  
ATOM    354  CA  PHE B  53      39.693 -19.191  31.834  1.00 75.03           C  
ATOM    355  C   PHE B  53      38.758 -20.222  32.470  1.00 75.40           C  
ATOM    356  O   PHE B  53      38.125 -19.946  33.491  1.00 75.34           O  
ATOM    357  CB  PHE B  53      38.960 -18.400  30.744  1.00 74.30           C  
ATOM    358  CG  PHE B  53      37.630 -17.851  31.181  1.00 73.52           C  
ATOM    359  CD1 PHE B  53      37.558 -16.702  31.961  1.00 73.18           C  
ATOM    360  CD2 PHE B  53      36.449 -18.489  30.817  1.00 73.54           C  
ATOM    361  CE1 PHE B  53      36.329 -16.196  32.372  1.00 73.09           C  
ATOM    362  CE2 PHE B  53      35.212 -17.989  31.222  1.00 73.58           C  
ATOM    363  CZ  PHE B  53      35.154 -16.840  32.002  1.00 73.50           C  
ATOM    364  H   PHE B  53      41.102 -19.712  30.320  1.00 75.52           H  
ATOM    365  HA  PHE B  53      40.018 -18.578  32.554  1.00 75.03           H  
ATOM    366  HB2 PHE B  53      39.534 -17.630  30.464  1.00 74.30           H  
ATOM    367  HB3 PHE B  53      38.802 -19.001  29.961  1.00 74.30           H  
ATOM    368  HD1 PHE B  53      38.400 -16.234  32.230  1.00 73.18           H  
ATOM    369  HD2 PHE B  53      36.487 -19.317  30.258  1.00 73.54           H  
ATOM    370  HE1 PHE B  53      36.291 -15.369  32.933  1.00 73.09           H  
ATOM    371  HE2 PHE B  53      34.370 -18.455  30.952  1.00 73.58           H  
ATOM    372  HZ  PHE B  53      34.270 -16.478  32.296  1.00 73.50           H  
ATOM    373  N   VAL B  54      38.681 -21.404  31.859  1.00 76.18           N  
ATOM    374  CA  VAL B  54      37.837 -22.497  32.350  1.00 76.88           C  
ATOM    375  C   VAL B  54      38.408 -23.134  33.621  1.00 77.70           C  
ATOM    376  O   VAL B  54      37.663 -23.433  34.557  1.00 78.24           O  
ATOM    377  CB  VAL B  54      37.596 -23.561  31.241  1.00 76.73           C  
ATOM    378  CG1 VAL B  54      37.261 -24.925  31.828  1.00 76.26           C  
ATOM    379  CG2 VAL B  54      36.502 -23.093  30.289  1.00 76.42           C  
ATOM    380  H   VAL B  54      39.222 -21.551  31.031  1.00 76.18           H  
ATOM    381  HA  VAL B  54      36.975 -22.051  32.591  1.00 76.88           H  
ATOM    382  HB  VAL B  54      38.437 -23.680  30.714  1.00 76.73           H  
ATOM    383 HG11 VAL B  54      37.109 -25.599  31.105  1.00 76.26           H  
ATOM    384 HG12 VAL B  54      36.433 -24.881  32.387  1.00 76.26           H  
ATOM    385 HG13 VAL B  54      38.005 -25.258  32.407  1.00 76.26           H  
ATOM    386 HG21 VAL B  54      36.338 -23.770  29.571  1.00 76.42           H  
ATOM    387 HG22 VAL B  54      36.755 -22.232  29.848  1.00 76.42           H  
ATOM    388 HG23 VAL B  54      35.641 -22.947  30.776  1.00 76.42           H  
ATOM    389  N   LYS B  55      39.726 -23.327  33.645  1.00 78.50           N  
ATOM    390  CA  LYS B  55      40.421 -23.870  34.814  1.00 79.13           C  
ATOM    391  C   LYS B  55      40.299 -22.949  36.026  1.00 79.65           C  
ATOM    392  O   LYS B  55      40.093 -23.418  37.149  1.00 79.79           O  
ATOM    393  CB  LYS B  55      41.897 -24.134  34.494  1.00 79.07           C  
ATOM    394  CG  LYS B  55      42.134 -25.377  33.655  1.00 79.04           C  
ATOM    395  CD  LYS B  55      43.595 -25.522  33.271  1.00 78.81           C  
ATOM    396  CE  LYS B  55      43.823 -26.810  32.498  1.00 78.84           C  
ATOM    397  NZ  LYS B  55      45.119 -26.801  31.781  1.00 78.13           N1+
ATOM    398  H   LYS B  55      40.261 -23.092  32.834  1.00 78.50           H  
ATOM    399  HA  LYS B  55      39.949 -24.729  35.012  1.00 79.13           H  
ATOM    400  HB2 LYS B  55      42.260 -23.348  33.994  1.00 79.07           H  
ATOM    401  HB3 LYS B  55      42.395 -24.240  35.355  1.00 79.07           H  
ATOM    402  HG2 LYS B  55      41.855 -26.181  34.180  1.00 79.04           H  
ATOM    403  HG3 LYS B  55      41.584 -25.316  32.822  1.00 79.04           H  
ATOM    404  HD2 LYS B  55      43.863 -24.745  32.701  1.00 78.81           H  
ATOM    405  HD3 LYS B  55      44.152 -25.534  34.101  1.00 78.81           H  
ATOM    406  HE2 LYS B  55      43.820 -27.583  33.132  1.00 78.84           H  
ATOM    407  HE3 LYS B  55      43.092 -26.928  31.825  1.00 78.84           H  
ATOM    408  HZ1 LYS B  55      45.256 -27.654  31.277  1.00 78.13           H  
ATOM    409  HZ2 LYS B  55      45.881 -26.696  32.420  1.00 78.13           H  
ATOM    410  HZ3 LYS B  55      45.161 -26.047  31.126  1.00 78.13           H  
ATOM    411  N   ASP B  56      40.418 -21.642  35.785  1.00 80.11           N  
ATOM    412  CA  ASP B  56      40.263 -20.627  36.829  1.00 80.46           C  
ATOM    413  C   ASP B  56      38.815 -20.513  37.304  1.00 80.78           C  
ATOM    414  O   ASP B  56      38.561 -20.158  38.457  1.00 80.65           O  
ATOM    415  CB  ASP B  56      40.761 -19.263  36.336  1.00 80.35           C  
ATOM    416  CG  ASP B  56      42.274 -19.196  36.213  1.00 80.39           C  
ATOM    417  OD1 ASP B  56      42.980 -19.622  37.152  1.00 80.69           O  
ATOM    418  OD2 ASP B  56      42.761 -18.699  35.176  1.00 80.40           O1-
ATOM    419  H   ASP B  56      40.621 -21.343  34.853  1.00 80.11           H  
ATOM    420  HA  ASP B  56      40.829 -20.957  37.585  1.00 80.46           H  
ATOM    421  HB2 ASP B  56      40.363 -19.080  35.437  1.00 80.35           H  
ATOM    422  HB3 ASP B  56      40.465 -18.559  36.982  1.00 80.35           H  
ATOM    423  N   PHE B  57      37.876 -20.813  36.409  1.00 81.00           N  
ATOM    424  CA  PHE B  57      36.454 -20.785  36.737  1.00 81.53           C  
ATOM    425  C   PHE B  57      36.076 -21.952  37.647  1.00 81.67           C  
ATOM    426  O   PHE B  57      35.540 -21.742  38.738  1.00 81.45           O  
ATOM    427  CB  PHE B  57      35.605 -20.812  35.464  1.00 81.87           C  
ATOM    428  CG  PHE B  57      34.185 -20.371  35.673  1.00 82.28           C  
ATOM    429  CD1 PHE B  57      33.811 -19.057  35.417  1.00 82.56           C  
ATOM    430  CD2 PHE B  57      33.218 -21.267  36.123  1.00 82.49           C  
ATOM    431  CE1 PHE B  57      32.496 -18.638  35.605  1.00 82.70           C  
ATOM    432  CE2 PHE B  57      31.901 -20.860  36.320  1.00 82.60           C  
ATOM    433  CZ  PHE B  57      31.539 -19.542  36.058  1.00 82.80           C  
ATOM    434  H   PHE B  57      38.154 -21.066  35.482  1.00 81.00           H  
ATOM    435  HA  PHE B  57      36.316 -19.923  37.225  1.00 81.53           H  
ATOM    436  HB2 PHE B  57      36.020 -20.204  34.787  1.00 81.87           H  
ATOM    437  HB3 PHE B  57      35.588 -21.746  35.108  1.00 81.87           H  
ATOM    438  HD1 PHE B  57      34.495 -18.404  35.093  1.00 82.56           H  
ATOM    439  HD2 PHE B  57      33.473 -22.216  36.307  1.00 82.49           H  
ATOM    440  HE1 PHE B  57      32.240 -17.690  35.415  1.00 82.70           H  
ATOM    441  HE2 PHE B  57      31.218 -21.512  36.648  1.00 82.60           H  
ATOM    442  HZ  PHE B  57      30.594 -19.245  36.195  1.00 82.80           H  
ATOM    443  N   LEU B  58      36.360 -23.172  37.187  1.00 81.82           N  
ATOM    444  CA  LEU B  58      36.060 -24.402  37.924  1.00 81.82           C  
ATOM    445  C   LEU B  58      36.664 -24.411  39.329  1.00 81.98           C  
ATOM    446  O   LEU B  58      36.003 -24.809  40.291  1.00 82.07           O  
ATOM    447  CB  LEU B  58      36.545 -25.629  37.143  1.00 81.74           C  
ATOM    448  CG  LEU B  58      35.573 -26.384  36.229  1.00 81.85           C  
ATOM    449  CD1 LEU B  58      35.129 -25.547  35.038  1.00 81.94           C  
ATOM    450  CD2 LEU B  58      36.213 -27.682  35.754  1.00 81.88           C  
ATOM    451  H   LEU B  58      36.800 -23.251  36.293  1.00 81.82           H  
ATOM    452  HA  LEU B  58      35.063 -24.398  38.005  1.00 81.82           H  
ATOM    453  HB2 LEU B  58      37.305 -25.325  36.569  1.00 81.74           H  
ATOM    454  HB3 LEU B  58      36.879 -26.288  37.817  1.00 81.74           H  
ATOM    455  HG  LEU B  58      34.750 -26.591  36.759  1.00 81.85           H  
ATOM    456 HD11 LEU B  58      34.496 -26.059  34.456  1.00 81.94           H  
ATOM    457 HD12 LEU B  58      35.912 -25.277  34.478  1.00 81.94           H  
ATOM    458 HD13 LEU B  58      34.665 -24.714  35.339  1.00 81.94           H  
ATOM    459 HD21 LEU B  58      35.593 -28.189  35.156  1.00 81.88           H  
ATOM    460 HD22 LEU B  58      36.444 -28.272  36.528  1.00 81.88           H  
ATOM    461 HD23 LEU B  58      37.054 -27.501  35.243  1.00 81.88           H  
ATOM    462  N   LYS B  59      37.913 -23.963  39.436  1.00 81.82           N  
ATOM    463  CA  LYS B  59      38.607 -23.904  40.722  1.00 81.98           C  
ATOM    464  C   LYS B  59      38.141 -22.725  41.583  1.00 81.71           C  
ATOM    465  O   LYS B  59      38.588 -22.564  42.722  1.00 81.48           O  
ATOM    466  CB  LYS B  59      40.129 -23.889  40.518  1.00 82.20           C  
ATOM    467  CG  LYS B  59      40.684 -25.208  39.982  1.00 82.57           C  
ATOM    468  CD  LYS B  59      42.203 -25.215  39.913  1.00 82.43           C  
ATOM    469  CE  LYS B  59      42.718 -26.565  39.429  1.00 82.65           C  
ATOM    470  NZ  LYS B  59      44.206 -26.634  39.407  1.00 82.57           N1+
ATOM    471  H   LYS B  59      38.391 -23.658  38.612  1.00 81.82           H  
ATOM    472  HA  LYS B  59      38.338 -24.747  41.189  1.00 81.98           H  
ATOM    473  HB2 LYS B  59      40.356 -23.164  39.867  1.00 82.20           H  
ATOM    474  HB3 LYS B  59      40.566 -23.697  41.397  1.00 82.20           H  
ATOM    475  HG2 LYS B  59      40.389 -25.950  40.583  1.00 82.57           H  
ATOM    476  HG3 LYS B  59      40.322 -25.360  39.062  1.00 82.57           H  
ATOM    477  HD2 LYS B  59      42.505 -24.502  39.280  1.00 82.43           H  
ATOM    478  HD3 LYS B  59      42.572 -25.030  40.824  1.00 82.43           H  
ATOM    479  HE2 LYS B  59      42.381 -27.283  40.038  1.00 82.65           H  
ATOM    480  HE3 LYS B  59      42.384 -26.731  38.501  1.00 82.65           H  
ATOM    481  HZ1 LYS B  59      44.519 -27.528  39.086  1.00 82.57           H  
ATOM    482  HZ2 LYS B  59      44.585 -26.485  40.320  1.00 82.57           H  
ATOM    483  HZ3 LYS B  59      44.588 -25.939  38.798  1.00 82.57           H  
ATOM    484  N   GLY B  60      37.240 -21.912  41.031  1.00 81.30           N  
ATOM    485  CA  GLY B  60      36.568 -20.852  41.782  1.00 80.96           C  
ATOM    486  C   GLY B  60      37.285 -19.516  41.866  1.00 80.75           C  
ATOM    487  O   GLY B  60      36.883 -18.645  42.639  1.00 80.84           O  
ATOM    488  H   GLY B  60      37.014 -22.032  40.064  1.00 81.30           H  
ATOM    489  HA2 GLY B  60      35.680 -20.709  41.346  1.00 80.96           H  
ATOM    490  HA3 GLY B  60      36.432 -21.199  42.710  1.00 80.96           H  
ATOM    491  N   ASN B  61      38.344 -19.347  41.079  1.00 80.53           N  
ATOM    492  CA  ASN B  61      39.094 -18.092  41.072  1.00 80.11           C  
ATOM    493  C   ASN B  61      38.758 -17.216  39.864  1.00 79.88           C  
ATOM    494  O   ASN B  61      39.568 -17.050  38.948  1.00 80.03           O  
ATOM    495  CB  ASN B  61      40.602 -18.347  41.190  1.00 79.95           C  
ATOM    496  CG  ASN B  61      41.030 -18.682  42.613  1.00 80.13           C  
ATOM    497  OD1 ASN B  61      41.810 -17.954  43.224  1.00 79.96           O  
ATOM    498  ND2 ASN B  61      40.514 -19.784  43.145  1.00 80.14           N  
ATOM    499  H   ASN B  61      38.633 -20.094  40.480  1.00 80.53           H  
ATOM    500  HA  ASN B  61      38.775 -17.613  41.890  1.00 80.11           H  
ATOM    501  HB2 ASN B  61      40.847 -19.113  40.596  1.00 79.95           H  
ATOM    502  HB3 ASN B  61      41.092 -17.526  40.896  1.00 79.95           H  
ATOM    503 HD21 ASN B  61      40.757 -20.050  44.078  1.00 80.14           H  
ATOM    504 HD22 ASN B  61      39.883 -20.348  42.613  1.00 80.14           H  
ATOM    505  N   ILE B  62      37.545 -16.670  39.875  1.00 79.38           N  
ATOM    506  CA  ILE B  62      37.102 -15.724  38.858  1.00 78.60           C  
ATOM    507  C   ILE B  62      36.557 -14.455  39.514  1.00 78.08           C  
ATOM    508  O   ILE B  62      35.821 -14.523  40.499  1.00 78.02           O  
ATOM    509  CB  ILE B  62      36.073 -16.367  37.881  1.00 78.89           C  
ATOM    510  CG1 ILE B  62      36.118 -15.677  36.513  1.00 78.99           C  
ATOM    511  CG2 ILE B  62      34.657 -16.416  38.480  1.00 78.83           C  
ATOM    512  CD1 ILE B  62      37.390 -15.970  35.725  1.00 78.81           C  
ATOM    513  H   ILE B  62      36.913 -16.918  40.609  1.00 79.38           H  
ATOM    514  HA  ILE B  62      37.930 -15.490  38.348  1.00 78.60           H  
ATOM    515  HB  ILE B  62      36.327 -17.322  37.726  1.00 78.89           H  
ATOM    516 HG12 ILE B  62      35.335 -15.988  35.974  1.00 78.99           H  
ATOM    517 HG13 ILE B  62      36.055 -14.689  36.653  1.00 78.99           H  
ATOM    518 HG21 ILE B  62      34.011 -16.831  37.839  1.00 78.83           H  
ATOM    519 HG22 ILE B  62      34.327 -15.497  38.696  1.00 78.83           H  
ATOM    520 HG23 ILE B  62      34.643 -16.954  39.323  1.00 78.83           H  
ATOM    521 HD11 ILE B  62      37.380 -15.502  34.841  1.00 78.81           H  
ATOM    522 HD12 ILE B  62      37.487 -16.950  35.553  1.00 78.81           H  
ATOM    523 HD13 ILE B  62      38.200 -15.664  36.225  1.00 78.81           H  
ATOM    524  N   LYS B  63      36.933 -13.300  38.972  1.00 77.60           N  
ATOM    525  CA  LYS B  63      36.587 -12.021  39.593  1.00 77.07           C  
ATOM    526  C   LYS B  63      35.435 -11.293  38.902  1.00 76.61           C  
ATOM    527  O   LYS B  63      35.232 -11.434  37.696  1.00 76.87           O  
ATOM    528  CB  LYS B  63      37.826 -11.130  39.733  1.00 77.18           C  
ATOM    529  CG  LYS B  63      38.798 -11.629  40.799  1.00 77.10           C  
ATOM    530  CD  LYS B  63      39.922 -10.643  41.068  1.00 77.09           C  
ATOM    531  CE  LYS B  63      40.832 -11.153  42.174  1.00 76.84           C  
ATOM    532  NZ  LYS B  63      41.838 -10.135  42.588  1.00 76.86           N1+
ATOM    533  H   LYS B  63      37.462 -13.306  38.124  1.00 77.60           H  
ATOM    534  HA  LYS B  63      36.253 -12.284  40.498  1.00 77.07           H  
ATOM    535  HB2 LYS B  63      38.303 -11.104  38.855  1.00 77.18           H  
ATOM    536  HB3 LYS B  63      37.531 -10.207  39.979  1.00 77.18           H  
ATOM    537  HG2 LYS B  63      38.294 -11.779  41.650  1.00 77.10           H  
ATOM    538  HG3 LYS B  63      39.198 -12.493  40.492  1.00 77.10           H  
ATOM    539  HD2 LYS B  63      40.458 -10.521  40.232  1.00 77.09           H  
ATOM    540  HD3 LYS B  63      39.529  -9.766  41.344  1.00 77.09           H  
ATOM    541  HE2 LYS B  63      40.279 -11.392  42.972  1.00 76.84           H  
ATOM    542  HE3 LYS B  63      41.319 -11.964  41.851  1.00 76.84           H  
ATOM    543  HZ1 LYS B  63      42.427 -10.488  43.315  1.00 76.86           H  
ATOM    544  HZ2 LYS B  63      41.391  -9.308  42.928  1.00 76.86           H  
ATOM    545  HZ3 LYS B  63      42.422  -9.875  41.819  1.00 76.86           H  
ATOM    546  N   LYS B  64      34.697 -10.518  39.696  1.00 76.09           N  
ATOM    547  CA  LYS B  64      33.434  -9.892  39.293  1.00 75.49           C  
ATOM    548  C   LYS B  64      33.441  -9.321  37.878  1.00 74.98           C  
ATOM    549  O   LYS B  64      32.632  -9.729  37.038  1.00 74.99           O  
ATOM    550  CB  LYS B  64      33.036  -8.809  40.305  1.00 75.64           C  
ATOM    551  CG  LYS B  64      31.563  -8.416  40.273  1.00 75.71           C  
ATOM    552  CD  LYS B  64      31.276  -7.279  41.249  1.00 75.82           C  
ATOM    553  CE  LYS B  64      29.788  -6.968  41.319  1.00 75.87           C  
ATOM    554  NZ  LYS B  64      29.498  -5.797  42.191  1.00 75.47           N1+
ATOM    555  H   LYS B  64      35.026 -10.353  40.626  1.00 76.09           H  
ATOM    556  HA  LYS B  64      32.787 -10.655  39.293  1.00 75.49           H  
ATOM    557  HB2 LYS B  64      33.246  -9.145  41.223  1.00 75.64           H  
ATOM    558  HB3 LYS B  64      33.578  -7.990  40.117  1.00 75.64           H  
ATOM    559  HG2 LYS B  64      31.324  -8.121  39.348  1.00 75.71           H  
ATOM    560  HG3 LYS B  64      31.008  -9.209  40.523  1.00 75.71           H  
ATOM    561  HD2 LYS B  64      31.595  -7.542  42.159  1.00 75.82           H  
ATOM    562  HD3 LYS B  64      31.765  -6.460  40.948  1.00 75.82           H  
ATOM    563  HE2 LYS B  64      29.450  -6.766  40.400  1.00 75.87           H  
ATOM    564  HE3 LYS B  64      29.302  -7.761  41.687  1.00 75.87           H  
ATOM    565  HZ1 LYS B  64      28.516  -5.609  42.224  1.00 75.47           H  
ATOM    566  HZ2 LYS B  64      29.957  -4.976  41.852  1.00 75.47           H  
ATOM    567  HZ3 LYS B  64      29.811  -5.961  43.127  1.00 75.47           H  
ATOM    568  N   GLU B  65      34.364  -8.398  37.614  1.00 74.14           N  
ATOM    569  CA  GLU B  65      34.406  -7.690  36.330  1.00 73.54           C  
ATOM    570  C   GLU B  65      34.709  -8.604  35.141  1.00 72.68           C  
ATOM    571  O   GLU B  65      34.345  -8.286  34.006  1.00 72.84           O  
ATOM    572  CB  GLU B  65      35.387  -6.509  36.376  1.00 74.10           C  
ATOM    573  CG  GLU B  65      35.011  -5.396  37.370  1.00 74.53           C  
ATOM    574  CD  GLU B  65      33.583  -4.882  37.202  1.00 74.75           C  
ATOM    575  OE1 GLU B  65      33.199  -4.497  36.075  1.00 75.09           O  
ATOM    576  OE2 GLU B  65      32.842  -4.857  38.206  1.00 75.20           O1-
ATOM    577  H   GLU B  65      35.048  -8.182  38.311  1.00 74.14           H  
ATOM    578  HA  GLU B  65      33.469  -7.357  36.224  1.00 73.54           H  
ATOM    579  HB2 GLU B  65      36.287  -6.863  36.630  1.00 74.10           H  
ATOM    580  HB3 GLU B  65      35.433  -6.108  35.461  1.00 74.10           H  
ATOM    581  HG2 GLU B  65      35.108  -5.752  38.299  1.00 74.53           H  
ATOM    582  HG3 GLU B  65      35.638  -4.628  37.240  1.00 74.53           H  
ATOM    583  N   LEU B  66      35.365  -9.732  35.404  1.00 71.36           N  
ATOM    584  CA  LEU B  66      35.643 -10.713  34.359  1.00 70.36           C  
ATOM    585  C   LEU B  66      34.426 -11.601  34.090  1.00 69.79           C  
ATOM    586  O   LEU B  66      34.184 -12.005  32.952  1.00 69.00           O  
ATOM    587  CB  LEU B  66      36.881 -11.551  34.703  1.00 70.35           C  
ATOM    588  CG  LEU B  66      37.469 -12.469  33.623  1.00 70.13           C  
ATOM    589  CD1 LEU B  66      37.541 -11.789  32.256  1.00 69.90           C  
ATOM    590  CD2 LEU B  66      38.842 -12.973  34.041  1.00 70.24           C  
ATOM    591  H   LEU B  66      35.674  -9.912  36.338  1.00 71.36           H  
ATOM    592  HA  LEU B  66      35.831 -10.169  33.541  1.00 70.36           H  
ATOM    593  HB2 LEU B  66      37.603 -10.914  34.973  1.00 70.35           H  
ATOM    594  HB3 LEU B  66      36.638 -12.130  35.482  1.00 70.35           H  
ATOM    595  HG  LEU B  66      36.855 -13.253  33.529  1.00 70.13           H  
ATOM    596 HD11 LEU B  66      37.927 -12.405  31.569  1.00 69.90           H  
ATOM    597 HD12 LEU B  66      38.115 -10.971  32.292  1.00 69.90           H  
ATOM    598 HD13 LEU B  66      36.632 -11.513  31.945  1.00 69.90           H  
ATOM    599 HD21 LEU B  66      39.232 -13.572  33.342  1.00 70.24           H  
ATOM    600 HD22 LEU B  66      38.789 -13.491  34.895  1.00 70.24           H  
ATOM    601 HD23 LEU B  66      39.475 -12.212  34.182  1.00 70.24           H  
ATOM    602  N   PHE B  67      33.665 -11.893  35.142  1.00 69.47           N  
ATOM    603  CA  PHE B  67      32.403 -12.614  35.014  1.00 69.07           C  
ATOM    604  C   PHE B  67      31.384 -11.783  34.229  1.00 69.12           C  
ATOM    605  O   PHE B  67      30.558 -12.327  33.493  1.00 69.04           O  
ATOM    606  CB  PHE B  67      31.856 -12.970  36.397  1.00 69.21           C  
ATOM    607  CG  PHE B  67      30.649 -13.865  36.365  1.00 69.22           C  
ATOM    608  CD1 PHE B  67      30.790 -15.239  36.206  1.00 69.43           C  
ATOM    609  CD2 PHE B  67      29.370 -13.335  36.507  1.00 69.51           C  
ATOM    610  CE1 PHE B  67      29.672 -16.074  36.177  1.00 69.71           C  
ATOM    611  CE2 PHE B  67      28.244 -14.159  36.479  1.00 69.41           C  
ATOM    612  CZ  PHE B  67      28.397 -15.530  36.313  1.00 69.48           C  
ATOM    613  H   PHE B  67      33.968 -11.609  36.051  1.00 69.47           H  
ATOM    614  HA  PHE B  67      32.615 -13.449  34.507  1.00 69.07           H  
ATOM    615  HB2 PHE B  67      32.572 -13.438  36.915  1.00 69.21           H  
ATOM    616  HB3 PHE B  67      31.601 -12.126  36.868  1.00 69.21           H  
ATOM    617  HD1 PHE B  67      31.704 -15.634  36.111  1.00 69.43           H  
ATOM    618  HD2 PHE B  67      29.256 -12.349  36.631  1.00 69.51           H  
ATOM    619  HE1 PHE B  67      29.786 -17.060  36.059  1.00 69.71           H  
ATOM    620  HE2 PHE B  67      27.331 -13.764  36.578  1.00 69.41           H  
ATOM    621  HZ  PHE B  67      27.593 -16.125  36.291  1.00 69.48           H  
ATOM    622  N   LYS B  68      31.464 -10.463  34.387  1.00 69.00           N  
ATOM    623  CA  LYS B  68      30.584  -9.526  33.690  1.00 68.87           C  
ATOM    624  C   LYS B  68      30.838  -9.492  32.181  1.00 68.80           C  
ATOM    625  O   LYS B  68      29.896  -9.387  31.394  1.00 69.06           O  
ATOM    626  CB  LYS B  68      30.711  -8.122  34.290  1.00 69.01           C  
ATOM    627  CG  LYS B  68      30.084  -7.983  35.678  1.00 68.46           C  
ATOM    628  CD  LYS B  68      30.611  -6.768  36.432  1.00 68.66           C  
ATOM    629  CE  LYS B  68      29.853  -5.496  36.082  1.00 68.43           C  
ATOM    630  NZ  LYS B  68      30.093  -4.437  37.096  1.00 68.12           N1+
ATOM    631  H   LYS B  68      32.156 -10.097  35.009  1.00 69.00           H  
ATOM    632  HA  LYS B  68      29.666  -9.891  33.844  1.00 68.87           H  
ATOM    633  HB2 LYS B  68      31.682  -7.895  34.360  1.00 69.01           H  
ATOM    634  HB3 LYS B  68      30.261  -7.474  33.675  1.00 69.01           H  
ATOM    635  HG2 LYS B  68      29.093  -7.892  35.577  1.00 68.46           H  
ATOM    636  HG3 LYS B  68      30.291  -8.804  36.209  1.00 68.46           H  
ATOM    637  HD2 LYS B  68      30.521  -6.935  37.414  1.00 68.66           H  
ATOM    638  HD3 LYS B  68      31.576  -6.640  36.202  1.00 68.66           H  
ATOM    639  HE2 LYS B  68      30.157  -5.159  35.191  1.00 68.43           H  
ATOM    640  HE3 LYS B  68      28.872  -5.689  36.049  1.00 68.43           H  
ATOM    641  HZ1 LYS B  68      29.595  -3.601  36.866  1.00 68.12           H  
ATOM    642  HZ2 LYS B  68      31.065  -4.210  37.153  1.00 68.12           H  
ATOM    643  HZ3 LYS B  68      29.793  -4.734  38.002  1.00 68.12           H  
ATOM    644  N   LEU B  69      32.105  -9.586  31.785  1.00 68.79           N  
ATOM    645  CA  LEU B  69      32.472  -9.655  30.370  1.00 68.46           C  
ATOM    646  C   LEU B  69      32.006 -10.963  29.736  1.00 67.69           C  
ATOM    647  O   LEU B  69      31.542 -10.971  28.595  1.00 67.45           O  
ATOM    648  CB  LEU B  69      33.983  -9.477  30.185  1.00 69.36           C  
ATOM    649  CG  LEU B  69      34.548  -8.050  30.200  1.00 70.41           C  
ATOM    650  CD1 LEU B  69      36.030  -8.051  30.563  1.00 70.61           C  
ATOM    651  CD2 LEU B  69      34.320  -7.341  28.862  1.00 70.66           C  
ATOM    652  H   LEU B  69      32.828  -9.610  32.475  1.00 68.79           H  
ATOM    653  HA  LEU B  69      31.985  -8.893  29.942  1.00 68.46           H  
ATOM    654  HB2 LEU B  69      34.434  -9.983  30.920  1.00 69.36           H  
ATOM    655  HB3 LEU B  69      34.224  -9.883  29.304  1.00 69.36           H  
ATOM    656  HG  LEU B  69      34.057  -7.538  30.905  1.00 70.41           H  
ATOM    657 HD11 LEU B  69      36.397  -7.121  30.573  1.00 70.61           H  
ATOM    658 HD12 LEU B  69      36.560  -8.584  29.904  1.00 70.61           H  
ATOM    659 HD13 LEU B  69      36.177  -8.449  31.469  1.00 70.61           H  
ATOM    660 HD21 LEU B  69      34.691  -6.413  28.881  1.00 70.66           H  
ATOM    661 HD22 LEU B  69      33.344  -7.278  28.651  1.00 70.66           H  
ATOM    662 HD23 LEU B  69      34.764  -7.835  28.115  1.00 70.66           H  
ATOM    663  N   ALA B  70      32.126 -12.059  30.484  1.00 66.99           N  
ATOM    664  CA  ALA B  70      31.669 -13.373  30.020  1.00 66.37           C  
ATOM    665  C   ALA B  70      30.151 -13.420  29.853  1.00 65.54           C  
ATOM    666  O   ALA B  70      29.652 -13.928  28.849  1.00 65.23           O  
ATOM    667  CB  ALA B  70      32.142 -14.473  30.961  1.00 66.29           C  
ATOM    668  H   ALA B  70      32.541 -11.983  31.391  1.00 66.99           H  
ATOM    669  HA  ALA B  70      32.095 -13.494  29.123  1.00 66.37           H  
ATOM    670  HB1 ALA B  70      33.135 -14.446  31.073  1.00 66.29           H  
ATOM    671  HB2 ALA B  70      31.897 -15.376  30.608  1.00 66.29           H  
ATOM    672  HB3 ALA B  70      31.728 -14.374  31.866  1.00 66.29           H  
ATOM    673  N   THR B  71      29.428 -12.882  30.838  1.00 64.80           N  
ATOM    674  CA  THR B  71      27.967 -12.795  30.775  1.00 63.80           C  
ATOM    675  C   THR B  71      27.533 -11.963  29.561  1.00 63.38           C  
ATOM    676  O   THR B  71      26.579 -12.321  28.864  1.00 63.80           O  
ATOM    677  CB  THR B  71      27.365 -12.215  32.079  1.00 63.46           C  
ATOM    678  OG1 THR B  71      27.954 -12.865  33.208  1.00 63.27           O  
ATOM    679  CG2 THR B  71      25.860 -12.436  32.131  1.00 63.48           C  
ATOM    680  H   THR B  71      29.899 -12.527  31.645  1.00 64.80           H  
ATOM    681  HA  THR B  71      27.663 -13.742  30.666  1.00 63.80           H  
ATOM    682  HB  THR B  71      27.576 -11.241  32.162  1.00 63.46           H  
ATOM    683 HG21 THR B  71      25.472 -12.061  32.973  1.00 63.48           H  
ATOM    684 HG22 THR B  71      25.640 -13.411  32.098  1.00 63.48           H  
ATOM    685 HG23 THR B  71      25.406 -11.992  31.359  1.00 63.48           H  
ATOM    686  HG1 THR B  71      28.086 -12.228  33.910  1.00 63.27           H  
ATOM    687  N   THR B  72      28.255 -10.871  29.311  1.00 62.06           N  
ATOM    688  CA  THR B  72      28.042 -10.030  28.137  1.00 60.98           C  
ATOM    689  C   THR B  72      28.282 -10.820  26.848  1.00 60.91           C  
ATOM    690  O   THR B  72      27.512 -10.710  25.887  1.00 61.08           O  
ATOM    691  CB  THR B  72      28.955  -8.777  28.175  1.00 60.53           C  
ATOM    692  OG1 THR B  72      28.762  -8.079  29.410  1.00 59.51           O  
ATOM    693  CG2 THR B  72      28.645  -7.834  27.023  1.00 60.04           C  
ATOM    694  H   THR B  72      28.975 -10.616  29.957  1.00 62.06           H  
ATOM    695  HA  THR B  72      27.080  -9.764  28.191  1.00 60.98           H  
ATOM    696  HB  THR B  72      29.919  -9.041  28.144  1.00 60.53           H  
ATOM    697 HG21 THR B  72      29.236  -7.028  27.051  1.00 60.04           H  
ATOM    698 HG22 THR B  72      27.696  -7.521  27.061  1.00 60.04           H  
ATOM    699 HG23 THR B  72      28.784  -8.286  26.142  1.00 60.04           H  
ATOM    700  HG1 THR B  72      28.719  -7.138  29.242  1.00 59.51           H  
ATOM    701  N   ALA B  73      29.348 -11.618  26.830  1.00 60.46           N  
ATOM    702  CA  ALA B  73      29.654 -12.450  25.674  1.00 59.94           C  
ATOM    703  C   ALA B  73      28.501 -13.404  25.414  1.00 60.34           C  
ATOM    704  O   ALA B  73      28.082 -13.581  24.265  1.00 60.65           O  
ATOM    705  CB  ALA B  73      30.946 -13.217  25.886  1.00 59.98           C  
ATOM    706  H   ALA B  73      29.951 -11.647  27.627  1.00 60.46           H  
ATOM    707  HA  ALA B  73      29.771 -11.829  24.899  1.00 59.94           H  
ATOM    708  HB1 ALA B  73      31.709 -12.594  26.058  1.00 59.98           H  
ATOM    709  HB2 ALA B  73      31.173 -13.766  25.082  1.00 59.98           H  
ATOM    710  HB3 ALA B  73      30.872 -13.835  26.669  1.00 59.98           H  
ATOM    711  N   LEU B  74      27.974 -13.990  26.490  1.00 60.00           N  
ATOM    712  CA  LEU B  74      26.850 -14.922  26.394  1.00 59.98           C  
ATOM    713  C   LEU B  74      25.580 -14.264  25.859  1.00 60.03           C  
ATOM    714  O   LEU B  74      24.896 -14.831  24.998  1.00 59.19           O  
ATOM    715  CB  LEU B  74      26.582 -15.602  27.742  1.00 59.61           C  
ATOM    716  CG  LEU B  74      27.610 -16.648  28.202  1.00 60.18           C  
ATOM    717  CD1 LEU B  74      27.264 -17.171  29.592  1.00 58.22           C  
ATOM    718  CD2 LEU B  74      27.742 -17.805  27.201  1.00 58.28           C  
ATOM    719  H   LEU B  74      28.359 -13.786  27.390  1.00 60.00           H  
ATOM    720  HA  LEU B  74      27.156 -15.596  25.721  1.00 59.98           H  
ATOM    721  HB2 LEU B  74      26.543 -14.886  28.439  1.00 59.61           H  
ATOM    722  HB3 LEU B  74      25.693 -16.056  27.680  1.00 59.61           H  
ATOM    723  HG  LEU B  74      28.500 -16.194  28.253  1.00 60.18           H  
ATOM    724 HD11 LEU B  74      27.931 -17.852  29.895  1.00 58.22           H  
ATOM    725 HD12 LEU B  74      26.361 -17.601  29.599  1.00 58.22           H  
ATOM    726 HD13 LEU B  74      27.256 -16.429  30.262  1.00 58.22           H  
ATOM    727 HD21 LEU B  74      28.414 -18.476  27.515  1.00 58.28           H  
ATOM    728 HD22 LEU B  74      28.036 -17.472  26.305  1.00 58.28           H  
ATOM    729 HD23 LEU B  74      26.869 -18.277  27.082  1.00 58.28           H  
ATOM    730  N   TYR B  75      25.279 -13.063  26.354  1.00 60.47           N  
ATOM    731  CA  TYR B  75      24.062 -12.357  25.957  1.00 61.38           C  
ATOM    732  C   TYR B  75      23.957 -12.141  24.451  1.00 61.87           C  
ATOM    733  O   TYR B  75      22.924 -12.444  23.850  1.00 62.33           O  
ATOM    734  CB  TYR B  75      23.921 -11.011  26.673  1.00 61.16           C  
ATOM    735  CG  TYR B  75      22.768 -10.198  26.126  1.00 61.28           C  
ATOM    736  CD1 TYR B  75      21.449 -10.534  26.434  1.00 61.17           C  
ATOM    737  CD2 TYR B  75      22.993  -9.113  25.277  1.00 61.42           C  
ATOM    738  CE1 TYR B  75      20.383  -9.805  25.924  1.00 61.24           C  
ATOM    739  CE2 TYR B  75      21.934  -8.375  24.759  1.00 61.35           C  
ATOM    740  CZ  TYR B  75      20.632  -8.728  25.088  1.00 61.73           C  
ATOM    741  OH  TYR B  75      19.576  -8.003  24.588  1.00 62.33           O  
ATOM    742  H   TYR B  75      25.900 -12.636  27.011  1.00 60.47           H  
ATOM    743  HA  TYR B  75      23.344 -12.990  26.248  1.00 61.38           H  
ATOM    744  HB2 TYR B  75      23.763 -11.173  27.647  1.00 61.16           H  
ATOM    745  HB3 TYR B  75      24.765 -10.488  26.555  1.00 61.16           H  
ATOM    746  HD1 TYR B  75      21.268 -11.314  27.033  1.00 61.17           H  
ATOM    747  HD2 TYR B  75      23.931  -8.862  25.037  1.00 61.42           H  
ATOM    748  HE1 TYR B  75      19.443 -10.055  26.158  1.00 61.24           H  
ATOM    749  HE2 TYR B  75      22.109  -7.597  24.155  1.00 61.35           H  
ATOM    750  HH  TYR B  75      19.841  -7.091  24.472  1.00 62.33           H  
ATOM    751  N   PHE B  76      25.019 -11.605  23.855  1.00 61.91           N  
ATOM    752  CA  PHE B  76      25.027 -11.315  22.424  1.00 61.82           C  
ATOM    753  C   PHE B  76      25.080 -12.581  21.587  1.00 62.14           C  
ATOM    754  O   PHE B  76      24.464 -12.642  20.520  1.00 62.53           O  
ATOM    755  CB  PHE B  76      26.173 -10.369  22.062  1.00 61.37           C  
ATOM    756  CG  PHE B  76      25.985  -8.977  22.582  1.00 61.14           C  
ATOM    757  CD1 PHE B  76      25.129  -8.092  21.938  1.00 61.22           C  
ATOM    758  CD2 PHE B  76      26.655  -8.550  23.726  1.00 61.22           C  
ATOM    759  CE1 PHE B  76      24.948  -6.794  22.421  1.00 61.36           C  
ATOM    760  CE2 PHE B  76      26.481  -7.255  24.214  1.00 60.84           C  
ATOM    761  CZ  PHE B  76      25.625  -6.379  23.563  1.00 60.73           C  
ATOM    762  H   PHE B  76      25.831 -11.396  24.400  1.00 61.91           H  
ATOM    763  HA  PHE B  76      24.150 -10.866  22.253  1.00 61.82           H  
ATOM    764  HB2 PHE B  76      27.024 -10.729  22.445  1.00 61.37           H  
ATOM    765  HB3 PHE B  76      26.250 -10.319  21.066  1.00 61.37           H  
ATOM    766  HD1 PHE B  76      24.637  -8.388  21.119  1.00 61.22           H  
ATOM    767  HD2 PHE B  76      27.268  -9.180  24.203  1.00 61.22           H  
ATOM    768  HE1 PHE B  76      24.333  -6.164  21.947  1.00 61.36           H  
ATOM    769  HE2 PHE B  76      26.973  -6.958  25.033  1.00 60.84           H  
ATOM    770  HZ  PHE B  76      25.495  -5.452  23.914  1.00 60.73           H  
ATOM    771  N   THR B  77      25.811 -13.579  22.081  1.00 62.73           N  
ATOM    772  CA  THR B  77      25.882 -14.898  21.452  1.00 63.65           C  
ATOM    773  C   THR B  77      24.494 -15.519  21.336  1.00 63.37           C  
ATOM    774  O   THR B  77      24.058 -15.884  20.241  1.00 63.00           O  
ATOM    775  CB  THR B  77      26.789 -15.850  22.261  1.00 64.53           C  
ATOM    776  OG1 THR B  77      28.113 -15.309  22.312  1.00 66.78           O  
ATOM    777  CG2 THR B  77      26.832 -17.250  21.637  1.00 64.92           C  
ATOM    778  H   THR B  77      26.334 -13.420  22.918  1.00 62.73           H  
ATOM    779  HA  THR B  77      26.261 -14.723  20.543  1.00 63.65           H  
ATOM    780  HB  THR B  77      26.474 -15.914  23.208  1.00 64.53           H  
ATOM    781 HG21 THR B  77      27.421 -17.860  22.166  1.00 64.92           H  
ATOM    782 HG22 THR B  77      27.186 -17.215  20.703  1.00 64.92           H  
ATOM    783 HG23 THR B  77      25.919 -17.656  21.605  1.00 64.92           H  
ATOM    784  HG1 THR B  77      28.750 -16.024  22.323  1.00 66.78           H  
ATOM    785  N   TYR B  78      23.805 -15.618  22.469  1.00 63.16           N  
ATOM    786  CA  TYR B  78      22.503 -16.274  22.527  1.00 62.98           C  
ATOM    787  C   TYR B  78      21.385 -15.465  21.894  1.00 63.18           C  
ATOM    788  O   TYR B  78      20.424 -16.038  21.387  1.00 63.98           O  
ATOM    789  CB  TYR B  78      22.150 -16.664  23.963  1.00 62.15           C  
ATOM    790  CG  TYR B  78      22.843 -17.929  24.412  1.00 61.81           C  
ATOM    791  CD1 TYR B  78      24.166 -17.909  24.843  1.00 61.10           C  
ATOM    792  CD2 TYR B  78      22.179 -19.149  24.390  1.00 61.47           C  
ATOM    793  CE1 TYR B  78      24.804 -19.069  25.247  1.00 61.72           C  
ATOM    794  CE2 TYR B  78      22.810 -20.315  24.792  1.00 61.88           C  
ATOM    795  CZ  TYR B  78      24.117 -20.268  25.224  1.00 61.74           C  
ATOM    796  OH  TYR B  78      24.741 -21.427  25.624  1.00 61.78           O  
ATOM    797  H   TYR B  78      24.191 -15.231  23.307  1.00 63.16           H  
ATOM    798  HA  TYR B  78      22.631 -17.089  21.962  1.00 62.98           H  
ATOM    799  HB2 TYR B  78      22.420 -15.922  24.576  1.00 62.15           H  
ATOM    800  HB3 TYR B  78      21.162 -16.806  24.027  1.00 62.15           H  
ATOM    801  HD1 TYR B  78      24.664 -17.042  24.861  1.00 61.10           H  
ATOM    802  HD2 TYR B  78      21.229 -19.186  24.079  1.00 61.47           H  
ATOM    803  HE1 TYR B  78      25.755 -19.040  25.553  1.00 61.72           H  
ATOM    804  HE2 TYR B  78      22.319 -21.186  24.769  1.00 61.88           H  
ATOM    805  HH  TYR B  78      24.091 -22.124  25.717  1.00 61.78           H  
ATOM    806  N   SER B  79      21.513 -14.141  21.911  1.00 62.78           N  
ATOM    807  CA  SER B  79      20.521 -13.282  21.276  1.00 63.16           C  
ATOM    808  C   SER B  79      20.452 -13.572  19.779  1.00 63.38           C  
ATOM    809  O   SER B  79      19.368 -13.730  19.217  1.00 63.85           O  
ATOM    810  CB  SER B  79      20.837 -11.810  21.521  1.00 63.08           C  
ATOM    811  OG  SER B  79      19.901 -10.982  20.859  1.00 64.07           O  
ATOM    812  H   SER B  79      22.302 -13.729  22.366  1.00 62.78           H  
ATOM    813  HA  SER B  79      19.649 -13.509  21.710  1.00 63.16           H  
ATOM    814  HB2 SER B  79      20.792 -11.596  22.497  1.00 63.08           H  
ATOM    815  HB3 SER B  79      21.745 -11.580  21.170  1.00 63.08           H  
ATOM    816  HG  SER B  79      20.287 -10.119  20.710  1.00 64.07           H  
ATOM    817  N   ALA B  80      21.622 -13.654  19.151  1.00 63.76           N  
ATOM    818  CA  ALA B  80      21.735 -13.948  17.728  1.00 63.07           C  
ATOM    819  C   ALA B  80      21.254 -15.365  17.429  1.00 63.22           C  
ATOM    820  O   ALA B  80      20.474 -15.585  16.497  1.00 62.86           O  
ATOM    821  CB  ALA B  80      23.173 -13.760  17.266  1.00 62.16           C  
ATOM    822  H   ALA B  80      22.459 -13.508  19.678  1.00 63.76           H  
ATOM    823  HA  ALA B  80      21.142 -13.291  17.263  1.00 63.07           H  
ATOM    824  HB1 ALA B  80      23.493 -12.833  17.460  1.00 62.16           H  
ATOM    825  HB2 ALA B  80      23.256 -13.915  16.282  1.00 62.16           H  
ATOM    826  HB3 ALA B  80      23.785 -14.400  17.730  1.00 62.16           H  
ATOM    827  N   LEU B  81      21.712 -16.319  18.235  1.00 63.75           N  
ATOM    828  CA  LEU B  81      21.381 -17.722  18.035  1.00 64.86           C  
ATOM    829  C   LEU B  81      19.876 -17.936  18.099  1.00 64.87           C  
ATOM    830  O   LEU B  81      19.299 -18.607  17.240  1.00 65.23           O  
ATOM    831  CB  LEU B  81      22.115 -18.596  19.056  1.00 65.86           C  
ATOM    832  CG  LEU B  81      21.939 -20.118  19.010  1.00 67.49           C  
ATOM    833  CD1 LEU B  81      22.316 -20.705  17.649  1.00 67.57           C  
ATOM    834  CD2 LEU B  81      22.755 -20.762  20.123  1.00 66.74           C  
ATOM    835  H   LEU B  81      22.302 -16.064  19.002  1.00 63.75           H  
ATOM    836  HA  LEU B  81      21.697 -17.948  17.113  1.00 64.86           H  
ATOM    837  HB2 LEU B  81      23.092 -18.412  18.947  1.00 65.86           H  
ATOM    838  HB3 LEU B  81      21.818 -18.296  19.962  1.00 65.86           H  
ATOM    839  HG  LEU B  81      20.971 -20.324  19.153  1.00 67.49           H  
ATOM    840 HD11 LEU B  81      22.194 -21.698  17.641  1.00 67.57           H  
ATOM    841 HD12 LEU B  81      23.272 -20.511  17.427  1.00 67.57           H  
ATOM    842 HD13 LEU B  81      21.747 -20.319  16.922  1.00 67.57           H  
ATOM    843 HD21 LEU B  81      22.655 -21.757  20.111  1.00 66.74           H  
ATOM    844 HD22 LEU B  81      22.459 -20.434  21.020  1.00 66.74           H  
ATOM    845 HD23 LEU B  81      23.727 -20.550  20.023  1.00 66.74           H  
ATOM    846  N   GLU B  82      19.242 -17.326  19.097  1.00 64.61           N  
ATOM    847  CA  GLU B  82      17.802 -17.441  19.276  1.00 64.14           C  
ATOM    848  C   GLU B  82      16.993 -16.646  18.259  1.00 64.36           C  
ATOM    849  O   GLU B  82      15.851 -17.000  17.970  1.00 65.95           O  
ATOM    850  CB  GLU B  82      17.405 -17.096  20.709  1.00 63.88           C  
ATOM    851  CG  GLU B  82      17.663 -18.251  21.655  1.00 63.57           C  
ATOM    852  CD  GLU B  82      17.926 -17.840  23.086  1.00 64.11           C  
ATOM    853  OE1 GLU B  82      17.266 -16.900  23.598  1.00 63.24           O  
ATOM    854  OE2 GLU B  82      18.791 -18.494  23.709  1.00 63.77           O1-
ATOM    855  H   GLU B  82      19.769 -16.773  19.742  1.00 64.61           H  
ATOM    856  HA  GLU B  82      17.622 -18.408  19.094  1.00 64.14           H  
ATOM    857  HB2 GLU B  82      17.937 -16.306  21.014  1.00 63.88           H  
ATOM    858  HB3 GLU B  82      16.431 -16.872  20.733  1.00 63.88           H  
ATOM    859  HG2 GLU B  82      16.862 -18.850  21.645  1.00 63.57           H  
ATOM    860  HG3 GLU B  82      18.461 -18.755  21.324  1.00 63.57           H  
ATOM    861  N   GLU B  83      17.575 -15.583  17.718  1.00 64.25           N  
ATOM    862  CA  GLU B  83      16.939 -14.861  16.621  1.00 64.92           C  
ATOM    863  C   GLU B  83      16.922 -15.719  15.360  1.00 64.83           C  
ATOM    864  O   GLU B  83      15.923 -15.754  14.640  1.00 65.40           O  
ATOM    865  CB  GLU B  83      17.655 -13.540  16.334  1.00 65.31           C  
ATOM    866  CG  GLU B  83      16.977 -12.728  15.235  1.00 66.36           C  
ATOM    867  CD  GLU B  83      17.742 -11.483  14.819  1.00 66.48           C  
ATOM    868  OE1 GLU B  83      18.768 -11.137  15.456  1.00 66.53           O  
ATOM    869  OE2 GLU B  83      17.294 -10.844  13.841  1.00 67.14           O1-
ATOM    870  H   GLU B  83      18.460 -15.273  18.066  1.00 64.25           H  
ATOM    871  HA  GLU B  83      16.007 -14.680  16.936  1.00 64.92           H  
ATOM    872  HB2 GLU B  83      17.668 -12.994  17.172  1.00 65.31           H  
ATOM    873  HB3 GLU B  83      18.593 -13.739  16.051  1.00 65.31           H  
ATOM    874  HG2 GLU B  83      16.872 -13.313  14.431  1.00 66.36           H  
ATOM    875  HG3 GLU B  83      16.075 -12.445  15.563  1.00 66.36           H  
ATOM    876  N   GLU B  84      18.029 -16.412  15.106  1.00 64.07           N  
ATOM    877  CA  GLU B  84      18.157 -17.257  13.924  1.00 63.96           C  
ATOM    878  C   GLU B  84      17.328 -18.548  14.001  1.00 64.65           C  
ATOM    879  O   GLU B  84      16.843 -19.039  12.979  1.00 65.41           O  
ATOM    880  CB  GLU B  84      19.638 -17.557  13.627  1.00 63.61           C  
ATOM    881  CG  GLU B  84      20.481 -16.324  13.215  1.00 60.96           C  
ATOM    882  CD  GLU B  84      19.886 -15.543  12.043  1.00 60.88           C  
ATOM    883  OE1 GLU B  84      19.258 -16.170  11.163  1.00 60.27           O  
ATOM    884  OE2 GLU B  84      20.047 -14.300  11.995  1.00 59.37           O1-
ATOM    885  H   GLU B  84      18.796 -16.352  15.745  1.00 64.07           H  
ATOM    886  HA  GLU B  84      17.762 -16.694  13.198  1.00 63.96           H  
ATOM    887  HB2 GLU B  84      20.044 -17.953  14.451  1.00 63.61           H  
ATOM    888  HB3 GLU B  84      19.675 -18.224  12.883  1.00 63.61           H  
ATOM    889  HG2 GLU B  84      20.551 -15.706  13.998  1.00 60.96           H  
ATOM    890  HG3 GLU B  84      21.395 -16.633  12.952  1.00 60.96           H  
ATOM    891  N   MET B  85      17.168 -19.092  15.204  1.00 65.26           N  
ATOM    892  CA  MET B  85      16.313 -20.263  15.418  1.00 65.80           C  
ATOM    893  C   MET B  85      14.849 -19.894  15.261  1.00 66.25           C  
ATOM    894  O   MET B  85      14.054 -20.679  14.753  1.00 66.97           O  
ATOM    895  CB  MET B  85      16.526 -20.837  16.811  1.00 65.87           C  
ATOM    896  CG  MET B  85      17.842 -21.537  16.996  1.00 65.76           C  
ATOM    897  SD  MET B  85      18.027 -22.050  18.698  1.00 66.62           S  
ATOM    898  CE  MET B  85      19.202 -23.353  18.492  1.00 66.85           C  
ATOM    899  H   MET B  85      17.645 -18.690  15.986  1.00 65.26           H  
ATOM    900  HA  MET B  85      16.584 -20.924  14.718  1.00 65.80           H  
ATOM    901  HB2 MET B  85      16.479 -20.090  17.474  1.00 65.87           H  
ATOM    902  HB3 MET B  85      15.797 -21.496  16.998  1.00 65.87           H  
ATOM    903  HG2 MET B  85      17.830 -22.308  16.359  1.00 65.76           H  
ATOM    904  HG3 MET B  85      18.540 -20.880  16.712  1.00 65.76           H  
ATOM    905  HE1 MET B  85      19.432 -23.771  19.371  1.00 66.85           H  
ATOM    906  HE2 MET B  85      20.048 -23.011  18.084  1.00 66.85           H  
ATOM    907  HE3 MET B  85      18.841 -24.070  17.896  1.00 66.85           H  
ATOM    908  N   GLU B  86      14.499 -18.699  15.725  1.00 66.48           N  
ATOM    909  CA  GLU B  86      13.164 -18.159  15.536  1.00 67.65           C  
ATOM    910  C   GLU B  86      12.861 -18.021  14.039  1.00 66.87           C  
ATOM    911  O   GLU B  86      11.757 -18.339  13.588  1.00 66.34           O  
ATOM    912  CB  GLU B  86      13.048 -16.810  16.252  1.00 68.76           C  
ATOM    913  CG  GLU B  86      11.757 -16.050  15.996  1.00 71.80           C  
ATOM    914  CD  GLU B  86      10.612 -16.481  16.891  1.00 72.79           C  
ATOM    915  OE1 GLU B  86      10.678 -17.581  17.479  1.00 73.89           O  
ATOM    916  OE2 GLU B  86       9.633 -15.707  16.999  1.00 74.43           O1-
ATOM    917  H   GLU B  86      15.176 -18.154  16.220  1.00 66.48           H  
ATOM    918  HA  GLU B  86      12.530 -18.815  15.946  1.00 67.65           H  
ATOM    919  HB2 GLU B  86      13.118 -16.972  17.236  1.00 68.76           H  
ATOM    920  HB3 GLU B  86      13.808 -16.232  15.954  1.00 68.76           H  
ATOM    921  HG2 GLU B  86      11.927 -15.076  16.148  1.00 71.80           H  
ATOM    922  HG3 GLU B  86      11.486 -16.197  15.045  1.00 71.80           H  
ATOM    923  N   ARG B  87      13.861 -17.569  13.280  1.00 65.94           N  
ATOM    924  CA  ARG B  87      13.744 -17.398  11.836  1.00 65.21           C  
ATOM    925  C   ARG B  87      13.437 -18.721  11.155  1.00 64.92           C  
ATOM    926  O   ARG B  87      12.628 -18.769  10.229  1.00 64.62           O  
ATOM    927  CB  ARG B  87      15.032 -16.799  11.256  1.00 65.62           C  
ATOM    928  CG  ARG B  87      14.914 -16.320   9.796  1.00 65.50           C  
ATOM    929  CD  ARG B  87      16.264 -15.906   9.195  1.00 64.85           C  
ATOM    930  NE  ARG B  87      17.026 -15.022  10.080  1.00 65.95           N  
ATOM    931  CZ  ARG B  87      16.822 -13.711  10.214  1.00 65.39           C  
ATOM    932  NH1 ARG B  87      15.873 -13.095   9.522  1.00 64.64           N  
ATOM    933  NH2 ARG B  87      17.579 -13.009  11.046  1.00 65.70           N1+
ATOM    934  H   ARG B  87      14.729 -17.337  13.720  1.00 65.94           H  
ATOM    935  HA  ARG B  87      12.975 -16.771  11.708  1.00 65.21           H  
ATOM    936  HB2 ARG B  87      15.293 -16.018  11.823  1.00 65.62           H  
ATOM    937  HB3 ARG B  87      15.747 -17.497  11.300  1.00 65.62           H  
ATOM    938  HG2 ARG B  87      14.535 -17.063   9.244  1.00 65.50           H  
ATOM    939  HG3 ARG B  87      14.298 -15.533   9.765  1.00 65.50           H  
ATOM    940  HD2 ARG B  87      16.821 -16.719   9.026  1.00 64.85           H  
ATOM    941  HD3 ARG B  87      16.115 -15.419   8.335  1.00 64.85           H  
ATOM    942  HE  ARG B  87      17.756 -15.433  10.626  1.00 65.95           H  
ATOM    943 HH11 ARG B  87      15.299 -13.614   8.889  1.00 64.64           H  
ATOM    944 HH12 ARG B  87      15.732 -12.111   9.633  1.00 64.64           H  
ATOM    945 HH21 ARG B  87      18.300 -13.463  11.570  1.00 65.70           H  
ATOM    946 HH22 ARG B  87      17.429 -12.026  11.149  1.00 65.70           H  
ATOM    947  N   ASN B  88      14.075 -19.788  11.630  1.00 64.91           N  
ATOM    948  CA  ASN B  88      13.987 -21.101  10.996  1.00 65.51           C  
ATOM    949  C   ASN B  88      13.135 -22.102  11.769  1.00 66.34           C  
ATOM    950  O   ASN B  88      13.281 -23.317  11.592  1.00 67.10           O  
ATOM    951  CB  ASN B  88      15.391 -21.664  10.772  1.00 64.77           C  
ATOM    952  CG  ASN B  88      16.191 -20.838   9.798  1.00 65.15           C  
ATOM    953  OD1 ASN B  88      15.961 -20.903   8.593  1.00 66.16           O  
ATOM    954  ND2 ASN B  88      17.127 -20.039  10.313  1.00 63.82           N  
ATOM    955  H   ASN B  88      14.636 -19.687  12.452  1.00 64.91           H  
ATOM    956  HA  ASN B  88      13.519 -20.918  10.131  1.00 65.51           H  
ATOM    957  HB2 ASN B  88      15.878 -21.683  11.645  1.00 64.77           H  
ATOM    958  HB3 ASN B  88      15.316 -22.594  10.411  1.00 64.77           H  
ATOM    959 HD21 ASN B  88      17.676 -19.460   9.711  1.00 63.82           H  
ATOM    960 HD22 ASN B  88      17.279 -20.019  11.301  1.00 63.82           H  
ATOM    961  N   LYS B  89      12.239 -21.596  12.612  1.00 66.73           N  
ATOM    962  CA  LYS B  89      11.370 -22.458  13.414  1.00 67.68           C  
ATOM    963  C   LYS B  89      10.487 -23.371  12.552  1.00 68.00           C  
ATOM    964  O   LYS B  89      10.067 -24.427  13.008  1.00 68.35           O  
ATOM    965  CB  LYS B  89      10.508 -21.628  14.374  1.00 67.21           C  
ATOM    966  CG  LYS B  89       9.491 -20.727  13.690  1.00 67.31           C  
ATOM    967  CD  LYS B  89       8.655 -19.961  14.693  1.00 67.80           C  
ATOM    968  CE  LYS B  89       7.544 -19.209  13.992  1.00 67.99           C  
ATOM    969  NZ  LYS B  89       6.729 -18.430  14.956  1.00 70.38           N1+
ATOM    970  H   LYS B  89      12.157 -20.603  12.700  1.00 66.73           H  
ATOM    971  HA  LYS B  89      12.011 -23.028  13.929  1.00 67.68           H  
ATOM    972  HB2 LYS B  89      10.011 -22.255  14.974  1.00 67.21           H  
ATOM    973  HB3 LYS B  89      11.113 -21.051  14.922  1.00 67.21           H  
ATOM    974  HG2 LYS B  89       9.975 -20.073  13.108  1.00 67.31           H  
ATOM    975  HG3 LYS B  89       8.884 -21.289  13.128  1.00 67.31           H  
ATOM    976  HD2 LYS B  89       8.256 -20.603  15.347  1.00 67.80           H  
ATOM    977  HD3 LYS B  89       9.238 -19.310  15.178  1.00 67.80           H  
ATOM    978  HE2 LYS B  89       7.939 -18.577  13.325  1.00 67.99           H  
ATOM    979  HE3 LYS B  89       6.947 -19.859  13.522  1.00 67.99           H  
ATOM    980  HZ1 LYS B  89       5.997 -17.935  14.488  1.00 70.38           H  
ATOM    981  HZ2 LYS B  89       7.291 -17.760  15.442  1.00 70.38           H  
ATOM    982  HZ3 LYS B  89       6.309 -19.030  15.637  1.00 70.38           H  
ATOM    983  N   ASP B  90      10.208 -22.955  11.318  1.00 68.51           N  
ATOM    984  CA  ASP B  90       9.365 -23.732  10.412  1.00 69.39           C  
ATOM    985  C   ASP B  90      10.153 -24.376   9.281  1.00 69.00           C  
ATOM    986  O   ASP B  90       9.572 -25.002   8.399  1.00 69.31           O  
ATOM    987  CB  ASP B  90       8.242 -22.863   9.838  1.00 70.29           C  
ATOM    988  CG  ASP B  90       7.195 -22.504  10.871  1.00 71.50           C  
ATOM    989  OD1 ASP B  90       6.873 -23.361  11.725  1.00 72.52           O  
ATOM    990  OD2 ASP B  90       6.685 -21.364  10.824  1.00 72.08           O1-
ATOM    991  H   ASP B  90      10.587 -22.085  11.002  1.00 68.51           H  
ATOM    992  HA  ASP B  90       8.997 -24.459  10.992  1.00 69.39           H  
ATOM    993  HB2 ASP B  90       8.637 -22.016   9.482  1.00 70.29           H  
ATOM    994  HB3 ASP B  90       7.795 -23.361   9.095  1.00 70.29           H  
ATOM    995  N   HIS B  91      11.472 -24.220   9.307  1.00 69.09           N  
ATOM    996  CA  HIS B  91      12.328 -24.834   8.304  1.00 69.11           C  
ATOM    997  C   HIS B  91      12.478 -26.331   8.594  1.00 69.14           C  
ATOM    998  O   HIS B  91      12.807 -26.716   9.717  1.00 68.98           O  
ATOM    999  CB  HIS B  91      13.691 -24.146   8.268  1.00 69.49           C  
ATOM   1000  CG  HIS B  91      14.458 -24.405   7.010  1.00 71.10           C  
ATOM   1001  ND1 HIS B  91      15.185 -25.560   6.805  1.00 70.99           N  
ATOM   1002  CD2 HIS B  91      14.595 -23.666   5.883  1.00 70.55           C  
ATOM   1003  CE1 HIS B  91      15.741 -25.519   5.606  1.00 70.68           C  
ATOM   1004  NE2 HIS B  91      15.399 -24.381   5.026  1.00 70.98           N  
ATOM   1005  H   HIS B  91      11.885 -23.669  10.032  1.00 69.09           H  
ATOM   1006  HA  HIS B  91      11.869 -24.698   7.426  1.00 69.11           H  
ATOM   1007  HB2 HIS B  91      13.558 -23.158   8.350  1.00 69.49           H  
ATOM   1008  HB3 HIS B  91      14.240 -24.474   9.037  1.00 69.49           H  
ATOM   1009  HD1 HIS B  91      15.277 -26.310   7.460  1.00 70.99           H  
ATOM   1010  HD2 HIS B  91      14.188 -22.770   5.707  1.00 70.55           H  
ATOM   1011  HE1 HIS B  91      16.322 -26.228   5.206  1.00 70.68           H  
ATOM   1012  N   PRO B  92      12.225 -27.185   7.586  1.00 68.90           N  
ATOM   1013  CA  PRO B  92      12.263 -28.639   7.818  1.00 68.62           C  
ATOM   1014  C   PRO B  92      13.622 -29.146   8.305  1.00 68.35           C  
ATOM   1015  O   PRO B  92      13.698 -30.216   8.912  1.00 68.89           O  
ATOM   1016  CB  PRO B  92      11.919 -29.236   6.445  1.00 68.49           C  
ATOM   1017  CG  PRO B  92      12.160 -28.131   5.453  1.00 68.73           C  
ATOM   1018  CD  PRO B  92      11.886 -26.850   6.190  1.00 68.73           C  
ATOM   1019  HA  PRO B  92      11.623 -28.868   8.551  1.00 68.62           H  
ATOM   1020  HB2 PRO B  92      12.509 -30.017   6.239  1.00 68.49           H  
ATOM   1021  HB3 PRO B  92      10.962 -29.524   6.412  1.00 68.49           H  
ATOM   1022  HG2 PRO B  92      13.107 -28.152   5.132  1.00 68.73           H  
ATOM   1023  HG3 PRO B  92      11.541 -28.222   4.673  1.00 68.73           H  
ATOM   1024  HD2 PRO B  92      12.465 -26.107   5.855  1.00 68.73           H  
ATOM   1025  HD3 PRO B  92      10.925 -26.585   6.114  1.00 68.73           H  
ATOM   1026  N   ALA B  93      14.679 -28.379   8.050  1.00 67.93           N  
ATOM   1027  CA  ALA B  93      16.021 -28.751   8.494  1.00 68.23           C  
ATOM   1028  C   ALA B  93      16.351 -28.231   9.901  1.00 68.67           C  
ATOM   1029  O   ALA B  93      17.428 -28.523  10.431  1.00 69.57           O  
ATOM   1030  CB  ALA B  93      17.070 -28.289   7.485  1.00 67.91           C  
ATOM   1031  H   ALA B  93      14.552 -27.527   7.542  1.00 67.93           H  
ATOM   1032  HA  ALA B  93      15.994 -29.750   8.528  1.00 68.23           H  
ATOM   1033  HB1 ALA B  93      16.858 -28.626   6.568  1.00 67.91           H  
ATOM   1034  HB2 ALA B  93      17.979 -28.625   7.733  1.00 67.91           H  
ATOM   1035  HB3 ALA B  93      17.112 -27.291   7.444  1.00 67.91           H  
ATOM   1036  N   PHE B  94      15.437 -27.464  10.499  1.00 67.45           N  
ATOM   1037  CA  PHE B  94      15.623 -27.012  11.875  1.00 66.18           C  
ATOM   1038  C   PHE B  94      14.417 -27.171  12.812  1.00 65.86           C  
ATOM   1039  O   PHE B  94      14.596 -27.328  14.024  1.00 65.37           O  
ATOM   1040  CB  PHE B  94      16.161 -25.573  11.953  1.00 65.81           C  
ATOM   1041  CG  PHE B  94      16.553 -25.180  13.345  1.00 64.43           C  
ATOM   1042  CD1 PHE B  94      17.801 -25.530  13.849  1.00 65.38           C  
ATOM   1043  CD2 PHE B  94      15.653 -24.534  14.176  1.00 63.73           C  
ATOM   1044  CE1 PHE B  94      18.158 -25.207  15.152  1.00 65.10           C  
ATOM   1045  CE2 PHE B  94      15.992 -24.221  15.475  1.00 64.20           C  
ATOM   1046  CZ  PHE B  94      17.247 -24.554  15.965  1.00 64.74           C  
ATOM   1047  H   PHE B  94      14.614 -27.195   9.998  1.00 67.45           H  
ATOM   1048  HA  PHE B  94      16.310 -27.678  12.165  1.00 66.18           H  
ATOM   1049  HB2 PHE B  94      16.968 -25.490  11.368  1.00 65.81           H  
ATOM   1050  HB3 PHE B  94      15.454 -24.939  11.638  1.00 65.81           H  
ATOM   1051  HD1 PHE B  94      18.449 -26.020  13.266  1.00 65.38           H  
ATOM   1052  HD2 PHE B  94      14.747 -24.292  13.830  1.00 63.73           H  
ATOM   1053  HE1 PHE B  94      19.065 -25.444  15.500  1.00 65.10           H  
ATOM   1054  HE2 PHE B  94      15.333 -23.754  16.065  1.00 64.20           H  
ATOM   1055  HZ  PHE B  94      17.494 -24.322  16.906  1.00 64.74           H  
ATOM   1056  N   ALA B  95      13.207 -27.143  12.253  1.00 65.41           N  
ATOM   1057  CA  ALA B  95      11.959 -27.212  13.030  1.00 64.30           C  
ATOM   1058  C   ALA B  95      11.971 -28.136  14.255  1.00 64.48           C  
ATOM   1059  O   ALA B  95      11.543 -27.715  15.330  1.00 65.66           O  
ATOM   1060  CB  ALA B  95      10.768 -27.533  12.123  1.00 63.59           C  
ATOM   1061  H   ALA B  95      13.144 -27.072  11.258  1.00 65.41           H  
ATOM   1062  HA  ALA B  95      11.904 -26.282  13.393  1.00 64.30           H  
ATOM   1063  HB1 ALA B  95      10.755 -26.934  11.323  1.00 63.59           H  
ATOM   1064  HB2 ALA B  95       9.903 -27.413  12.611  1.00 63.59           H  
ATOM   1065  HB3 ALA B  95      10.809 -28.478  11.799  1.00 63.59           H  
ATOM   1066  N   PRO B  96      12.451 -29.393  14.110  1.00 64.36           N  
ATOM   1067  CA  PRO B  96      12.412 -30.293  15.272  1.00 63.74           C  
ATOM   1068  C   PRO B  96      13.330 -29.915  16.439  1.00 64.00           C  
ATOM   1069  O   PRO B  96      13.248 -30.534  17.493  1.00 64.62           O  
ATOM   1070  CB  PRO B  96      12.855 -31.643  14.692  1.00 63.73           C  
ATOM   1071  CG  PRO B  96      12.741 -31.510  13.222  1.00 64.10           C  
ATOM   1072  CD  PRO B  96      13.000 -30.074  12.925  1.00 63.93           C  
ATOM   1073  HA  PRO B  96      11.488 -30.246  15.652  1.00 63.74           H  
ATOM   1074  HB2 PRO B  96      13.802 -31.846  14.939  1.00 63.73           H  
ATOM   1075  HB3 PRO B  96      12.261 -32.382  15.010  1.00 63.73           H  
ATOM   1076  HG2 PRO B  96      13.418 -32.089  12.768  1.00 64.10           H  
ATOM   1077  HG3 PRO B  96      11.824 -31.770  12.921  1.00 64.10           H  
ATOM   1078  HD2 PRO B  96      13.979 -29.893  12.831  1.00 63.93           H  
ATOM   1079  HD3 PRO B  96      12.525 -29.783  12.094  1.00 63.93           H  
ATOM   1080  N   LEU B  97      14.195 -28.922  16.267  1.00 63.96           N  
ATOM   1081  CA  LEU B  97      15.135 -28.555  17.324  1.00 63.85           C  
ATOM   1082  C   LEU B  97      14.773 -27.227  17.968  1.00 64.30           C  
ATOM   1083  O   LEU B  97      15.520 -26.703  18.800  1.00 64.82           O  
ATOM   1084  CB  LEU B  97      16.573 -28.514  16.790  1.00 63.84           C  
ATOM   1085  CG  LEU B  97      17.142 -29.798  16.183  1.00 63.68           C  
ATOM   1086  CD1 LEU B  97      18.498 -29.494  15.621  1.00 64.27           C  
ATOM   1087  CD2 LEU B  97      17.223 -30.930  17.207  1.00 64.37           C  
ATOM   1088  H   LEU B  97      14.203 -28.419  15.403  1.00 63.96           H  
ATOM   1089  HA  LEU B  97      15.037 -29.278  18.008  1.00 63.85           H  
ATOM   1090  HB2 LEU B  97      16.610 -27.808  16.082  1.00 63.84           H  
ATOM   1091  HB3 LEU B  97      17.168 -28.255  17.551  1.00 63.84           H  
ATOM   1092  HG  LEU B  97      16.544 -30.112  15.446  1.00 63.68           H  
ATOM   1093 HD11 LEU B  97      18.908 -30.310  15.213  1.00 64.27           H  
ATOM   1094 HD12 LEU B  97      19.116 -29.164  16.335  1.00 64.27           H  
ATOM   1095 HD13 LEU B  97      18.443 -28.790  14.913  1.00 64.27           H  
ATOM   1096 HD21 LEU B  97      17.597 -31.761  16.794  1.00 64.37           H  
ATOM   1097 HD22 LEU B  97      16.318 -31.148  17.572  1.00 64.37           H  
ATOM   1098 HD23 LEU B  97      17.811 -30.677  17.975  1.00 64.37           H  
ATOM   1099  N   TYR B  98      13.627 -26.688  17.563  1.00 64.31           N  
ATOM   1100  CA  TYR B  98      13.105 -25.439  18.090  1.00 63.51           C  
ATOM   1101  C   TYR B  98      12.406 -25.692  19.426  1.00 63.60           C  
ATOM   1102  O   TYR B  98      11.331 -26.295  19.476  1.00 64.24           O  
ATOM   1103  CB  TYR B  98      12.156 -24.812  17.063  1.00 63.02           C  
ATOM   1104  CG  TYR B  98      11.574 -23.465  17.447  1.00 63.38           C  
ATOM   1105  CD1 TYR B  98      10.205 -23.323  17.676  1.00 62.76           C  
ATOM   1106  CD2 TYR B  98      12.386 -22.330  17.567  1.00 62.45           C  
ATOM   1107  CE1 TYR B  98       9.654 -22.091  18.013  1.00 62.31           C  
ATOM   1108  CE2 TYR B  98      11.844 -21.090  17.913  1.00 62.15           C  
ATOM   1109  CZ  TYR B  98      10.476 -20.980  18.134  1.00 62.54           C  
ATOM   1110  OH  TYR B  98       9.923 -19.768  18.477  1.00 62.46           O  
ATOM   1111  H   TYR B  98      13.099 -27.166  16.861  1.00 64.31           H  
ATOM   1112  HA  TYR B  98      13.886 -24.832  18.241  1.00 63.51           H  
ATOM   1113  HB2 TYR B  98      12.658 -24.693  16.206  1.00 63.02           H  
ATOM   1114  HB3 TYR B  98      11.393 -25.442  16.918  1.00 63.02           H  
ATOM   1115  HD1 TYR B  98       9.609 -24.122  17.596  1.00 62.76           H  
ATOM   1116  HD2 TYR B  98      13.369 -22.409  17.402  1.00 62.45           H  
ATOM   1117  HE1 TYR B  98       8.670 -22.007  18.167  1.00 62.31           H  
ATOM   1118  HE2 TYR B  98      12.435 -20.288  18.001  1.00 62.15           H  
ATOM   1119  HH  TYR B  98      10.616 -19.112  18.557  1.00 62.46           H  
ATOM   1120  N   PHE B  99      13.043 -25.245  20.504  1.00 63.85           N  
ATOM   1121  CA  PHE B  99      12.498 -25.375  21.853  1.00 64.27           C  
ATOM   1122  C   PHE B  99      12.580 -24.032  22.587  1.00 65.31           C  
ATOM   1123  O   PHE B  99      13.377 -23.885  23.513  1.00 65.90           O  
ATOM   1124  CB  PHE B  99      13.263 -26.446  22.639  1.00 63.87           C  
ATOM   1125  CG  PHE B  99      13.013 -27.848  22.168  1.00 63.63           C  
ATOM   1126  CD1 PHE B  99      11.962 -28.594  22.695  1.00 63.52           C  
ATOM   1127  CD2 PHE B  99      13.837 -28.433  21.207  1.00 64.25           C  
ATOM   1128  CE1 PHE B  99      11.724 -29.904  22.261  1.00 63.51           C  
ATOM   1129  CE2 PHE B  99      13.611 -29.745  20.769  1.00 64.24           C  
ATOM   1130  CZ  PHE B  99      12.551 -30.478  21.295  1.00 63.56           C  
ATOM   1131  H   PHE B  99      13.932 -24.802  20.387  1.00 63.85           H  
ATOM   1132  HA  PHE B  99      11.544 -25.651  21.736  1.00 64.27           H  
ATOM   1133  HB2 PHE B  99      14.243 -26.266  22.557  1.00 63.87           H  
ATOM   1134  HB3 PHE B  99      12.993 -26.394  23.601  1.00 63.87           H  
ATOM   1135  HD1 PHE B  99      11.370 -28.189  23.392  1.00 63.52           H  
ATOM   1136  HD2 PHE B  99      14.599 -27.910  20.826  1.00 64.25           H  
ATOM   1137  HE1 PHE B  99      10.962 -30.427  22.643  1.00 63.51           H  
ATOM   1138  HE2 PHE B  99      14.210 -30.154  20.080  1.00 64.24           H  
ATOM   1139  HZ  PHE B  99      12.383 -31.413  20.982  1.00 63.56           H  
ATOM   1140  N   PRO B 100      11.755 -23.047  22.181  1.00 66.18           N  
ATOM   1141  CA  PRO B 100      11.853 -21.714  22.785  1.00 67.47           C  
ATOM   1142  C   PRO B 100      11.606 -21.726  24.293  1.00 68.66           C  
ATOM   1143  O   PRO B 100      12.389 -21.156  25.049  1.00 69.35           O  
ATOM   1144  CB  PRO B 100      10.755 -20.913  22.067  1.00 67.01           C  
ATOM   1145  CG  PRO B 100       9.806 -21.951  21.540  1.00 67.05           C  
ATOM   1146  CD  PRO B 100      10.687 -23.107  21.167  1.00 66.09           C  
ATOM   1147  HA  PRO B 100      12.782 -21.364  22.665  1.00 67.47           H  
ATOM   1148  HB2 PRO B 100      10.282 -20.303  22.703  1.00 67.01           H  
ATOM   1149  HB3 PRO B 100      11.136 -20.378  21.313  1.00 67.01           H  
ATOM   1150  HG2 PRO B 100       9.149 -22.220  22.244  1.00 67.05           H  
ATOM   1151  HG3 PRO B 100       9.315 -21.608  20.739  1.00 67.05           H  
ATOM   1152  HD2 PRO B 100      10.193 -23.975  21.223  1.00 66.09           H  
ATOM   1153  HD3 PRO B 100      11.064 -22.996  20.248  1.00 66.09           H  
ATOM   1154  N   MET B 101      10.539 -22.389  24.722  1.00 70.06           N  
ATOM   1155  CA  MET B 101      10.143 -22.380  26.124  1.00 71.73           C  
ATOM   1156  C   MET B 101      11.086 -23.177  27.034  1.00 70.92           C  
ATOM   1157  O   MET B 101      11.211 -22.865  28.215  1.00 71.17           O  
ATOM   1158  CB  MET B 101       8.689 -22.850  26.280  1.00 74.26           C  
ATOM   1159  CG  MET B 101       7.688 -22.124  25.359  1.00 77.03           C  
ATOM   1160  SD  MET B 101       7.792 -20.303  25.380  1.00 80.57           S  
ATOM   1161  CE  MET B 101       7.267 -19.911  23.704  1.00 77.43           C  
ATOM   1162  H   MET B 101       9.992 -22.909  24.065  1.00 70.06           H  
ATOM   1163  HA  MET B 101      10.230 -21.417  26.378  1.00 71.73           H  
ATOM   1164  HB2 MET B 101       8.653 -23.828  26.075  1.00 74.26           H  
ATOM   1165  HB3 MET B 101       8.412 -22.698  27.229  1.00 74.26           H  
ATOM   1166  HG2 MET B 101       7.880 -22.496  24.451  1.00 77.03           H  
ATOM   1167  HG3 MET B 101       6.794 -22.448  25.669  1.00 77.03           H  
ATOM   1168  HE1 MET B 101       7.269 -18.923  23.550  1.00 77.43           H  
ATOM   1169  HE2 MET B 101       6.341 -20.247  23.531  1.00 77.43           H  
ATOM   1170  HE3 MET B 101       7.877 -20.329  23.031  1.00 77.43           H  
ATOM   1171  N   GLU B 102      11.760 -24.182  26.481  1.00 69.42           N  
ATOM   1172  CA  GLU B 102      12.608 -25.066  27.282  1.00 67.53           C  
ATOM   1173  C   GLU B 102      14.061 -24.608  27.360  1.00 66.61           C  
ATOM   1174  O   GLU B 102      14.700 -24.732  28.406  1.00 66.25           O  
ATOM   1175  CB  GLU B 102      12.554 -26.507  26.755  1.00 67.34           C  
ATOM   1176  CG  GLU B 102      11.243 -27.252  27.012  1.00 66.34           C  
ATOM   1177  CD  GLU B 102      10.180 -26.985  25.953  1.00 66.66           C  
ATOM   1178  OE1 GLU B 102      10.474 -26.312  24.943  1.00 66.31           O  
ATOM   1179  OE2 GLU B 102       9.037 -27.452  26.134  1.00 66.98           O1-
ATOM   1180  H   GLU B 102      11.686 -24.337  25.496  1.00 69.42           H  
ATOM   1181  HA  GLU B 102      12.206 -24.994  28.195  1.00 67.53           H  
ATOM   1182  HB2 GLU B 102      12.704 -26.481  25.767  1.00 67.34           H  
ATOM   1183  HB3 GLU B 102      13.291 -27.024  27.190  1.00 67.34           H  
ATOM   1184  HG2 GLU B 102      11.432 -28.234  27.029  1.00 66.34           H  
ATOM   1185  HG3 GLU B 102      10.883 -26.966  27.900  1.00 66.34           H  
ATOM   1186  N   LEU B 103      14.578 -24.080  26.254  1.00 65.76           N  
ATOM   1187  CA  LEU B 103      16.013 -23.882  26.104  1.00 64.75           C  
ATOM   1188  C   LEU B 103      16.491 -22.437  26.049  1.00 64.40           C  
ATOM   1189  O   LEU B 103      17.633 -22.163  26.405  1.00 64.63           O  
ATOM   1190  CB  LEU B 103      16.521 -24.621  24.860  1.00 64.77           C  
ATOM   1191  CG  LEU B 103      16.580 -26.151  24.880  1.00 65.56           C  
ATOM   1192  CD1 LEU B 103      16.891 -26.684  23.487  1.00 66.19           C  
ATOM   1193  CD2 LEU B 103      17.603 -26.664  25.884  1.00 65.54           C  
ATOM   1194  H   LEU B 103      13.967 -23.813  25.508  1.00 65.76           H  
ATOM   1195  HA  LEU B 103      16.350 -24.263  26.965  1.00 64.75           H  
ATOM   1196  HB2 LEU B 103      15.925 -24.361  24.100  1.00 64.77           H  
ATOM   1197  HB3 LEU B 103      17.450 -24.295  24.683  1.00 64.77           H  
ATOM   1198  HG  LEU B 103      15.685 -26.491  25.167  1.00 65.56           H  
ATOM   1199 HD11 LEU B 103      16.932 -27.683  23.487  1.00 66.19           H  
ATOM   1200 HD12 LEU B 103      17.771 -26.340  23.160  1.00 66.19           H  
ATOM   1201 HD13 LEU B 103      16.189 -26.405  22.832  1.00 66.19           H  
ATOM   1202 HD21 LEU B 103      17.632 -27.664  25.887  1.00 65.54           H  
ATOM   1203 HD22 LEU B 103      17.380 -26.360  26.810  1.00 65.54           H  
ATOM   1204 HD23 LEU B 103      18.520 -26.331  25.664  1.00 65.54           H  
ATOM   1205  N   HIS B 104      15.641 -21.526  25.580  1.00 63.63           N  
ATOM   1206  CA  HIS B 104      16.082 -20.159  25.255  1.00 63.44           C  
ATOM   1207  C   HIS B 104      16.651 -19.413  26.459  1.00 62.85           C  
ATOM   1208  O   HIS B 104      16.093 -19.475  27.553  1.00 62.45           O  
ATOM   1209  CB  HIS B 104      14.947 -19.368  24.592  1.00 63.31           C  
ATOM   1210  CG  HIS B 104      14.795 -19.639  23.125  1.00 63.73           C  
ATOM   1211  ND1 HIS B 104      14.285 -18.709  22.245  1.00 64.24           N  
ATOM   1212  CD2 HIS B 104      15.109 -20.727  22.378  1.00 64.01           C  
ATOM   1213  CE1 HIS B 104      14.272 -19.217  21.026  1.00 63.73           C  
ATOM   1214  NE2 HIS B 104      14.764 -20.440  21.079  1.00 63.69           N  
ATOM   1215  H   HIS B 104      14.682 -21.775  25.445  1.00 63.63           H  
ATOM   1216  HA  HIS B 104      16.834 -20.286  24.608  1.00 63.44           H  
ATOM   1217  HB2 HIS B 104      14.084 -19.605  25.038  1.00 63.31           H  
ATOM   1218  HB3 HIS B 104      15.124 -18.391  24.706  1.00 63.31           H  
ATOM   1219  HD1 HIS B 104      13.973 -17.791  22.491  1.00 64.24           H  
ATOM   1220  HD2 HIS B 104      15.515 -21.578  22.710  1.00 64.01           H  
ATOM   1221  HE1 HIS B 104      13.945 -18.753  20.203  1.00 63.73           H  
ATOM   1222  N   ARG B 105      17.774 -18.726  26.253  1.00 62.58           N  
ATOM   1223  CA  ARG B 105      18.492 -18.081  27.358  1.00 62.37           C  
ATOM   1224  C   ARG B 105      18.382 -16.553  27.379  1.00 62.58           C  
ATOM   1225  O   ARG B 105      18.749 -15.929  28.380  1.00 63.11           O  
ATOM   1226  CB  ARG B 105      19.979 -18.486  27.390  1.00 61.99           C  
ATOM   1227  CG  ARG B 105      20.309 -19.987  27.395  1.00 61.67           C  
ATOM   1228  CD  ARG B 105      19.351 -20.834  28.214  1.00 62.21           C  
ATOM   1229  NE  ARG B 105      19.416 -20.590  29.648  1.00 62.94           N  
ATOM   1230  CZ  ARG B 105      18.387 -20.734  30.480  1.00 62.25           C  
ATOM   1231  NH1 ARG B 105      17.198 -21.102  30.023  1.00 62.13           N  
ATOM   1232  NH2 ARG B 105      18.546 -20.489  31.770  1.00 62.35           N1+
ATOM   1233  H   ARG B 105      18.136 -18.648  25.324  1.00 62.58           H  
ATOM   1234  HA  ARG B 105      17.997 -18.440  28.149  1.00 62.37           H  
ATOM   1235  HB2 ARG B 105      20.416 -18.088  26.583  1.00 61.99           H  
ATOM   1236  HB3 ARG B 105      20.380 -18.090  28.216  1.00 61.99           H  
ATOM   1237  HG2 ARG B 105      20.287 -20.320  26.452  1.00 61.67           H  
ATOM   1238  HG3 ARG B 105      21.228 -20.109  27.771  1.00 61.67           H  
ATOM   1239  HD2 ARG B 105      18.413 -20.646  27.922  1.00 62.21           H  
ATOM   1240  HD3 ARG B 105      19.558 -21.801  28.067  1.00 62.21           H  
ATOM   1241  HE  ARG B 105      20.291 -20.295  30.033  1.00 62.94           H  
ATOM   1242 HH11 ARG B 105      17.069 -21.274  29.046  1.00 62.13           H  
ATOM   1243 HH12 ARG B 105      16.430 -21.208  30.655  1.00 62.13           H  
ATOM   1244 HH21 ARG B 105      19.437 -20.197  32.117  1.00 62.35           H  
ATOM   1245 HH22 ARG B 105      17.775 -20.596  32.398  1.00 62.35           H  
ATOM   1246  N   LYS B 106      17.883 -15.951  26.300  1.00 62.55           N  
ATOM   1247  CA  LYS B 106      17.854 -14.483  26.191  1.00 63.03           C  
ATOM   1248  C   LYS B 106      17.194 -13.804  27.393  1.00 63.12           C  
ATOM   1249  O   LYS B 106      17.777 -12.903  27.994  1.00 62.44           O  
ATOM   1250  CB  LYS B 106      17.197 -14.013  24.884  1.00 63.07           C  
ATOM   1251  CG  LYS B 106      17.416 -12.531  24.600  1.00 63.01           C  
ATOM   1252  CD  LYS B 106      16.978 -12.122  23.207  1.00 62.47           C  
ATOM   1253  CE  LYS B 106      17.226 -10.636  22.989  1.00 61.81           C  
ATOM   1254  NZ  LYS B 106      16.786 -10.171  21.649  1.00 61.52           N1+
ATOM   1255  H   LYS B 106      17.522 -16.506  25.551  1.00 62.55           H  
ATOM   1256  HA  LYS B 106      18.825 -14.243  26.188  1.00 63.03           H  
ATOM   1257  HB2 LYS B 106      17.581 -14.539  24.125  1.00 63.07           H  
ATOM   1258  HB3 LYS B 106      16.213 -14.180  24.942  1.00 63.07           H  
ATOM   1259  HG2 LYS B 106      16.894 -11.997  25.265  1.00 63.01           H  
ATOM   1260  HG3 LYS B 106      18.390 -12.327  24.698  1.00 63.01           H  
ATOM   1261  HD2 LYS B 106      17.497 -12.647  22.532  1.00 62.47           H  
ATOM   1262  HD3 LYS B 106      16.002 -12.314  23.100  1.00 62.47           H  
ATOM   1263  HE2 LYS B 106      16.724 -10.115  23.679  1.00 61.81           H  
ATOM   1264  HE3 LYS B 106      18.205 -10.450  23.077  1.00 61.81           H  
ATOM   1265  HZ1 LYS B 106      16.961  -9.193  21.534  1.00 61.52           H  
ATOM   1266  HZ2 LYS B 106      15.806 -10.326  21.520  1.00 61.52           H  
ATOM   1267  HZ3 LYS B 106      17.272 -10.658  20.923  1.00 61.52           H  
ATOM   1268  N   GLU B 107      15.987 -14.251  27.734  1.00 64.16           N  
ATOM   1269  CA  GLU B 107      15.230 -13.703  28.860  1.00 64.44           C  
ATOM   1270  C   GLU B 107      16.060 -13.749  30.145  1.00 64.32           C  
ATOM   1271  O   GLU B 107      16.170 -12.742  30.861  1.00 64.85           O  
ATOM   1272  CB  GLU B 107      13.909 -14.464  29.030  1.00 64.43           C  
ATOM   1273  CG  GLU B 107      12.956 -13.892  30.082  1.00 66.28           C  
ATOM   1274  CD  GLU B 107      11.892 -14.892  30.529  1.00 66.20           C  
ATOM   1275  OE1 GLU B 107      12.141 -16.114  30.456  1.00 67.69           O  
ATOM   1276  OE2 GLU B 107      10.806 -14.458  30.969  1.00 67.75           O1-
ATOM   1277  H   GLU B 107      15.581 -14.992  27.199  1.00 64.16           H  
ATOM   1278  HA  GLU B 107      15.043 -12.748  28.628  1.00 64.44           H  
ATOM   1279  HB2 GLU B 107      13.434 -14.461  28.150  1.00 64.43           H  
ATOM   1280  HB3 GLU B 107      14.125 -15.405  29.289  1.00 64.43           H  
ATOM   1281  HG2 GLU B 107      13.490 -13.618  30.882  1.00 66.28           H  
ATOM   1282  HG3 GLU B 107      12.498 -13.091  29.696  1.00 66.28           H  
ATOM   1283  N   ALA B 108      16.659 -14.909  30.416  1.00 63.77           N  
ATOM   1284  CA  ALA B 108      17.491 -15.104  31.602  1.00 63.42           C  
ATOM   1285  C   ALA B 108      18.718 -14.187  31.600  1.00 63.55           C  
ATOM   1286  O   ALA B 108      19.041 -13.572  32.618  1.00 62.89           O  
ATOM   1287  CB  ALA B 108      17.906 -16.562  31.730  1.00 62.87           C  
ATOM   1288  H   ALA B 108      16.534 -15.674  29.784  1.00 63.77           H  
ATOM   1289  HA  ALA B 108      16.903 -14.853  32.371  1.00 63.42           H  
ATOM   1290  HB1 ALA B 108      17.107 -17.163  31.732  1.00 62.87           H  
ATOM   1291  HB2 ALA B 108      18.410 -16.718  32.580  1.00 62.87           H  
ATOM   1292  HB3 ALA B 108      18.495 -16.835  30.969  1.00 62.87           H  
ATOM   1293  N   LEU B 109      19.386 -14.093  30.450  1.00 63.19           N  
ATOM   1294  CA  LEU B 109      20.583 -13.266  30.317  1.00 63.79           C  
ATOM   1295  C   LEU B 109      20.288 -11.767  30.435  1.00 64.24           C  
ATOM   1296  O   LEU B 109      21.094 -11.015  30.993  1.00 63.86           O  
ATOM   1297  CB  LEU B 109      21.323 -13.584  29.015  1.00 63.99           C  
ATOM   1298  CG  LEU B 109      22.093 -14.909  28.998  1.00 63.57           C  
ATOM   1299  CD1 LEU B 109      22.303 -15.400  27.573  1.00 63.46           C  
ATOM   1300  CD2 LEU B 109      23.418 -14.774  29.728  1.00 63.75           C  
ATOM   1301  H   LEU B 109      19.058 -14.604  29.655  1.00 63.19           H  
ATOM   1302  HA  LEU B 109      21.144 -13.530  31.101  1.00 63.79           H  
ATOM   1303  HB2 LEU B 109      20.649 -13.610  28.277  1.00 63.99           H  
ATOM   1304  HB3 LEU B 109      21.976 -12.846  28.845  1.00 63.99           H  
ATOM   1305  HG  LEU B 109      21.550 -15.597  29.479  1.00 63.57           H  
ATOM   1306 HD11 LEU B 109      22.805 -16.265  27.562  1.00 63.46           H  
ATOM   1307 HD12 LEU B 109      22.824 -14.735  27.038  1.00 63.46           H  
ATOM   1308 HD13 LEU B 109      21.428 -15.547  27.112  1.00 63.46           H  
ATOM   1309 HD21 LEU B 109      23.922 -15.638  29.718  1.00 63.75           H  
ATOM   1310 HD22 LEU B 109      23.276 -14.512  30.683  1.00 63.75           H  
ATOM   1311 HD23 LEU B 109      23.994 -14.077  29.300  1.00 63.75           H  
ATOM   1312  N   THR B 110      19.135 -11.346  29.917  1.00 64.42           N  
ATOM   1313  CA  THR B 110      18.641  -9.980  30.103  1.00 64.62           C  
ATOM   1314  C   THR B 110      18.493  -9.659  31.595  1.00 64.84           C  
ATOM   1315  O   THR B 110      18.871  -8.570  32.035  1.00 65.26           O  
ATOM   1316  CB  THR B 110      17.297  -9.754  29.361  1.00 64.67           C  
ATOM   1317  OG1 THR B 110      17.456 -10.087  27.978  1.00 64.59           O  
ATOM   1318  CG2 THR B 110      16.835  -8.305  29.470  1.00 63.85           C  
ATOM   1319  H   THR B 110      18.586 -11.987  29.381  1.00 64.42           H  
ATOM   1320  HA  THR B 110      19.349  -9.399  29.703  1.00 64.62           H  
ATOM   1321  HB  THR B 110      16.588 -10.360  29.723  1.00 64.67           H  
ATOM   1322 HG21 THR B 110      15.969  -8.168  28.989  1.00 63.85           H  
ATOM   1323 HG22 THR B 110      17.509  -7.683  29.072  1.00 63.85           H  
ATOM   1324 HG23 THR B 110      16.701  -8.042  30.426  1.00 63.85           H  
ATOM   1325  HG1 THR B 110      17.491 -11.039  27.881  1.00 64.59           H  
ATOM   1326  N   LYS B 111      17.962 -10.613  32.363  1.00 65.00           N  
ATOM   1327  CA  LYS B 111      17.838 -10.478  33.822  1.00 64.63           C  
ATOM   1328  C   LYS B 111      19.202 -10.381  34.498  1.00 64.16           C  
ATOM   1329  O   LYS B 111      19.370  -9.633  35.463  1.00 64.12           O  
ATOM   1330  CB  LYS B 111      17.054 -11.652  34.418  1.00 65.26           C  
ATOM   1331  CG  LYS B 111      15.549 -11.566  34.255  1.00 66.21           C  
ATOM   1332  CD  LYS B 111      14.915 -12.939  34.423  1.00 67.73           C  
ATOM   1333  CE  LYS B 111      13.396 -12.850  34.517  1.00 68.73           C  
ATOM   1334  NZ  LYS B 111      12.754 -14.182  34.297  1.00 69.13           N1+
ATOM   1335  H   LYS B 111      17.636 -11.453  31.929  1.00 65.00           H  
ATOM   1336  HA  LYS B 111      17.340  -9.621  33.954  1.00 64.63           H  
ATOM   1337  HB2 LYS B 111      17.362 -12.493  33.974  1.00 65.26           H  
ATOM   1338  HB3 LYS B 111      17.254 -11.699  35.397  1.00 65.26           H  
ATOM   1339  HG2 LYS B 111      15.179 -10.945  34.946  1.00 66.21           H  
ATOM   1340  HG3 LYS B 111      15.338 -11.214  33.343  1.00 66.21           H  
ATOM   1341  HD2 LYS B 111      15.159 -13.506  33.637  1.00 67.73           H  
ATOM   1342  HD3 LYS B 111      15.268 -13.358  35.259  1.00 67.73           H  
ATOM   1343  HE2 LYS B 111      13.139 -12.519  35.425  1.00 68.73           H  
ATOM   1344  HE3 LYS B 111      13.057 -12.215  33.822  1.00 68.73           H  
ATOM   1345  HZ1 LYS B 111      11.758 -14.115  34.360  1.00 69.13           H  
ATOM   1346  HZ2 LYS B 111      13.061 -14.845  34.980  1.00 69.13           H  
ATOM   1347  HZ3 LYS B 111      12.981 -14.544  33.393  1.00 69.13           H  
ATOM   1348  N   ASP B 112      20.168 -11.142  33.986  1.00 63.74           N  
ATOM   1349  CA  ASP B 112      21.530 -11.126  34.513  1.00 64.04           C  
ATOM   1350  C   ASP B 112      22.248  -9.810  34.198  1.00 64.34           C  
ATOM   1351  O   ASP B 112      23.065  -9.340  34.988  1.00 64.11           O  
ATOM   1352  CB  ASP B 112      22.335 -12.320  33.986  1.00 63.60           C  
ATOM   1353  CG  ASP B 112      21.824 -13.661  34.513  1.00 63.95           C  
ATOM   1354  OD1 ASP B 112      21.220 -13.701  35.610  1.00 62.98           O  
ATOM   1355  OD2 ASP B 112      22.037 -14.685  33.824  1.00 63.70           O1-
ATOM   1356  H   ASP B 112      19.954 -11.743  33.216  1.00 63.74           H  
ATOM   1357  HA  ASP B 112      21.414 -11.203  35.503  1.00 64.04           H  
ATOM   1358  HB2 ASP B 112      22.279 -12.329  32.988  1.00 63.60           H  
ATOM   1359  HB3 ASP B 112      23.289 -12.211  34.265  1.00 63.60           H  
ATOM   1360  N   MET B 113      21.926  -9.224  33.046  1.00 65.11           N  
ATOM   1361  CA  MET B 113      22.505  -7.948  32.619  1.00 65.37           C  
ATOM   1362  C   MET B 113      21.942  -6.761  33.404  1.00 65.61           C  
ATOM   1363  O   MET B 113      22.645  -5.771  33.615  1.00 65.35           O  
ATOM   1364  CB  MET B 113      22.306  -7.733  31.116  1.00 65.69           C  
ATOM   1365  CG  MET B 113      23.000  -8.757  30.209  1.00 66.12           C  
ATOM   1366  SD  MET B 113      24.731  -8.396  29.853  1.00 66.59           S  
ATOM   1367  CE  MET B 113      25.552  -9.091  31.276  1.00 66.65           C  
ATOM   1368  H   MET B 113      21.262  -9.673  32.448  1.00 65.11           H  
ATOM   1369  HA  MET B 113      23.478  -8.039  32.830  1.00 65.37           H  
ATOM   1370  HB2 MET B 113      21.325  -7.767  30.927  1.00 65.69           H  
ATOM   1371  HB3 MET B 113      22.659  -6.826  30.885  1.00 65.69           H  
ATOM   1372  HG2 MET B 113      22.895  -9.627  30.691  1.00 66.12           H  
ATOM   1373  HG3 MET B 113      22.446  -8.768  29.377  1.00 66.12           H  
ATOM   1374  HE1 MET B 113      26.542  -8.963  31.217  1.00 66.65           H  
ATOM   1375  HE2 MET B 113      25.373 -10.072  31.349  1.00 66.65           H  
ATOM   1376  HE3 MET B 113      25.236  -8.657  32.120  1.00 66.65           H  
ATOM   1377  N   GLU B 114      20.681  -6.865  33.826  1.00 66.10           N  
ATOM   1378  CA  GLU B 114      20.069  -5.865  34.713  1.00 66.81           C  
ATOM   1379  C   GLU B 114      20.776  -5.834  36.064  1.00 66.20           C  
ATOM   1380  O   GLU B 114      21.034  -4.763  36.611  1.00 65.96           O  
ATOM   1381  CB  GLU B 114      18.582  -6.157  34.946  1.00 67.22           C  
ATOM   1382  CG  GLU B 114      17.679  -6.029  33.723  1.00 67.92           C  
ATOM   1383  CD  GLU B 114      16.347  -6.754  33.902  1.00 67.85           C  
ATOM   1384  OE1 GLU B 114      15.873  -7.377  32.927  1.00 68.03           O  
ATOM   1385  OE2 GLU B 114      15.774  -6.710  35.018  1.00 68.17           O1-
ATOM   1386  H   GLU B 114      20.134  -7.648  33.530  1.00 66.10           H  
ATOM   1387  HA  GLU B 114      20.185  -4.996  34.233  1.00 66.81           H  
ATOM   1388  HB2 GLU B 114      18.501  -7.094  35.287  1.00 67.22           H  
ATOM   1389  HB3 GLU B 114      18.247  -5.519  35.640  1.00 67.22           H  
ATOM   1390  HG2 GLU B 114      17.497  -5.059  33.559  1.00 67.92           H  
ATOM   1391  HG3 GLU B 114      18.153  -6.418  32.933  1.00 67.92           H  
ATOM   1392  N   TYR B 115      21.087  -7.022  36.584  1.00 66.28           N  
ATOM   1393  CA  TYR B 115      21.683  -7.186  37.909  1.00 66.42           C  
ATOM   1394  C   TYR B 115      23.114  -6.660  37.997  1.00 66.56           C  
ATOM   1395  O   TYR B 115      23.502  -6.079  39.012  1.00 66.82           O  
ATOM   1396  CB  TYR B 115      21.629  -8.660  38.345  1.00 66.62           C  
ATOM   1397  CG  TYR B 115      22.200  -8.928  39.725  1.00 66.65           C  
ATOM   1398  CD1 TYR B 115      23.423  -9.579  39.879  1.00 66.70           C  
ATOM   1399  CD2 TYR B 115      21.519  -8.523  40.876  1.00 67.08           C  
ATOM   1400  CE1 TYR B 115      23.957  -9.823  41.145  1.00 66.84           C  
ATOM   1401  CE2 TYR B 115      22.043  -8.762  42.147  1.00 66.88           C  
ATOM   1402  CZ  TYR B 115      23.262  -9.411  42.272  1.00 67.00           C  
ATOM   1403  OH  TYR B 115      23.780  -9.650  43.524  1.00 66.97           O  
ATOM   1404  H   TYR B 115      20.903  -7.841  36.041  1.00 66.28           H  
ATOM   1405  HA  TYR B 115      21.111  -6.612  38.495  1.00 66.42           H  
ATOM   1406  HB2 TYR B 115      20.674  -8.957  38.345  1.00 66.62           H  
ATOM   1407  HB3 TYR B 115      22.148  -9.205  37.687  1.00 66.62           H  
ATOM   1408  HD1 TYR B 115      23.927  -9.876  39.068  1.00 66.70           H  
ATOM   1409  HD2 TYR B 115      20.641  -8.054  40.787  1.00 67.08           H  
ATOM   1410  HE1 TYR B 115      24.835 -10.292  41.239  1.00 66.84           H  
ATOM   1411  HE2 TYR B 115      21.543  -8.468  42.962  1.00 66.88           H  
ATOM   1412  HH  TYR B 115      23.066  -9.706  44.160  1.00 66.97           H  
ATOM   1413  N   PHE B 116      23.891  -6.860  36.938  1.00 66.57           N  
ATOM   1414  CA  PHE B 116      25.301  -6.488  36.960  1.00 67.13           C  
ATOM   1415  C   PHE B 116      25.594  -5.074  36.450  1.00 67.28           C  
ATOM   1416  O   PHE B 116      26.430  -4.374  37.020  1.00 66.96           O  
ATOM   1417  CB  PHE B 116      26.151  -7.523  36.209  1.00 67.02           C  
ATOM   1418  CG  PHE B 116      26.355  -8.809  36.969  1.00 67.31           C  
ATOM   1419  CD1 PHE B 116      27.013  -8.814  38.201  1.00 67.09           C  
ATOM   1420  CD2 PHE B 116      25.896 -10.018  36.453  1.00 67.23           C  
ATOM   1421  CE1 PHE B 116      27.201  -9.999  38.909  1.00 66.80           C  
ATOM   1422  CE2 PHE B 116      26.080 -11.210  37.153  1.00 67.05           C  
ATOM   1423  CZ  PHE B 116      26.735 -11.199  38.384  1.00 67.08           C  
ATOM   1424  H   PHE B 116      23.503  -7.272  36.113  1.00 66.57           H  
ATOM   1425  HA  PHE B 116      25.505  -6.493  37.939  1.00 67.13           H  
ATOM   1426  HB2 PHE B 116      25.700  -7.744  35.344  1.00 67.02           H  
ATOM   1427  HB3 PHE B 116      27.051  -7.128  36.024  1.00 67.02           H  
ATOM   1428  HD1 PHE B 116      27.354  -7.954  38.581  1.00 67.09           H  
ATOM   1429  HD2 PHE B 116      25.428 -10.032  35.569  1.00 67.23           H  
ATOM   1430  HE1 PHE B 116      27.670  -9.987  39.792  1.00 66.80           H  
ATOM   1431  HE2 PHE B 116      25.743 -12.071  36.773  1.00 67.05           H  
ATOM   1432  HZ  PHE B 116      26.869 -12.052  38.888  1.00 67.08           H  
ATOM   1433  N   PHE B 117      24.899  -4.664  35.389  1.00 67.91           N  
ATOM   1434  CA  PHE B 117      25.212  -3.419  34.681  1.00 68.46           C  
ATOM   1435  C   PHE B 117      24.247  -2.259  34.939  1.00 69.37           C  
ATOM   1436  O   PHE B 117      24.596  -1.098  34.704  1.00 69.35           O  
ATOM   1437  CB  PHE B 117      25.324  -3.676  33.175  1.00 68.21           C  
ATOM   1438  CG  PHE B 117      26.596  -4.365  32.765  1.00 68.22           C  
ATOM   1439  CD1 PHE B 117      27.796  -3.659  32.694  1.00 68.00           C  
ATOM   1440  CD2 PHE B 117      26.594  -5.718  32.432  1.00 68.02           C  
ATOM   1441  CE1 PHE B 117      28.976  -4.294  32.307  1.00 68.03           C  
ATOM   1442  CE2 PHE B 117      27.769  -6.361  32.044  1.00 67.72           C  
ATOM   1443  CZ  PHE B 117      28.961  -5.648  31.981  1.00 67.88           C  
ATOM   1444  H   PHE B 117      24.138  -5.225  35.065  1.00 67.91           H  
ATOM   1445  HA  PHE B 117      26.089  -3.162  35.087  1.00 68.46           H  
ATOM   1446  HB2 PHE B 117      24.557  -4.251  32.889  1.00 68.21           H  
ATOM   1447  HB3 PHE B 117      25.281  -2.800  32.695  1.00 68.21           H  
ATOM   1448  HD1 PHE B 117      27.811  -2.686  32.923  1.00 68.00           H  
ATOM   1449  HD2 PHE B 117      25.739  -6.235  32.472  1.00 68.02           H  
ATOM   1450  HE1 PHE B 117      29.831  -3.778  32.264  1.00 68.03           H  
ATOM   1451  HE2 PHE B 117      27.754  -7.334  31.811  1.00 67.72           H  
ATOM   1452  HZ  PHE B 117      29.805  -6.106  31.702  1.00 67.88           H  
ATOM   1453  N   GLY B 118      23.042  -2.569  35.414  1.00 70.12           N  
ATOM   1454  CA  GLY B 118      22.065  -1.536  35.756  1.00 70.77           C  
ATOM   1455  C   GLY B 118      20.820  -1.558  34.892  1.00 71.42           C  
ATOM   1456  O   GLY B 118      20.472  -2.588  34.316  1.00 71.99           O  
ATOM   1457  H   GLY B 118      22.800  -3.531  35.540  1.00 70.12           H  
ATOM   1458  HA2 GLY B 118      21.804  -1.673  36.711  1.00 70.77           H  
ATOM   1459  HA3 GLY B 118      22.517  -0.649  35.658  1.00 70.77           H  
ATOM   1460  N   GLU B 119      20.157  -0.409  34.795  1.00 72.15           N  
ATOM   1461  CA  GLU B 119      18.876  -0.303  34.098  1.00 72.75           C  
ATOM   1462  C   GLU B 119      19.043  -0.057  32.600  1.00 73.27           C  
ATOM   1463  O   GLU B 119      18.394  -0.716  31.783  1.00 73.64           O  
ATOM   1464  CB  GLU B 119      18.011   0.798  34.720  1.00 73.00           C  
ATOM   1465  CG  GLU B 119      17.803   0.668  36.227  1.00 73.02           C  
ATOM   1466  CD  GLU B 119      16.563   1.392  36.715  1.00 73.24           C  
ATOM   1467  OE1 GLU B 119      16.681   2.231  37.636  1.00 73.09           O  
ATOM   1468  OE2 GLU B 119      15.467   1.125  36.176  1.00 73.21           O1-
ATOM   1469  H   GLU B 119      20.548   0.411  35.213  1.00 72.15           H  
ATOM   1470  HA  GLU B 119      18.454  -1.201  34.227  1.00 72.75           H  
ATOM   1471  HB2 GLU B 119      18.450   1.679  34.542  1.00 73.00           H  
ATOM   1472  HB3 GLU B 119      17.113   0.777  34.280  1.00 73.00           H  
ATOM   1473  HG2 GLU B 119      17.715  -0.301  36.457  1.00 73.02           H  
ATOM   1474  HG3 GLU B 119      18.599   1.051  36.696  1.00 73.02           H  
ATOM   1475  N   ASN B 120      19.915   0.884  32.245  1.00 73.71           N  
ATOM   1476  CA  ASN B 120      20.121   1.267  30.845  1.00 74.18           C  
ATOM   1477  C   ASN B 120      21.351   0.635  30.187  1.00 74.13           C  
ATOM   1478  O   ASN B 120      22.070   1.294  29.431  1.00 73.84           O  
ATOM   1479  CB  ASN B 120      20.170   2.794  30.724  1.00 74.24           C  
ATOM   1480  CG  ASN B 120      18.796   3.421  30.787  1.00 74.39           C  
ATOM   1481  OD1 ASN B 120      17.916   3.102  29.983  1.00 74.36           O  
ATOM   1482  ND2 ASN B 120      18.601   4.324  31.744  1.00 74.63           N  
ATOM   1483  H   ASN B 120      20.447   1.344  32.956  1.00 73.71           H  
ATOM   1484  HA  ASN B 120      19.321   0.885  30.382  1.00 74.18           H  
ATOM   1485  HB2 ASN B 120      20.721   3.163  31.473  1.00 74.24           H  
ATOM   1486  HB3 ASN B 120      20.589   3.038  29.850  1.00 74.24           H  
ATOM   1487 HD21 ASN B 120      17.713   4.774  31.833  1.00 74.63           H  
ATOM   1488 HD22 ASN B 120      19.343   4.552  32.375  1.00 74.63           H  
ATOM   1489  N   TRP B 121      21.573  -0.648  30.465  1.00 74.46           N  
ATOM   1490  CA  TRP B 121      22.778  -1.348  30.012  1.00 75.05           C  
ATOM   1491  C   TRP B 121      22.875  -1.507  28.493  1.00 75.05           C  
ATOM   1492  O   TRP B 121      23.968  -1.437  27.933  1.00 74.62           O  
ATOM   1493  CB  TRP B 121      22.914  -2.707  30.707  1.00 75.45           C  
ATOM   1494  CG  TRP B 121      21.787  -3.647  30.431  1.00 75.57           C  
ATOM   1495  CD1 TRP B 121      20.615  -3.749  31.124  1.00 75.84           C  
ATOM   1496  CD2 TRP B 121      21.721  -4.621  29.385  1.00 75.67           C  
ATOM   1497  NE1 TRP B 121      19.822  -4.726  30.572  1.00 75.85           N  
ATOM   1498  CE2 TRP B 121      20.476  -5.274  29.502  1.00 75.84           C  
ATOM   1499  CE3 TRP B 121      22.593  -5.003  28.357  1.00 75.66           C  
ATOM   1500  CZ2 TRP B 121      20.082  -6.295  28.632  1.00 75.83           C  
ATOM   1501  CZ3 TRP B 121      22.200  -6.011  27.493  1.00 75.93           C  
ATOM   1502  CH2 TRP B 121      20.953  -6.647  27.637  1.00 75.74           C  
ATOM   1503  H   TRP B 121      20.895  -1.151  31.001  1.00 74.46           H  
ATOM   1504  HA  TRP B 121      23.512  -0.730  30.292  1.00 75.05           H  
ATOM   1505  HB2 TRP B 121      23.758  -3.145  30.399  1.00 75.45           H  
ATOM   1506  HB3 TRP B 121      22.955  -2.562  31.696  1.00 75.45           H  
ATOM   1507  HD1 TRP B 121      20.369  -3.193  31.918  1.00 75.84           H  
ATOM   1508  HE1 TRP B 121      18.915  -4.993  30.899  1.00 75.85           H  
ATOM   1509  HE3 TRP B 121      23.481  -4.557  28.249  1.00 75.66           H  
ATOM   1510  HZ2 TRP B 121      19.198  -6.751  28.733  1.00 75.83           H  
ATOM   1511  HZ3 TRP B 121      22.813  -6.292  26.754  1.00 75.93           H  
ATOM   1512  HH2 TRP B 121      20.698  -7.373  26.998  1.00 75.74           H  
ATOM   1513  N   GLU B 122      21.730  -1.712  27.842  1.00 75.68           N  
ATOM   1514  CA  GLU B 122      21.671  -1.967  26.398  1.00 76.69           C  
ATOM   1515  C   GLU B 122      22.179  -0.774  25.592  1.00 76.51           C  
ATOM   1516  O   GLU B 122      22.737  -0.936  24.506  1.00 76.31           O  
ATOM   1517  CB  GLU B 122      20.238  -2.321  25.980  1.00 76.92           C  
ATOM   1518  CG  GLU B 122      20.112  -3.031  24.632  1.00 77.83           C  
ATOM   1519  CD  GLU B 122      18.694  -3.523  24.347  1.00 77.85           C  
ATOM   1520  OE1 GLU B 122      17.725  -2.808  24.690  1.00 78.65           O  
ATOM   1521  OE2 GLU B 122      18.548  -4.625  23.774  1.00 77.94           O1-
ATOM   1522  H   GLU B 122      20.875  -1.691  28.360  1.00 75.68           H  
ATOM   1523  HA  GLU B 122      22.284  -2.742  26.242  1.00 76.69           H  
ATOM   1524  HB2 GLU B 122      19.848  -2.919  26.681  1.00 76.92           H  
ATOM   1525  HB3 GLU B 122      19.709  -1.473  25.933  1.00 76.92           H  
ATOM   1526  HG2 GLU B 122      20.379  -2.393  23.910  1.00 77.83           H  
ATOM   1527  HG3 GLU B 122      20.729  -3.818  24.627  1.00 77.83           H  
ATOM   1528  N   GLU B 123      21.981   0.418  26.148  1.00 76.36           N  
ATOM   1529  CA  GLU B 123      22.419   1.666  25.540  1.00 76.80           C  
ATOM   1530  C   GLU B 123      23.946   1.829  25.583  1.00 76.61           C  
ATOM   1531  O   GLU B 123      24.522   2.519  24.737  1.00 76.65           O  
ATOM   1532  CB  GLU B 123      21.738   2.837  26.261  1.00 76.97           C  
ATOM   1533  CG  GLU B 123      21.717   4.163  25.505  1.00 77.36           C  
ATOM   1534  CD  GLU B 123      21.004   5.269  26.279  1.00 77.57           C  
ATOM   1535  OE1 GLU B 123      21.477   6.428  26.253  1.00 77.81           O  
ATOM   1536  OE2 GLU B 123      19.968   4.982  26.918  1.00 78.07           O1-
ATOM   1537  H   GLU B 123      21.507   0.459  27.028  1.00 76.36           H  
ATOM   1538  HA  GLU B 123      22.134   1.606  24.583  1.00 76.80           H  
ATOM   1539  HB2 GLU B 123      20.790   2.577  26.445  1.00 76.97           H  
ATOM   1540  HB3 GLU B 123      22.217   2.987  27.126  1.00 76.97           H  
ATOM   1541  HG2 GLU B 123      22.660   4.449  25.334  1.00 77.36           H  
ATOM   1542  HG3 GLU B 123      21.246   4.027  24.633  1.00 77.36           H  
ATOM   1543  N   GLN B 124      24.596   1.180  26.550  1.00 76.25           N  
ATOM   1544  CA  GLN B 124      26.017   1.420  26.828  1.00 75.92           C  
ATOM   1545  C   GLN B 124      26.988   0.254  26.589  1.00 75.63           C  
ATOM   1546  O   GLN B 124      28.159   0.491  26.290  1.00 75.59           O  
ATOM   1547  CB  GLN B 124      26.205   1.979  28.246  1.00 76.20           C  
ATOM   1548  CG  GLN B 124      25.619   1.119  29.368  1.00 76.52           C  
ATOM   1549  CD  GLN B 124      25.633   1.811  30.728  1.00 76.41           C  
ATOM   1550  OE1 GLN B 124      25.796   1.161  31.760  1.00 76.54           O  
ATOM   1551  NE2 GLN B 124      25.458   3.131  30.731  1.00 76.20           N  
ATOM   1552  H   GLN B 124      24.100   0.510  27.102  1.00 76.25           H  
ATOM   1553  HA  GLN B 124      26.224   2.090  26.115  1.00 75.92           H  
ATOM   1554  HB2 GLN B 124      27.186   2.077  28.414  1.00 76.20           H  
ATOM   1555  HB3 GLN B 124      25.768   2.877  28.286  1.00 76.20           H  
ATOM   1556  HG2 GLN B 124      24.672   0.895  29.137  1.00 76.52           H  
ATOM   1557  HG3 GLN B 124      26.154   0.277  29.436  1.00 76.52           H  
ATOM   1558 HE21 GLN B 124      25.456   3.633  31.596  1.00 76.20           H  
ATOM   1559 HE22 GLN B 124      25.329   3.620  29.868  1.00 76.20           H  
ATOM   1560  N   VAL B 125      26.524  -0.987  26.725  1.00 75.19           N  
ATOM   1561  CA  VAL B 125      27.421  -2.142  26.569  1.00 74.70           C  
ATOM   1562  C   VAL B 125      27.614  -2.545  25.107  1.00 74.60           C  
ATOM   1563  O   VAL B 125      26.662  -2.559  24.323  1.00 75.07           O  
ATOM   1564  CB  VAL B 125      26.991  -3.381  27.417  1.00 74.66           C  
ATOM   1565  CG1 VAL B 125      26.827  -3.010  28.891  1.00 74.50           C  
ATOM   1566  CG2 VAL B 125      25.721  -4.028  26.869  1.00 74.72           C  
ATOM   1567  H   VAL B 125      25.558  -1.135  26.935  1.00 75.19           H  
ATOM   1568  HA  VAL B 125      28.282  -1.772  26.917  1.00 74.70           H  
ATOM   1569  HB  VAL B 125      27.712  -4.072  27.361  1.00 74.66           H  
ATOM   1570 HG11 VAL B 125      26.552  -3.805  29.432  1.00 74.50           H  
ATOM   1571 HG12 VAL B 125      26.130  -2.303  29.007  1.00 74.50           H  
ATOM   1572 HG13 VAL B 125      27.684  -2.662  29.270  1.00 74.50           H  
ATOM   1573 HG21 VAL B 125      25.456  -4.820  27.420  1.00 74.72           H  
ATOM   1574 HG22 VAL B 125      25.855  -4.339  25.928  1.00 74.72           H  
ATOM   1575 HG23 VAL B 125      24.959  -3.381  26.874  1.00 74.72           H  
ATOM   1576  N   GLN B 126      28.854  -2.866  24.748  1.00 73.88           N  
ATOM   1577  CA  GLN B 126      29.150  -3.429  23.431  1.00 72.95           C  
ATOM   1578  C   GLN B 126      29.467  -4.915  23.527  1.00 71.92           C  
ATOM   1579  O   GLN B 126      29.883  -5.414  24.579  1.00 71.39           O  
ATOM   1580  CB  GLN B 126      30.316  -2.698  22.758  1.00 73.12           C  
ATOM   1581  CG  GLN B 126      29.953  -1.349  22.164  1.00 73.90           C  
ATOM   1582  CD  GLN B 126      31.002  -0.842  21.194  1.00 74.37           C  
ATOM   1583  OE1 GLN B 126      31.207  -1.420  20.124  1.00 75.07           O  
ATOM   1584  NE2 GLN B 126      31.670   0.248  21.558  1.00 73.66           N  
ATOM   1585  H   GLN B 126      29.602  -2.719  25.395  1.00 73.88           H  
ATOM   1586  HA  GLN B 126      28.309  -3.293  22.907  1.00 72.95           H  
ATOM   1587  HB2 GLN B 126      31.033  -2.553  23.439  1.00 73.12           H  
ATOM   1588  HB3 GLN B 126      30.668  -3.276  22.021  1.00 73.12           H  
ATOM   1589  HG2 GLN B 126      29.083  -1.435  21.679  1.00 73.90           H  
ATOM   1590  HG3 GLN B 126      29.857  -0.686  22.907  1.00 73.90           H  
ATOM   1591 HE21 GLN B 126      32.370   0.630  20.955  1.00 73.66           H  
ATOM   1592 HE22 GLN B 126      31.472   0.686  22.435  1.00 73.66           H  
ATOM   1593  N   ALA B 127      29.256  -5.617  22.418  1.00 70.62           N  
ATOM   1594  CA  ALA B 127      29.673  -7.000  22.298  1.00 69.57           C  
ATOM   1595  C   ALA B 127      31.197  -7.041  22.179  1.00 68.99           C  
ATOM   1596  O   ALA B 127      31.769  -6.339  21.333  1.00 68.88           O  
ATOM   1597  CB  ALA B 127      29.018  -7.646  21.086  1.00 69.18           C  
ATOM   1598  H   ALA B 127      28.797  -5.179  21.645  1.00 70.62           H  
ATOM   1599  HA  ALA B 127      29.365  -7.474  23.123  1.00 69.57           H  
ATOM   1600  HB1 ALA B 127      28.021  -7.621  21.161  1.00 69.18           H  
ATOM   1601  HB2 ALA B 127      29.295  -8.603  20.996  1.00 69.18           H  
ATOM   1602  HB3 ALA B 127      29.275  -7.171  20.244  1.00 69.18           H  
ATOM   1603  N   PRO B 128      31.865  -7.835  23.043  1.00 68.03           N  
ATOM   1604  CA  PRO B 128      33.312  -8.023  22.914  1.00 67.09           C  
ATOM   1605  C   PRO B 128      33.670  -8.623  21.554  1.00 66.63           C  
ATOM   1606  O   PRO B 128      32.865  -9.357  20.966  1.00 65.54           O  
ATOM   1607  CB  PRO B 128      33.656  -8.994  24.051  1.00 67.04           C  
ATOM   1608  CG  PRO B 128      32.366  -9.601  24.463  1.00 67.10           C  
ATOM   1609  CD  PRO B 128      31.313  -8.583  24.187  1.00 67.26           C  
ATOM   1610  HA  PRO B 128      33.785  -7.144  22.974  1.00 67.09           H  
ATOM   1611  HB2 PRO B 128      34.281  -9.708  23.736  1.00 67.04           H  
ATOM   1612  HB3 PRO B 128      34.065  -8.510  24.825  1.00 67.04           H  
ATOM   1613  HG2 PRO B 128      32.192 -10.432  23.934  1.00 67.10           H  
ATOM   1614  HG3 PRO B 128      32.386  -9.824  25.438  1.00 67.10           H  
ATOM   1615  HD2 PRO B 128      30.445  -9.016  23.944  1.00 67.26           H  
ATOM   1616  HD3 PRO B 128      31.176  -7.981  24.974  1.00 67.26           H  
ATOM   1617  N   LYS B 129      34.871  -8.302  21.077  1.00 66.10           N  
ATOM   1618  CA  LYS B 129      35.292  -8.584  19.702  1.00 65.80           C  
ATOM   1619  C   LYS B 129      35.114 -10.043  19.269  1.00 65.56           C  
ATOM   1620  O   LYS B 129      34.593 -10.316  18.185  1.00 65.23           O  
ATOM   1621  CB  LYS B 129      36.743  -8.140  19.488  1.00 66.04           C  
ATOM   1622  CG  LYS B 129      37.101  -6.778  20.106  1.00 66.98           C  
ATOM   1623  CD  LYS B 129      36.346  -5.608  19.459  1.00 66.53           C  
ATOM   1624  CE  LYS B 129      36.732  -4.273  20.086  1.00 66.03           C  
ATOM   1625  NZ  LYS B 129      38.179  -3.953  19.912  1.00 65.60           N1+
ATOM   1626  H   LYS B 129      35.518  -7.846  21.688  1.00 66.10           H  
ATOM   1627  HA  LYS B 129      34.656  -8.037  19.158  1.00 65.80           H  
ATOM   1628  HB2 LYS B 129      37.341  -8.833  19.892  1.00 66.04           H  
ATOM   1629  HB3 LYS B 129      36.909  -8.089  18.503  1.00 66.04           H  
ATOM   1630  HG2 LYS B 129      36.877  -6.801  21.080  1.00 66.98           H  
ATOM   1631  HG3 LYS B 129      38.083  -6.624  19.993  1.00 66.98           H  
ATOM   1632  HD2 LYS B 129      36.562  -5.580  18.483  1.00 66.53           H  
ATOM   1633  HD3 LYS B 129      35.363  -5.747  19.579  1.00 66.53           H  
ATOM   1634  HE2 LYS B 129      36.197  -3.544  19.659  1.00 66.03           H  
ATOM   1635  HE3 LYS B 129      36.534  -4.302  21.066  1.00 66.03           H  
ATOM   1636  HZ1 LYS B 129      38.405  -3.074  20.332  1.00 65.60           H  
ATOM   1637  HZ2 LYS B 129      38.421  -3.902  18.943  1.00 65.60           H  
ATOM   1638  HZ3 LYS B 129      38.754  -4.653  20.336  1.00 65.60           H  
ATOM   1639  N   ALA B 130      35.540 -10.972  20.121  1.00 65.01           N  
ATOM   1640  CA  ALA B 130      35.471 -12.390  19.801  1.00 64.89           C  
ATOM   1641  C   ALA B 130      34.023 -12.871  19.739  1.00 65.52           C  
ATOM   1642  O   ALA B 130      33.670 -13.698  18.891  1.00 66.41           O  
ATOM   1643  CB  ALA B 130      36.270 -13.203  20.802  1.00 64.65           C  
ATOM   1644  H   ALA B 130      35.917 -10.689  21.003  1.00 65.01           H  
ATOM   1645  HA  ALA B 130      35.888 -12.479  18.896  1.00 64.89           H  
ATOM   1646  HB1 ALA B 130      37.218 -12.889  20.843  1.00 64.65           H  
ATOM   1647  HB2 ALA B 130      36.278 -14.171  20.553  1.00 64.65           H  
ATOM   1648  HB3 ALA B 130      35.880 -13.125  21.720  1.00 64.65           H  
ATOM   1649  N   ALA B 131      33.188 -12.341  20.628  1.00 65.00           N  
ATOM   1650  CA  ALA B 131      31.766 -12.652  20.618  1.00 65.25           C  
ATOM   1651  C   ALA B 131      31.098 -12.102  19.355  1.00 65.18           C  
ATOM   1652  O   ALA B 131      30.213 -12.743  18.787  1.00 65.74           O  
ATOM   1653  CB  ALA B 131      31.091 -12.109  21.871  1.00 64.96           C  
ATOM   1654  H   ALA B 131      33.546 -11.714  21.320  1.00 65.00           H  
ATOM   1655  HA  ALA B 131      31.710 -13.650  20.618  1.00 65.25           H  
ATOM   1656  HB1 ALA B 131      31.526 -12.468  22.697  1.00 64.96           H  
ATOM   1657  HB2 ALA B 131      30.125 -12.365  21.897  1.00 64.96           H  
ATOM   1658  HB3 ALA B 131      31.145 -11.111  21.904  1.00 64.96           H  
ATOM   1659  N   GLN B 132      31.547 -10.930  18.912  1.00 65.55           N  
ATOM   1660  CA  GLN B 132      31.005 -10.285  17.718  1.00 65.41           C  
ATOM   1661  C   GLN B 132      31.274 -11.102  16.459  1.00 65.31           C  
ATOM   1662  O   GLN B 132      30.418 -11.187  15.576  1.00 65.57           O  
ATOM   1663  CB  GLN B 132      31.543  -8.856  17.573  1.00 65.92           C  
ATOM   1664  CG  GLN B 132      30.833  -7.994  16.514  1.00 67.43           C  
ATOM   1665  CD  GLN B 132      29.316  -8.220  16.441  1.00 68.21           C  
ATOM   1666  OE1 GLN B 132      28.649  -8.456  17.455  1.00 68.18           O  
ATOM   1667  NE2 GLN B 132      28.773  -8.152  15.229  1.00 68.44           N  
ATOM   1668  H   GLN B 132      32.282 -10.474  19.414  1.00 65.55           H  
ATOM   1669  HA  GLN B 132      30.017 -10.261  17.872  1.00 65.41           H  
ATOM   1670  HB2 GLN B 132      31.450  -8.400  18.458  1.00 65.92           H  
ATOM   1671  HB3 GLN B 132      32.511  -8.914  17.328  1.00 65.92           H  
ATOM   1672  HG2 GLN B 132      30.997  -7.031  16.729  1.00 67.43           H  
ATOM   1673  HG3 GLN B 132      31.225  -8.207  15.619  1.00 67.43           H  
ATOM   1674 HE21 GLN B 132      27.790  -8.294  15.113  1.00 68.44           H  
ATOM   1675 HE22 GLN B 132      29.348  -7.959  14.434  1.00 68.44           H  
ATOM   1676  N   LYS B 133      32.455 -11.710  16.393  1.00 64.88           N  
ATOM   1677  CA  LYS B 133      32.795 -12.617  15.305  1.00 64.91           C  
ATOM   1678  C   LYS B 133      31.847 -13.805  15.299  1.00 65.39           C  
ATOM   1679  O   LYS B 133      31.267 -14.141  14.269  1.00 65.94           O  
ATOM   1680  CB  LYS B 133      34.234 -13.107  15.440  1.00 64.45           C  
ATOM   1681  CG  LYS B 133      35.282 -12.109  15.015  1.00 62.91           C  
ATOM   1682  CD  LYS B 133      36.659 -12.612  15.396  1.00 62.63           C  
ATOM   1683  CE  LYS B 133      37.744 -11.800  14.727  1.00 62.13           C  
ATOM   1684  NZ  LYS B 133      39.076 -12.409  14.958  1.00 61.86           N1+
ATOM   1685  H   LYS B 133      33.129 -11.540  17.111  1.00 64.88           H  
ATOM   1686  HA  LYS B 133      32.691 -12.085  14.465  1.00 64.91           H  
ATOM   1687  HB2 LYS B 133      34.401 -13.338  16.399  1.00 64.45           H  
ATOM   1688  HB3 LYS B 133      34.343 -13.926  14.876  1.00 64.45           H  
ATOM   1689  HG2 LYS B 133      35.236 -11.984  14.024  1.00 62.91           H  
ATOM   1690  HG3 LYS B 133      35.109 -11.235  15.470  1.00 62.91           H  
ATOM   1691  HD2 LYS B 133      36.768 -12.546  16.388  1.00 62.63           H  
ATOM   1692  HD3 LYS B 133      36.747 -13.567  15.114  1.00 62.63           H  
ATOM   1693  HE2 LYS B 133      37.574 -11.763  13.742  1.00 62.13           H  
ATOM   1694  HE3 LYS B 133      37.746 -10.872  15.101  1.00 62.13           H  
ATOM   1695  HZ1 LYS B 133      39.796 -11.874  14.516  1.00 61.86           H  
ATOM   1696  HZ2 LYS B 133      39.114 -13.338  14.590  1.00 61.86           H  
ATOM   1697  HZ3 LYS B 133      39.284 -12.457  15.935  1.00 61.86           H  
ATOM   1698  N   TYR B 134      31.685 -14.429  16.460  1.00 66.43           N  
ATOM   1699  CA  TYR B 134      30.793 -15.576  16.598  1.00 67.10           C  
ATOM   1700  C   TYR B 134      29.368 -15.213  16.186  1.00 66.25           C  
ATOM   1701  O   TYR B 134      28.735 -15.946  15.423  1.00 66.07           O  
ATOM   1702  CB  TYR B 134      30.842 -16.127  18.029  1.00 68.43           C  
ATOM   1703  CG  TYR B 134      30.156 -17.466  18.216  1.00 69.41           C  
ATOM   1704  CD1 TYR B 134      29.904 -18.306  17.131  1.00 69.40           C  
ATOM   1705  CD2 TYR B 134      29.793 -17.910  19.488  1.00 69.59           C  
ATOM   1706  CE1 TYR B 134      29.284 -19.538  17.303  1.00 69.92           C  
ATOM   1707  CE2 TYR B 134      29.175 -19.145  19.668  1.00 70.02           C  
ATOM   1708  CZ  TYR B 134      28.923 -19.950  18.572  1.00 69.68           C  
ATOM   1709  OH  TYR B 134      28.304 -21.175  18.734  1.00 71.05           O  
ATOM   1710  H   TYR B 134      32.188 -14.104  17.261  1.00 66.43           H  
ATOM   1711  HA  TYR B 134      31.141 -16.266  15.964  1.00 67.10           H  
ATOM   1712  HB2 TYR B 134      31.800 -16.234  18.294  1.00 68.43           H  
ATOM   1713  HB3 TYR B 134      30.399 -15.468  18.637  1.00 68.43           H  
ATOM   1714  HD1 TYR B 134      30.174 -18.016  16.213  1.00 69.40           H  
ATOM   1715  HD2 TYR B 134      29.979 -17.332  20.283  1.00 69.59           H  
ATOM   1716  HE1 TYR B 134      29.100 -20.123  16.513  1.00 69.92           H  
ATOM   1717  HE2 TYR B 134      28.915 -19.448  20.585  1.00 70.02           H  
ATOM   1718  HH  TYR B 134      27.356 -21.051  18.771  1.00 71.05           H  
ATOM   1719  N   VAL B 135      28.888 -14.069  16.673  1.00 64.97           N  
ATOM   1720  CA  VAL B 135      27.585 -13.525  16.284  1.00 63.54           C  
ATOM   1721  C   VAL B 135      27.456 -13.372  14.765  1.00 63.93           C  
ATOM   1722  O   VAL B 135      26.447 -13.781  14.180  1.00 64.09           O  
ATOM   1723  CB  VAL B 135      27.307 -12.180  16.990  1.00 63.15           C  
ATOM   1724  CG1 VAL B 135      26.118 -11.453  16.357  1.00 61.75           C  
ATOM   1725  CG2 VAL B 135      27.067 -12.404  18.478  1.00 61.76           C  
ATOM   1726  H   VAL B 135      29.441 -13.560  17.332  1.00 64.97           H  
ATOM   1727  HA  VAL B 135      26.934 -14.218  16.592  1.00 63.54           H  
ATOM   1728  HB  VAL B 135      28.110 -11.593  16.886  1.00 63.15           H  
ATOM   1729 HG11 VAL B 135      25.943 -10.583  16.818  1.00 61.75           H  
ATOM   1730 HG12 VAL B 135      25.287 -12.006  16.417  1.00 61.75           H  
ATOM   1731 HG13 VAL B 135      26.289 -11.260  15.391  1.00 61.75           H  
ATOM   1732 HG21 VAL B 135      26.886 -11.539  18.946  1.00 61.76           H  
ATOM   1733 HG22 VAL B 135      27.864 -12.826  18.910  1.00 61.76           H  
ATOM   1734 HG23 VAL B 135      26.282 -13.005  18.628  1.00 61.76           H  
ATOM   1735  N   GLU B 136      28.478 -12.797  14.131  1.00 64.09           N  
ATOM   1736  CA  GLU B 136      28.494 -12.650  12.673  1.00 64.26           C  
ATOM   1737  C   GLU B 136      28.261 -13.998  11.981  1.00 63.63           C  
ATOM   1738  O   GLU B 136      27.449 -14.095  11.056  1.00 64.04           O  
ATOM   1739  CB  GLU B 136      29.797 -11.999  12.191  1.00 64.27           C  
ATOM   1740  CG  GLU B 136      29.856 -10.475  12.382  1.00 65.43           C  
ATOM   1741  CD  GLU B 136      31.273  -9.893  12.262  1.00 65.66           C  
ATOM   1742  OE1 GLU B 136      32.259 -10.666  12.244  1.00 66.25           O  
ATOM   1743  OE2 GLU B 136      31.402  -8.648  12.189  1.00 66.69           O1-
ATOM   1744  H   GLU B 136      29.253 -12.457  14.664  1.00 64.09           H  
ATOM   1745  HA  GLU B 136      27.730 -12.038  12.467  1.00 64.26           H  
ATOM   1746  HB2 GLU B 136      30.556 -12.408  12.698  1.00 64.27           H  
ATOM   1747  HB3 GLU B 136      29.902 -12.197  11.216  1.00 64.27           H  
ATOM   1748  HG2 GLU B 136      29.279 -10.047  11.687  1.00 65.43           H  
ATOM   1749  HG3 GLU B 136      29.501 -10.257  13.291  1.00 65.43           H  
ATOM   1750  N   ARG B 137      28.947 -15.037  12.452  1.00 62.17           N  
ATOM   1751  CA  ARG B 137      28.826 -16.363  11.858  1.00 61.49           C  
ATOM   1752  C   ARG B 137      27.424 -16.946  12.041  1.00 61.82           C  
ATOM   1753  O   ARG B 137      26.878 -17.549  11.120  1.00 62.27           O  
ATOM   1754  CB  ARG B 137      29.893 -17.315  12.408  1.00 60.42           C  
ATOM   1755  CG  ARG B 137      29.879 -18.716  11.801  1.00 60.16           C  
ATOM   1756  CD  ARG B 137      30.189 -18.713  10.309  1.00 60.14           C  
ATOM   1757  NE  ARG B 137      30.315 -20.068   9.773  1.00 59.50           N  
ATOM   1758  CZ  ARG B 137      30.710 -20.358   8.535  1.00 59.30           C  
ATOM   1759  NH1 ARG B 137      31.030 -19.392   7.681  1.00 59.56           N  
ATOM   1760  NH2 ARG B 137      30.797 -21.623   8.150  1.00 57.96           N1+
ATOM   1761  H   ARG B 137      29.560 -14.905  13.231  1.00 62.17           H  
ATOM   1762  HA  ARG B 137      28.983 -16.209  10.883  1.00 61.49           H  
ATOM   1763  HB2 ARG B 137      30.791 -16.911  12.233  1.00 60.42           H  
ATOM   1764  HB3 ARG B 137      29.753 -17.404  13.394  1.00 60.42           H  
ATOM   1765  HG2 ARG B 137      30.564 -19.275  12.268  1.00 60.16           H  
ATOM   1766  HG3 ARG B 137      28.973 -19.116  11.938  1.00 60.16           H  
ATOM   1767  HD2 ARG B 137      29.453 -18.253   9.813  1.00 60.14           H  
ATOM   1768  HD3 ARG B 137      31.052 -18.235  10.145  1.00 60.14           H  
ATOM   1769  HE  ARG B 137      30.088 -20.830  10.379  1.00 59.50           H  
ATOM   1770 HH11 ARG B 137      30.976 -18.435   7.965  1.00 59.56           H  
ATOM   1771 HH12 ARG B 137      31.325 -19.622   6.754  1.00 59.56           H  
ATOM   1772 HH21 ARG B 137      30.566 -22.357   8.789  1.00 57.96           H  
ATOM   1773 HH22 ARG B 137      31.093 -21.844   7.221  1.00 57.96           H  
ATOM   1774  N   ILE B 138      26.847 -16.751  13.225  1.00 62.04           N  
ATOM   1775  CA  ILE B 138      25.515 -17.262  13.530  1.00 61.76           C  
ATOM   1776  C   ILE B 138      24.465 -16.668  12.587  1.00 61.99           C  
ATOM   1777  O   ILE B 138      23.650 -17.402  12.028  1.00 62.11           O  
ATOM   1778  CB  ILE B 138      25.140 -17.039  15.018  1.00 62.09           C  
ATOM   1779  CG1 ILE B 138      26.038 -17.891  15.922  1.00 61.97           C  
ATOM   1780  CG2 ILE B 138      23.690 -17.417  15.267  1.00 62.60           C  
ATOM   1781  CD1 ILE B 138      26.081 -17.444  17.377  1.00 62.15           C  
ATOM   1782  H   ILE B 138      27.342 -16.239  13.927  1.00 62.04           H  
ATOM   1783  HA  ILE B 138      25.584 -18.244  13.353  1.00 61.76           H  
ATOM   1784  HB  ILE B 138      25.258 -16.071  15.241  1.00 62.09           H  
ATOM   1785 HG12 ILE B 138      25.704 -18.833  15.898  1.00 61.97           H  
ATOM   1786 HG13 ILE B 138      26.970 -17.858  15.561  1.00 61.97           H  
ATOM   1787 HG21 ILE B 138      23.442 -17.275  16.225  1.00 62.60           H  
ATOM   1788 HG22 ILE B 138      23.527 -18.379  15.047  1.00 62.60           H  
ATOM   1789 HG23 ILE B 138      23.074 -16.865  14.705  1.00 62.60           H  
ATOM   1790 HD11 ILE B 138      26.681 -18.035  17.916  1.00 62.15           H  
ATOM   1791 HD12 ILE B 138      25.170 -17.474  17.788  1.00 62.15           H  
ATOM   1792 HD13 ILE B 138      26.423 -16.507  17.454  1.00 62.15           H  
ATOM   1793  N   HIS B 139      24.503 -15.349  12.401  1.00 62.00           N  
ATOM   1794  CA  HIS B 139      23.593 -14.676  11.475  1.00 62.20           C  
ATOM   1795  C   HIS B 139      23.739 -15.167  10.039  1.00 63.04           C  
ATOM   1796  O   HIS B 139      22.735 -15.347   9.346  1.00 64.40           O  
ATOM   1797  CB  HIS B 139      23.762 -13.159  11.530  1.00 61.97           C  
ATOM   1798  CG  HIS B 139      23.258 -12.544  12.796  1.00 63.10           C  
ATOM   1799  ND1 HIS B 139      21.973 -12.738  13.257  1.00 63.10           N  
ATOM   1800  CD2 HIS B 139      23.865 -11.736  13.697  1.00 62.54           C  
ATOM   1801  CE1 HIS B 139      21.815 -12.084  14.395  1.00 63.36           C  
ATOM   1802  NE2 HIS B 139      22.945 -11.461  14.679  1.00 62.82           N  
ATOM   1803  H   HIS B 139      25.172 -14.805  12.908  1.00 62.00           H  
ATOM   1804  HA  HIS B 139      22.688 -14.937  11.811  1.00 62.20           H  
ATOM   1805  HB2 HIS B 139      24.734 -12.938  11.446  1.00 61.97           H  
ATOM   1806  HB3 HIS B 139      23.260 -12.750  10.768  1.00 61.97           H  
ATOM   1807  HD1 HIS B 139      21.271 -13.287  12.802  1.00 63.10           H  
ATOM   1808  HD2 HIS B 139      24.807 -11.402  13.655  1.00 62.54           H  
ATOM   1809  HE1 HIS B 139      20.982 -12.064  14.947  1.00 63.36           H  
ATOM   1810  N   TYR B 140      24.977 -15.377   9.588  1.00 62.62           N  
ATOM   1811  CA  TYR B 140      25.189 -15.924   8.255  1.00 62.57           C  
ATOM   1812  C   TYR B 140      24.494 -17.280   8.104  1.00 62.50           C  
ATOM   1813  O   TYR B 140      23.704 -17.479   7.172  1.00 62.19           O  
ATOM   1814  CB  TYR B 140      26.678 -16.064   7.899  1.00 62.33           C  
ATOM   1815  CG  TYR B 140      26.857 -16.925   6.667  1.00 62.02           C  
ATOM   1816  CD1 TYR B 140      26.597 -16.412   5.395  1.00 61.68           C  
ATOM   1817  CD2 TYR B 140      27.229 -18.269   6.775  1.00 61.89           C  
ATOM   1818  CE1 TYR B 140      26.728 -17.206   4.261  1.00 61.80           C  
ATOM   1819  CE2 TYR B 140      27.366 -19.071   5.643  1.00 61.30           C  
ATOM   1820  CZ  TYR B 140      27.110 -18.531   4.394  1.00 61.63           C  
ATOM   1821  OH  TYR B 140      27.238 -19.309   3.271  1.00 62.15           O  
ATOM   1822  H   TYR B 140      25.762 -15.158  10.167  1.00 62.62           H  
ATOM   1823  HA  TYR B 140      24.769 -15.239   7.659  1.00 62.57           H  
ATOM   1824  HB2 TYR B 140      27.064 -15.159   7.719  1.00 62.33           H  
ATOM   1825  HB3 TYR B 140      27.165 -16.488   8.663  1.00 62.33           H  
ATOM   1826  HD1 TYR B 140      26.312 -15.458   5.298  1.00 61.68           H  
ATOM   1827  HD2 TYR B 140      27.399 -18.661   7.679  1.00 61.89           H  
ATOM   1828  HE1 TYR B 140      26.548 -16.823   3.355  1.00 61.80           H  
ATOM   1829  HE2 TYR B 140      27.646 -20.027   5.732  1.00 61.30           H  
ATOM   1830  HH  TYR B 140      27.268 -20.232   3.524  1.00 62.15           H  
ATOM   1831  N   ILE B 141      24.799 -18.197   9.024  1.00 61.78           N  
ATOM   1832  CA  ILE B 141      24.274 -19.557   8.983  1.00 61.61           C  
ATOM   1833  C   ILE B 141      22.736 -19.593   8.984  1.00 62.44           C  
ATOM   1834  O   ILE B 141      22.127 -20.237   8.126  1.00 62.91           O  
ATOM   1835  CB  ILE B 141      24.862 -20.433  10.123  1.00 60.85           C  
ATOM   1836  CG1 ILE B 141      26.370 -20.655   9.922  1.00 60.34           C  
ATOM   1837  CG2 ILE B 141      24.105 -21.770  10.258  1.00 59.83           C  
ATOM   1838  CD1 ILE B 141      26.776 -21.408   8.638  1.00 60.33           C  
ATOM   1839  H   ILE B 141      25.412 -17.942   9.772  1.00 61.78           H  
ATOM   1840  HA  ILE B 141      24.593 -19.893   8.097  1.00 61.61           H  
ATOM   1841  HB  ILE B 141      24.745 -19.944  10.987  1.00 60.85           H  
ATOM   1842 HG12 ILE B 141      26.811 -19.757   9.904  1.00 60.34           H  
ATOM   1843 HG13 ILE B 141      26.708 -21.177  10.705  1.00 60.34           H  
ATOM   1844 HG21 ILE B 141      24.490 -22.327  10.994  1.00 59.83           H  
ATOM   1845 HG22 ILE B 141      24.159 -22.299   9.411  1.00 59.83           H  
ATOM   1846 HG23 ILE B 141      23.139 -21.616  10.463  1.00 59.83           H  
ATOM   1847 HD11 ILE B 141      27.769 -21.511   8.582  1.00 60.33           H  
ATOM   1848 HD12 ILE B 141      26.472 -20.916   7.823  1.00 60.33           H  
ATOM   1849 HD13 ILE B 141      26.370 -22.322   8.615  1.00 60.33           H  
ATOM   1850  N   GLY B 142      22.123 -18.882   9.926  1.00 62.55           N  
ATOM   1851  CA  GLY B 142      20.669 -18.849  10.045  1.00 62.67           C  
ATOM   1852  C   GLY B 142      19.963 -18.262   8.833  1.00 63.46           C  
ATOM   1853  O   GLY B 142      18.840 -18.665   8.510  1.00 63.80           O  
ATOM   1854  H   GLY B 142      22.675 -18.354  10.572  1.00 62.55           H  
ATOM   1855  HA2 GLY B 142      20.359 -19.790  10.184  1.00 62.67           H  
ATOM   1856  HA3 GLY B 142      20.447 -18.302  10.852  1.00 62.67           H  
ATOM   1857  N   GLN B 143      20.627 -17.324   8.157  1.00 62.54           N  
ATOM   1858  CA  GLN B 143      20.036 -16.623   7.016  1.00 61.91           C  
ATOM   1859  C   GLN B 143      20.286 -17.294   5.662  1.00 61.77           C  
ATOM   1860  O   GLN B 143      19.494 -17.123   4.729  1.00 60.60           O  
ATOM   1861  CB  GLN B 143      20.510 -15.162   6.980  1.00 61.44           C  
ATOM   1862  CG  GLN B 143      19.905 -14.298   8.081  1.00 61.46           C  
ATOM   1863  CD  GLN B 143      20.729 -13.063   8.411  1.00 61.21           C  
ATOM   1864  OE1 GLN B 143      21.223 -12.371   7.528  1.00 60.19           O  
ATOM   1865  NE2 GLN B 143      20.862 -12.777   9.695  1.00 62.04           N  
ATOM   1866  H   GLN B 143      21.558 -17.092   8.438  1.00 62.54           H  
ATOM   1867  HA  GLN B 143      19.056 -16.689   7.202  1.00 61.91           H  
ATOM   1868  HB2 GLN B 143      21.505 -15.147   7.081  1.00 61.44           H  
ATOM   1869  HB3 GLN B 143      20.258 -14.766   6.097  1.00 61.44           H  
ATOM   1870  HG2 GLN B 143      18.996 -14.001   7.787  1.00 61.46           H  
ATOM   1871  HG3 GLN B 143      19.823 -14.852   8.909  1.00 61.46           H  
ATOM   1872 HE21 GLN B 143      21.381 -11.970   9.976  1.00 62.04           H  
ATOM   1873 HE22 GLN B 143      20.443 -13.368  10.385  1.00 62.04           H  
ATOM   1874  N   ASN B 144      21.374 -18.058   5.555  1.00 62.11           N  
ATOM   1875  CA  ASN B 144      21.833 -18.578   4.259  1.00 62.21           C  
ATOM   1876  C   ASN B 144      22.040 -20.094   4.178  1.00 63.49           C  
ATOM   1877  O   ASN B 144      21.845 -20.694   3.118  1.00 62.72           O  
ATOM   1878  CB  ASN B 144      23.109 -17.857   3.839  1.00 61.42           C  
ATOM   1879  CG  ASN B 144      22.925 -16.356   3.768  1.00 61.72           C  
ATOM   1880  OD1 ASN B 144      22.423 -15.828   2.778  1.00 61.70           O  
ATOM   1881  ND2 ASN B 144      23.320 -15.660   4.827  1.00 61.32           N  
ATOM   1882  H   ASN B 144      21.892 -18.284   6.380  1.00 62.11           H  
ATOM   1883  HA  ASN B 144      21.060 -18.371   3.659  1.00 62.21           H  
ATOM   1884  HB2 ASN B 144      23.829 -18.059   4.503  1.00 61.42           H  
ATOM   1885  HB3 ASN B 144      23.386 -18.187   2.937  1.00 61.42           H  
ATOM   1886 HD21 ASN B 144      23.214 -14.666   4.840  1.00 61.32           H  
ATOM   1887 HD22 ASN B 144      23.724 -16.130   5.612  1.00 61.32           H  
ATOM   1888  N   GLU B 145      22.451 -20.703   5.290  1.00 65.30           N  
ATOM   1889  CA  GLU B 145      22.662 -22.146   5.349  1.00 66.52           C  
ATOM   1890  C   GLU B 145      22.041 -22.708   6.633  1.00 67.12           C  
ATOM   1891  O   GLU B 145      22.751 -23.199   7.509  1.00 68.30           O  
ATOM   1892  CB  GLU B 145      24.157 -22.489   5.251  1.00 66.73           C  
ATOM   1893  CG  GLU B 145      24.873 -21.893   4.034  1.00 67.32           C  
ATOM   1894  CD  GLU B 145      26.222 -22.539   3.741  1.00 67.95           C  
ATOM   1895  OE1 GLU B 145      26.356 -23.770   3.913  1.00 70.04           O  
ATOM   1896  OE2 GLU B 145      27.148 -21.819   3.309  1.00 69.08           O1-
ATOM   1897  H   GLU B 145      22.620 -20.155   6.109  1.00 65.30           H  
ATOM   1898  HA  GLU B 145      22.193 -22.527   4.552  1.00 66.52           H  
ATOM   1899  HB2 GLU B 145      24.610 -22.149   6.075  1.00 66.73           H  
ATOM   1900  HB3 GLU B 145      24.247 -23.484   5.207  1.00 66.73           H  
ATOM   1901  HG2 GLU B 145      24.288 -22.011   3.232  1.00 67.32           H  
ATOM   1902  HG3 GLU B 145      25.021 -20.918   4.199  1.00 67.32           H  
ATOM   1903  N   PRO B 146      20.702 -22.646   6.745  1.00 67.35           N  
ATOM   1904  CA  PRO B 146      20.015 -23.006   7.992  1.00 67.49           C  
ATOM   1905  C   PRO B 146      20.093 -24.498   8.357  1.00 67.96           C  
ATOM   1906  O   PRO B 146      19.833 -24.868   9.506  1.00 67.27           O  
ATOM   1907  CB  PRO B 146      18.567 -22.608   7.709  1.00 67.61           C  
ATOM   1908  CG  PRO B 146      18.439 -22.719   6.217  1.00 67.44           C  
ATOM   1909  CD  PRO B 146      19.749 -22.248   5.691  1.00 67.25           C  
ATOM   1910  HA  PRO B 146      20.459 -22.528   8.750  1.00 67.49           H  
ATOM   1911  HB2 PRO B 146      17.928 -23.230   8.162  1.00 67.61           H  
ATOM   1912  HB3 PRO B 146      18.387 -21.670   8.006  1.00 67.61           H  
ATOM   1913  HG2 PRO B 146      18.272 -23.666   5.944  1.00 67.44           H  
ATOM   1914  HG3 PRO B 146      17.697 -22.139   5.880  1.00 67.44           H  
ATOM   1915  HD2 PRO B 146      19.971 -22.694   4.824  1.00 67.25           H  
ATOM   1916  HD3 PRO B 146      19.751 -21.256   5.566  1.00 67.25           H  
ATOM   1917  N   GLU B 147      20.441 -25.342   7.388  1.00 68.05           N  
ATOM   1918  CA  GLU B 147      20.652 -26.767   7.656  1.00 68.13           C  
ATOM   1919  C   GLU B 147      21.887 -27.008   8.530  1.00 67.34           C  
ATOM   1920  O   GLU B 147      22.067 -28.104   9.063  1.00 66.55           O  
ATOM   1921  CB  GLU B 147      20.726 -27.580   6.350  1.00 68.40           C  
ATOM   1922  CG  GLU B 147      21.936 -27.307   5.459  1.00 69.34           C  
ATOM   1923  CD  GLU B 147      21.783 -26.080   4.567  1.00 70.49           C  
ATOM   1924  OE1 GLU B 147      20.763 -25.360   4.672  1.00 70.59           O  
ATOM   1925  OE2 GLU B 147      22.701 -25.833   3.752  1.00 72.21           O1-
ATOM   1926  H   GLU B 147      20.561 -24.996   6.457  1.00 68.05           H  
ATOM   1927  HA  GLU B 147      19.841 -27.041   8.173  1.00 68.13           H  
ATOM   1928  HB2 GLU B 147      20.740 -28.551   6.590  1.00 68.40           H  
ATOM   1929  HB3 GLU B 147      19.905 -27.381   5.815  1.00 68.40           H  
ATOM   1930  HG2 GLU B 147      22.735 -27.172   6.045  1.00 69.34           H  
ATOM   1931  HG3 GLU B 147      22.083 -28.104   4.874  1.00 69.34           H  
ATOM   1932  N   LEU B 148      22.724 -25.981   8.673  1.00 66.68           N  
ATOM   1933  CA  LEU B 148      23.924 -26.071   9.507  1.00 66.72           C  
ATOM   1934  C   LEU B 148      23.735 -25.445  10.889  1.00 66.62           C  
ATOM   1935  O   LEU B 148      24.649 -25.478  11.717  1.00 67.66           O  
ATOM   1936  CB  LEU B 148      25.137 -25.447   8.803  1.00 66.37           C  
ATOM   1937  CG  LEU B 148      25.625 -26.031   7.473  1.00 66.63           C  
ATOM   1938  CD1 LEU B 148      26.856 -25.281   6.991  1.00 66.26           C  
ATOM   1939  CD2 LEU B 148      25.927 -27.511   7.586  1.00 66.70           C  
ATOM   1940  H   LEU B 148      22.527 -25.124   8.197  1.00 66.68           H  
ATOM   1941  HA  LEU B 148      24.053 -27.056   9.622  1.00 66.72           H  
ATOM   1942  HB2 LEU B 148      24.913 -24.487   8.633  1.00 66.37           H  
ATOM   1943  HB3 LEU B 148      25.904 -25.502   9.442  1.00 66.37           H  
ATOM   1944  HG  LEU B 148      24.893 -25.929   6.800  1.00 66.63           H  
ATOM   1945 HD11 LEU B 148      27.185 -25.653   6.123  1.00 66.26           H  
ATOM   1946 HD12 LEU B 148      27.600 -25.348   7.656  1.00 66.26           H  
ATOM   1947 HD13 LEU B 148      26.654 -24.311   6.853  1.00 66.26           H  
ATOM   1948 HD21 LEU B 148      26.244 -27.880   6.712  1.00 66.70           H  
ATOM   1949 HD22 LEU B 148      25.112 -28.023   7.858  1.00 66.70           H  
ATOM   1950 HD23 LEU B 148      26.639 -27.681   8.268  1.00 66.70           H  
ATOM   1951  N   LEU B 149      22.551 -24.891  11.138  1.00 66.19           N  
ATOM   1952  CA  LEU B 149      22.253 -24.221  12.401  1.00 66.13           C  
ATOM   1953  C   LEU B 149      22.229 -25.193  13.579  1.00 66.87           C  
ATOM   1954  O   LEU B 149      22.569 -24.816  14.705  1.00 67.49           O  
ATOM   1955  CB  LEU B 149      20.934 -23.449  12.301  1.00 66.26           C  
ATOM   1956  CG  LEU B 149      20.598 -22.408  13.380  1.00 66.99           C  
ATOM   1957  CD1 LEU B 149      21.663 -21.317  13.477  1.00 66.03           C  
ATOM   1958  CD2 LEU B 149      19.221 -21.803  13.105  1.00 66.31           C  
ATOM   1959  H   LEU B 149      21.840 -24.935  10.436  1.00 66.19           H  
ATOM   1960  HA  LEU B 149      23.015 -23.587  12.536  1.00 66.13           H  
ATOM   1961  HB2 LEU B 149      20.942 -22.971  11.423  1.00 66.26           H  
ATOM   1962  HB3 LEU B 149      20.198 -24.126  12.306  1.00 66.26           H  
ATOM   1963  HG  LEU B 149      20.581 -22.870  14.267  1.00 66.99           H  
ATOM   1964 HD11 LEU B 149      21.428 -20.649  14.183  1.00 66.03           H  
ATOM   1965 HD12 LEU B 149      21.755 -20.828  12.610  1.00 66.03           H  
ATOM   1966 HD13 LEU B 149      22.555 -21.706  13.706  1.00 66.03           H  
ATOM   1967 HD21 LEU B 149      18.984 -21.122  13.798  1.00 66.31           H  
ATOM   1968 HD22 LEU B 149      18.512 -22.508  13.112  1.00 66.31           H  
ATOM   1969 HD23 LEU B 149      19.199 -21.354  12.212  1.00 66.31           H  
ATOM   1970  N   VAL B 150      21.845 -26.440  13.306  1.00 66.71           N  
ATOM   1971  CA  VAL B 150      21.891 -27.519  14.290  1.00 66.49           C  
ATOM   1972  C   VAL B 150      23.252 -27.585  14.983  1.00 66.82           C  
ATOM   1973  O   VAL B 150      23.322 -27.781  16.198  1.00 68.06           O  
ATOM   1974  CB  VAL B 150      21.521 -28.900  13.657  1.00 66.61           C  
ATOM   1975  CG1 VAL B 150      22.293 -29.146  12.365  1.00 66.49           C  
ATOM   1976  CG2 VAL B 150      21.749 -30.042  14.642  1.00 66.06           C  
ATOM   1977  H   VAL B 150      21.510 -26.646  12.386  1.00 66.71           H  
ATOM   1978  HA  VAL B 150      21.202 -27.251  14.964  1.00 66.49           H  
ATOM   1979  HB  VAL B 150      20.548 -28.895  13.426  1.00 66.61           H  
ATOM   1980 HG11 VAL B 150      22.051 -30.031  11.966  1.00 66.49           H  
ATOM   1981 HG12 VAL B 150      23.279 -29.143  12.531  1.00 66.49           H  
ATOM   1982 HG13 VAL B 150      22.093 -28.438  11.688  1.00 66.49           H  
ATOM   1983 HG21 VAL B 150      21.511 -30.922  14.232  1.00 66.06           H  
ATOM   1984 HG22 VAL B 150      21.190 -29.924  15.463  1.00 66.06           H  
ATOM   1985 HG23 VAL B 150      22.707 -30.085  14.926  1.00 66.06           H  
ATOM   1986  N   ALA B 151      24.325 -27.399  14.213  1.00 66.51           N  
ATOM   1987  CA  ALA B 151      25.689 -27.418  14.751  1.00 66.07           C  
ATOM   1988  C   ALA B 151      25.908 -26.405  15.877  1.00 65.72           C  
ATOM   1989  O   ALA B 151      26.563 -26.714  16.870  1.00 66.32           O  
ATOM   1990  CB  ALA B 151      26.703 -27.201  13.641  1.00 66.11           C  
ATOM   1991  H   ALA B 151      24.195 -27.241  13.234  1.00 66.51           H  
ATOM   1992  HA  ALA B 151      25.785 -28.336  15.135  1.00 66.07           H  
ATOM   1993  HB1 ALA B 151      26.569 -27.858  12.899  1.00 66.11           H  
ATOM   1994  HB2 ALA B 151      27.637 -27.309  13.982  1.00 66.11           H  
ATOM   1995  HB3 ALA B 151      26.621 -26.282  13.256  1.00 66.11           H  
ATOM   1996  N   HIS B 152      25.355 -25.206  15.722  1.00 65.02           N  
ATOM   1997  CA  HIS B 152      25.519 -24.153  16.716  1.00 65.16           C  
ATOM   1998  C   HIS B 152      24.616 -24.362  17.927  1.00 65.86           C  
ATOM   1999  O   HIS B 152      25.010 -24.081  19.061  1.00 65.68           O  
ATOM   2000  CB  HIS B 152      25.285 -22.782  16.084  1.00 65.22           C  
ATOM   2001  CG  HIS B 152      26.372 -22.371  15.140  1.00 66.33           C  
ATOM   2002  ND1 HIS B 152      27.557 -21.812  15.570  1.00 66.50           N  
ATOM   2003  CD2 HIS B 152      26.466 -22.462  13.792  1.00 65.87           C  
ATOM   2004  CE1 HIS B 152      28.329 -21.566  14.525  1.00 66.74           C  
ATOM   2005  NE2 HIS B 152      27.690 -21.953  13.436  1.00 66.44           N  
ATOM   2006  H   HIS B 152      24.813 -25.022  14.902  1.00 65.02           H  
ATOM   2007  HA  HIS B 152      26.469 -24.233  17.019  1.00 65.16           H  
ATOM   2008  HB2 HIS B 152      24.424 -22.802  15.576  1.00 65.22           H  
ATOM   2009  HB3 HIS B 152      25.229 -22.096  16.809  1.00 65.22           H  
ATOM   2010  HD1 HIS B 152      27.795 -21.622  16.523  1.00 66.50           H  
ATOM   2011  HD2 HIS B 152      25.773 -22.831  13.172  1.00 65.87           H  
ATOM   2012  HE1 HIS B 152      29.241 -21.157  14.554  1.00 66.74           H  
ATOM   2013  N   ALA B 153      23.409 -24.865  17.676  1.00 66.12           N  
ATOM   2014  CA  ALA B 153      22.464 -25.203  18.726  1.00 65.72           C  
ATOM   2015  C   ALA B 153      22.986 -26.351  19.588  1.00 66.05           C  
ATOM   2016  O   ALA B 153      22.955 -26.272  20.822  1.00 65.83           O  
ATOM   2017  CB  ALA B 153      21.139 -25.572  18.117  1.00 66.26           C  
ATOM   2018  H   ALA B 153      23.142 -25.016  16.724  1.00 66.12           H  
ATOM   2019  HA  ALA B 153      22.365 -24.379  19.283  1.00 65.72           H  
ATOM   2020  HB1 ALA B 153      20.786 -24.828  17.550  1.00 66.26           H  
ATOM   2021  HB2 ALA B 153      20.461 -25.767  18.826  1.00 66.26           H  
ATOM   2022  HB3 ALA B 153      21.223 -26.385  17.541  1.00 66.26           H  
ATOM   2023  N   TYR B 154      23.459 -27.411  18.930  1.00 65.86           N  
ATOM   2024  CA  TYR B 154      24.015 -28.575  19.613  1.00 66.85           C  
ATOM   2025  C   TYR B 154      25.183 -28.162  20.502  1.00 67.48           C  
ATOM   2026  O   TYR B 154      25.197 -28.453  21.690  1.00 67.31           O  
ATOM   2027  CB  TYR B 154      24.457 -29.644  18.597  1.00 67.28           C  
ATOM   2028  CG  TYR B 154      25.454 -30.646  19.147  1.00 67.31           C  
ATOM   2029  CD1 TYR B 154      25.030 -31.765  19.872  1.00 67.22           C  
ATOM   2030  CD2 TYR B 154      26.824 -30.468  18.953  1.00 67.34           C  
ATOM   2031  CE1 TYR B 154      25.947 -32.678  20.394  1.00 67.11           C  
ATOM   2032  CE2 TYR B 154      27.749 -31.376  19.469  1.00 67.96           C  
ATOM   2033  CZ  TYR B 154      27.305 -32.478  20.185  1.00 67.76           C  
ATOM   2034  OH  TYR B 154      28.231 -33.371  20.686  1.00 68.02           O  
ATOM   2035  H   TYR B 154      23.432 -27.408  17.930  1.00 65.86           H  
ATOM   2036  HA  TYR B 154      23.274 -28.932  20.182  1.00 66.85           H  
ATOM   2037  HB2 TYR B 154      23.649 -30.148  18.292  1.00 67.28           H  
ATOM   2038  HB3 TYR B 154      24.880 -29.186  17.815  1.00 67.28           H  
ATOM   2039  HD1 TYR B 154      24.052 -31.913  20.019  1.00 67.22           H  
ATOM   2040  HD2 TYR B 154      27.148 -29.676  18.435  1.00 67.34           H  
ATOM   2041  HE1 TYR B 154      25.629 -33.470  20.915  1.00 67.11           H  
ATOM   2042  HE2 TYR B 154      28.728 -31.233  19.323  1.00 67.96           H  
ATOM   2043  HH  TYR B 154      27.819 -34.227  20.802  1.00 68.02           H  
ATOM   2044  N   THR B 155      26.151 -27.470  19.911  1.00 69.14           N  
ATOM   2045  CA  THR B 155      27.358 -27.026  20.608  1.00 70.28           C  
ATOM   2046  C   THR B 155      27.036 -26.214  21.863  1.00 70.70           C  
ATOM   2047  O   THR B 155      27.643 -26.413  22.918  1.00 70.96           O  
ATOM   2048  CB  THR B 155      28.253 -26.197  19.662  1.00 70.41           C  
ATOM   2049  OG1 THR B 155      28.648 -27.010  18.549  1.00 70.16           O  
ATOM   2050  CG2 THR B 155      29.492 -25.685  20.379  1.00 71.25           C  
ATOM   2051  H   THR B 155      26.050 -27.242  18.943  1.00 69.14           H  
ATOM   2052  HA  THR B 155      27.808 -27.876  20.883  1.00 70.28           H  
ATOM   2053  HB  THR B 155      27.746 -25.422  19.285  1.00 70.41           H  
ATOM   2054 HG21 THR B 155      30.068 -25.149  19.761  1.00 71.25           H  
ATOM   2055 HG22 THR B 155      30.041 -26.443  20.731  1.00 71.25           H  
ATOM   2056 HG23 THR B 155      29.243 -25.101  21.152  1.00 71.25           H  
ATOM   2057  HG1 THR B 155      28.736 -27.920  18.833  1.00 70.16           H  
ATOM   2058  N   ARG B 156      26.069 -25.311  21.743  1.00 70.57           N  
ATOM   2059  CA  ARG B 156      25.728 -24.435  22.845  1.00 70.29           C  
ATOM   2060  C   ARG B 156      24.804 -25.046  23.895  1.00 69.76           C  
ATOM   2061  O   ARG B 156      25.170 -25.123  25.069  1.00 69.10           O  
ATOM   2062  CB  ARG B 156      25.202 -23.095  22.325  1.00 71.26           C  
ATOM   2063  CG  ARG B 156      26.317 -22.072  22.162  1.00 72.53           C  
ATOM   2064  CD  ARG B 156      26.774 -21.586  23.533  1.00 73.80           C  
ATOM   2065  NE  ARG B 156      28.210 -21.708  23.765  1.00 74.79           N  
ATOM   2066  CZ  ARG B 156      28.780 -21.633  24.968  1.00 75.50           C  
ATOM   2067  NH1 ARG B 156      28.037 -21.445  26.054  1.00 75.43           N  
ATOM   2068  NH2 ARG B 156      30.096 -21.752  25.086  1.00 75.98           N1+
ATOM   2069  H   ARG B 156      25.570 -25.235  20.880  1.00 70.57           H  
ATOM   2070  HA  ARG B 156      26.611 -24.318  23.300  1.00 70.29           H  
ATOM   2071  HB2 ARG B 156      24.766 -23.239  21.437  1.00 71.26           H  
ATOM   2072  HB3 ARG B 156      24.529 -22.736  22.972  1.00 71.26           H  
ATOM   2073  HG2 ARG B 156      27.088 -22.495  21.685  1.00 72.53           H  
ATOM   2074  HG3 ARG B 156      25.980 -21.296  21.629  1.00 72.53           H  
ATOM   2075  HD2 ARG B 156      26.538 -20.620  23.635  1.00 73.80           H  
ATOM   2076  HD3 ARG B 156      26.313 -22.119  24.242  1.00 73.80           H  
ATOM   2077  HE  ARG B 156      28.802 -21.857  22.973  1.00 74.79           H  
ATOM   2078 HH11 ARG B 156      27.044 -21.359  25.972  1.00 75.43           H  
ATOM   2079 HH12 ARG B 156      28.471 -21.390  26.953  1.00 75.43           H  
ATOM   2080 HH21 ARG B 156      30.660 -21.898  24.273  1.00 75.98           H  
ATOM   2081 HH22 ARG B 156      30.524 -21.696  25.988  1.00 75.98           H  
ATOM   2082  N   TYR B 157      23.632 -25.512  23.470  1.00 69.44           N  
ATOM   2083  CA  TYR B 157      22.609 -25.969  24.417  1.00 68.96           C  
ATOM   2084  C   TYR B 157      22.898 -27.304  25.084  1.00 68.98           C  
ATOM   2085  O   TYR B 157      22.597 -27.479  26.262  1.00 68.67           O  
ATOM   2086  CB  TYR B 157      21.215 -25.945  23.781  1.00 68.50           C  
ATOM   2087  CG  TYR B 157      20.787 -24.544  23.430  1.00 68.10           C  
ATOM   2088  CD1 TYR B 157      20.413 -23.640  24.423  1.00 68.76           C  
ATOM   2089  CD2 TYR B 157      20.786 -24.107  22.114  1.00 68.13           C  
ATOM   2090  CE1 TYR B 157      20.037 -22.342  24.109  1.00 68.24           C  
ATOM   2091  CE2 TYR B 157      20.407 -22.812  21.790  1.00 68.24           C  
ATOM   2092  CZ  TYR B 157      20.036 -21.939  22.789  1.00 67.65           C  
ATOM   2093  OH  TYR B 157      19.667 -20.661  22.465  1.00 68.08           O  
ATOM   2094  H   TYR B 157      23.446 -25.551  22.488  1.00 69.44           H  
ATOM   2095  HA  TYR B 157      22.674 -25.289  25.147  1.00 68.96           H  
ATOM   2096  HB2 TYR B 157      21.224 -26.494  22.945  1.00 68.50           H  
ATOM   2097  HB3 TYR B 157      20.552 -26.328  24.424  1.00 68.50           H  
ATOM   2098  HD1 TYR B 157      20.416 -23.932  25.379  1.00 68.76           H  
ATOM   2099  HD2 TYR B 157      21.063 -24.735  21.387  1.00 68.13           H  
ATOM   2100  HE1 TYR B 157      19.769 -21.705  24.832  1.00 68.24           H  
ATOM   2101  HE2 TYR B 157      20.403 -22.514  20.836  1.00 68.24           H  
ATOM   2102  HH  TYR B 157      20.448 -20.113  22.389  1.00 68.08           H  
ATOM   2103  N   MET B 158      23.487 -28.235  24.339  1.00 69.80           N  
ATOM   2104  CA  MET B 158      23.860 -29.536  24.899  1.00 70.83           C  
ATOM   2105  C   MET B 158      24.878 -29.392  26.025  1.00 71.13           C  
ATOM   2106  O   MET B 158      24.831 -30.139  27.005  1.00 71.47           O  
ATOM   2107  CB  MET B 158      24.393 -30.479  23.818  1.00 71.73           C  
ATOM   2108  CG  MET B 158      23.346 -30.965  22.829  1.00 72.59           C  
ATOM   2109  SD  MET B 158      22.194 -32.162  23.536  1.00 75.42           S  
ATOM   2110  CE  MET B 158      20.905 -31.090  24.165  1.00 74.60           C  
ATOM   2111  H   MET B 158      23.679 -28.043  23.377  1.00 69.80           H  
ATOM   2112  HA  MET B 158      23.006 -29.900  25.272  1.00 70.83           H  
ATOM   2113  HB2 MET B 158      25.104 -29.998  23.304  1.00 71.73           H  
ATOM   2114  HB3 MET B 158      24.789 -31.280  24.267  1.00 71.73           H  
ATOM   2115  HG2 MET B 158      22.884 -30.133  22.522  1.00 72.59           H  
ATOM   2116  HG3 MET B 158      23.874 -31.351  22.073  1.00 72.59           H  
ATOM   2117  HE1 MET B 158      20.176 -31.621  24.597  1.00 74.60           H  
ATOM   2118  HE2 MET B 158      20.497 -30.550  23.429  1.00 74.60           H  
ATOM   2119  HE3 MET B 158      21.268 -30.455  24.847  1.00 74.60           H  
ATOM   2120  N   GLY B 159      25.783 -28.422  25.884  1.00 70.63           N  
ATOM   2121  CA  GLY B 159      26.747 -28.102  26.934  1.00 70.57           C  
ATOM   2122  C   GLY B 159      26.086 -27.483  28.154  1.00 70.42           C  
ATOM   2123  O   GLY B 159      26.398 -27.849  29.293  1.00 69.72           O  
ATOM   2124  H   GLY B 159      25.802 -27.897  25.033  1.00 70.63           H  
ATOM   2125  HA2 GLY B 159      27.209 -28.949  27.196  1.00 70.57           H  
ATOM   2126  HA3 GLY B 159      27.415 -27.462  26.554  1.00 70.57           H  
ATOM   2127  N   ASP B 160      25.168 -26.548  27.905  1.00 70.29           N  
ATOM   2128  CA  ASP B 160      24.440 -25.842  28.960  1.00 70.14           C  
ATOM   2129  C   ASP B 160      23.702 -26.777  29.898  1.00 70.89           C  
ATOM   2130  O   ASP B 160      23.791 -26.629  31.114  1.00 71.14           O  
ATOM   2131  CB  ASP B 160      23.437 -24.871  28.350  1.00 69.67           C  
ATOM   2132  CG  ASP B 160      24.096 -23.713  27.655  1.00 69.08           C  
ATOM   2133  OD1 ASP B 160      25.289 -23.463  27.914  1.00 68.82           O  
ATOM   2134  OD2 ASP B 160      23.411 -23.052  26.844  1.00 69.58           O1-
ATOM   2135  H   ASP B 160      24.968 -26.319  26.953  1.00 70.29           H  
ATOM   2136  HA  ASP B 160      25.156 -25.369  29.474  1.00 70.14           H  
ATOM   2137  HB2 ASP B 160      22.876 -25.361  27.682  1.00 69.67           H  
ATOM   2138  HB3 ASP B 160      22.852 -24.510  29.076  1.00 69.67           H  
ATOM   2139  N   LEU B 161      22.970 -27.729  29.324  1.00 71.98           N  
ATOM   2140  CA  LEU B 161      22.215 -28.722  30.089  1.00 73.44           C  
ATOM   2141  C   LEU B 161      23.113 -29.666  30.895  1.00 74.64           C  
ATOM   2142  O   LEU B 161      22.727 -30.129  31.971  1.00 75.47           O  
ATOM   2143  CB  LEU B 161      21.310 -29.532  29.157  1.00 73.31           C  
ATOM   2144  CG  LEU B 161      20.097 -28.816  28.555  1.00 73.45           C  
ATOM   2145  CD1 LEU B 161      19.729 -29.430  27.217  1.00 73.10           C  
ATOM   2146  CD2 LEU B 161      18.909 -28.841  29.509  1.00 73.15           C  
ATOM   2147  H   LEU B 161      22.934 -27.767  28.325  1.00 71.98           H  
ATOM   2148  HA  LEU B 161      21.677 -28.175  30.730  1.00 73.44           H  
ATOM   2149  HB2 LEU B 161      21.875 -29.856  28.398  1.00 73.31           H  
ATOM   2150  HB3 LEU B 161      20.969 -30.315  29.677  1.00 73.31           H  
ATOM   2151  HG  LEU B 161      20.339 -27.858  28.401  1.00 73.45           H  
ATOM   2152 HD11 LEU B 161      18.938 -28.968  26.816  1.00 73.10           H  
ATOM   2153 HD12 LEU B 161      19.502 -30.399  27.318  1.00 73.10           H  
ATOM   2154 HD13 LEU B 161      20.487 -29.358  26.569  1.00 73.10           H  
ATOM   2155 HD21 LEU B 161      18.120 -28.372  29.111  1.00 73.15           H  
ATOM   2156 HD22 LEU B 161      19.133 -28.388  30.372  1.00 73.15           H  
ATOM   2157 HD23 LEU B 161      18.636 -29.780  29.717  1.00 73.15           H  
ATOM   2158  N   SER B 162      24.307 -29.935  30.374  1.00 75.84           N  
ATOM   2159  CA  SER B 162      25.250 -30.847  31.013  1.00 76.88           C  
ATOM   2160  C   SER B 162      25.889 -30.263  32.281  1.00 78.12           C  
ATOM   2161  O   SER B 162      25.759 -30.837  33.365  1.00 78.58           O  
ATOM   2162  CB  SER B 162      26.326 -31.286  30.016  1.00 76.82           C  
ATOM   2163  OG  SER B 162      25.747 -31.940  28.901  1.00 75.82           O  
ATOM   2164  H   SER B 162      24.568 -29.497  29.514  1.00 75.84           H  
ATOM   2165  HA  SER B 162      24.682 -31.624  31.284  1.00 76.88           H  
ATOM   2166  HB2 SER B 162      26.831 -30.495  29.670  1.00 76.82           H  
ATOM   2167  HB3 SER B 162      26.963 -31.928  30.443  1.00 76.82           H  
ATOM   2168  HG  SER B 162      25.616 -32.866  29.106  1.00 75.82           H  
ATOM   2169  N   GLY B 163      26.565 -29.123  32.149  1.00 79.36           N  
ATOM   2170  CA  GLY B 163      27.318 -28.542  33.264  1.00 81.02           C  
ATOM   2171  C   GLY B 163      26.642 -27.430  34.049  1.00 81.94           C  
ATOM   2172  O   GLY B 163      27.236 -26.879  34.979  1.00 82.19           O  
ATOM   2173  H   GLY B 163      26.559 -28.652  31.267  1.00 79.36           H  
ATOM   2174  HA2 GLY B 163      27.524 -29.292  33.892  1.00 81.02           H  
ATOM   2175  HA3 GLY B 163      28.169 -28.185  32.880  1.00 81.02           H  
ATOM   2176  N   GLY B 164      25.400 -27.111  33.687  1.00 82.81           N  
ATOM   2177  CA  GLY B 164      24.667 -25.979  34.263  1.00 83.72           C  
ATOM   2178  C   GLY B 164      24.585 -25.940  35.777  1.00 84.52           C  
ATOM   2179  O   GLY B 164      24.775 -24.885  36.386  1.00 84.29           O  
ATOM   2180  H   GLY B 164      24.947 -27.669  32.991  1.00 82.81           H  
ATOM   2181  HA2 GLY B 164      25.120 -25.146  33.947  1.00 83.72           H  
ATOM   2182  HA3 GLY B 164      23.738 -26.014  33.894  1.00 83.72           H  
ATOM   2183  N   GLN B 165      24.306 -27.094  36.381  1.00 85.32           N  
ATOM   2184  CA  GLN B 165      24.107 -27.198  37.827  1.00 86.14           C  
ATOM   2185  C   GLN B 165      25.383 -26.928  38.632  1.00 86.02           C  
ATOM   2186  O   GLN B 165      25.332 -26.295  39.689  1.00 85.92           O  
ATOM   2187  CB  GLN B 165      23.520 -28.566  38.197  1.00 87.06           C  
ATOM   2188  CG  GLN B 165      22.053 -28.768  37.789  1.00 88.35           C  
ATOM   2189  CD  GLN B 165      21.875 -29.584  36.507  1.00 89.02           C  
ATOM   2190  OE1 GLN B 165      21.102 -30.545  36.479  1.00 89.23           O  
ATOM   2191  NE2 GLN B 165      22.586 -29.204  35.445  1.00 89.29           N  
ATOM   2192  H   GLN B 165      24.230 -27.921  35.825  1.00 85.32           H  
ATOM   2193  HA  GLN B 165      23.454 -26.467  38.026  1.00 86.14           H  
ATOM   2194  HB2 GLN B 165      24.068 -29.271  37.748  1.00 87.06           H  
ATOM   2195  HB3 GLN B 165      23.585 -28.674  39.189  1.00 87.06           H  
ATOM   2196  HG2 GLN B 165      21.580 -29.243  38.531  1.00 88.35           H  
ATOM   2197  HG3 GLN B 165      21.637 -27.870  37.649  1.00 88.35           H  
ATOM   2198 HE21 GLN B 165      22.504 -29.704  34.583  1.00 89.29           H  
ATOM   2199 HE22 GLN B 165      23.202 -28.419  35.510  1.00 89.29           H  
ATOM   2200  N   VAL B 166      26.519 -27.402  38.122  1.00 85.98           N  
ATOM   2201  CA  VAL B 166      27.815 -27.232  38.790  1.00 85.65           C  
ATOM   2202  C   VAL B 166      28.299 -25.776  38.735  1.00 85.01           C  
ATOM   2203  O   VAL B 166      28.638 -25.195  39.769  1.00 84.91           O  
ATOM   2204  CB  VAL B 166      28.893 -28.210  38.221  1.00 85.86           C  
ATOM   2205  CG1 VAL B 166      30.270 -27.935  38.823  1.00 85.88           C  
ATOM   2206  CG2 VAL B 166      28.490 -29.662  38.477  1.00 85.86           C  
ATOM   2207  H   VAL B 166      26.487 -27.892  37.251  1.00 85.98           H  
ATOM   2208  HA  VAL B 166      27.619 -27.459  39.744  1.00 85.65           H  
ATOM   2209  HB  VAL B 166      28.965 -28.072  37.233  1.00 85.86           H  
ATOM   2210 HG11 VAL B 166      30.954 -28.564  38.455  1.00 85.88           H  
ATOM   2211 HG12 VAL B 166      30.255 -28.045  39.817  1.00 85.88           H  
ATOM   2212 HG13 VAL B 166      30.570 -27.003  38.621  1.00 85.88           H  
ATOM   2213 HG21 VAL B 166      29.176 -30.293  38.115  1.00 85.86           H  
ATOM   2214 HG22 VAL B 166      27.616 -29.874  38.039  1.00 85.86           H  
ATOM   2215 HG23 VAL B 166      28.395 -29.840  39.456  1.00 85.86           H  
ATOM   2216  N   LEU B 167      28.309 -25.198  37.534  1.00 84.39           N  
ATOM   2217  CA  LEU B 167      28.787 -23.826  37.306  1.00 83.77           C  
ATOM   2218  C   LEU B 167      27.979 -22.761  38.059  1.00 83.16           C  
ATOM   2219  O   LEU B 167      28.536 -21.753  38.500  1.00 82.85           O  
ATOM   2220  CB  LEU B 167      28.817 -23.502  35.803  1.00 83.75           C  
ATOM   2221  CG  LEU B 167      29.610 -24.409  34.849  1.00 83.88           C  
ATOM   2222  CD1 LEU B 167      29.172 -24.192  33.401  1.00 83.79           C  
ATOM   2223  CD2 LEU B 167      31.118 -24.222  34.989  1.00 83.58           C  
ATOM   2224  H   LEU B 167      27.976 -25.722  36.750  1.00 84.39           H  
ATOM   2225  HA  LEU B 167      29.710 -23.839  37.690  1.00 83.77           H  
ATOM   2226  HB2 LEU B 167      27.869 -23.505  35.486  1.00 83.75           H  
ATOM   2227  HB3 LEU B 167      29.197 -22.581  35.711  1.00 83.75           H  
ATOM   2228  HG  LEU B 167      29.410 -25.355  35.104  1.00 83.88           H  
ATOM   2229 HD11 LEU B 167      29.687 -24.781  32.779  1.00 83.79           H  
ATOM   2230 HD12 LEU B 167      29.321 -23.244  33.120  1.00 83.79           H  
ATOM   2231 HD13 LEU B 167      28.200 -24.398  33.286  1.00 83.79           H  
ATOM   2232 HD21 LEU B 167      31.613 -24.821  34.360  1.00 83.58           H  
ATOM   2233 HD22 LEU B 167      31.421 -24.434  35.918  1.00 83.58           H  
ATOM   2234 HD23 LEU B 167      31.382 -23.279  34.788  1.00 83.58           H  
ATOM   2235  N   LYS B 168      26.673 -22.994  38.194  1.00 82.59           N  
ATOM   2236  CA  LYS B 168      25.778 -22.124  38.964  1.00 82.28           C  
ATOM   2237  C   LYS B 168      26.230 -22.014  40.427  1.00 82.25           C  
ATOM   2238  O   LYS B 168      26.334 -20.911  40.968  1.00 82.21           O  
ATOM   2239  CB  LYS B 168      24.339 -22.651  38.894  1.00 82.03           C  
ATOM   2240  CG  LYS B 168      23.271 -21.706  39.440  1.00 81.78           C  
ATOM   2241  CD  LYS B 168      21.956 -22.442  39.726  1.00 82.19           C  
ATOM   2242  CE  LYS B 168      22.019 -23.241  41.033  1.00 82.47           C  
ATOM   2243  NZ  LYS B 168      20.746 -23.952  41.344  1.00 82.44           N1+
ATOM   2244  H   LYS B 168      26.285 -23.801  37.749  1.00 82.59           H  
ATOM   2245  HA  LYS B 168      25.842 -21.226  38.529  1.00 82.28           H  
ATOM   2246  HB2 LYS B 168      24.123 -22.838  37.936  1.00 82.03           H  
ATOM   2247  HB3 LYS B 168      24.294 -23.501  39.418  1.00 82.03           H  
ATOM   2248  HG2 LYS B 168      23.606 -21.296  40.288  1.00 81.78           H  
ATOM   2249  HG3 LYS B 168      23.102 -20.987  38.766  1.00 81.78           H  
ATOM   2250  HD2 LYS B 168      21.218 -21.771  39.793  1.00 82.19           H  
ATOM   2251  HD3 LYS B 168      21.767 -23.071  38.972  1.00 82.19           H  
ATOM   2252  HE2 LYS B 168      22.745 -23.925  40.965  1.00 82.47           H  
ATOM   2253  HE3 LYS B 168      22.217 -22.618  41.790  1.00 82.47           H  
ATOM   2254  HZ1 LYS B 168      20.821 -24.462  42.201  1.00 82.44           H  
ATOM   2255  HZ2 LYS B 168      20.511 -24.600  40.620  1.00 82.44           H  
ATOM   2256  HZ3 LYS B 168      19.988 -23.306  41.436  1.00 82.44           H  
ATOM   2257  N   LYS B 169      26.503 -23.164  41.044  1.00 82.03           N  
ATOM   2258  CA  LYS B 169      26.938 -23.247  42.441  1.00 81.77           C  
ATOM   2259  C   LYS B 169      28.327 -22.629  42.653  1.00 81.58           C  
ATOM   2260  O   LYS B 169      28.568 -21.951  43.658  1.00 81.38           O  
ATOM   2261  CB  LYS B 169      26.899 -24.711  42.916  1.00 81.49           C  
ATOM   2262  CG  LYS B 169      27.572 -25.002  44.257  1.00 81.27           C  
ATOM   2263  CD  LYS B 169      26.726 -24.563  45.444  1.00 81.19           C  
ATOM   2264  CE  LYS B 169      27.404 -24.926  46.756  1.00 80.96           C  
ATOM   2265  NZ  LYS B 169      26.549 -24.612  47.932  1.00 80.75           N1+
ATOM   2266  H   LYS B 169      26.406 -24.014  40.527  1.00 82.03           H  
ATOM   2267  HA  LYS B 169      26.278 -22.697  42.953  1.00 81.77           H  
ATOM   2268  HB2 LYS B 169      25.940 -24.984  42.993  1.00 81.49           H  
ATOM   2269  HB3 LYS B 169      27.351 -25.272  42.223  1.00 81.49           H  
ATOM   2270  HG2 LYS B 169      27.735 -25.986  44.328  1.00 81.27           H  
ATOM   2271  HG3 LYS B 169      28.445 -24.516  44.291  1.00 81.27           H  
ATOM   2272  HD2 LYS B 169      26.597 -23.572  45.406  1.00 81.19           H  
ATOM   2273  HD3 LYS B 169      25.836 -25.018  45.399  1.00 81.19           H  
ATOM   2274  HE2 LYS B 169      27.604 -25.906  46.765  1.00 80.96           H  
ATOM   2275  HE3 LYS B 169      28.257 -24.411  46.841  1.00 80.96           H  
ATOM   2276  HZ1 LYS B 169      27.009 -24.857  48.785  1.00 80.75           H  
ATOM   2277  HZ2 LYS B 169      25.686 -25.116  47.893  1.00 80.75           H  
ATOM   2278  HZ3 LYS B 169      26.333 -23.636  47.968  1.00 80.75           H  
ATOM   2279  N   VAL B 170      29.225 -22.863  41.696  1.00 81.28           N  
ATOM   2280  CA  VAL B 170      30.598 -22.358  41.764  1.00 81.17           C  
ATOM   2281  C   VAL B 170      30.642 -20.826  41.712  1.00 81.01           C  
ATOM   2282  O   VAL B 170      31.276 -20.192  42.559  1.00 80.84           O  
ATOM   2283  CB  VAL B 170      31.496 -22.981  40.651  1.00 81.11           C  
ATOM   2284  CG1 VAL B 170      32.842 -22.272  40.567  1.00 81.02           C  
ATOM   2285  CG2 VAL B 170      31.702 -24.472  40.899  1.00 81.03           C  
ATOM   2286  H   VAL B 170      28.951 -23.404  40.901  1.00 81.28           H  
ATOM   2287  HA  VAL B 170      30.913 -22.654  42.666  1.00 81.17           H  
ATOM   2288  HB  VAL B 170      31.043 -22.871  39.766  1.00 81.11           H  
ATOM   2289 HG11 VAL B 170      33.415 -22.674  39.853  1.00 81.02           H  
ATOM   2290 HG12 VAL B 170      33.338 -22.340  41.433  1.00 81.02           H  
ATOM   2291 HG13 VAL B 170      32.723 -21.302  40.356  1.00 81.02           H  
ATOM   2292 HG21 VAL B 170      32.277 -24.877  40.188  1.00 81.03           H  
ATOM   2293 HG22 VAL B 170      30.828 -24.959  40.902  1.00 81.03           H  
ATOM   2294 HG23 VAL B 170      32.145 -24.631  41.781  1.00 81.03           H  
ATOM   2295  N   ALA B 171      29.951 -20.247  40.729  1.00 80.78           N  
ATOM   2296  CA  ALA B 171      29.925 -18.797  40.531  1.00 80.53           C  
ATOM   2297  C   ALA B 171      29.260 -18.040  41.684  1.00 80.50           C  
ATOM   2298  O   ALA B 171      29.709 -16.950  42.054  1.00 80.65           O  
ATOM   2299  CB  ALA B 171      29.249 -18.456  39.211  1.00 80.63           C  
ATOM   2300  H   ALA B 171      29.430 -20.827  40.102  1.00 80.78           H  
ATOM   2301  HA  ALA B 171      30.891 -18.539  40.508  1.00 80.53           H  
ATOM   2302  HB1 ALA B 171      29.677 -18.946  38.452  1.00 80.63           H  
ATOM   2303  HB2 ALA B 171      29.312 -17.477  39.019  1.00 80.63           H  
ATOM   2304  HB3 ALA B 171      28.280 -18.704  39.230  1.00 80.63           H  
ATOM   2305  N   GLN B 172      28.196 -18.617  42.243  1.00 80.15           N  
ATOM   2306  CA  GLN B 172      27.484 -18.013  43.370  1.00 79.77           C  
ATOM   2307  C   GLN B 172      28.386 -17.879  44.591  1.00 79.46           C  
ATOM   2308  O   GLN B 172      28.440 -16.817  45.212  1.00 79.52           O  
ATOM   2309  CB  GLN B 172      26.227 -18.817  43.723  1.00 79.75           C  
ATOM   2310  CG  GLN B 172      24.998 -18.461  42.888  1.00 79.93           C  
ATOM   2311  CD  GLN B 172      23.761 -19.290  43.231  1.00 79.98           C  
ATOM   2312  OE1 GLN B 172      22.746 -19.219  42.535  1.00 80.13           O  
ATOM   2313  NE2 GLN B 172      23.839 -20.077  44.302  1.00 79.96           N  
ATOM   2314  H   GLN B 172      27.874 -19.491  41.880  1.00 80.15           H  
ATOM   2315  HA  GLN B 172      27.228 -17.101  43.050  1.00 79.77           H  
ATOM   2316  HB2 GLN B 172      26.426 -19.788  43.587  1.00 79.75           H  
ATOM   2317  HB3 GLN B 172      26.009 -18.653  44.685  1.00 79.75           H  
ATOM   2318  HG2 GLN B 172      24.783 -17.496  43.038  1.00 79.93           H  
ATOM   2319  HG3 GLN B 172      25.219 -18.607  41.924  1.00 79.93           H  
ATOM   2320 HE21 GLN B 172      23.056 -20.639  44.568  1.00 79.96           H  
ATOM   2321 HE22 GLN B 172      24.681 -20.106  44.841  1.00 79.96           H  
ATOM   2322  N   ARG B 173      29.101 -18.956  44.914  1.00 79.02           N  
ATOM   2323  CA  ARG B 173      29.996 -18.983  46.067  1.00 78.72           C  
ATOM   2324  C   ARG B 173      31.225 -18.095  45.855  1.00 77.68           C  
ATOM   2325  O   ARG B 173      31.685 -17.430  46.787  1.00 77.65           O  
ATOM   2326  CB  ARG B 173      30.424 -20.422  46.378  1.00 79.00           C  
ATOM   2327  CG  ARG B 173      31.067 -20.607  47.755  1.00 79.70           C  
ATOM   2328  CD  ARG B 173      31.698 -21.989  47.917  1.00 79.72           C  
ATOM   2329  NE  ARG B 173      32.914 -22.148  47.117  1.00 80.45           N  
ATOM   2330  CZ  ARG B 173      32.984 -22.805  45.959  1.00 80.49           C  
ATOM   2331  NH1 ARG B 173      31.904 -23.384  45.445  1.00 80.73           N  
ATOM   2332  NH2 ARG B 173      34.140 -22.884  45.315  1.00 80.53           N1+
ATOM   2333  H   ARG B 173      29.022 -19.775  44.346  1.00 79.02           H  
ATOM   2334  HA  ARG B 173      29.453 -18.609  46.819  1.00 78.72           H  
ATOM   2335  HB2 ARG B 173      29.614 -21.007  46.330  1.00 79.00           H  
ATOM   2336  HB3 ARG B 173      31.084 -20.709  45.684  1.00 79.00           H  
ATOM   2337  HG2 ARG B 173      31.777 -19.914  47.875  1.00 79.70           H  
ATOM   2338  HG3 ARG B 173      30.365 -20.490  48.457  1.00 79.70           H  
ATOM   2339  HD2 ARG B 173      31.942 -22.136  48.876  1.00 79.72           H  
ATOM   2340  HD3 ARG B 173      31.048 -22.691  47.627  1.00 79.72           H  
ATOM   2341  HE  ARG B 173      33.755 -21.733  47.465  1.00 80.45           H  
ATOM   2342 HH11 ARG B 173      31.030 -23.329  45.927  1.00 80.73           H  
ATOM   2343 HH12 ARG B 173      31.966 -23.875  44.576  1.00 80.73           H  
ATOM   2344 HH21 ARG B 173      34.956 -22.452  45.698  1.00 80.53           H  
ATOM   2345 HH22 ARG B 173      34.196 -23.376  44.446  1.00 80.53           H  
ATOM   2346  N   ALA B 174      31.738 -18.087  44.627  1.00 76.48           N  
ATOM   2347  CA  ALA B 174      32.941 -17.329  44.282  1.00 75.57           C  
ATOM   2348  C   ALA B 174      32.735 -15.814  44.307  1.00 74.89           C  
ATOM   2349  O   ALA B 174      33.643 -15.068  44.681  1.00 74.68           O  
ATOM   2350  CB  ALA B 174      33.472 -17.766  42.922  1.00 75.64           C  
ATOM   2351  H   ALA B 174      31.284 -18.619  43.913  1.00 76.48           H  
ATOM   2352  HA  ALA B 174      33.586 -17.564  45.009  1.00 75.57           H  
ATOM   2353  HB1 ALA B 174      33.611 -18.756  42.893  1.00 75.64           H  
ATOM   2354  HB2 ALA B 174      34.347 -17.327  42.721  1.00 75.64           H  
ATOM   2355  HB3 ALA B 174      32.832 -17.524  42.193  1.00 75.64           H  
ATOM   2356  N   LEU B 175      31.545 -15.365  43.918  1.00 74.03           N  
ATOM   2357  CA  LEU B 175      31.261 -13.933  43.796  1.00 73.18           C  
ATOM   2358  C   LEU B 175      30.316 -13.399  44.873  1.00 72.86           C  
ATOM   2359  O   LEU B 175      29.915 -12.232  44.825  1.00 72.43           O  
ATOM   2360  CB  LEU B 175      30.711 -13.619  42.401  1.00 72.99           C  
ATOM   2361  CG  LEU B 175      31.574 -14.004  41.195  1.00 72.67           C  
ATOM   2362  CD1 LEU B 175      30.756 -13.909  39.929  1.00 72.66           C  
ATOM   2363  CD2 LEU B 175      32.820 -13.138  41.092  1.00 72.52           C  
ATOM   2364  H   LEU B 175      30.824 -16.023  43.703  1.00 74.03           H  
ATOM   2365  HA  LEU B 175      32.152 -13.503  43.940  1.00 73.18           H  
ATOM   2366  HB2 LEU B 175      29.838 -14.098  42.309  1.00 72.99           H  
ATOM   2367  HB3 LEU B 175      30.557 -12.632  42.356  1.00 72.99           H  
ATOM   2368  HG  LEU B 175      31.879 -14.949  41.309  1.00 72.67           H  
ATOM   2369 HD11 LEU B 175      31.303 -14.157  39.129  1.00 72.66           H  
ATOM   2370 HD12 LEU B 175      30.415 -12.979  39.792  1.00 72.66           H  
ATOM   2371 HD13 LEU B 175      29.968 -14.523  39.965  1.00 72.66           H  
ATOM   2372 HD21 LEU B 175      33.374 -13.400  40.301  1.00 72.52           H  
ATOM   2373 HD22 LEU B 175      33.389 -13.230  41.909  1.00 72.52           H  
ATOM   2374 HD23 LEU B 175      32.578 -12.173  40.992  1.00 72.52           H  
ATOM   2375  N   LYS B 176      29.980 -14.256  45.840  1.00 72.66           N  
ATOM   2376  CA  LYS B 176      29.052 -13.934  46.936  1.00 72.68           C  
ATOM   2377  C   LYS B 176      27.665 -13.500  46.440  1.00 72.69           C  
ATOM   2378  O   LYS B 176      27.049 -12.581  46.991  1.00 72.53           O  
ATOM   2379  CB  LYS B 176      29.656 -12.889  47.893  1.00 72.67           C  
ATOM   2380  CG  LYS B 176      30.774 -13.407  48.795  1.00 72.35           C  
ATOM   2381  CD  LYS B 176      30.226 -14.074  50.052  1.00 72.30           C  
ATOM   2382  CE  LYS B 176      31.323 -14.281  51.084  1.00 72.19           C  
ATOM   2383  NZ  LYS B 176      30.811 -14.913  52.329  1.00 71.96           N1+
ATOM   2384  H   LYS B 176      30.383 -15.171  45.818  1.00 72.66           H  
ATOM   2385  HA  LYS B 176      28.943 -14.805  47.414  1.00 72.68           H  
ATOM   2386  HB2 LYS B 176      30.027 -12.140  47.344  1.00 72.67           H  
ATOM   2387  HB3 LYS B 176      28.924 -12.542  48.480  1.00 72.67           H  
ATOM   2388  HG2 LYS B 176      31.318 -14.074  48.286  1.00 72.35           H  
ATOM   2389  HG3 LYS B 176      31.355 -12.639  49.064  1.00 72.35           H  
ATOM   2390  HD2 LYS B 176      29.513 -13.494  50.446  1.00 72.30           H  
ATOM   2391  HD3 LYS B 176      29.836 -14.962  49.808  1.00 72.30           H  
ATOM   2392  HE2 LYS B 176      32.030 -14.874  50.699  1.00 72.19           H  
ATOM   2393  HE3 LYS B 176      31.723 -13.396  51.322  1.00 72.19           H  
ATOM   2394  HZ1 LYS B 176      31.546 -15.041  52.995  1.00 71.96           H  
ATOM   2395  HZ2 LYS B 176      30.411 -15.809  52.137  1.00 71.96           H  
ATOM   2396  HZ3 LYS B 176      30.106 -14.346  52.755  1.00 71.96           H  
ATOM   2397  N   LEU B 177      27.182 -14.187  45.404  1.00 72.78           N  
ATOM   2398  CA  LEU B 177      25.882 -13.902  44.792  1.00 72.84           C  
ATOM   2399  C   LEU B 177      24.725 -14.466  45.629  1.00 73.27           C  
ATOM   2400  O   LEU B 177      24.922 -15.420  46.387  1.00 73.56           O  
ATOM   2401  CB  LEU B 177      25.838 -14.461  43.365  1.00 72.47           C  
ATOM   2402  CG  LEU B 177      26.895 -13.967  42.369  1.00 72.02           C  
ATOM   2403  CD1 LEU B 177      26.900 -14.842  41.127  1.00 71.60           C  
ATOM   2404  CD2 LEU B 177      26.691 -12.498  42.000  1.00 71.71           C  
ATOM   2405  H   LEU B 177      27.733 -14.932  45.027  1.00 72.78           H  
ATOM   2406  HA  LEU B 177      25.812 -12.905  44.776  1.00 72.84           H  
ATOM   2407  HB2 LEU B 177      25.932 -15.454  43.431  1.00 72.47           H  
ATOM   2408  HB3 LEU B 177      24.941 -14.235  42.984  1.00 72.47           H  
ATOM   2409  HG  LEU B 177      27.791 -14.038  42.808  1.00 72.02           H  
ATOM   2410 HD11 LEU B 177      27.586 -14.528  40.470  1.00 71.60           H  
ATOM   2411 HD12 LEU B 177      26.009 -14.825  40.673  1.00 71.60           H  
ATOM   2412 HD13 LEU B 177      27.108 -15.792  41.359  1.00 71.60           H  
ATOM   2413 HD21 LEU B 177      27.387 -12.192  41.351  1.00 71.71           H  
ATOM   2414 HD22 LEU B 177      26.747 -11.914  42.810  1.00 71.71           H  
ATOM   2415 HD23 LEU B 177      25.795 -12.355  41.580  1.00 71.71           H  
ATOM   2416  N   PRO B 178      23.517 -13.873  45.504  1.00 73.46           N  
ATOM   2417  CA  PRO B 178      22.366 -14.325  46.295  1.00 73.34           C  
ATOM   2418  C   PRO B 178      21.894 -15.715  45.878  1.00 73.60           C  
ATOM   2419  O   PRO B 178      21.819 -16.011  44.680  1.00 73.59           O  
ATOM   2420  CB  PRO B 178      21.283 -13.283  45.981  1.00 73.33           C  
ATOM   2421  CG  PRO B 178      22.002 -12.134  45.347  1.00 73.55           C  
ATOM   2422  CD  PRO B 178      23.155 -12.743  44.629  1.00 73.42           C  
ATOM   2423  HA  PRO B 178      22.622 -14.391  47.259  1.00 73.34           H  
ATOM   2424  HB2 PRO B 178      20.605 -13.653  45.346  1.00 73.33           H  
ATOM   2425  HB3 PRO B 178      20.826 -12.980  46.817  1.00 73.33           H  
ATOM   2426  HG2 PRO B 178      21.404 -11.656  44.704  1.00 73.55           H  
ATOM   2427  HG3 PRO B 178      22.324 -11.493  46.043  1.00 73.55           H  
ATOM   2428  HD2 PRO B 178      22.889 -13.064  43.720  1.00 73.42           H  
ATOM   2429  HD3 PRO B 178      23.914 -12.097  44.545  1.00 73.42           H  
ATOM   2430  N   SER B 179      21.575 -16.551  46.867  1.00 73.44           N  
ATOM   2431  CA  SER B 179      21.162 -17.936  46.620  1.00 73.44           C  
ATOM   2432  C   SER B 179      19.808 -18.052  45.911  1.00 73.28           C  
ATOM   2433  O   SER B 179      19.498 -19.096  45.328  1.00 73.37           O  
ATOM   2434  CB  SER B 179      21.160 -18.743  47.921  1.00 73.31           C  
ATOM   2435  OG  SER B 179      20.354 -18.125  48.907  1.00 73.96           O  
ATOM   2436  H   SER B 179      21.619 -16.222  47.810  1.00 73.44           H  
ATOM   2437  HA  SER B 179      21.864 -18.280  45.996  1.00 73.44           H  
ATOM   2438  HB2 SER B 179      20.792 -19.660  47.767  1.00 73.31           H  
ATOM   2439  HB3 SER B 179      22.085 -18.814  48.294  1.00 73.31           H  
ATOM   2440  HG  SER B 179      19.474 -17.986  48.558  1.00 73.96           H  
ATOM   2441  N   THR B 180      19.020 -16.977  45.949  1.00 72.90           N  
ATOM   2442  CA  THR B 180      17.711 -16.939  45.286  1.00 72.41           C  
ATOM   2443  C   THR B 180      17.800 -16.949  43.753  1.00 72.04           C  
ATOM   2444  O   THR B 180      16.794 -17.170  43.074  1.00 72.20           O  
ATOM   2445  CB  THR B 180      16.842 -15.747  45.764  1.00 72.29           C  
ATOM   2446  OG1 THR B 180      17.634 -14.554  45.809  1.00 71.82           O  
ATOM   2447  CG2 THR B 180      16.259 -16.028  47.143  1.00 71.77           C  
ATOM   2448  H   THR B 180      19.332 -16.168  46.447  1.00 72.90           H  
ATOM   2449  HA  THR B 180      17.310 -17.806  45.583  1.00 72.41           H  
ATOM   2450  HB  THR B 180      16.104 -15.555  45.117  1.00 72.29           H  
ATOM   2451 HG21 THR B 180      15.697 -15.263  47.457  1.00 71.77           H  
ATOM   2452 HG22 THR B 180      16.984 -16.174  47.816  1.00 71.77           H  
ATOM   2453 HG23 THR B 180      15.684 -16.846  47.129  1.00 71.77           H  
ATOM   2454  HG1 THR B 180      18.562 -14.787  45.819  1.00 71.82           H  
ATOM   2455  N   GLY B 181      18.997 -16.708  43.218  1.00 71.63           N  
ATOM   2456  CA  GLY B 181      19.264 -16.945  41.800  1.00 70.57           C  
ATOM   2457  C   GLY B 181      19.825 -15.792  40.992  1.00 70.29           C  
ATOM   2458  O   GLY B 181      20.402 -16.013  39.922  1.00 70.43           O  
ATOM   2459  H   GLY B 181      19.730 -16.357  43.800  1.00 71.63           H  
ATOM   2460  HA2 GLY B 181      19.913 -17.705  41.755  1.00 70.57           H  
ATOM   2461  HA3 GLY B 181      18.396 -17.223  41.389  1.00 70.57           H  
ATOM   2462  N   GLU B 182      19.654 -14.566  41.489  1.00 69.57           N  
ATOM   2463  CA  GLU B 182      20.050 -13.365  40.747  1.00 69.02           C  
ATOM   2464  C   GLU B 182      21.520 -13.398  40.333  1.00 68.21           C  
ATOM   2465  O   GLU B 182      22.398 -13.696  41.150  1.00 67.96           O  
ATOM   2466  CB  GLU B 182      19.758 -12.089  41.546  1.00 69.98           C  
ATOM   2467  CG  GLU B 182      18.277 -11.732  41.671  1.00 71.13           C  
ATOM   2468  CD  GLU B 182      17.600 -12.371  42.877  1.00 71.68           C  
ATOM   2469  OE1 GLU B 182      18.297 -13.007  43.700  1.00 72.19           O  
ATOM   2470  OE2 GLU B 182      16.365 -12.230  43.004  1.00 72.12           O1-
ATOM   2471  H   GLU B 182      19.243 -14.463  42.395  1.00 69.57           H  
ATOM   2472  HA  GLU B 182      19.480 -13.396  39.926  1.00 69.02           H  
ATOM   2473  HB2 GLU B 182      20.126 -12.208  42.468  1.00 69.98           H  
ATOM   2474  HB3 GLU B 182      20.223 -11.326  41.096  1.00 69.98           H  
ATOM   2475  HG2 GLU B 182      18.195 -10.739  41.753  1.00 71.13           H  
ATOM   2476  HG3 GLU B 182      17.805 -12.039  40.845  1.00 71.13           H  
ATOM   2477  N   GLY B 183      21.767 -13.102  39.058  1.00 66.94           N  
ATOM   2478  CA  GLY B 183      23.116 -13.082  38.505  1.00 65.60           C  
ATOM   2479  C   GLY B 183      23.541 -14.375  37.831  1.00 65.17           C  
ATOM   2480  O   GLY B 183      24.559 -14.408  37.140  1.00 64.68           O  
ATOM   2481  H   GLY B 183      20.998 -12.885  38.457  1.00 66.94           H  
ATOM   2482  HA2 GLY B 183      23.152 -12.338  37.838  1.00 65.60           H  
ATOM   2483  HA3 GLY B 183      23.743 -12.885  39.259  1.00 65.60           H  
ATOM   2484  N   THR B 184      22.767 -15.442  38.037  1.00 64.99           N  
ATOM   2485  CA  THR B 184      23.058 -16.750  37.436  1.00 64.45           C  
ATOM   2486  C   THR B 184      21.833 -17.397  36.780  1.00 64.30           C  
ATOM   2487  O   THR B 184      21.798 -18.617  36.593  1.00 64.13           O  
ATOM   2488  CB  THR B 184      23.655 -17.742  38.468  1.00 64.02           C  
ATOM   2489  OG1 THR B 184      22.843 -17.755  39.644  1.00 63.91           O  
ATOM   2490  CG2 THR B 184      25.086 -17.364  38.833  1.00 63.37           C  
ATOM   2491  H   THR B 184      21.961 -15.348  38.621  1.00 64.99           H  
ATOM   2492  HA  THR B 184      23.723 -16.510  36.729  1.00 64.45           H  
ATOM   2493  HB  THR B 184      23.640 -18.678  38.117  1.00 64.02           H  
ATOM   2494 HG21 THR B 184      25.468 -18.006  39.498  1.00 63.37           H  
ATOM   2495 HG22 THR B 184      25.124 -16.448  39.233  1.00 63.37           H  
ATOM   2496 HG23 THR B 184      25.676 -17.372  38.025  1.00 63.37           H  
ATOM   2497  HG1 THR B 184      21.919 -17.758  39.394  1.00 63.91           H  
ATOM   2498  N   GLN B 185      20.844 -16.580  36.419  1.00 64.35           N  
ATOM   2499  CA  GLN B 185      19.606 -17.063  35.787  1.00 64.47           C  
ATOM   2500  C   GLN B 185      19.886 -17.895  34.538  1.00 64.06           C  
ATOM   2501  O   GLN B 185      19.115 -18.794  34.195  1.00 63.91           O  
ATOM   2502  CB  GLN B 185      18.689 -15.893  35.425  1.00 65.10           C  
ATOM   2503  CG  GLN B 185      18.192 -15.082  36.616  1.00 66.99           C  
ATOM   2504  CD  GLN B 185      16.822 -15.510  37.111  1.00 67.20           C  
ATOM   2505  OE1 GLN B 185      15.903 -14.693  37.185  1.00 68.02           O  
ATOM   2506  NE2 GLN B 185      16.677 -16.788  37.455  1.00 67.81           N  
ATOM   2507  H   GLN B 185      20.947 -15.599  36.584  1.00 64.35           H  
ATOM   2508  HA  GLN B 185      19.180 -17.645  36.480  1.00 64.47           H  
ATOM   2509  HB2 GLN B 185      19.192 -15.277  34.819  1.00 65.10           H  
ATOM   2510  HB3 GLN B 185      17.892 -16.258  34.944  1.00 65.10           H  
ATOM   2511  HG2 GLN B 185      18.845 -15.186  37.366  1.00 66.99           H  
ATOM   2512  HG3 GLN B 185      18.143 -14.120  36.347  1.00 66.99           H  
ATOM   2513 HE21 GLN B 185      15.795 -17.119  37.789  1.00 67.81           H  
ATOM   2514 HE22 GLN B 185      17.451 -17.417  37.379  1.00 67.81           H  
ATOM   2515  N   PHE B 186      20.998 -17.580  33.874  1.00 63.53           N  
ATOM   2516  CA  PHE B 186      21.441 -18.276  32.673  1.00 63.12           C  
ATOM   2517  C   PHE B 186      21.667 -19.768  32.898  1.00 63.11           C  
ATOM   2518  O   PHE B 186      21.372 -20.572  32.020  1.00 63.34           O  
ATOM   2519  CB  PHE B 186      22.720 -17.628  32.129  1.00 62.30           C  
ATOM   2520  CG  PHE B 186      23.406 -18.433  31.057  1.00 61.31           C  
ATOM   2521  CD1 PHE B 186      22.936 -18.423  29.748  1.00 61.01           C  
ATOM   2522  CD2 PHE B 186      24.525 -19.204  31.360  1.00 60.97           C  
ATOM   2523  CE1 PHE B 186      23.573 -19.169  28.756  1.00 61.43           C  
ATOM   2524  CE2 PHE B 186      25.163 -19.957  30.381  1.00 60.37           C  
ATOM   2525  CZ  PHE B 186      24.689 -19.939  29.076  1.00 61.11           C  
ATOM   2526  H   PHE B 186      21.558 -16.826  34.218  1.00 63.53           H  
ATOM   2527  HA  PHE B 186      20.676 -18.169  32.038  1.00 63.12           H  
ATOM   2528  HB2 PHE B 186      22.488 -16.735  31.743  1.00 62.30           H  
ATOM   2529  HB3 PHE B 186      23.365 -17.508  32.884  1.00 62.30           H  
ATOM   2530  HD1 PHE B 186      22.133 -17.875  29.515  1.00 61.01           H  
ATOM   2531  HD2 PHE B 186      24.875 -19.216  32.297  1.00 60.97           H  
ATOM   2532  HE1 PHE B 186      23.229 -19.151  27.817  1.00 61.43           H  
ATOM   2533  HE2 PHE B 186      25.962 -20.511  30.616  1.00 60.37           H  
ATOM   2534  HZ  PHE B 186      25.147 -20.477  28.368  1.00 61.11           H  
ATOM   2535  N   TYR B 187      22.193 -20.124  34.067  1.00 63.46           N  
ATOM   2536  CA  TYR B 187      22.579 -21.506  34.357  1.00 64.23           C  
ATOM   2537  C   TYR B 187      21.422 -22.375  34.863  1.00 64.56           C  
ATOM   2538  O   TYR B 187      21.573 -23.588  35.015  1.00 64.83           O  
ATOM   2539  CB  TYR B 187      23.758 -21.540  35.342  1.00 64.02           C  
ATOM   2540  CG  TYR B 187      24.965 -20.758  34.873  1.00 64.07           C  
ATOM   2541  CD1 TYR B 187      25.858 -21.299  33.946  1.00 64.37           C  
ATOM   2542  CD2 TYR B 187      25.215 -19.472  35.351  1.00 64.27           C  
ATOM   2543  CE1 TYR B 187      26.971 -20.578  33.507  1.00 64.30           C  
ATOM   2544  CE2 TYR B 187      26.321 -18.740  34.919  1.00 64.05           C  
ATOM   2545  CZ  TYR B 187      27.193 -19.298  33.996  1.00 64.10           C  
ATOM   2546  OH  TYR B 187      28.285 -18.579  33.564  1.00 63.89           O  
ATOM   2547  H   TYR B 187      22.329 -19.426  34.770  1.00 63.46           H  
ATOM   2548  HA  TYR B 187      22.850 -21.863  33.463  1.00 64.23           H  
ATOM   2549  HB2 TYR B 187      23.459 -21.154  36.215  1.00 64.02           H  
ATOM   2550  HB3 TYR B 187      24.038 -22.491  35.476  1.00 64.02           H  
ATOM   2551  HD1 TYR B 187      25.698 -22.220  33.590  1.00 64.37           H  
ATOM   2552  HD2 TYR B 187      24.589 -19.067  36.017  1.00 64.27           H  
ATOM   2553  HE1 TYR B 187      27.603 -20.981  32.845  1.00 64.30           H  
ATOM   2554  HE2 TYR B 187      26.484 -17.819  35.272  1.00 64.05           H  
ATOM   2555  HH  TYR B 187      29.034 -19.166  33.464  1.00 63.89           H  
ATOM   2556  N   LEU B 188      20.272 -21.753  35.109  1.00 65.08           N  
ATOM   2557  CA  LEU B 188      19.087 -22.469  35.575  1.00 65.40           C  
ATOM   2558  C   LEU B 188      18.035 -22.596  34.472  1.00 65.27           C  
ATOM   2559  O   LEU B 188      17.493 -21.595  34.002  1.00 65.29           O  
ATOM   2560  CB  LEU B 188      18.497 -21.777  36.812  1.00 65.42           C  
ATOM   2561  CG  LEU B 188      17.118 -22.203  37.341  1.00 66.17           C  
ATOM   2562  CD1 LEU B 188      17.183 -23.532  38.087  1.00 66.17           C  
ATOM   2563  CD2 LEU B 188      16.526 -21.116  38.234  1.00 65.46           C  
ATOM   2564  H   LEU B 188      20.217 -20.764  34.971  1.00 65.08           H  
ATOM   2565  HA  LEU B 188      19.413 -23.384  35.812  1.00 65.40           H  
ATOM   2566  HB2 LEU B 188      19.149 -21.914  37.558  1.00 65.42           H  
ATOM   2567  HB3 LEU B 188      18.436 -20.802  36.596  1.00 65.42           H  
ATOM   2568  HG  LEU B 188      16.514 -22.333  36.555  1.00 66.17           H  
ATOM   2569 HD11 LEU B 188      16.280 -23.797  38.426  1.00 66.17           H  
ATOM   2570 HD12 LEU B 188      17.800 -23.473  38.871  1.00 66.17           H  
ATOM   2571 HD13 LEU B 188      17.514 -24.262  37.490  1.00 66.17           H  
ATOM   2572 HD21 LEU B 188      15.628 -21.387  38.582  1.00 65.46           H  
ATOM   2573 HD22 LEU B 188      16.415 -20.260  37.730  1.00 65.46           H  
ATOM   2574 HD23 LEU B 188      17.118 -20.936  39.019  1.00 65.46           H  
ATOM   2575  N   PHE B 189      17.758 -23.833  34.069  1.00 65.57           N  
ATOM   2576  CA  PHE B 189      16.687 -24.128  33.116  1.00 66.04           C  
ATOM   2577  C   PHE B 189      15.390 -24.476  33.858  1.00 66.59           C  
ATOM   2578  O   PHE B 189      15.099 -25.655  34.093  1.00 66.24           O  
ATOM   2579  CB  PHE B 189      17.090 -25.291  32.205  1.00 65.67           C  
ATOM   2580  CG  PHE B 189      18.105 -24.930  31.154  1.00 65.36           C  
ATOM   2581  CD1 PHE B 189      17.699 -24.596  29.866  1.00 65.55           C  
ATOM   2582  CD2 PHE B 189      19.468 -24.954  31.443  1.00 65.16           C  
ATOM   2583  CE1 PHE B 189      18.635 -24.274  28.882  1.00 65.81           C  
ATOM   2584  CE2 PHE B 189      20.410 -24.631  30.474  1.00 65.03           C  
ATOM   2585  CZ  PHE B 189      19.993 -24.290  29.187  1.00 65.54           C  
ATOM   2586  H   PHE B 189      18.302 -24.590  34.431  1.00 65.57           H  
ATOM   2587  HA  PHE B 189      16.566 -23.294  32.578  1.00 66.04           H  
ATOM   2588  HB2 PHE B 189      17.479 -26.019  32.769  1.00 65.67           H  
ATOM   2589  HB3 PHE B 189      16.273 -25.630  31.739  1.00 65.67           H  
ATOM   2590  HD1 PHE B 189      16.724 -24.587  29.642  1.00 65.55           H  
ATOM   2591  HD2 PHE B 189      19.773 -25.207  32.361  1.00 65.16           H  
ATOM   2592  HE1 PHE B 189      18.331 -24.032  27.961  1.00 65.81           H  
ATOM   2593  HE2 PHE B 189      21.384 -24.643  30.699  1.00 65.03           H  
ATOM   2594  HZ  PHE B 189      20.667 -24.058  28.486  1.00 65.54           H  
ATOM   2595  N   GLU B 190      14.611 -23.457  34.219  1.00 67.22           N  
ATOM   2596  CA  GLU B 190      13.403 -23.669  35.030  1.00 68.46           C  
ATOM   2597  C   GLU B 190      12.228 -24.309  34.283  1.00 68.48           C  
ATOM   2598  O   GLU B 190      11.132 -24.428  34.831  1.00 68.99           O  
ATOM   2599  CB  GLU B 190      12.971 -22.377  35.746  1.00 68.72           C  
ATOM   2600  CG  GLU B 190      12.516 -21.233  34.840  1.00 69.43           C  
ATOM   2601  CD  GLU B 190      12.313 -19.928  35.605  1.00 69.63           C  
ATOM   2602  OE1 GLU B 190      11.472 -19.891  36.532  1.00 70.21           O  
ATOM   2603  OE2 GLU B 190      12.991 -18.932  35.275  1.00 69.99           O1-
ATOM   2604  H   GLU B 190      14.853 -22.530  33.933  1.00 67.22           H  
ATOM   2605  HA  GLU B 190      13.717 -24.349  35.693  1.00 68.46           H  
ATOM   2606  HB2 GLU B 190      12.212 -22.601  36.357  1.00 68.72           H  
ATOM   2607  HB3 GLU B 190      13.747 -22.048  36.285  1.00 68.72           H  
ATOM   2608  HG2 GLU B 190      13.210 -21.086  34.135  1.00 69.43           H  
ATOM   2609  HG3 GLU B 190      11.651 -21.489  34.409  1.00 69.43           H  
ATOM   2610  N   ASN B 191      12.469 -24.733  33.043  1.00 69.00           N  
ATOM   2611  CA  ASN B 191      11.478 -25.468  32.254  1.00 68.69           C  
ATOM   2612  C   ASN B 191      11.970 -26.838  31.775  1.00 68.73           C  
ATOM   2613  O   ASN B 191      11.274 -27.523  31.022  1.00 69.01           O  
ATOM   2614  CB  ASN B 191      10.993 -24.630  31.068  1.00 68.45           C  
ATOM   2615  CG  ASN B 191      10.084 -23.490  31.486  1.00 68.59           C  
ATOM   2616  OD1 ASN B 191       9.428 -23.540  32.530  1.00 68.69           O  
ATOM   2617  ND2 ASN B 191      10.034 -22.453  30.663  1.00 68.63           N  
ATOM   2618  H   ASN B 191      13.362 -24.542  32.635  1.00 69.00           H  
ATOM   2619  HA  ASN B 191      10.735 -25.619  32.906  1.00 68.69           H  
ATOM   2620  HB2 ASN B 191      11.788 -24.245  30.599  1.00 68.45           H  
ATOM   2621  HB3 ASN B 191      10.489 -25.222  30.439  1.00 68.45           H  
ATOM   2622 HD21 ASN B 191       9.449 -21.672  30.878  1.00 68.63           H  
ATOM   2623 HD22 ASN B 191      10.582 -22.452  29.826  1.00 68.63           H  
ATOM   2624  N   VAL B 192      13.167 -27.229  32.207  1.00 68.54           N  
ATOM   2625  CA  VAL B 192      13.662 -28.584  31.968  1.00 68.70           C  
ATOM   2626  C   VAL B 192      13.537 -29.395  33.255  1.00 69.40           C  
ATOM   2627  O   VAL B 192      14.223 -29.122  34.244  1.00 69.76           O  
ATOM   2628  CB  VAL B 192      15.120 -28.602  31.453  1.00 68.51           C  
ATOM   2629  CG1 VAL B 192      15.598 -30.034  31.258  1.00 67.71           C  
ATOM   2630  CG2 VAL B 192      15.237 -27.829  30.144  1.00 68.58           C  
ATOM   2631  H   VAL B 192      13.741 -26.581  32.707  1.00 68.54           H  
ATOM   2632  HA  VAL B 192      13.070 -28.956  31.253  1.00 68.70           H  
ATOM   2633  HB  VAL B 192      15.711 -28.163  32.130  1.00 68.51           H  
ATOM   2634 HG11 VAL B 192      16.541 -30.055  30.925  1.00 67.71           H  
ATOM   2635 HG12 VAL B 192      15.026 -30.515  30.593  1.00 67.71           H  
ATOM   2636 HG13 VAL B 192      15.565 -30.543  32.118  1.00 67.71           H  
ATOM   2637 HG21 VAL B 192      16.178 -27.837  29.806  1.00 68.58           H  
ATOM   2638 HG22 VAL B 192      14.962 -26.875  30.265  1.00 68.58           H  
ATOM   2639 HG23 VAL B 192      14.653 -28.230  29.438  1.00 68.58           H  
ATOM   2640  N   ASP B 193      12.652 -30.387  33.233  1.00 69.79           N  
ATOM   2641  CA  ASP B 193      12.376 -31.203  34.412  1.00 70.50           C  
ATOM   2642  C   ASP B 193      13.500 -32.196  34.684  1.00 70.11           C  
ATOM   2643  O   ASP B 193      13.780 -32.531  35.839  1.00 70.46           O  
ATOM   2644  CB  ASP B 193      11.038 -31.935  34.258  1.00 71.42           C  
ATOM   2645  CG  ASP B 193       9.860 -30.981  34.062  1.00 72.49           C  
ATOM   2646  OD1 ASP B 193      10.079 -29.781  33.779  1.00 73.28           O  
ATOM   2647  OD2 ASP B 193       8.705 -31.440  34.189  1.00 72.63           O1-
ATOM   2648  H   ASP B 193      12.161 -30.580  32.384  1.00 69.79           H  
ATOM   2649  HA  ASP B 193      12.332 -30.553  35.171  1.00 70.50           H  
ATOM   2650  HB2 ASP B 193      11.093 -32.540  33.464  1.00 71.42           H  
ATOM   2651  HB3 ASP B 193      10.874 -32.479  35.081  1.00 71.42           H  
ATOM   2652  N   ASN B 194      14.135 -32.661  33.612  1.00 68.93           N  
ATOM   2653  CA  ASN B 194      15.247 -33.596  33.699  1.00 68.18           C  
ATOM   2654  C   ASN B 194      16.163 -33.393  32.502  1.00 67.81           C  
ATOM   2655  O   ASN B 194      15.759 -33.600  31.355  1.00 67.12           O  
ATOM   2656  CB  ASN B 194      14.736 -35.043  33.778  1.00 68.00           C  
ATOM   2657  CG  ASN B 194      15.857 -36.056  33.953  1.00 67.93           C  
ATOM   2658  OD1 ASN B 194      16.629 -36.319  33.033  1.00 68.75           O  
ATOM   2659  ND2 ASN B 194      15.941 -36.637  35.136  1.00 67.94           N  
ATOM   2660  H   ASN B 194      13.836 -32.355  32.708  1.00 68.93           H  
ATOM   2661  HA  ASN B 194      15.741 -33.380  34.541  1.00 68.18           H  
ATOM   2662  HB2 ASN B 194      14.113 -35.124  34.556  1.00 68.00           H  
ATOM   2663  HB3 ASN B 194      14.245 -35.259  32.934  1.00 68.00           H  
ATOM   2664 HD21 ASN B 194      16.652 -37.319  35.309  1.00 67.94           H  
ATOM   2665 HD22 ASN B 194      15.294 -36.395  35.859  1.00 67.94           H  
ATOM   2666  N   ALA B 195      17.394 -32.974  32.784  1.00 68.02           N  
ATOM   2667  CA  ALA B 195      18.363 -32.608  31.751  1.00 68.07           C  
ATOM   2668  C   ALA B 195      18.821 -33.798  30.908  1.00 68.16           C  
ATOM   2669  O   ALA B 195      18.962 -33.684  29.689  1.00 68.40           O  
ATOM   2670  CB  ALA B 195      19.561 -31.903  32.374  1.00 67.81           C  
ATOM   2671  H   ALA B 195      17.669 -32.906  33.743  1.00 68.02           H  
ATOM   2672  HA  ALA B 195      17.859 -31.984  31.154  1.00 68.07           H  
ATOM   2673  HB1 ALA B 195      19.270 -31.123  32.927  1.00 67.81           H  
ATOM   2674  HB2 ALA B 195      20.184 -31.564  31.669  1.00 67.81           H  
ATOM   2675  HB3 ALA B 195      20.075 -32.524  32.965  1.00 67.81           H  
ATOM   2676  N   GLN B 196      19.053 -34.931  31.561  1.00 68.45           N  
ATOM   2677  CA  GLN B 196      19.500 -36.137  30.874  1.00 68.83           C  
ATOM   2678  C   GLN B 196      18.450 -36.615  29.880  1.00 68.04           C  
ATOM   2679  O   GLN B 196      18.767 -36.902  28.726  1.00 67.17           O  
ATOM   2680  CB  GLN B 196      19.845 -37.243  31.882  1.00 69.68           C  
ATOM   2681  CG  GLN B 196      21.039 -36.917  32.780  1.00 71.61           C  
ATOM   2682  CD  GLN B 196      22.332 -36.716  31.995  1.00 72.50           C  
ATOM   2683  OE1 GLN B 196      22.868 -37.658  31.408  1.00 73.37           O  
ATOM   2684  NE2 GLN B 196      22.837 -35.484  31.987  1.00 72.72           N  
ATOM   2685  H   GLN B 196      18.917 -34.958  32.551  1.00 68.45           H  
ATOM   2686  HA  GLN B 196      20.323 -35.867  30.373  1.00 68.83           H  
ATOM   2687  HB2 GLN B 196      19.048 -37.398  32.466  1.00 69.68           H  
ATOM   2688  HB3 GLN B 196      20.055 -38.079  31.374  1.00 69.68           H  
ATOM   2689  HG2 GLN B 196      20.840 -36.078  33.286  1.00 71.61           H  
ATOM   2690  HG3 GLN B 196      21.171 -37.671  33.424  1.00 71.61           H  
ATOM   2691 HE21 GLN B 196      23.684 -35.294  31.491  1.00 72.72           H  
ATOM   2692 HE22 GLN B 196      22.369 -34.749  32.477  1.00 72.72           H  
ATOM   2693  N   GLN B 197      17.202 -36.682  30.342  1.00 68.05           N  
ATOM   2694  CA  GLN B 197      16.075 -37.112  29.516  1.00 67.95           C  
ATOM   2695  C   GLN B 197      15.819 -36.167  28.348  1.00 67.27           C  
ATOM   2696  O   GLN B 197      15.440 -36.616  27.262  1.00 67.90           O  
ATOM   2697  CB  GLN B 197      14.805 -37.268  30.358  1.00 67.78           C  
ATOM   2698  CG  GLN B 197      14.729 -38.573  31.127  1.00 67.95           C  
ATOM   2699  CD  GLN B 197      13.530 -38.640  32.059  1.00 68.28           C  
ATOM   2700  OE1 GLN B 197      13.109 -37.631  32.628  1.00 68.64           O  
ATOM   2701  NE2 GLN B 197      12.979 -39.838  32.226  1.00 67.70           N  
ATOM   2702  H   GLN B 197      17.029 -36.428  31.293  1.00 68.05           H  
ATOM   2703  HA  GLN B 197      16.365 -37.997  29.153  1.00 67.95           H  
ATOM   2704  HB2 GLN B 197      14.766 -36.517  31.017  1.00 67.78           H  
ATOM   2705  HB3 GLN B 197      14.013 -37.220  29.750  1.00 67.78           H  
ATOM   2706  HG2 GLN B 197      14.667 -39.326  30.472  1.00 67.95           H  
ATOM   2707  HG3 GLN B 197      15.563 -38.671  31.670  1.00 67.95           H  
ATOM   2708 HE21 GLN B 197      12.191 -39.946  32.833  1.00 67.70           H  
ATOM   2709 HE22 GLN B 197      13.352 -40.631  31.745  1.00 67.70           H  
ATOM   2710  N   PHE B 198      16.029 -34.870  28.569  1.00 66.35           N  
ATOM   2711  CA  PHE B 198      15.888 -33.885  27.500  1.00 65.98           C  
ATOM   2712  C   PHE B 198      16.994 -34.012  26.457  1.00 66.31           C  
ATOM   2713  O   PHE B 198      16.746 -33.836  25.258  1.00 66.67           O  
ATOM   2714  CB  PHE B 198      15.845 -32.454  28.044  1.00 65.53           C  
ATOM   2715  CG  PHE B 198      15.364 -31.449  27.036  1.00 65.23           C  
ATOM   2716  CD1 PHE B 198      14.007 -31.152  26.928  1.00 64.95           C  
ATOM   2717  CD2 PHE B 198      16.265 -30.815  26.173  1.00 65.68           C  
ATOM   2718  CE1 PHE B 198      13.552 -30.235  25.988  1.00 65.26           C  
ATOM   2719  CE2 PHE B 198      15.823 -29.897  25.221  1.00 65.43           C  
ATOM   2720  CZ  PHE B 198      14.466 -29.604  25.129  1.00 66.35           C  
ATOM   2721  H   PHE B 198      16.288 -34.565  29.485  1.00 66.35           H  
ATOM   2722  HA  PHE B 198      15.009 -34.118  27.084  1.00 65.98           H  
ATOM   2723  HB2 PHE B 198      15.228 -32.424  28.830  1.00 65.53           H  
ATOM   2724  HB3 PHE B 198      16.765 -32.189  28.332  1.00 65.53           H  
ATOM   2725  HD1 PHE B 198      13.353 -31.604  27.534  1.00 64.95           H  
ATOM   2726  HD2 PHE B 198      17.241 -31.024  26.240  1.00 65.68           H  
ATOM   2727  HE1 PHE B 198      12.576 -30.025  25.924  1.00 65.26           H  
ATOM   2728  HE2 PHE B 198      16.477 -29.452  24.609  1.00 65.43           H  
ATOM   2729  HZ  PHE B 198      14.142 -28.944  24.451  1.00 66.35           H  
ATOM   2730  N   LYS B 199      18.212 -34.305  26.911  1.00 66.31           N  
ATOM   2731  CA  LYS B 199      19.326 -34.539  25.997  1.00 66.23           C  
ATOM   2732  C   LYS B 199      19.027 -35.723  25.085  1.00 65.43           C  
ATOM   2733  O   LYS B 199      19.212 -35.627  23.870  1.00 64.72           O  
ATOM   2734  CB  LYS B 199      20.650 -34.715  26.749  1.00 67.10           C  
ATOM   2735  CG  LYS B 199      21.270 -33.383  27.196  1.00 69.20           C  
ATOM   2736  CD  LYS B 199      22.766 -33.494  27.480  1.00 69.96           C  
ATOM   2737  CE  LYS B 199      23.041 -34.005  28.884  1.00 71.23           C  
ATOM   2738  NZ  LYS B 199      24.493 -34.279  29.101  1.00 72.69           N1+
ATOM   2739  H   LYS B 199      18.366 -34.366  27.897  1.00 66.31           H  
ATOM   2740  HA  LYS B 199      19.392 -33.710  25.442  1.00 66.23           H  
ATOM   2741  HB2 LYS B 199      20.483 -35.277  27.559  1.00 67.10           H  
ATOM   2742  HB3 LYS B 199      21.298 -35.182  26.147  1.00 67.10           H  
ATOM   2743  HG2 LYS B 199      21.133 -32.706  26.473  1.00 69.20           H  
ATOM   2744  HG3 LYS B 199      20.810 -33.078  28.030  1.00 69.20           H  
ATOM   2745  HD2 LYS B 199      23.175 -34.126  26.822  1.00 69.96           H  
ATOM   2746  HD3 LYS B 199      23.184 -32.591  27.379  1.00 69.96           H  
ATOM   2747  HE2 LYS B 199      22.745 -33.319  29.548  1.00 71.23           H  
ATOM   2748  HE3 LYS B 199      22.532 -34.853  29.031  1.00 71.23           H  
ATOM   2749  HZ1 LYS B 199      24.660 -34.614  30.028  1.00 72.69           H  
ATOM   2750  HZ2 LYS B 199      25.037 -33.450  28.971  1.00 72.69           H  
ATOM   2751  HZ3 LYS B 199      24.827 -34.970  28.460  1.00 72.69           H  
ATOM   2752  N   GLN B 200      18.530 -36.814  25.669  1.00 64.54           N  
ATOM   2753  CA  GLN B 200      18.085 -37.982  24.902  1.00 65.01           C  
ATOM   2754  C   GLN B 200      17.039 -37.615  23.851  1.00 65.03           C  
ATOM   2755  O   GLN B 200      17.131 -38.044  22.694  1.00 64.36           O  
ATOM   2756  CB  GLN B 200      17.517 -39.056  25.823  1.00 65.24           C  
ATOM   2757  CG  GLN B 200      18.510 -40.115  26.245  1.00 66.31           C  
ATOM   2758  CD  GLN B 200      17.818 -41.378  26.726  1.00 67.72           C  
ATOM   2759  OE1 GLN B 200      17.166 -41.388  27.777  1.00 67.86           O  
ATOM   2760  NE2 GLN B 200      17.950 -42.453  25.954  1.00 67.72           N  
ATOM   2761  H   GLN B 200      18.458 -36.836  26.666  1.00 64.54           H  
ATOM   2762  HA  GLN B 200      18.915 -38.309  24.450  1.00 65.01           H  
ATOM   2763  HB2 GLN B 200      17.171 -38.611  26.649  1.00 65.24           H  
ATOM   2764  HB3 GLN B 200      16.764 -39.511  25.348  1.00 65.24           H  
ATOM   2765  HG2 GLN B 200      19.092 -40.341  25.464  1.00 66.31           H  
ATOM   2766  HG3 GLN B 200      19.074 -39.751  26.986  1.00 66.31           H  
ATOM   2767 HE21 GLN B 200      17.513 -43.313  26.216  1.00 67.72           H  
ATOM   2768 HE22 GLN B 200      18.487 -42.401  25.112  1.00 67.72           H  
ATOM   2769  N   LEU B 201      16.051 -36.822  24.268  1.00 64.33           N  
ATOM   2770  CA  LEU B 201      15.028 -36.315  23.367  1.00 63.71           C  
ATOM   2771  C   LEU B 201      15.665 -35.536  22.211  1.00 63.58           C  
ATOM   2772  O   LEU B 201      15.345 -35.776  21.047  1.00 63.78           O  
ATOM   2773  CB  LEU B 201      14.032 -35.436  24.136  1.00 63.43           C  
ATOM   2774  CG  LEU B 201      12.859 -34.808  23.371  1.00 63.71           C  
ATOM   2775  CD1 LEU B 201      11.741 -35.815  23.167  1.00 63.47           C  
ATOM   2776  CD2 LEU B 201      12.333 -33.597  24.116  1.00 63.23           C  
ATOM   2777  H   LEU B 201      16.012 -36.567  25.234  1.00 64.33           H  
ATOM   2778  HA  LEU B 201      14.562 -37.123  23.006  1.00 63.71           H  
ATOM   2779  HB2 LEU B 201      13.641 -36.001  24.862  1.00 63.43           H  
ATOM   2780  HB3 LEU B 201      14.554 -34.686  24.542  1.00 63.43           H  
ATOM   2781  HG  LEU B 201      13.183 -34.516  22.471  1.00 63.71           H  
ATOM   2782 HD11 LEU B 201      10.977 -35.406  22.669  1.00 63.47           H  
ATOM   2783 HD12 LEU B 201      11.393 -36.147  24.044  1.00 63.47           H  
ATOM   2784 HD13 LEU B 201      12.061 -36.605  22.644  1.00 63.47           H  
ATOM   2785 HD21 LEU B 201      11.568 -33.179  23.626  1.00 63.23           H  
ATOM   2786 HD22 LEU B 201      13.046 -32.904  24.221  1.00 63.23           H  
ATOM   2787 HD23 LEU B 201      12.013 -33.849  25.029  1.00 63.23           H  
ATOM   2788  N   TYR B 202      16.580 -34.628  22.550  1.00 63.38           N  
ATOM   2789  CA  TYR B 202      17.250 -33.755  21.583  1.00 62.83           C  
ATOM   2790  C   TYR B 202      18.088 -34.530  20.554  1.00 62.70           C  
ATOM   2791  O   TYR B 202      18.026 -34.244  19.360  1.00 62.58           O  
ATOM   2792  CB  TYR B 202      18.117 -32.745  22.333  1.00 63.89           C  
ATOM   2793  CG  TYR B 202      18.537 -31.547  21.525  1.00 64.27           C  
ATOM   2794  CD1 TYR B 202      17.736 -30.409  21.468  1.00 64.66           C  
ATOM   2795  CD2 TYR B 202      19.744 -31.541  20.824  1.00 65.00           C  
ATOM   2796  CE1 TYR B 202      18.117 -29.297  20.725  1.00 64.68           C  
ATOM   2797  CE2 TYR B 202      20.137 -30.432  20.076  1.00 64.76           C  
ATOM   2798  CZ  TYR B 202      19.319 -29.316  20.035  1.00 64.81           C  
ATOM   2799  OH  TYR B 202      19.698 -28.217  19.299  1.00 65.35           O  
ATOM   2800  H   TYR B 202      16.822 -34.538  23.516  1.00 63.38           H  
ATOM   2801  HA  TYR B 202      16.509 -33.298  21.091  1.00 62.83           H  
ATOM   2802  HB2 TYR B 202      17.604 -32.414  23.125  1.00 63.89           H  
ATOM   2803  HB3 TYR B 202      18.947 -33.209  22.644  1.00 63.89           H  
ATOM   2804  HD1 TYR B 202      16.872 -30.391  21.970  1.00 64.66           H  
ATOM   2805  HD2 TYR B 202      20.337 -32.346  20.859  1.00 65.00           H  
ATOM   2806  HE1 TYR B 202      17.528 -28.490  20.689  1.00 64.68           H  
ATOM   2807  HE2 TYR B 202      21.002 -30.443  19.574  1.00 64.76           H  
ATOM   2808  HH  TYR B 202      19.786 -28.464  18.378  1.00 65.35           H  
ATOM   2809  N   ARG B 203      18.862 -35.511  21.025  1.00 62.47           N  
ATOM   2810  CA  ARG B 203      19.652 -36.379  20.147  1.00 62.16           C  
ATOM   2811  C   ARG B 203      18.773 -37.119  19.139  1.00 61.72           C  
ATOM   2812  O   ARG B 203      19.093 -37.170  17.952  1.00 62.56           O  
ATOM   2813  CB  ARG B 203      20.473 -37.400  20.948  1.00 62.53           C  
ATOM   2814  CG  ARG B 203      21.501 -36.809  21.896  1.00 63.21           C  
ATOM   2815  CD  ARG B 203      22.525 -37.861  22.302  1.00 63.87           C  
ATOM   2816  NE  ARG B 203      22.762 -37.885  23.747  1.00 65.35           N  
ATOM   2817  CZ  ARG B 203      23.604 -37.083  24.394  1.00 65.63           C  
ATOM   2818  NH1 ARG B 203      24.303 -36.174  23.731  1.00 66.49           N  
ATOM   2819  NH2 ARG B 203      23.743 -37.186  25.708  1.00 66.04           N1+
ATOM   2820  H   ARG B 203      18.904 -35.659  22.013  1.00 62.47           H  
ATOM   2821  HA  ARG B 203      20.257 -35.742  19.669  1.00 62.16           H  
ATOM   2822  HB2 ARG B 203      19.841 -37.953  21.491  1.00 62.53           H  
ATOM   2823  HB3 ARG B 203      20.959 -37.988  20.301  1.00 62.53           H  
ATOM   2824  HG2 ARG B 203      21.969 -36.052  21.440  1.00 63.21           H  
ATOM   2825  HG3 ARG B 203      21.035 -36.470  22.713  1.00 63.21           H  
ATOM   2826  HD2 ARG B 203      22.200 -38.767  22.030  1.00 63.87           H  
ATOM   2827  HD3 ARG B 203      23.397 -37.670  21.852  1.00 63.87           H  
ATOM   2828  HE  ARG B 203      22.253 -38.554  24.288  1.00 65.35           H  
ATOM   2829 HH11 ARG B 203      24.199 -36.088  22.740  1.00 66.49           H  
ATOM   2830 HH12 ARG B 203      24.935 -35.573  24.221  1.00 66.49           H  
ATOM   2831 HH21 ARG B 203      23.215 -37.867  26.215  1.00 66.04           H  
ATOM   2832 HH22 ARG B 203      24.376 -36.582  26.193  1.00 66.04           H  
ATOM   2833  N   ALA B 204      17.669 -37.685  19.615  1.00 61.03           N  
ATOM   2834  CA  ALA B 204      16.744 -38.412  18.750  1.00 61.04           C  
ATOM   2835  C   ALA B 204      16.120 -37.509  17.681  1.00 61.10           C  
ATOM   2836  O   ALA B 204      15.822 -37.957  16.577  1.00 60.91           O  
ATOM   2837  CB  ALA B 204      15.667 -39.107  19.576  1.00 60.41           C  
ATOM   2838  H   ALA B 204      17.466 -37.611  20.592  1.00 61.03           H  
ATOM   2839  HA  ALA B 204      17.312 -39.097  18.294  1.00 61.04           H  
ATOM   2840  HB1 ALA B 204      16.075 -39.696  20.274  1.00 60.41           H  
ATOM   2841  HB2 ALA B 204      15.082 -39.675  18.997  1.00 60.41           H  
ATOM   2842  HB3 ALA B 204      15.085 -38.439  20.040  1.00 60.41           H  
ATOM   2843  N   ARG B 205      15.938 -36.236  18.011  1.00 62.01           N  
ATOM   2844  CA  ARG B 205      15.389 -35.274  17.062  1.00 63.40           C  
ATOM   2845  C   ARG B 205      16.395 -34.863  15.992  1.00 64.99           C  
ATOM   2846  O   ARG B 205      16.025 -34.706  14.828  1.00 65.48           O  
ATOM   2847  CB  ARG B 205      14.844 -34.049  17.786  1.00 62.69           C  
ATOM   2848  CG  ARG B 205      13.606 -34.350  18.590  1.00 60.84           C  
ATOM   2849  CD  ARG B 205      12.714 -33.151  18.659  1.00 59.89           C  
ATOM   2850  NE  ARG B 205      11.329 -33.577  18.623  1.00 58.76           N  
ATOM   2851  CZ  ARG B 205      10.309 -32.820  18.249  1.00 57.95           C  
ATOM   2852  NH1 ARG B 205      10.496 -31.569  17.869  1.00 55.73           N  
ATOM   2853  NH2 ARG B 205       9.088 -33.333  18.262  1.00 58.91           N1+
ATOM   2854  H   ARG B 205      16.183 -35.930  18.931  1.00 62.01           H  
ATOM   2855  HA  ARG B 205      14.644 -35.771  16.617  1.00 63.40           H  
ATOM   2856  HB2 ARG B 205      15.546 -33.701  18.407  1.00 62.69           H  
ATOM   2857  HB3 ARG B 205      14.618 -33.347  17.110  1.00 62.69           H  
ATOM   2858  HG2 ARG B 205      13.107 -35.102  18.160  1.00 60.84           H  
ATOM   2859  HG3 ARG B 205      13.871 -34.613  19.518  1.00 60.84           H  
ATOM   2860  HD2 ARG B 205      12.876 -32.651  19.510  1.00 59.89           H  
ATOM   2861  HD3 ARG B 205      12.887 -32.549  17.880  1.00 59.89           H  
ATOM   2862  HE  ARG B 205      11.128 -34.516  18.902  1.00 58.76           H  
ATOM   2863 HH11 ARG B 205      11.418 -31.181  17.861  1.00 55.73           H  
ATOM   2864 HH12 ARG B 205       9.716 -31.009  17.589  1.00 55.73           H  
ATOM   2865 HH21 ARG B 205       8.946 -34.280  18.552  1.00 58.91           H  
ATOM   2866 HH22 ARG B 205       8.308 -32.774  17.982  1.00 58.91           H  
ATOM   2867  N   MET B 206      17.656 -34.687  16.393  1.00 66.37           N  
ATOM   2868  CA  MET B 206      18.761 -34.469  15.454  1.00 68.49           C  
ATOM   2869  C   MET B 206      18.873 -35.613  14.445  1.00 67.41           C  
ATOM   2870  O   MET B 206      19.045 -35.380  13.247  1.00 67.04           O  
ATOM   2871  CB  MET B 206      20.091 -34.370  16.203  1.00 69.25           C  
ATOM   2872  CG  MET B 206      20.406 -33.020  16.816  1.00 71.72           C  
ATOM   2873  SD  MET B 206      22.170 -32.915  17.216  1.00 73.66           S  
ATOM   2874  CE  MET B 206      22.265 -33.965  18.666  1.00 73.73           C  
ATOM   2875  H   MET B 206      17.855 -34.705  17.373  1.00 66.37           H  
ATOM   2876  HA  MET B 206      18.532 -33.612  14.993  1.00 68.49           H  
ATOM   2877  HB2 MET B 206      20.081 -35.043  16.942  1.00 69.25           H  
ATOM   2878  HB3 MET B 206      20.825 -34.590  15.561  1.00 69.25           H  
ATOM   2879  HG2 MET B 206      20.121 -32.344  16.137  1.00 71.72           H  
ATOM   2880  HG3 MET B 206      19.820 -32.949  17.623  1.00 71.72           H  
ATOM   2881  HE1 MET B 206      23.201 -34.010  19.015  1.00 73.73           H  
ATOM   2882  HE2 MET B 206      21.971 -34.897  18.454  1.00 73.73           H  
ATOM   2883  HE3 MET B 206      21.680 -33.618  19.399  1.00 73.73           H  
ATOM   2884  N   ASN B 207      18.786 -36.844  14.949  1.00 66.41           N  
ATOM   2885  CA  ASN B 207      19.001 -38.043  14.143  1.00 66.07           C  
ATOM   2886  C   ASN B 207      17.880 -38.301  13.148  1.00 65.97           C  
ATOM   2887  O   ASN B 207      18.059 -39.039  12.177  1.00 65.80           O  
ATOM   2888  CB  ASN B 207      19.198 -39.266  15.043  1.00 65.77           C  
ATOM   2889  CG  ASN B 207      20.384 -39.122  15.979  1.00 65.66           C  
ATOM   2890  OD1 ASN B 207      21.365 -38.440  15.669  1.00 66.80           O  
ATOM   2891  ND2 ASN B 207      20.301 -39.764  17.134  1.00 65.50           N  
ATOM   2892  H   ASN B 207      18.565 -36.951  15.918  1.00 66.41           H  
ATOM   2893  HA  ASN B 207      19.831 -37.837  13.625  1.00 66.07           H  
ATOM   2894  HB2 ASN B 207      18.374 -39.397  15.594  1.00 65.77           H  
ATOM   2895  HB3 ASN B 207      19.345 -40.070  14.467  1.00 65.77           H  
ATOM   2896 HD21 ASN B 207      21.051 -39.706  17.793  1.00 65.50           H  
ATOM   2897 HD22 ASN B 207      19.488 -40.306  17.347  1.00 65.50           H  
ATOM   2898  N   ALA B 208      16.729 -37.681  13.394  1.00 65.99           N  
ATOM   2899  CA  ALA B 208      15.568 -37.829  12.530  1.00 66.26           C  
ATOM   2900  C   ALA B 208      15.597 -36.870  11.332  1.00 66.77           C  
ATOM   2901  O   ALA B 208      14.818 -37.033  10.394  1.00 67.43           O  
ATOM   2902  CB  ALA B 208      14.291 -37.649  13.335  1.00 65.71           C  
ATOM   2903  H   ALA B 208      16.660 -37.093  14.200  1.00 65.99           H  
ATOM   2904  HA  ALA B 208      15.631 -38.766  12.187  1.00 66.26           H  
ATOM   2905  HB1 ALA B 208      14.269 -38.273  14.117  1.00 65.71           H  
ATOM   2906  HB2 ALA B 208      13.484 -37.832  12.773  1.00 65.71           H  
ATOM   2907  HB3 ALA B 208      14.216 -36.715  13.685  1.00 65.71           H  
ATOM   2908  N   LEU B 209      16.488 -35.880  11.364  1.00 67.25           N  
ATOM   2909  CA  LEU B 209      16.615 -34.916  10.264  1.00 68.96           C  
ATOM   2910  C   LEU B 209      17.089 -35.608   8.985  1.00 70.17           C  
ATOM   2911  O   LEU B 209      18.010 -36.428   9.028  1.00 70.54           O  
ATOM   2912  CB  LEU B 209      17.570 -33.767  10.636  1.00 67.55           C  
ATOM   2913  CG  LEU B 209      17.204 -32.841  11.804  1.00 66.99           C  
ATOM   2914  CD1 LEU B 209      18.427 -32.106  12.335  1.00 66.74           C  
ATOM   2915  CD2 LEU B 209      16.115 -31.848  11.421  1.00 67.39           C  
ATOM   2916  H   LEU B 209      17.087 -35.791  12.160  1.00 67.25           H  
ATOM   2917  HA  LEU B 209      15.692 -34.557  10.127  1.00 68.96           H  
ATOM   2918  HB2 LEU B 209      18.454 -34.179  10.857  1.00 67.55           H  
ATOM   2919  HB3 LEU B 209      17.665 -33.189   9.825  1.00 67.55           H  
ATOM   2920  HG  LEU B 209      16.844 -33.418  12.538  1.00 66.99           H  
ATOM   2921 HD11 LEU B 209      18.182 -31.505  13.095  1.00 66.74           H  
ATOM   2922 HD12 LEU B 209      18.845 -31.544  11.621  1.00 66.74           H  
ATOM   2923 HD13 LEU B 209      19.118 -32.750  12.663  1.00 66.74           H  
ATOM   2924 HD21 LEU B 209      15.887 -31.252  12.191  1.00 67.39           H  
ATOM   2925 HD22 LEU B 209      15.280 -32.322  11.141  1.00 67.39           H  
ATOM   2926 HD23 LEU B 209      16.409 -31.269  10.661  1.00 67.39           H  
ATOM   2927  N   ASP B 210      16.453 -35.286   7.859  1.00 71.64           N  
ATOM   2928  CA  ASP B 210      16.839 -35.857   6.568  1.00 74.14           C  
ATOM   2929  C   ASP B 210      18.053 -35.116   6.014  1.00 74.57           C  
ATOM   2930  O   ASP B 210      17.954 -33.958   5.614  1.00 74.51           O  
ATOM   2931  CB  ASP B 210      15.674 -35.817   5.570  1.00 75.54           C  
ATOM   2932  CG  ASP B 210      14.406 -36.477   6.112  1.00 77.93           C  
ATOM   2933  OD1 ASP B 210      14.450 -37.661   6.533  1.00 78.32           O  
ATOM   2934  OD2 ASP B 210      13.353 -35.804   6.110  1.00 79.21           O1-
ATOM   2935  H   ASP B 210      15.693 -34.638   7.897  1.00 71.64           H  
ATOM   2936  HA  ASP B 210      17.077 -36.811   6.752  1.00 74.14           H  
ATOM   2937  HB2 ASP B 210      15.469 -34.862   5.355  1.00 75.54           H  
ATOM   2938  HB3 ASP B 210      15.950 -36.295   4.736  1.00 75.54           H  
ATOM   2939  N   LEU B 211      19.201 -35.790   6.008  1.00 75.52           N  
ATOM   2940  CA  LEU B 211      20.457 -35.176   5.585  1.00 76.22           C  
ATOM   2941  C   LEU B 211      21.328 -36.143   4.786  1.00 76.58           C  
ATOM   2942  O   LEU B 211      21.398 -37.329   5.109  1.00 76.79           O  
ATOM   2943  CB  LEU B 211      21.257 -34.703   6.805  1.00 76.52           C  
ATOM   2944  CG  LEU B 211      20.601 -33.979   7.985  1.00 76.35           C  
ATOM   2945  CD1 LEU B 211      21.535 -34.008   9.181  1.00 75.82           C  
ATOM   2946  CD2 LEU B 211      20.214 -32.546   7.633  1.00 76.48           C  
ATOM   2947  H   LEU B 211      19.204 -36.746   6.302  1.00 75.52           H  
ATOM   2948  HA  LEU B 211      20.171 -34.414   5.004  1.00 76.22           H  
ATOM   2949  HB2 LEU B 211      21.692 -35.519   7.187  1.00 76.52           H  
ATOM   2950  HB3 LEU B 211      21.959 -34.083   6.455  1.00 76.52           H  
ATOM   2951  HG  LEU B 211      19.755 -34.457   8.221  1.00 76.35           H  
ATOM   2952 HD11 LEU B 211      21.127 -33.540   9.965  1.00 75.82           H  
ATOM   2953 HD12 LEU B 211      22.402 -33.556   8.970  1.00 75.82           H  
ATOM   2954 HD13 LEU B 211      21.737 -34.948   9.455  1.00 75.82           H  
ATOM   2955 HD21 LEU B 211      19.788 -32.088   8.413  1.00 76.48           H  
ATOM   2956 HD22 LEU B 211      19.565 -32.527   6.873  1.00 76.48           H  
ATOM   2957 HD23 LEU B 211      21.017 -32.013   7.365  1.00 76.48           H  
ATOM   2958  N   ASN B 212      21.998 -35.619   3.757  1.00 77.25           N  
ATOM   2959  CA  ASN B 212      23.063 -36.335   3.042  1.00 77.29           C  
ATOM   2960  C   ASN B 212      24.218 -36.649   3.981  1.00 77.72           C  
ATOM   2961  O   ASN B 212      24.255 -36.173   5.115  1.00 77.80           O  
ATOM   2962  CB  ASN B 212      23.635 -35.473   1.907  1.00 77.33           C  
ATOM   2963  CG  ASN B 212      22.582 -34.979   0.935  1.00 77.32           C  
ATOM   2964  OD1 ASN B 212      21.575 -35.644   0.687  1.00 77.29           O  
ATOM   2965  ND2 ASN B 212      22.823 -33.804   0.361  1.00 76.27           N  
ATOM   2966  H   ASN B 212      21.763 -34.694   3.458  1.00 77.25           H  
ATOM   2967  HA  ASN B 212      22.627 -37.168   2.700  1.00 77.29           H  
ATOM   2968  HB2 ASN B 212      24.089 -34.676   2.306  1.00 77.33           H  
ATOM   2969  HB3 ASN B 212      24.301 -36.016   1.396  1.00 77.33           H  
ATOM   2970 HD21 ASN B 212      22.174 -33.428  -0.300  1.00 76.27           H  
ATOM   2971 HD22 ASN B 212      23.653 -33.296   0.591  1.00 76.27           H  
ATOM   2972  N   MET B 213      25.171 -37.439   3.497  1.00 78.72           N  
ATOM   2973  CA  MET B 213      26.422 -37.650   4.219  1.00 79.29           C  
ATOM   2974  C   MET B 213      27.285 -36.391   4.112  1.00 78.16           C  
ATOM   2975  O   MET B 213      28.060 -36.088   5.019  1.00 78.04           O  
ATOM   2976  CB  MET B 213      27.164 -38.886   3.690  1.00 81.12           C  
ATOM   2977  CG  MET B 213      28.269 -39.431   4.613  1.00 82.63           C  
ATOM   2978  SD  MET B 213      27.727 -39.897   6.284  1.00 85.08           S  
ATOM   2979  CE  MET B 213      29.079 -40.962   6.802  1.00 83.14           C  
ATOM   2980  H   MET B 213      25.028 -37.898   2.620  1.00 78.72           H  
ATOM   2981  HA  MET B 213      26.173 -37.814   5.174  1.00 79.29           H  
ATOM   2982  HB2 MET B 213      26.491 -39.612   3.549  1.00 81.12           H  
ATOM   2983  HB3 MET B 213      27.582 -38.643   2.815  1.00 81.12           H  
ATOM   2984  HG2 MET B 213      28.639 -40.214   4.113  1.00 82.63           H  
ATOM   2985  HG3 MET B 213      28.949 -38.698   4.636  1.00 82.63           H  
ATOM   2986  HE1 MET B 213      28.927 -41.310   7.727  1.00 83.14           H  
ATOM   2987  HE2 MET B 213      29.947 -40.466   6.799  1.00 83.14           H  
ATOM   2988  HE3 MET B 213      29.171 -41.747   6.190  1.00 83.14           H  
ATOM   2989  N   LYS B 214      27.125 -35.661   3.008  1.00 76.95           N  
ATOM   2990  CA  LYS B 214      27.828 -34.397   2.784  1.00 76.50           C  
ATOM   2991  C   LYS B 214      27.425 -33.356   3.822  1.00 74.87           C  
ATOM   2992  O   LYS B 214      28.280 -32.762   4.483  1.00 74.23           O  
ATOM   2993  CB  LYS B 214      27.549 -33.859   1.374  1.00 76.77           C  
ATOM   2994  CG  LYS B 214      28.327 -32.590   1.000  1.00 77.60           C  
ATOM   2995  CD  LYS B 214      27.872 -32.035  -0.351  1.00 78.24           C  
ATOM   2996  CE  LYS B 214      28.838 -30.984  -0.906  1.00 79.53           C  
ATOM   2997  NZ  LYS B 214      28.782 -29.690  -0.157  1.00 80.58           N1+
ATOM   2998  H   LYS B 214      26.498 -35.991   2.303  1.00 76.95           H  
ATOM   2999  HA  LYS B 214      28.798 -34.618   2.888  1.00 76.50           H  
ATOM   3000  HB2 LYS B 214      27.787 -34.574   0.716  1.00 76.77           H  
ATOM   3001  HB3 LYS B 214      26.572 -33.655   1.307  1.00 76.77           H  
ATOM   3002  HG2 LYS B 214      28.176 -31.895   1.703  1.00 77.60           H  
ATOM   3003  HG3 LYS B 214      29.302 -32.808   0.950  1.00 77.60           H  
ATOM   3004  HD2 LYS B 214      27.809 -32.790  -1.003  1.00 78.24           H  
ATOM   3005  HD3 LYS B 214      26.971 -31.616  -0.238  1.00 78.24           H  
ATOM   3006  HE2 LYS B 214      29.772 -31.336  -0.849  1.00 79.53           H  
ATOM   3007  HE3 LYS B 214      28.608 -30.800  -1.862  1.00 79.53           H  
ATOM   3008  HZ1 LYS B 214      29.422 -29.025  -0.542  1.00 80.58           H  
ATOM   3009  HZ2 LYS B 214      29.018 -29.823   0.806  1.00 80.58           H  
ATOM   3010  HZ3 LYS B 214      27.865 -29.292  -0.197  1.00 80.58           H  
ATOM   3011  N   THR B 215      26.118 -33.147   3.953  1.00 73.51           N  
ATOM   3012  CA  THR B 215      25.572 -32.157   4.875  1.00 72.17           C  
ATOM   3013  C   THR B 215      25.949 -32.490   6.321  1.00 71.08           C  
ATOM   3014  O   THR B 215      26.271 -31.594   7.100  1.00 70.67           O  
ATOM   3015  CB  THR B 215      24.045 -32.001   4.689  1.00 72.25           C  
ATOM   3016  OG1 THR B 215      23.777 -31.634   3.331  1.00 72.33           O  
ATOM   3017  CG2 THR B 215      23.473 -30.922   5.601  1.00 71.87           C  
ATOM   3018  H   THR B 215      25.486 -33.689   3.399  1.00 73.51           H  
ATOM   3019  HA  THR B 215      26.017 -31.297   4.626  1.00 72.17           H  
ATOM   3020  HB  THR B 215      23.582 -32.870   4.864  1.00 72.25           H  
ATOM   3021 HG21 THR B 215      22.486 -30.830   5.472  1.00 71.87           H  
ATOM   3022 HG22 THR B 215      23.892 -30.034   5.412  1.00 71.87           H  
ATOM   3023 HG23 THR B 215      23.638 -31.141   6.563  1.00 71.87           H  
ATOM   3024  HG1 THR B 215      23.717 -32.423   2.793  1.00 72.33           H  
ATOM   3025  N   LYS B 216      25.939 -33.777   6.658  1.00 70.39           N  
ATOM   3026  CA  LYS B 216      26.382 -34.233   7.972  1.00 70.15           C  
ATOM   3027  C   LYS B 216      27.847 -33.874   8.244  1.00 70.49           C  
ATOM   3028  O   LYS B 216      28.175 -33.394   9.334  1.00 69.98           O  
ATOM   3029  CB  LYS B 216      26.148 -35.734   8.132  1.00 70.20           C  
ATOM   3030  CG  LYS B 216      24.699 -36.099   8.404  1.00 70.55           C  
ATOM   3031  CD  LYS B 216      24.497 -37.601   8.495  1.00 70.67           C  
ATOM   3032  CE  LYS B 216      23.027 -37.935   8.743  1.00 71.13           C  
ATOM   3033  NZ  LYS B 216      22.812 -39.393   8.977  1.00 70.63           N1+
ATOM   3034  H   LYS B 216      25.619 -34.451   5.992  1.00 70.39           H  
ATOM   3035  HA  LYS B 216      25.806 -33.731   8.617  1.00 70.15           H  
ATOM   3036  HB2 LYS B 216      26.434 -36.192   7.290  1.00 70.20           H  
ATOM   3037  HB3 LYS B 216      26.703 -36.063   8.896  1.00 70.20           H  
ATOM   3038  HG2 LYS B 216      24.418 -35.683   9.269  1.00 70.55           H  
ATOM   3039  HG3 LYS B 216      24.132 -35.742   7.662  1.00 70.55           H  
ATOM   3040  HD2 LYS B 216      24.791 -38.022   7.637  1.00 70.67           H  
ATOM   3041  HD3 LYS B 216      25.049 -37.959   9.248  1.00 70.67           H  
ATOM   3042  HE2 LYS B 216      22.707 -37.437   9.549  1.00 71.13           H  
ATOM   3043  HE3 LYS B 216      22.487 -37.662   7.946  1.00 71.13           H  
ATOM   3044  HZ1 LYS B 216      21.845 -39.592   9.137  1.00 70.63           H  
ATOM   3045  HZ2 LYS B 216      23.327 -39.708   9.775  1.00 70.63           H  
ATOM   3046  HZ3 LYS B 216      23.109 -39.930   8.188  1.00 70.63           H  
ATOM   3047  N   GLU B 217      28.712 -34.090   7.249  1.00 70.40           N  
ATOM   3048  CA  GLU B 217      30.137 -33.745   7.350  1.00 70.76           C  
ATOM   3049  C   GLU B 217      30.332 -32.249   7.541  1.00 69.66           C  
ATOM   3050  O   GLU B 217      31.199 -31.819   8.305  1.00 69.24           O  
ATOM   3051  CB  GLU B 217      30.910 -34.202   6.108  1.00 70.97           C  
ATOM   3052  CG  GLU B 217      31.203 -35.694   6.055  1.00 72.63           C  
ATOM   3053  CD  GLU B 217      31.951 -36.105   4.793  1.00 72.53           C  
ATOM   3054  OE1 GLU B 217      32.811 -35.329   4.321  1.00 73.75           O  
ATOM   3055  OE2 GLU B 217      31.684 -37.212   4.278  1.00 73.75           O1-
ATOM   3056  H   GLU B 217      28.377 -34.503   6.402  1.00 70.40           H  
ATOM   3057  HA  GLU B 217      30.459 -34.234   8.161  1.00 70.76           H  
ATOM   3058  HB2 GLU B 217      30.373 -33.964   5.299  1.00 70.97           H  
ATOM   3059  HB3 GLU B 217      31.783 -33.715   6.084  1.00 70.97           H  
ATOM   3060  HG2 GLU B 217      31.758 -35.938   6.850  1.00 72.63           H  
ATOM   3061  HG3 GLU B 217      30.336 -36.191   6.089  1.00 72.63           H  
ATOM   3062  N   ARG B 218      29.524 -31.470   6.827  1.00 69.11           N  
ATOM   3063  CA  ARG B 218      29.549 -30.016   6.922  1.00 68.93           C  
ATOM   3064  C   ARG B 218      29.091 -29.555   8.310  1.00 67.41           C  
ATOM   3065  O   ARG B 218      29.726 -28.695   8.916  1.00 67.82           O  
ATOM   3066  CB  ARG B 218      28.718 -29.385   5.791  1.00 69.44           C  
ATOM   3067  CG  ARG B 218      29.481 -29.272   4.453  1.00 70.55           C  
ATOM   3068  CD  ARG B 218      28.594 -28.897   3.251  1.00 70.82           C  
ATOM   3069  NE  ARG B 218      27.761 -27.710   3.479  1.00 73.19           N  
ATOM   3070  CZ  ARG B 218      26.427 -27.698   3.431  1.00 73.87           C  
ATOM   3071  NH1 ARG B 218      25.749 -28.805   3.146  1.00 74.18           N  
ATOM   3072  NH2 ARG B 218      25.763 -26.570   3.658  1.00 74.39           N1+
ATOM   3073  H   ARG B 218      28.874 -31.899   6.200  1.00 69.11           H  
ATOM   3074  HA  ARG B 218      30.506 -29.752   6.804  1.00 68.93           H  
ATOM   3075  HB2 ARG B 218      27.905 -29.948   5.646  1.00 69.44           H  
ATOM   3076  HB3 ARG B 218      28.442 -28.468   6.077  1.00 69.44           H  
ATOM   3077  HG2 ARG B 218      30.187 -28.571   4.552  1.00 70.55           H  
ATOM   3078  HG3 ARG B 218      29.911 -30.154   4.261  1.00 70.55           H  
ATOM   3079  HD2 ARG B 218      29.172 -28.707   2.457  1.00 70.82           H  
ATOM   3080  HD3 ARG B 218      27.978 -29.657   3.042  1.00 70.82           H  
ATOM   3081  HE  ARG B 218      28.226 -26.849   3.685  1.00 73.19           H  
ATOM   3082 HH11 ARG B 218      26.238 -29.658   2.965  1.00 74.18           H  
ATOM   3083 HH12 ARG B 218      24.750 -28.785   3.113  1.00 74.18           H  
ATOM   3084 HH21 ARG B 218      26.262 -25.729   3.865  1.00 74.39           H  
ATOM   3085 HH22 ARG B 218      24.764 -26.562   3.622  1.00 74.39           H  
ATOM   3086  N   ILE B 219      28.014 -30.154   8.816  1.00 65.98           N  
ATOM   3087  CA  ILE B 219      27.530 -29.904  10.181  1.00 65.25           C  
ATOM   3088  C   ILE B 219      28.612 -30.149  11.252  1.00 65.63           C  
ATOM   3089  O   ILE B 219      28.789 -29.322  12.156  1.00 65.75           O  
ATOM   3090  CB  ILE B 219      26.238 -30.719  10.493  1.00 63.96           C  
ATOM   3091  CG1 ILE B 219      25.043 -30.120   9.749  1.00 63.32           C  
ATOM   3092  CG2 ILE B 219      25.949 -30.738  11.994  1.00 63.96           C  
ATOM   3093  CD1 ILE B 219      23.869 -31.066   9.550  1.00 62.56           C  
ATOM   3094  H   ILE B 219      27.513 -30.802   8.242  1.00 65.98           H  
ATOM   3095  HA  ILE B 219      27.325 -28.925  10.168  1.00 65.25           H  
ATOM   3096  HB  ILE B 219      26.368 -31.664  10.192  1.00 63.96           H  
ATOM   3097 HG12 ILE B 219      24.717 -29.329  10.267  1.00 63.32           H  
ATOM   3098 HG13 ILE B 219      25.354 -29.822   8.847  1.00 63.32           H  
ATOM   3099 HG21 ILE B 219      25.120 -31.261  12.193  1.00 63.96           H  
ATOM   3100 HG22 ILE B 219      25.819 -29.811  12.346  1.00 63.96           H  
ATOM   3101 HG23 ILE B 219      26.704 -31.155  12.499  1.00 63.96           H  
ATOM   3102 HD11 ILE B 219      23.124 -30.614   9.059  1.00 62.56           H  
ATOM   3103 HD12 ILE B 219      23.511 -31.382  10.428  1.00 62.56           H  
ATOM   3104 HD13 ILE B 219      24.142 -31.870   9.022  1.00 62.56           H  
ATOM   3105  N   VAL B 220      29.328 -31.269  11.145  1.00 65.35           N  
ATOM   3106  CA  VAL B 220      30.429 -31.589  12.065  1.00 65.50           C  
ATOM   3107  C   VAL B 220      31.540 -30.541  11.972  1.00 66.02           C  
ATOM   3108  O   VAL B 220      32.094 -30.115  12.989  1.00 66.51           O  
ATOM   3109  CB  VAL B 220      31.007 -33.011  11.814  1.00 65.18           C  
ATOM   3110  CG1 VAL B 220      32.211 -33.286  12.714  1.00 64.05           C  
ATOM   3111  CG2 VAL B 220      29.937 -34.068  12.042  1.00 64.94           C  
ATOM   3112  H   VAL B 220      29.108 -31.914  10.413  1.00 65.35           H  
ATOM   3113  HA  VAL B 220      30.008 -31.550  12.971  1.00 65.50           H  
ATOM   3114  HB  VAL B 220      31.313 -33.073  10.864  1.00 65.18           H  
ATOM   3115 HG11 VAL B 220      32.580 -34.201  12.550  1.00 64.05           H  
ATOM   3116 HG12 VAL B 220      31.958 -33.225  13.680  1.00 64.05           H  
ATOM   3117 HG13 VAL B 220      32.942 -32.625  12.546  1.00 64.05           H  
ATOM   3118 HG21 VAL B 220      30.300 -34.986  11.883  1.00 64.94           H  
ATOM   3119 HG22 VAL B 220      29.162 -33.933  11.424  1.00 64.94           H  
ATOM   3120 HG23 VAL B 220      29.592 -34.032  12.980  1.00 64.94           H  
ATOM   3121  N   GLU B 221      31.849 -30.124  10.748  1.00 66.58           N  
ATOM   3122  CA  GLU B 221      32.841 -29.081  10.501  1.00 67.38           C  
ATOM   3123  C   GLU B 221      32.417 -27.731  11.090  1.00 66.74           C  
ATOM   3124  O   GLU B 221      33.251 -26.977  11.586  1.00 67.17           O  
ATOM   3125  CB  GLU B 221      33.091 -28.951   8.999  1.00 68.14           C  
ATOM   3126  CG  GLU B 221      34.423 -28.328   8.635  1.00 70.49           C  
ATOM   3127  CD  GLU B 221      34.785 -28.545   7.177  1.00 71.96           C  
ATOM   3128  OE1 GLU B 221      33.897 -28.952   6.389  1.00 72.29           O  
ATOM   3129  OE2 GLU B 221      35.966 -28.314   6.821  1.00 73.25           O1-
ATOM   3130  H   GLU B 221      31.384 -30.540   9.967  1.00 66.58           H  
ATOM   3131  HA  GLU B 221      33.667 -29.390  10.973  1.00 67.38           H  
ATOM   3132  HB2 GLU B 221      33.056 -29.864   8.593  1.00 68.14           H  
ATOM   3133  HB3 GLU B 221      32.367 -28.384   8.607  1.00 68.14           H  
ATOM   3134  HG2 GLU B 221      34.376 -27.345   8.812  1.00 70.49           H  
ATOM   3135  HG3 GLU B 221      35.134 -28.736   9.207  1.00 70.49           H  
ATOM   3136  N   GLU B 222      31.123 -27.439  11.039  1.00 66.02           N  
ATOM   3137  CA  GLU B 222      30.590 -26.190  11.579  1.00 66.24           C  
ATOM   3138  C   GLU B 222      30.564 -26.177  13.112  1.00 66.48           C  
ATOM   3139  O   GLU B 222      30.668 -25.116  13.729  1.00 67.76           O  
ATOM   3140  CB  GLU B 222      29.196 -25.914  11.004  1.00 65.53           C  
ATOM   3141  CG  GLU B 222      28.631 -24.531  11.314  1.00 65.21           C  
ATOM   3142  CD  GLU B 222      29.432 -23.393  10.693  1.00 65.75           C  
ATOM   3143  OE1 GLU B 222      30.155 -23.627   9.695  1.00 65.32           O  
ATOM   3144  OE2 GLU B 222      29.330 -22.254  11.206  1.00 65.08           O1-
ATOM   3145  H   GLU B 222      30.494 -28.093  10.619  1.00 66.02           H  
ATOM   3146  HA  GLU B 222      31.236 -25.490  11.274  1.00 66.24           H  
ATOM   3147  HB2 GLU B 222      29.244 -26.011  10.010  1.00 65.53           H  
ATOM   3148  HB3 GLU B 222      28.565 -26.595  11.376  1.00 65.53           H  
ATOM   3149  HG2 GLU B 222      27.695 -24.486  10.965  1.00 65.21           H  
ATOM   3150  HG3 GLU B 222      28.623 -24.407  12.306  1.00 65.21           H  
ATOM   3151  N   ALA B 223      30.424 -27.353  13.720  1.00 65.95           N  
ATOM   3152  CA  ALA B 223      30.485 -27.485  15.174  1.00 65.74           C  
ATOM   3153  C   ALA B 223      31.901 -27.259  15.688  1.00 65.78           C  
ATOM   3154  O   ALA B 223      32.092 -26.636  16.732  1.00 66.02           O  
ATOM   3155  CB  ALA B 223      29.969 -28.848  15.614  1.00 65.43           C  
ATOM   3156  H   ALA B 223      30.272 -28.171  13.165  1.00 65.95           H  
ATOM   3157  HA  ALA B 223      29.886 -26.768  15.531  1.00 65.74           H  
ATOM   3158  HB1 ALA B 223      29.039 -29.004  15.280  1.00 65.43           H  
ATOM   3159  HB2 ALA B 223      29.954 -28.921  16.611  1.00 65.43           H  
ATOM   3160  HB3 ALA B 223      30.549 -29.582  15.261  1.00 65.43           H  
ATOM   3161  N   ASN B 224      32.888 -27.775  14.955  1.00 66.21           N  
ATOM   3162  CA  ASN B 224      34.292 -27.527  15.273  1.00 66.45           C  
ATOM   3163  C   ASN B 224      34.650 -26.049  15.139  1.00 66.82           C  
ATOM   3164  O   ASN B 224      35.413 -25.519  15.948  1.00 67.53           O  
ATOM   3165  CB  ASN B 224      35.214 -28.400  14.422  1.00 66.62           C  
ATOM   3166  CG  ASN B 224      35.442 -29.770  15.033  1.00 67.27           C  
ATOM   3167  OD1 ASN B 224      35.850 -29.887  16.189  1.00 67.66           O  
ATOM   3168  ND2 ASN B 224      35.182 -30.815  14.259  1.00 67.25           N  
ATOM   3169  H   ASN B 224      32.661 -28.347  14.167  1.00 66.21           H  
ATOM   3170  HA  ASN B 224      34.383 -27.790  16.233  1.00 66.45           H  
ATOM   3171  HB2 ASN B 224      34.803 -28.519  13.518  1.00 66.62           H  
ATOM   3172  HB3 ASN B 224      36.098 -27.942  14.329  1.00 66.62           H  
ATOM   3173 HD21 ASN B 224      35.316 -31.742  14.609  1.00 67.25           H  
ATOM   3174 HD22 ASN B 224      34.852 -30.676  13.325  1.00 67.25           H  
ATOM   3175  N   LYS B 225      34.083 -25.393  14.125  1.00 66.26           N  
ATOM   3176  CA  LYS B 225      34.175 -23.943  13.991  1.00 66.40           C  
ATOM   3177  C   LYS B 225      33.582 -23.253  15.214  1.00 66.09           C  
ATOM   3178  O   LYS B 225      34.183 -22.330  15.766  1.00 65.93           O  
ATOM   3179  CB  LYS B 225      33.448 -23.463  12.734  1.00 67.08           C  
ATOM   3180  CG  LYS B 225      34.331 -23.336  11.509  1.00 67.93           C  
ATOM   3181  CD  LYS B 225      33.717 -22.394  10.478  1.00 68.88           C  
ATOM   3182  CE  LYS B 225      33.985 -20.931  10.813  1.00 68.87           C  
ATOM   3183  NZ  LYS B 225      35.406 -20.549  10.572  1.00 70.08           N1+
ATOM   3184  H   LYS B 225      33.579 -25.912  13.435  1.00 66.26           H  
ATOM   3185  HA  LYS B 225      35.154 -23.749  13.922  1.00 66.40           H  
ATOM   3186  HB2 LYS B 225      32.719 -24.114  12.523  1.00 67.08           H  
ATOM   3187  HB3 LYS B 225      33.050 -22.565  12.923  1.00 67.08           H  
ATOM   3188  HG2 LYS B 225      35.223 -22.980  11.789  1.00 67.93           H  
ATOM   3189  HG3 LYS B 225      34.447 -24.241  11.099  1.00 67.93           H  
ATOM   3190  HD2 LYS B 225      34.109 -22.597   9.581  1.00 68.88           H  
ATOM   3191  HD3 LYS B 225      32.729 -22.543  10.452  1.00 68.88           H  
ATOM   3192  HE2 LYS B 225      33.403 -20.350  10.244  1.00 68.87           H  
ATOM   3193  HE3 LYS B 225      33.776 -20.770  11.778  1.00 68.87           H  
ATOM   3194  HZ1 LYS B 225      35.562 -19.587  10.797  1.00 70.08           H  
ATOM   3195  HZ2 LYS B 225      35.656 -20.685   9.613  1.00 70.08           H  
ATOM   3196  HZ3 LYS B 225      36.025 -21.100  11.132  1.00 70.08           H  
ATOM   3197  N   ALA B 226      32.405 -23.718  15.629  1.00 65.75           N  
ATOM   3198  CA  ALA B 226      31.714 -23.175  16.791  1.00 66.21           C  
ATOM   3199  C   ALA B 226      32.592 -23.228  18.045  1.00 66.69           C  
ATOM   3200  O   ALA B 226      32.664 -22.256  18.796  1.00 66.61           O  
ATOM   3201  CB  ALA B 226      30.398 -23.904  17.012  1.00 65.33           C  
ATOM   3202  H   ALA B 226      31.979 -24.469  15.124  1.00 65.75           H  
ATOM   3203  HA  ALA B 226      31.531 -22.218  16.565  1.00 66.21           H  
ATOM   3204  HB1 ALA B 226      29.826 -23.868  16.192  1.00 65.33           H  
ATOM   3205  HB2 ALA B 226      29.883 -23.493  17.764  1.00 65.33           H  
ATOM   3206  HB3 ALA B 226      30.554 -24.866  17.236  1.00 65.33           H  
ATOM   3207  N   PHE B 227      33.273 -24.354  18.254  1.00 67.88           N  
ATOM   3208  CA  PHE B 227      34.199 -24.490  19.378  1.00 68.83           C  
ATOM   3209  C   PHE B 227      35.336 -23.487  19.290  1.00 69.67           C  
ATOM   3210  O   PHE B 227      35.714 -22.889  20.297  1.00 70.45           O  
ATOM   3211  CB  PHE B 227      34.752 -25.914  19.472  1.00 68.51           C  
ATOM   3212  CG  PHE B 227      33.925 -26.826  20.328  1.00 69.04           C  
ATOM   3213  CD1 PHE B 227      32.851 -27.533  19.786  1.00 69.20           C  
ATOM   3214  CD2 PHE B 227      34.209 -26.972  21.683  1.00 68.74           C  
ATOM   3215  CE1 PHE B 227      32.077 -28.382  20.580  1.00 69.04           C  
ATOM   3216  CE2 PHE B 227      33.441 -27.815  22.485  1.00 69.15           C  
ATOM   3217  CZ  PHE B 227      32.371 -28.521  21.932  1.00 68.97           C  
ATOM   3218  H   PHE B 227      33.148 -25.124  17.628  1.00 67.88           H  
ATOM   3219  HA  PHE B 227      33.647 -24.284  20.186  1.00 68.83           H  
ATOM   3220  HB2 PHE B 227      34.792 -26.306  18.553  1.00 68.51           H  
ATOM   3221  HB3 PHE B 227      35.673 -25.878  19.860  1.00 68.51           H  
ATOM   3222  HD1 PHE B 227      32.633 -27.430  18.816  1.00 69.20           H  
ATOM   3223  HD2 PHE B 227      34.972 -26.467  22.086  1.00 68.74           H  
ATOM   3224  HE1 PHE B 227      31.314 -28.888  20.178  1.00 69.04           H  
ATOM   3225  HE2 PHE B 227      33.657 -27.914  23.456  1.00 69.15           H  
ATOM   3226  HZ  PHE B 227      31.818 -29.125  22.506  1.00 68.97           H  
ATOM   3227  N   GLU B 228      35.865 -23.296  18.082  1.00 70.09           N  
ATOM   3228  CA  GLU B 228      36.971 -22.369  17.861  1.00 70.58           C  
ATOM   3229  C   GLU B 228      36.576 -20.931  18.167  1.00 69.78           C  
ATOM   3230  O   GLU B 228      37.389 -20.151  18.661  1.00 70.00           O  
ATOM   3231  CB  GLU B 228      37.529 -22.501  16.441  1.00 71.41           C  
ATOM   3232  CG  GLU B 228      38.302 -23.796  16.205  1.00 74.14           C  
ATOM   3233  CD  GLU B 228      39.354 -24.070  17.286  1.00 75.39           C  
ATOM   3234  OE1 GLU B 228      39.227 -25.099  17.991  1.00 75.72           O  
ATOM   3235  OE2 GLU B 228      40.294 -23.251  17.435  1.00 75.27           O1-
ATOM   3236  H   GLU B 228      35.493 -23.803  17.304  1.00 70.09           H  
ATOM   3237  HA  GLU B 228      37.668 -22.649  18.521  1.00 70.58           H  
ATOM   3238  HB2 GLU B 228      36.766 -22.468  15.796  1.00 71.41           H  
ATOM   3239  HB3 GLU B 228      38.144 -21.732  16.269  1.00 71.41           H  
ATOM   3240  HG2 GLU B 228      37.652 -24.556  16.191  1.00 74.14           H  
ATOM   3241  HG3 GLU B 228      38.762 -23.734  15.319  1.00 74.14           H  
ATOM   3242  N   TYR B 229      35.325 -20.591  17.881  1.00 69.13           N  
ATOM   3243  CA  TYR B 229      34.771 -19.301  18.271  1.00 69.42           C  
ATOM   3244  C   TYR B 229      34.708 -19.160  19.785  1.00 68.96           C  
ATOM   3245  O   TYR B 229      34.984 -18.087  20.318  1.00 68.43           O  
ATOM   3246  CB  TYR B 229      33.378 -19.101  17.675  1.00 69.78           C  
ATOM   3247  CG  TYR B 229      33.388 -18.638  16.239  1.00 70.51           C  
ATOM   3248  CD1 TYR B 229      32.829 -19.422  15.232  1.00 70.48           C  
ATOM   3249  CD2 TYR B 229      33.959 -17.414  15.883  1.00 70.34           C  
ATOM   3250  CE1 TYR B 229      32.838 -18.999  13.907  1.00 70.20           C  
ATOM   3251  CE2 TYR B 229      33.968 -16.986  14.561  1.00 70.27           C  
ATOM   3252  CZ  TYR B 229      33.406 -17.783  13.584  1.00 69.62           C  
ATOM   3253  OH  TYR B 229      33.412 -17.368  12.277  1.00 70.33           O  
ATOM   3254  H   TYR B 229      34.747 -21.238  17.384  1.00 69.13           H  
ATOM   3255  HA  TYR B 229      35.410 -18.629  17.897  1.00 69.42           H  
ATOM   3256  HB2 TYR B 229      32.885 -19.970  17.717  1.00 69.78           H  
ATOM   3257  HB3 TYR B 229      32.893 -18.416  18.218  1.00 69.78           H  
ATOM   3258  HD1 TYR B 229      32.415 -20.302  15.465  1.00 70.48           H  
ATOM   3259  HD2 TYR B 229      34.367 -16.837  16.590  1.00 70.34           H  
ATOM   3260  HE1 TYR B 229      32.436 -19.572  13.193  1.00 70.20           H  
ATOM   3261  HE2 TYR B 229      34.379 -16.107  14.319  1.00 70.27           H  
ATOM   3262  HH  TYR B 229      33.413 -18.131  11.700  1.00 70.33           H  
ATOM   3263  N   ASN B 230      34.340 -20.245  20.464  1.00 69.32           N  
ATOM   3264  CA  ASN B 230      34.307 -20.277  21.928  1.00 70.13           C  
ATOM   3265  C   ASN B 230      35.700 -20.150  22.532  1.00 69.79           C  
ATOM   3266  O   ASN B 230      35.872 -19.506  23.565  1.00 68.68           O  
ATOM   3267  CB  ASN B 230      33.615 -21.547  22.431  1.00 70.49           C  
ATOM   3268  CG  ASN B 230      32.113 -21.511  22.222  1.00 72.14           C  
ATOM   3269  OD1 ASN B 230      31.408 -20.688  22.813  1.00 71.71           O  
ATOM   3270  ND2 ASN B 230      31.610 -22.412  21.375  1.00 72.52           N  
ATOM   3271  H   ASN B 230      34.077 -21.066  19.957  1.00 69.32           H  
ATOM   3272  HA  ASN B 230      33.775 -19.471  22.187  1.00 70.13           H  
ATOM   3273  HB2 ASN B 230      33.985 -22.335  21.938  1.00 70.49           H  
ATOM   3274  HB3 ASN B 230      33.797 -21.650  23.409  1.00 70.49           H  
ATOM   3275 HD21 ASN B 230      30.626 -22.438  21.199  1.00 72.52           H  
ATOM   3276 HD22 ASN B 230      32.217 -23.061  20.917  1.00 72.52           H  
ATOM   3277  N   MET B 231      36.681 -20.764  21.871  1.00 70.21           N  
ATOM   3278  CA  MET B 231      38.086 -20.666  22.259  1.00 70.86           C  
ATOM   3279  C   MET B 231      38.570 -19.225  22.198  1.00 70.30           C  
ATOM   3280  O   MET B 231      39.185 -18.739  23.146  1.00 70.45           O  
ATOM   3281  CB  MET B 231      38.960 -21.539  21.355  1.00 71.99           C  
ATOM   3282  CG  MET B 231      38.721 -23.034  21.502  1.00 73.53           C  
ATOM   3283  SD  MET B 231      39.398 -23.747  23.016  1.00 75.00           S  
ATOM   3284  CE  MET B 231      41.169 -23.605  22.714  1.00 74.24           C  
ATOM   3285  H   MET B 231      36.444 -21.317  21.072  1.00 70.21           H  
ATOM   3286  HA  MET B 231      38.119 -20.994  23.203  1.00 70.86           H  
ATOM   3287  HB2 MET B 231      38.779 -21.288  20.404  1.00 71.99           H  
ATOM   3288  HB3 MET B 231      39.919 -21.355  21.572  1.00 71.99           H  
ATOM   3289  HG2 MET B 231      37.727 -23.131  21.455  1.00 73.53           H  
ATOM   3290  HG3 MET B 231      39.135 -23.432  20.683  1.00 73.53           H  
ATOM   3291  HE1 MET B 231      41.694 -23.968  23.484  1.00 74.24           H  
ATOM   3292  HE2 MET B 231      41.435 -22.650  22.583  1.00 74.24           H  
ATOM   3293  HE3 MET B 231      41.435 -24.113  21.895  1.00 74.24           H  
ATOM   3294  N   GLN B 232      38.284 -18.551  21.086  1.00 69.50           N  
ATOM   3295  CA  GLN B 232      38.623 -17.140  20.927  1.00 69.55           C  
ATOM   3296  C   GLN B 232      38.032 -16.300  22.058  1.00 69.35           C  
ATOM   3297  O   GLN B 232      38.732 -15.473  22.650  1.00 69.17           O  
ATOM   3298  CB  GLN B 232      38.149 -16.607  19.574  1.00 69.70           C  
ATOM   3299  CG  GLN B 232      38.918 -17.134  18.378  1.00 70.76           C  
ATOM   3300  CD  GLN B 232      38.748 -16.251  17.151  1.00 71.69           C  
ATOM   3301  OE1 GLN B 232      39.396 -15.206  17.032  1.00 72.36           O  
ATOM   3302  NE2 GLN B 232      37.879 -16.669  16.230  1.00 71.00           N  
ATOM   3303  H   GLN B 232      37.823 -19.026  20.337  1.00 69.50           H  
ATOM   3304  HA  GLN B 232      39.622 -17.113  20.972  1.00 69.55           H  
ATOM   3305  HB2 GLN B 232      37.188 -16.858  19.457  1.00 69.70           H  
ATOM   3306  HB3 GLN B 232      38.236 -15.611  19.581  1.00 69.70           H  
ATOM   3307  HG2 GLN B 232      39.889 -17.176  18.614  1.00 70.76           H  
ATOM   3308  HG3 GLN B 232      38.587 -18.053  18.163  1.00 70.76           H  
ATOM   3309 HE21 GLN B 232      37.731 -16.129  15.401  1.00 71.00           H  
ATOM   3310 HE22 GLN B 232      37.376 -17.522  16.368  1.00 71.00           H  
ATOM   3311  N   ILE B 233      36.751 -16.529  22.359  1.00 68.64           N  
ATOM   3312  CA  ILE B 233      36.061 -15.836  23.447  1.00 68.47           C  
ATOM   3313  C   ILE B 233      36.770 -16.045  24.790  1.00 69.32           C  
ATOM   3314  O   ILE B 233      36.970 -15.087  25.540  1.00 69.51           O  
ATOM   3315  CB  ILE B 233      34.562 -16.243  23.543  1.00 68.48           C  
ATOM   3316  CG1 ILE B 233      33.812 -15.814  22.273  1.00 68.19           C  
ATOM   3317  CG2 ILE B 233      33.906 -15.630  24.791  1.00 67.58           C  
ATOM   3318  CD1 ILE B 233      32.413 -16.364  22.146  1.00 67.29           C  
ATOM   3319  H   ILE B 233      36.244 -17.201  21.819  1.00 68.64           H  
ATOM   3320  HA  ILE B 233      36.135 -14.873  23.189  1.00 68.47           H  
ATOM   3321  HB  ILE B 233      34.498 -17.238  23.624  1.00 68.48           H  
ATOM   3322 HG12 ILE B 233      33.748 -14.816  22.264  1.00 68.19           H  
ATOM   3323 HG13 ILE B 233      34.333 -16.122  21.477  1.00 68.19           H  
ATOM   3324 HG21 ILE B 233      32.943 -15.891  24.854  1.00 67.58           H  
ATOM   3325 HG22 ILE B 233      33.953 -14.631  24.767  1.00 67.58           H  
ATOM   3326 HG23 ILE B 233      34.363 -15.939  25.625  1.00 67.58           H  
ATOM   3327 HD11 ILE B 233      31.980 -16.050  21.301  1.00 67.29           H  
ATOM   3328 HD12 ILE B 233      31.842 -16.071  22.912  1.00 67.29           H  
ATOM   3329 HD13 ILE B 233      32.421 -17.364  22.134  1.00 67.29           H  
ATOM   3330  N   PHE B 234      37.168 -17.287  25.071  1.00 69.67           N  
ATOM   3331  CA  PHE B 234      37.823 -17.623  26.333  1.00 70.75           C  
ATOM   3332  C   PHE B 234      39.171 -16.928  26.496  1.00 72.50           C  
ATOM   3333  O   PHE B 234      39.420 -16.294  27.523  1.00 72.52           O  
ATOM   3334  CB  PHE B 234      37.987 -19.139  26.503  1.00 69.49           C  
ATOM   3335  CG  PHE B 234      36.697 -19.873  26.776  1.00 68.75           C  
ATOM   3336  CD1 PHE B 234      35.670 -19.277  27.506  1.00 68.40           C  
ATOM   3337  CD2 PHE B 234      36.519 -21.175  26.322  1.00 68.31           C  
ATOM   3338  CE1 PHE B 234      34.485 -19.960  27.761  1.00 68.42           C  
ATOM   3339  CE2 PHE B 234      35.338 -21.866  26.573  1.00 67.94           C  
ATOM   3340  CZ  PHE B 234      34.321 -21.259  27.296  1.00 68.29           C  
ATOM   3341  H   PHE B 234      37.013 -18.010  24.398  1.00 69.67           H  
ATOM   3342  HA  PHE B 234      37.190 -17.265  27.019  1.00 70.75           H  
ATOM   3343  HB2 PHE B 234      38.383 -19.514  25.665  1.00 69.49           H  
ATOM   3344  HB3 PHE B 234      38.606 -19.310  27.270  1.00 69.49           H  
ATOM   3345  HD1 PHE B 234      35.786 -18.346  27.851  1.00 68.40           H  
ATOM   3346  HD2 PHE B 234      37.251 -21.622  25.807  1.00 68.31           H  
ATOM   3347  HE1 PHE B 234      33.753 -19.517  28.278  1.00 68.42           H  
ATOM   3348  HE2 PHE B 234      35.222 -22.799  26.233  1.00 67.94           H  
ATOM   3349  HZ  PHE B 234      33.473 -21.755  27.482  1.00 68.29           H  
ATOM   3350  N   ASN B 235      40.033 -17.043  25.486  1.00 74.78           N  
ATOM   3351  CA  ASN B 235      41.360 -16.434  25.557  1.00 76.31           C  
ATOM   3352  C   ASN B 235      41.345 -14.906  25.444  1.00 76.88           C  
ATOM   3353  O   ASN B 235      42.331 -14.250  25.783  1.00 77.55           O  
ATOM   3354  CB  ASN B 235      42.350 -17.090  24.582  1.00 77.16           C  
ATOM   3355  CG  ASN B 235      41.987 -16.874  23.130  1.00 78.49           C  
ATOM   3356  OD1 ASN B 235      41.983 -15.746  22.637  1.00 79.76           O  
ATOM   3357  ND2 ASN B 235      41.711 -17.966  22.422  1.00 78.80           N  
ATOM   3358  H   ASN B 235      39.768 -17.553  24.668  1.00 74.78           H  
ATOM   3359  HA  ASN B 235      41.644 -16.646  26.492  1.00 76.31           H  
ATOM   3360  HB2 ASN B 235      43.260 -16.705  24.737  1.00 77.16           H  
ATOM   3361  HB3 ASN B 235      42.371 -18.075  24.755  1.00 77.16           H  
ATOM   3362 HD21 ASN B 235      41.489 -17.889  21.450  1.00 78.80           H  
ATOM   3363 HD22 ASN B 235      41.725 -18.864  22.862  1.00 78.80           H  
ATOM   3364  N   GLU B 236      40.225 -14.351  24.980  1.00 77.51           N  
ATOM   3365  CA  GLU B 236      39.986 -12.912  25.069  1.00 78.46           C  
ATOM   3366  C   GLU B 236      39.749 -12.536  26.530  1.00 78.69           C  
ATOM   3367  O   GLU B 236      40.324 -11.565  27.026  1.00 78.58           O  
ATOM   3368  CB  GLU B 236      38.795 -12.484  24.203  1.00 78.60           C  
ATOM   3369  CG  GLU B 236      38.525 -10.971  24.215  1.00 79.22           C  
ATOM   3370  CD  GLU B 236      37.521 -10.533  23.157  1.00 79.51           C  
ATOM   3371  OE1 GLU B 236      36.324 -10.888  23.270  1.00 79.73           O  
ATOM   3372  OE2 GLU B 236      37.932  -9.822  22.214  1.00 79.98           O1-
ATOM   3373  H   GLU B 236      39.530 -14.935  24.560  1.00 77.51           H  
ATOM   3374  HA  GLU B 236      40.812 -12.471  24.718  1.00 78.46           H  
ATOM   3375  HB2 GLU B 236      38.976 -12.764  23.260  1.00 78.60           H  
ATOM   3376  HB3 GLU B 236      37.978 -12.953  24.540  1.00 78.60           H  
ATOM   3377  HG2 GLU B 236      38.167 -10.716  25.113  1.00 79.22           H  
ATOM   3378  HG3 GLU B 236      39.386 -10.490  24.050  1.00 79.22           H  
ATOM   3379  N   LEU B 237      38.905 -13.319  27.203  1.00 79.39           N  
ATOM   3380  CA  LEU B 237      38.622 -13.147  28.632  1.00 79.92           C  
ATOM   3381  C   LEU B 237      39.860 -13.400  29.487  1.00 80.42           C  
ATOM   3382  O   LEU B 237      40.062 -12.737  30.505  1.00 80.58           O  
ATOM   3383  CB  LEU B 237      37.495 -14.085  29.080  1.00 79.66           C  
ATOM   3384  CG  LEU B 237      36.085 -13.889  28.522  1.00 79.65           C  
ATOM   3385  CD1 LEU B 237      35.298 -15.187  28.625  1.00 79.72           C  
ATOM   3386  CD2 LEU B 237      35.356 -12.760  29.230  1.00 79.78           C  
ATOM   3387  H   LEU B 237      38.444 -14.057  26.711  1.00 79.39           H  
ATOM   3388  HA  LEU B 237      38.345 -12.190  28.720  1.00 79.92           H  
ATOM   3389  HB2 LEU B 237      37.775 -15.014  28.839  1.00 79.66           H  
ATOM   3390  HB3 LEU B 237      37.427 -14.005  30.074  1.00 79.66           H  
ATOM   3391  HG  LEU B 237      36.160 -13.632  27.558  1.00 79.65           H  
ATOM   3392 HD11 LEU B 237      34.372 -15.075  28.264  1.00 79.72           H  
ATOM   3393 HD12 LEU B 237      35.222 -15.486  29.576  1.00 79.72           H  
ATOM   3394 HD13 LEU B 237      35.743 -15.918  28.108  1.00 79.72           H  
ATOM   3395 HD21 LEU B 237      34.435 -12.639  28.859  1.00 79.78           H  
ATOM   3396 HD22 LEU B 237      35.846 -11.895  29.124  1.00 79.78           H  
ATOM   3397 HD23 LEU B 237      35.271 -12.947  30.209  1.00 79.78           H  
ATOM   3398  N   ASP B 238      40.676 -14.367  29.071  1.00 81.34           N  
ATOM   3399  CA  ASP B 238      41.927 -14.684  29.757  1.00 82.42           C  
ATOM   3400  C   ASP B 238      42.877 -13.486  29.752  1.00 82.79           C  
ATOM   3401  O   ASP B 238      43.424 -13.117  30.791  1.00 82.64           O  
ATOM   3402  CB  ASP B 238      42.602 -15.898  29.112  1.00 82.85           C  
ATOM   3403  CG  ASP B 238      43.925 -16.249  29.769  1.00 83.50           C  
ATOM   3404  OD1 ASP B 238      43.932 -16.515  30.989  1.00 83.96           O  
ATOM   3405  OD2 ASP B 238      44.958 -16.260  29.065  1.00 83.72           O1-
ATOM   3406  H   ASP B 238      40.424 -14.895  28.260  1.00 81.34           H  
ATOM   3407  HA  ASP B 238      41.664 -14.896  30.698  1.00 82.42           H  
ATOM   3408  HB2 ASP B 238      41.991 -16.686  29.189  1.00 82.85           H  
ATOM   3409  HB3 ASP B 238      42.770 -15.699  28.147  1.00 82.85           H  
ATOM   3410  N   GLN B 239      43.054 -12.882  28.581  1.00 83.53           N  
ATOM   3411  CA  GLN B 239      43.939 -11.732  28.428  1.00 84.37           C  
ATOM   3412  C   GLN B 239      43.305 -10.448  28.962  1.00 84.37           C  
ATOM   3413  O   GLN B 239      44.009  -9.484  29.269  1.00 84.88           O  
ATOM   3414  CB  GLN B 239      44.393 -11.577  26.970  1.00 84.56           C  
ATOM   3415  CG  GLN B 239      45.374 -12.667  26.516  1.00 85.22           C  
ATOM   3416  CD  GLN B 239      46.096 -12.334  25.216  1.00 85.11           C  
ATOM   3417  OE1 GLN B 239      45.469 -12.093  24.183  1.00 85.51           O  
ATOM   3418  NE2 GLN B 239      47.426 -12.334  25.262  1.00 85.42           N  
ATOM   3419  H   GLN B 239      42.565 -13.227  27.780  1.00 83.53           H  
ATOM   3420  HA  GLN B 239      44.730 -11.947  29.001  1.00 84.37           H  
ATOM   3421  HB2 GLN B 239      43.585 -11.613  26.381  1.00 84.56           H  
ATOM   3422  HB3 GLN B 239      44.839 -10.688  26.870  1.00 84.56           H  
ATOM   3423  HG2 GLN B 239      46.060 -12.796  27.232  1.00 85.22           H  
ATOM   3424  HG3 GLN B 239      44.866 -13.518  26.383  1.00 85.22           H  
ATOM   3425 HE21 GLN B 239      47.955 -12.133  24.437  1.00 85.42           H  
ATOM   3426 HE22 GLN B 239      47.897 -12.535  26.121  1.00 85.42           H  
ATOM   3427  N   ALA B 240      41.979 -10.443  29.076  1.00 84.39           N  
ATOM   3428  CA  ALA B 240      41.268  -9.352  29.733  1.00 85.01           C  
ATOM   3429  C   ALA B 240      41.456  -9.446  31.244  1.00 85.81           C  
ATOM   3430  O   ALA B 240      41.432  -8.433  31.947  1.00 85.92           O  
ATOM   3431  CB  ALA B 240      39.794  -9.379  29.379  1.00 84.93           C  
ATOM   3432  H   ALA B 240      41.456 -11.208  28.701  1.00 84.39           H  
ATOM   3433  HA  ALA B 240      41.670  -8.505  29.384  1.00 85.01           H  
ATOM   3434  HB1 ALA B 240      39.662  -9.318  28.390  1.00 84.93           H  
ATOM   3435  HB2 ALA B 240      39.310  -8.613  29.802  1.00 84.93           H  
ATOM   3436  HB3 ALA B 240      39.365 -10.225  29.695  1.00 84.93           H  
ATOM   3437  N   GLY B 241      41.646 -10.671  31.732  1.00 86.55           N  
ATOM   3438  CA  GLY B 241      41.924 -10.921  33.145  1.00 87.46           C  
ATOM   3439  C   GLY B 241      43.353 -10.591  33.537  1.00 88.18           C  
ATOM   3440  O   GLY B 241      43.635 -10.319  34.706  1.00 88.01           O  
ATOM   3441  H   GLY B 241      41.596 -11.450  31.107  1.00 86.55           H  
ATOM   3442  HA2 GLY B 241      41.294 -10.361  33.683  1.00 87.46           H  
ATOM   3443  HA3 GLY B 241      41.746 -11.889  33.324  1.00 87.46           H  
ATOM   3444  N   SER B 242      44.255 -10.624  32.558  1.00 88.92           N  
ATOM   3445  CA  SER B 242      45.655 -10.272  32.773  1.00 89.82           C  
ATOM   3446  C   SER B 242      45.838  -8.761  32.883  1.00 90.65           C  
ATOM   3447  O   SER B 242      46.730  -8.285  33.593  1.00 90.81           O  
ATOM   3448  CB  SER B 242      46.528 -10.833  31.650  1.00 89.80           C  
ATOM   3449  OG  SER B 242      46.523 -12.249  31.666  1.00 89.69           O  
ATOM   3450  H   SER B 242      43.963 -10.900  31.642  1.00 88.92           H  
ATOM   3451  HA  SER B 242      45.899 -10.697  33.645  1.00 89.82           H  
ATOM   3452  HB2 SER B 242      46.185 -10.541  30.757  1.00 89.80           H  
ATOM   3453  HB3 SER B 242      47.476 -10.535  31.757  1.00 89.80           H  
ATOM   3454  HG  SER B 242      46.522 -12.558  32.572  1.00 89.69           H  
ATOM   3455  N   THR B 243      44.996  -8.013  32.171  1.00 91.52           N  
ATOM   3456  CA  THR B 243      44.970  -6.553  32.275  1.00 92.23           C  
ATOM   3457  C   THR B 243      44.142  -6.113  33.483  1.00 92.65           C  
ATOM   3458  O   THR B 243      44.233  -4.965  33.925  1.00 92.91           O  
ATOM   3459  CB  THR B 243      44.431  -5.889  30.990  1.00 92.12           C  
ATOM   3460  OG1 THR B 243      43.255  -6.577  30.549  1.00 92.49           O  
ATOM   3461  CG2 THR B 243      45.477  -5.932  29.886  1.00 92.23           C  
ATOM   3462  H   THR B 243      44.360  -8.464  31.545  1.00 91.52           H  
ATOM   3463  HA  THR B 243      45.928  -6.299  32.404  1.00 92.23           H  
ATOM   3464  HB  THR B 243      44.154  -4.944  31.166  1.00 92.12           H  
ATOM   3465 HG21 THR B 243      45.134  -5.503  29.050  1.00 92.23           H  
ATOM   3466 HG22 THR B 243      45.728  -6.875  29.667  1.00 92.23           H  
ATOM   3467 HG23 THR B 243      46.308  -5.448  30.161  1.00 92.23           H  
ATOM   3468  HG1 THR B 243      42.537  -5.952  30.451  1.00 92.49           H  
ATOM   3469  N   LEU B 244      43.338  -7.037  34.005  1.00 93.29           N  
ATOM   3470  CA  LEU B 244      42.589  -6.835  35.245  1.00 93.68           C  
ATOM   3471  C   LEU B 244      43.519  -6.968  36.452  1.00 93.99           C  
ATOM   3472  O   LEU B 244      43.315  -6.313  37.475  1.00 93.96           O  
ATOM   3473  CB  LEU B 244      41.432  -7.842  35.333  1.00 93.78           C  
ATOM   3474  CG  LEU B 244      40.370  -7.745  36.439  1.00 93.76           C  
ATOM   3475  CD1 LEU B 244      39.015  -8.219  35.922  1.00 93.96           C  
ATOM   3476  CD2 LEU B 244      40.767  -8.527  37.689  1.00 94.00           C  
ATOM   3477  H   LEU B 244      43.242  -7.910  33.527  1.00 93.29           H  
ATOM   3478  HA  LEU B 244      42.227  -5.904  35.207  1.00 93.68           H  
ATOM   3479  HB2 LEU B 244      40.941  -7.785  34.464  1.00 93.78           H  
ATOM   3480  HB3 LEU B 244      41.850  -8.746  35.421  1.00 93.78           H  
ATOM   3481  HG  LEU B 244      40.296  -6.784  36.704  1.00 93.76           H  
ATOM   3482 HD11 LEU B 244      38.318  -8.159  36.636  1.00 93.96           H  
ATOM   3483 HD12 LEU B 244      39.061  -9.170  35.616  1.00 93.96           H  
ATOM   3484 HD13 LEU B 244      38.712  -7.662  35.149  1.00 93.96           H  
ATOM   3485 HD21 LEU B 244      40.064  -8.452  38.397  1.00 94.00           H  
ATOM   3486 HD22 LEU B 244      41.625  -8.182  38.070  1.00 94.00           H  
ATOM   3487 HD23 LEU B 244      40.891  -9.497  37.480  1.00 94.00           H  
ATOM   3488  N   ALA B 245      44.537  -7.820  36.317  1.00 94.42           N  
ATOM   3489  CA  ALA B 245      45.514  -8.071  37.380  1.00 94.68           C  
ATOM   3490  C   ALA B 245      46.595  -6.989  37.469  1.00 94.98           C  
ATOM   3491  O   ALA B 245      47.066  -6.673  38.564  1.00 94.99           O  
ATOM   3492  CB  ALA B 245      46.146  -9.449  37.211  1.00 94.49           C  
ATOM   3493  H   ALA B 245      44.638  -8.310  35.451  1.00 94.42           H  
ATOM   3494  HA  ALA B 245      44.973  -8.038  38.220  1.00 94.68           H  
ATOM   3495  HB1 ALA B 245      45.445 -10.160  37.152  1.00 94.49           H  
ATOM   3496  HB2 ALA B 245      46.741  -9.668  37.984  1.00 94.49           H  
ATOM   3497  HB3 ALA B 245      46.697  -9.491  36.377  1.00 94.49           H  
ATOM   3498  N   ARG B 246      46.986  -6.434  36.320  1.00 95.36           N  
ATOM   3499  CA  ARG B 246      47.970  -5.347  36.268  1.00 95.82           C  
ATOM   3500  C   ARG B 246      47.455  -4.081  36.950  1.00 96.25           C  
ATOM   3501  O   ARG B 246      48.229  -3.332  37.553  1.00 96.27           O  
ATOM   3502  CB  ARG B 246      48.370  -5.031  34.822  1.00 95.80           C  
ATOM   3503  CG  ARG B 246      49.363  -6.009  34.212  1.00 95.78           C  
ATOM   3504  CD  ARG B 246      49.748  -5.594  32.798  1.00 95.66           C  
ATOM   3505  NE  ARG B 246      50.433  -6.668  32.079  1.00 95.69           N  
ATOM   3506  CZ  ARG B 246      49.824  -7.610  31.358  1.00 95.87           C  
ATOM   3507  NH1 ARG B 246      48.500  -7.629  31.246  1.00 95.55           N  
ATOM   3508  NH2 ARG B 246      50.542  -8.540  30.745  1.00 95.84           N1+
ATOM   3509  H   ARG B 246      46.594  -6.771  35.464  1.00 95.36           H  
ATOM   3510  HA  ARG B 246      48.755  -5.701  36.777  1.00 95.82           H  
ATOM   3511  HB2 ARG B 246      47.544  -5.037  34.258  1.00 95.80           H  
ATOM   3512  HB3 ARG B 246      48.781  -4.120  34.801  1.00 95.80           H  
ATOM   3513  HG2 ARG B 246      50.186  -6.035  34.780  1.00 95.78           H  
ATOM   3514  HG3 ARG B 246      48.949  -6.919  34.184  1.00 95.78           H  
ATOM   3515  HD2 ARG B 246      48.926  -5.353  32.282  1.00 95.66           H  
ATOM   3516  HD3 ARG B 246      50.363  -4.806  32.834  1.00 95.66           H  
ATOM   3517  HE  ARG B 246      51.431  -6.698  32.132  1.00 95.69           H  
ATOM   3518 HH11 ARG B 246      47.949  -6.932  31.705  1.00 95.55           H  
ATOM   3519 HH12 ARG B 246      48.054  -8.340  30.703  1.00 95.55           H  
ATOM   3520 HH21 ARG B 246      51.539  -8.535  30.824  1.00 95.84           H  
ATOM   3521 HH22 ARG B 246      50.087  -9.247  30.204  1.00 95.84           H  
ATOM   3522  N   GLU B 247      46.147  -3.853  36.846  1.00 96.72           N  
ATOM   3523  CA  GLU B 247      45.496  -2.703  37.470  1.00 97.21           C  
ATOM   3524  C   GLU B 247      45.386  -2.882  38.986  1.00 97.32           C  
ATOM   3525  O   GLU B 247      45.791  -2.002  39.752  1.00 97.27           O  
ATOM   3526  CB  GLU B 247      44.115  -2.469  36.846  1.00 97.28           C  
ATOM   3527  CG  GLU B 247      43.481  -1.121  37.191  1.00 97.59           C  
ATOM   3528  CD  GLU B 247      42.114  -0.912  36.547  1.00 97.60           C  
ATOM   3529  OE1 GLU B 247      41.669   0.254  36.477  1.00 97.95           O  
ATOM   3530  OE2 GLU B 247      41.483  -1.901  36.113  1.00 97.37           O1-
ATOM   3531  H   GLU B 247      45.588  -4.494  36.320  1.00 96.72           H  
ATOM   3532  HA  GLU B 247      46.093  -1.924  37.279  1.00 97.21           H  
ATOM   3533  HB2 GLU B 247      44.207  -2.524  35.852  1.00 97.28           H  
ATOM   3534  HB3 GLU B 247      43.501  -3.192  37.164  1.00 97.28           H  
ATOM   3535  HG2 GLU B 247      43.375  -1.065  38.184  1.00 97.59           H  
ATOM   3536  HG3 GLU B 247      44.092  -0.393  36.879  1.00 97.59           H  
ATOM   3537  N   THR B 248      44.849  -4.026  39.410  1.00 97.35           N  
ATOM   3538  CA  THR B 248      44.642  -4.311  40.831  1.00 97.44           C  
ATOM   3539  C   THR B 248      45.934  -4.745  41.526  1.00 97.33           C  
ATOM   3540  O   THR B 248      46.341  -4.155  42.527  1.00 97.15           O  
ATOM   3541  OXT THR B 248      46.592  -5.693  41.098  1.00 97.15           O1-
ATOM   3542  CB  THR B 248      43.525  -5.369  41.051  1.00 97.47           C  
ATOM   3543  OG1 THR B 248      43.137  -5.379  42.430  1.00 97.67           O  
ATOM   3544  CG2 THR B 248      43.986  -6.771  40.643  1.00 97.47           C  
ATOM   3545  H   THR B 248      44.579  -4.712  38.735  1.00 97.35           H  
ATOM   3546  HA  THR B 248      44.362  -3.426  41.202  1.00 97.44           H  
ATOM   3547  HB  THR B 248      42.705  -5.125  40.533  1.00 97.47           H  
ATOM   3548 HG21 THR B 248      43.260  -7.443  40.789  1.00 97.47           H  
ATOM   3549 HG22 THR B 248      44.781  -7.057  41.178  1.00 97.47           H  
ATOM   3550 HG23 THR B 248      44.240  -6.798  39.676  1.00 97.47           H  
ATOM   3551  HG1 THR B 248      42.182  -5.381  42.493  1.00 97.67           H  
TER    3552      THR B 248 
HETATM 3553  CHA HEM   300      28.852 -32.498  27.410  1.00 79.65           C  
HETATM 3554  CHB HEM   300      31.996 -31.177  30.857  1.00 80.25           C  
HETATM 3555  CHC HEM   300      32.748 -26.951  28.561  1.00 79.86           C  
HETATM 3556  CHD HEM   300      30.076 -28.488  24.817  1.00 79.44           C  
HETATM 3557  C1A HEM   300      29.620 -32.537  28.559  1.00 79.89           C  
HETATM 3558  C2A HEM   300      29.631 -33.568  29.595  1.00 80.07           C  
HETATM 3559  C3A HEM   300      30.501 -33.187  30.539  1.00 80.22           C  
HETATM 3560  C4A HEM   300      31.060 -31.906  30.152  1.00 80.07           C  
HETATM 3561  CMA HEM   300      30.856 -33.971  31.825  1.00 80.08           C  
HETATM 3562  CAA HEM   300      28.812 -34.887  29.647  1.00 80.40           C  
HETATM 3563  CBA HEM   300      28.988 -35.768  28.413  1.00 81.41           C  
HETATM 3564  CGA HEM   300      27.653 -36.365  28.031  1.00 81.62           C  
HETATM 3565  O1A HEM   300      27.478 -37.603  28.192  1.00 81.33           O  
HETATM 3566  O2A HEM   300      26.761 -35.606  27.563  1.00 81.41           O1-
HETATM 3567  C1B HEM   300      32.460 -29.912  30.553  1.00 80.34           C  
HETATM 3568  C2B HEM   300      33.370 -29.119  31.359  1.00 80.48           C  
HETATM 3569  C3B HEM   300      33.578 -27.962  30.718  1.00 80.15           C  
HETATM 3570  C4B HEM   300      32.803 -27.968  29.493  1.00 80.02           C  
HETATM 3571  CMB HEM   300      33.993 -29.543  32.711  1.00 80.25           C  
HETATM 3572  CAB HEM   300      34.465 -26.794  31.197  1.00 80.76           C  
HETATM 3573  CBB HEM   300      33.874 -25.673  31.635  1.00 81.44           C  
HETATM 3574  C1C HEM   300      32.133 -26.998  27.329  1.00 79.63           C  
HETATM 3575  C2C HEM   300      32.204 -25.993  26.283  1.00 79.83           C  
HETATM 3576  C3C HEM   300      31.467 -26.419  25.250  1.00 79.52           C  
HETATM 3577  C4C HEM   300      30.901 -27.708  25.604  1.00 79.57           C  
HETATM 3578  CMC HEM   300      32.996 -24.665  26.349  1.00 79.49           C  
HETATM 3579  CAC HEM   300      31.258 -25.670  23.913  1.00 79.30           C  
HETATM 3580  CBC HEM   300      30.293 -24.757  23.787  1.00 79.22           C  
HETATM 3581  C1D HEM   300      29.478 -29.688  25.159  1.00 79.43           C  
HETATM 3582  C2D HEM   300      28.564 -30.429  24.318  1.00 79.19           C  
HETATM 3583  C3D HEM   300      28.184 -31.677  25.131  1.00 79.41           C  
HETATM 3584  C4D HEM   300      28.905 -31.573  26.381  1.00 79.42           C  
HETATM 3585  CMD HEM   300      28.072 -30.047  22.903  1.00 78.96           C  
HETATM 3586  CAD HEM   300      27.232 -32.808  24.698  1.00 78.58           C  
HETATM 3587  CBD HEM   300      28.047 -33.902  24.021  1.00 77.62           C  
HETATM 3588  CGD HEM   300      27.126 -35.035  23.668  1.00 77.63           C  
HETATM 3589  O1D HEM   300      26.831 -35.210  22.458  1.00 77.17           O  
HETATM 3590  O2D HEM   300      26.677 -35.759  24.598  1.00 77.10           O1-
HETATM 3591  NA  HEM   300      30.482 -31.530  28.954  1.00 79.96           N  
HETATM 3592  NB  HEM   300      32.133 -29.174  29.426  1.00 80.00           N1+
HETATM 3593  NC  HEM   300      31.334 -28.027  26.876  1.00 79.77           N  
HETATM 3594  ND  HEM   300      29.647 -30.392  26.356  1.00 79.72           N1+
HETATM 3595 FE   HEM   300      30.936 -29.780  27.877  1.00 79.30          FE2-
HETATM 3596  HHA HEM   300      28.175 -33.227  27.310  1.00 79.65           H  
HETATM 3597  HHB HEM   300      32.378 -31.610  31.673  1.00 80.25           H  
HETATM 3598  HHC HEM   300      33.200 -26.093  28.805  1.00 79.86           H  
HETATM 3599  HHD HEM   300      29.890 -28.147  23.896  1.00 79.44           H  
HETATM 3600 1HMA HEM   300      31.533 -33.477  32.370  1.00 80.08           H  
HETATM 3601 2HMA HEM   300      31.236 -34.869  31.604  1.00 80.08           H  
HETATM 3602 3HMA HEM   300      30.046 -34.111  32.394  1.00 80.08           H  
HETATM 3603 1HAA HEM   300      27.841 -34.660  29.729  1.00 80.40           H  
HETATM 3604 2HAA HEM   300      29.100 -35.414  30.447  1.00 80.40           H  
HETATM 3605 1HBA HEM   300      29.334 -35.218  27.653  1.00 81.41           H  
HETATM 3606 2HBA HEM   300      29.634 -36.504  28.614  1.00 81.41           H  
HETATM 3607 1HMB HEM   300      34.588 -28.825  33.072  1.00 80.25           H  
HETATM 3608 2HMB HEM   300      34.541 -30.373  32.608  1.00 80.25           H  
HETATM 3609 3HMB HEM   300      33.283 -29.725  33.391  1.00 80.25           H  
HETATM 3610  HAB HEM   300      35.462 -26.872  31.181  1.00 80.76           H  
HETATM 3611 HAB1 HEM   300      34.480 -26.390  30.185  1.00 80.76           H  
HETATM 3612 1HBB HEM   300      32.876 -25.606  31.647  1.00 81.44           H  
HETATM 3613 2HBB HEM   300      34.431 -24.904  31.950  1.00 81.44           H  
HETATM 3614 HBB1 HEM   300      33.859 -26.077  32.647  1.00 81.44           H  
HETATM 3615 1HMC HEM   300      32.888 -24.141  25.504  1.00 79.49           H  
HETATM 3616 2HMC HEM   300      33.972 -24.836  26.482  1.00 79.49           H  
HETATM 3617 3HMC HEM   300      32.678 -24.095  27.107  1.00 79.49           H  
HETATM 3618  HAC HEM   300      31.852 -25.872  23.135  1.00 79.30           H  
HETATM 3619 HAC1 HEM   300      30.566 -26.446  23.586  1.00 79.30           H  
HETATM 3620 1HBC HEM   300      29.696 -24.551  24.562  1.00 79.22           H  
HETATM 3621 2HBC HEM   300      30.167 -24.279  22.918  1.00 79.22           H  
HETATM 3622 HBC1 HEM   300      30.985 -23.981  24.114  1.00 79.22           H  
HETATM 3623 1HMD HEM   300      27.443 -30.736  22.544  1.00 78.96           H  
HETATM 3624 2HMD HEM   300      28.839 -29.970  22.266  1.00 78.96           H  
HETATM 3625 3HMD HEM   300      27.593 -29.169  22.915  1.00 78.96           H  
HETATM 3626 1HAD HEM   300      26.553 -32.453  24.055  1.00 78.58           H  
HETATM 3627 2HAD HEM   300      26.768 -33.187  25.499  1.00 78.58           H  
HETATM 3628 1HBD HEM   300      28.471 -33.546  23.188  1.00 77.62           H  
HETATM 3629 2HBD HEM   300      28.758 -34.232  24.642  1.00 77.62           H  
HETATM 3630  O   HOH B 319      27.920 -25.076  25.887  1.00 75.52           O  
HETATM 3631 1H   HOH B 319      28.880 -25.076  25.887  1.00 75.52           H  
HETATM 3632 2H   HOH B 319      27.630 -24.429  26.534  1.00 75.52           H  
HETATM 3633  C   3TG A 301      29.866 -23.990  29.527  1.00 73.12           C  
HETATM 3634  N   3TG A 301      29.515 -26.423  29.569  1.00 73.02           N1+
HETATM 3635  O   3TG A 301      31.071 -24.202  29.544  1.00 73.28           O  
HETATM 3636  CA  3TG A 301      28.874 -25.123  29.403  1.00 73.12           C  
HETATM 3637  CAB 3TG A 301      29.743 -19.389  33.452  1.00 71.00           C  
HETATM 3638  CAC 3TG A 301      30.658 -19.083  26.334  1.00 73.51           C  
HETATM 3639  CAD 3TG A 301      31.025 -19.818  33.115  1.00 71.09           C  
HETATM 3640  CAE 3TG A 301      28.673 -19.664  32.603  1.00 71.13           C  
HETATM 3641  CAF 3TG A 301      30.746 -20.470  26.230  1.00 73.45           C  
HETATM 3642  CAG 3TG A 301      30.492 -18.487  27.584  1.00 73.41           C  
HETATM 3643  CAH 3TG A 301      30.461 -28.195  30.449  1.00 73.12           C  
HETATM 3644  CAI 3TG A 301      31.240 -20.523  31.934  1.00 71.38           C  
HETATM 3645  CAJ 3TG A 301      28.884 -20.370  31.422  1.00 71.26           C  
HETATM 3646  CAK 3TG A 301      30.669 -21.268  27.372  1.00 73.17           C  
HETATM 3647  CAL 3TG A 301      30.418 -19.288  28.724  1.00 73.17           C  
HETATM 3648  CAM 3TG A 301      29.917 -26.958  30.724  1.00 73.08           C  
HETATM 3649  CAN 3TG A 301      29.789 -27.278  28.583  1.00 72.97           C  
HETATM 3650  CAO 3TG A 301      29.316 -22.588  29.630  1.00 73.08           C  
HETATM 3651  NAQ 3TG A 301      30.375 -28.371  29.116  1.00 73.06           N  
HETATM 3652  CAS 3TG A 301      30.171 -20.798  31.082  1.00 71.76           C  
HETATM 3653  CAT 3TG A 301      30.503 -20.681  28.627  1.00 72.90           C  
HETATM 3654  CAU 3TG A 301      30.424 -21.554  29.828  1.00 72.59           C  
HETATM 3655  HA1 3TG A 301      28.411 -25.081  28.417  1.00 73.12           H  
HETATM 3656  HA2 3TG A 301      28.108 -25.007  30.170  1.00 73.12           H  
HETATM 3657  HAB 3TG A 301      29.578 -18.844  34.369  1.00 71.00           H  
HETATM 3658  HAC 3TG A 301      30.719 -18.469  25.447  1.00 73.51           H  
HETATM 3659  HAD 3TG A 301      31.855 -19.604  33.772  1.00 71.09           H  
HETATM 3660  HAE 3TG A 301      27.680 -19.330  32.861  1.00 71.13           H  
HETATM 3661  HAF 3TG A 301      30.874 -20.930  25.261  1.00 73.45           H  
HETATM 3662  HAG 3TG A 301      30.421 -17.413  27.669  1.00 73.41           H  
HETATM 3663  HAH 3TG A 301      30.877 -28.889  31.165  1.00 73.12           H  
HETATM 3664  HAI 3TG A 301      32.235 -20.856  31.678  1.00 71.38           H  
HETATM 3665  HAJ 3TG A 301      28.053 -20.588  30.768  1.00 71.26           H  
HETATM 3666  HAK 3TG A 301      30.738 -22.342  27.284  1.00 73.17           H  
HETATM 3667  HAL 3TG A 301      30.293 -18.827  29.693  1.00 73.17           H  
HETATM 3668  HAM 3TG A 301      29.832 -26.503  31.700  1.00 73.08           H  
HETATM 3669  HAN 3TG A 301      29.579 -27.123  27.535  1.00 72.97           H  
HETATM 3670 HAO1 3TG A 301      28.776 -22.354  28.713  1.00 73.08           H  
HETATM 3671 HAO2 3TG A 301      28.633 -22.539  30.477  1.00 73.08           H  
HETATM 3672  HAQ 3TG A 301      30.693 -29.182  28.604  1.00 73.06           H  
HETATM 3673  HAU 3TG A 301      31.395 -22.037  29.937  1.00 72.59           H  
TER    3674      3TG A 301 
HETATM 3675  C   3TG A 301      30.235 -23.564  29.398  1.00  0.00           C  
HETATM 3676  N   3TG A 301      29.390 -25.814  29.895  1.00  0.00           N1+
HETATM 3677  O   3TG A 301      31.378 -24.017  29.433  1.00  0.00           O  
HETATM 3678  CA  3TG A 301      29.042 -24.401  29.779  1.00  0.00           C  
HETATM 3679  CAB 3TG A 301      32.628 -21.712  33.015  1.00  0.00           C  
HETATM 3680  CAC 3TG A 301      31.163 -17.131  27.517  1.00  0.00           C  
HETATM 3681  CAD 3TG A 301      33.514 -21.684  31.963  1.00  0.00           C  
HETATM 3682  CAE 3TG A 301      31.294 -21.358  32.862  1.00  0.00           C  
HETATM 3683  CAF 3TG A 301      30.797 -17.367  28.837  1.00  0.00           C  
HETATM 3684  CAG 3TG A 301      31.414 -18.206  26.682  1.00  0.00           C  
HETATM 3685  CAH 3TG A 301      30.055 -27.691  30.849  1.00  0.00           C  
HETATM 3686  CAI 3TG A 301      33.028 -21.452  30.698  1.00  0.00           C  
HETATM 3687  CAJ 3TG A 301      30.804 -21.117  31.597  1.00  0.00           C  
HETATM 3688  CAK 3TG A 301      30.691 -18.667  29.335  1.00  0.00           C  
HETATM 3689  CAL 3TG A 301      31.331 -19.505  27.188  1.00  0.00           C  
HETATM 3690  CAM 3TG A 301      29.357 -26.541  31.064  1.00  0.00           C  
HETATM 3691  CAN 3TG A 301      29.809 -26.643  28.929  1.00  0.00           C  
HETATM 3692  CAO 3TG A 301      29.930 -22.140  28.924  1.00  0.00           C  
HETATM 3693  NAQ 3TG A 301      30.349 -27.715  29.513  1.00  0.00           N  
HETATM 3694  CAS 3TG A 301      31.661 -21.221  30.497  1.00  0.00           C  
HETATM 3695  CAT 3TG A 301      30.989 -19.769  28.527  1.00  0.00           C  
HETATM 3696  CAU 3TG A 301      31.119 -21.181  29.086  1.00  0.00           C  
HETATM 3697  HA1 3TG A 301      28.270 -24.290  29.011  1.00  0.00           H  
HETATM 3698  HA2 3TG A 301      28.638 -24.051  30.730  1.00  0.00           H  
HETATM 3699  HAB 3TG A 301      33.010 -22.051  33.958  1.00  0.00           H  
HETATM 3700  HAC 3TG A 301      31.237 -16.116  27.142  1.00  0.00           H  
HETATM 3701  HAD 3TG A 301      34.559 -21.891  32.147  1.00  0.00           H  
HETATM 3702  HAE 3TG A 301      30.627 -21.330  33.716  1.00  0.00           H  
HETATM 3703  HAF 3TG A 301      30.551 -16.533  29.485  1.00  0.00           H  
HETATM 3704  HAG 3TG A 301      31.711 -18.042  25.650  1.00  0.00           H  
HETATM 3705  HAH 3TG A 301      30.358 -28.524  31.452  1.00  0.00           H  
HETATM 3706  HAI 3TG A 301      33.718 -21.525  29.870  1.00  0.00           H  
HETATM 3707  HAJ 3TG A 301      29.748 -20.899  31.471  1.00  0.00           H  
HETATM 3708  HAK 3TG A 301      30.406 -18.778  30.376  1.00  0.00           H  
HETATM 3709  HAL 3TG A 301      31.656 -20.303  26.533  1.00  0.00           H  
HETATM 3710  HAM 3TG A 301      28.879 -26.090  31.907  1.00  0.00           H  
HETATM 3711  HAN 3TG A 301      29.745 -26.495  27.868  1.00  0.00           H  
HETATM 3712 HAO1 3TG A 301      29.719 -22.270  27.867  1.00  0.00           H  
HETATM 3713 HAO2 3TG A 301      29.031 -21.764  29.422  1.00  0.00           H  
HETATM 3714  HAQ 3TG A 301      30.814 -28.478  29.031  1.00  0.00           H  
HETATM 3715  HAU 3TG A 301      31.882 -21.660  28.480  1.00  0.00           H  
CONECT 3553 3596 3557 3557 3584
CONECT 3554 3597 3560 3560 3567
CONECT 3555 3598 3570 3570 3574
CONECT 3556 3599 3577 3581 3581
CONECT 3557 3553 3553 3558 3591
CONECT 3558 3557 3559 3559 3562
CONECT 3559 3558 3558 3560 3561
CONECT 3560 3554 3554 3559 3591
CONECT 3561 3559 3600 3601 3602
CONECT 3562 3558 3603 3604 3563
CONECT 3563 3562 3605 3606 3564
CONECT 3564 3563 3565 3565 3566
CONECT 3565 3564 3564
CONECT 3566 3564
CONECT 3567 3554 3568 3592 3592
CONECT 3568 3567 3569 3569 3571
CONECT 3569 3568 3568 3570 3572
CONECT 3570 3555 3555 3569 3592
CONECT 3571 3568 3607 3608 3609
CONECT 3572 3569 3610 3611 3573
CONECT 3573 3572 3612 3613 3614
CONECT 3574 3555 3575 3575 3593
CONECT 3575 3574 3574 3576 3578
CONECT 3576 3575 3577 3577 3579
CONECT 3577 3556 3576 3576 3593
CONECT 3578 3575 3615 3616 3617
CONECT 3579 3576 3618 3619 3580
CONECT 3580 3579 3620 3621 3622
CONECT 3581 3556 3556 3582 3594
CONECT 3582 3581 3583 3583 3585
CONECT 3583 3582 3582 3584 3586
CONECT 3584 3553 3583 3594 3594
CONECT 3585 3582 3623 3624 3625
CONECT 3586 3583 3626 3627 3587
CONECT 3587 3586 3628 3629 3588
CONECT 3588 3587 3589 3589 3590
CONECT 3589 3588 3588
CONECT 3590 3588
CONECT 3591 3557 3560 3595
CONECT 3592 3567 3567 3570 3595
CONECT 3593 3574 3577 3595
CONECT 3594 3581 3584 3584 3595
CONECT 3595 3591 3592 3593 3594
CONECT 3596 3553
CONECT 3597 3554
CONECT 3598 3555
CONECT 3599 3556
CONECT 3600 3561
CONECT 3601 3561
CONECT 3602 3561
CONECT 3603 3562
CONECT 3604 3562
CONECT 3605 3563
CONECT 3606 3563
CONECT 3607 3571
CONECT 3608 3571
CONECT 3609 3571
CONECT 3610 3572
CONECT 3611 3572
CONECT 3612 3573
CONECT 3613 3573
CONECT 3614 3573
CONECT 3615 3578
CONECT 3616 3578
CONECT 3617 3578
CONECT 3618 3579
CONECT 3619 3579
CONECT 3620 3580
CONECT 3621 3580
CONECT 3622 3580
CONECT 3623 3585
CONECT 3624 3585
CONECT 3625 3585
CONECT 3626 3586
CONECT 3627 3586
CONECT 3628 3587
CONECT 3629 3587
CONECT 3630 3631 3632
CONECT 3631 3630
CONECT 3632 3630
CONECT 3633 3635 3635 3636 3650
CONECT 3634 3636 3648 3649 3649
CONECT 3635 3633 3633
CONECT 3636 3633 3634 3655 3656
CONECT 3637 3657 3639 3639 3640
CONECT 3638 3658 3641 3641 3642
CONECT 3639 3637 3637 3659 3644
CONECT 3640 3637 3660 3645 3645
CONECT 3641 3638 3638 3661 3646
CONECT 3642 3638 3662 3647 3647
CONECT 3643 3663 3648 3648 3651
CONECT 3644 3639 3664 3652 3652
CONECT 3645 3640 3640 3665 3652
CONECT 3646 3641 3666 3653 3653
CONECT 3647 3642 3642 3667 3653
CONECT 3648 3634 3643 3643 3668
CONECT 3649 3634 3634 3669 3651
CONECT 3650 3633 3670 3671 3654
CONECT 3651 3643 3649 3672
CONECT 3652 3644 3644 3645 3654
CONECT 3653 3646 3646 3647 3654
CONECT 3654 3650 3652 3653 3673
CONECT 3655 3636
CONECT 3656 3636
CONECT 3657 3637
CONECT 3658 3638
CONECT 3659 3639
CONECT 3660 3640
CONECT 3661 3641
CONECT 3662 3642
CONECT 3663 3643
CONECT 3664 3644
CONECT 3665 3645
CONECT 3666 3646
CONECT 3667 3647
CONECT 3668 3648
CONECT 3669 3649
CONECT 3670 3650
CONECT 3671 3650
CONECT 3672 3651
CONECT 3673 3654
CONECT 3675 3677 3677 3678 3692
CONECT 3676 3678 3690 3691 3691
CONECT 3677 3675 3675
CONECT 3678 3675 3676 3697 3698
CONECT 3679 3699 3681 3681 3682
CONECT 3680 3700 3683 3683 3684
CONECT 3681 3679 3679 3701 3686
CONECT 3682 3679 3702 3687 3687
CONECT 3683 3680 3680 3703 3688
CONECT 3684 3680 3704 3689 3689
CONECT 3685 3705 3690 3690 3693
CONECT 3686 3681 3706 3694 3694
CONECT 3687 3682 3682 3707 3694
CONECT 3688 3683 3708 3695 3695
CONECT 3689 3684 3684 3709 3695
CONECT 3690 3676 3685 3685 3710
CONECT 3691 3676 3676 3711 3693
CONECT 3692 3675 3712 3713 3696
CONECT 3693 3685 3691 3714
CONECT 3694 3686 3686 3687 3696
CONECT 3695 3688 3688 3689 3696
CONECT 3696 3692 3694 3695 3715
CONECT 3697 3678
CONECT 3698 3678
CONECT 3699 3679
CONECT 3700 3680
CONECT 3701 3681
CONECT 3702 3682
CONECT 3703 3683
CONECT 3704 3684
CONECT 3705 3685
CONECT 3706 3686
CONECT 3707 3687
CONECT 3708 3688
CONECT 3709 3689
CONECT 3710 3690
CONECT 3711 3691
CONECT 3712 3692
CONECT 3713 3692
CONECT 3714 3693
CONECT 3715 3696
END
