# Supplementary material for: Discovery of Novel Acetamide-Based Heme Oxygenase-1 Inhibitors with Potent In Vitro Antiproliferative Activity
Source: J Med Chem. 2021 Sep 2;64(18):13373–93. doi: 10.1021/acs.jmedchem.1c00633 (PMC8474116; doi:10.1021/acs.jmedchem.1c00633)
Supplement: Supplementary file 5 — jm1c00633_si_005.pdb [file jm1c00633_si_005.pdb]

HEADER    OXIDOREDUCTASE/OXIDOREDUCTASE INHIBITOR                     
REMARK  99                                                                      
REMARK  99 MOE v2014.09 (Chemical Computing Group Inc.) Wed Jun 23 14:16:10 2021
SEQRES   1 A  233  MET GLU ARG PRO GLN PRO ASP SER MET PRO GLN ASP LEU
SEQRES   2 A  233  SER GLU ALA LEU LYS GLU ALA THR LYS GLU VAL HIS THR
SEQRES   3 A  233  GLN ALA GLU ASN ALA GLU PHE MET ARG ASN PHE GLN LYS
SEQRES   4 A  233  GLY GLN VAL THR ARG ASP GLY PHE LYS LEU VAL MET ALA
SEQRES   5 A  233  SER LEU TYR HIS ILE TYR VAL ALA LEU GLU GLU GLU ILE
SEQRES   6 A  233  GLU ARG ASN LYS GLU SER PRO VAL PHE ALA PRO VAL TYR
SEQRES   7 A  233  PHE PRO GLU GLU LEU HIS ARG LYS ALA ALA LEU GLU GLN
SEQRES   8 A  233  ASP LEU ALA PHE TRP TYR GLY PRO ARG TRP GLN GLU VAL
SEQRES   9 A  233  ILE PRO TYR THR PRO ALA MET GLN ARG TYR VAL LYS ARG
SEQRES  10 A  233  LEU HIS GLU VAL GLY ARG THR GLU PRO GLU LEU LEU VAL
SEQRES  11 A  233  ALA HIS ALA TYR THR ARG TYR LEU GLY ASP LEU SER GLY
SEQRES  12 A  233  GLY GLN VAL LEU LYS LYS ILE ALA GLN LYS ALA LEU ASP
SEQRES  13 A  233  LEU PRO SER SER GLY GLU GLY LEU ALA PHE PHE THR PHE
SEQRES  14 A  233  PRO ASN ILE ALA SER ALA THR LYS PHE LYS GLN LEU TYR
SEQRES  15 A  233  ARG SER ARG MET ASN SER LEU GLU MET THR PRO ALA VAL
SEQRES  16 A  233  ARG GLN ARG VAL ILE GLU GLU ALA LYS THR ALA PHE LEU
SEQRES  17 A  233  LEU ASN ILE GLN LEU PHE GLU GLU LEU GLN GLU LEU LEU
SEQRES  18 A  233  THR HIS ASP THR LYS ASP GLN SER PRO SER ARG ALA
HELIX    1   1 LEU A   13  ALA A   20  1               Generated by MOE    8
HELIX    2   2 LYS A   22  GLU A   29  1               Generated by MOE    8
HELIX    3   3 GLU A   32  GLN A   38  1               Generated by MOE    7
HELIX    4   4 ARG A   44  ASN A   68  1               Generated by MOE   25
HELIX    5   5 ALA A   75  VAL A   77  5               Generated by MOE    3
HELIX    6   6 PRO A   80  LEU A   83  1               Generated by MOE    4
HELIX    7   7 LYS A   86  TYR A   97  1               Generated by MOE   12
HELIX    8   8 TRP A  101  GLU A  103  5               Generated by MOE    3
HELIX    9   9 PRO A  109  THR A  124  1               Generated by MOE   16
HELIX   10  10 PRO A  126  LEU A  128  5               Generated by MOE    3
HELIX   11  11 LEU A  129  LEU A  155  1               Generated by MOE   27
HELIX   12  12 ALA A  165  PHE A  167  5               Generated by MOE    3
HELIX   13  13 ALA A  175  ASN A  187  1               Generated by MOE   13
HELIX   14  14 VAL A  195  LEU A  221  1               Generated by MOE   27
HELIX   15  15 LEU A   13  ALA A   20  1               Generated by MOE    8
HELIX   16  16 LYS A   22  GLU A   29  1               Generated by MOE    8
HELIX   17  17 GLU A   32  GLN A   38  1               Generated by MOE    7
HELIX   18  18 ARG A   44  ASN A   68  1               Generated by MOE   25
HELIX   19  19 ALA A   75  VAL A   77  5               Generated by MOE    3
HELIX   20  20 PRO A   80  LEU A   83  1               Generated by MOE    4
HELIX   21  21 LYS A   86  TYR A   97  1               Generated by MOE   12
HELIX   22  22 TRP A  101  GLU A  103  5               Generated by MOE    3
HELIX   23  23 PRO A  109  THR A  124  1               Generated by MOE   16
HELIX   24  24 PRO A  126  LEU A  128  5               Generated by MOE    3
HELIX   25  25 LEU A  129  LEU A  155  1               Generated by MOE   27
HELIX   26  26 ALA A  175  ASN A  187  1               Generated by MOE   13
HELIX   27  27 VAL A  195  LEU A  221  1               Generated by MOE   27
LINK         NE2 HIS A  25                Fe   HEM A 300     1555   1555  2.10
LINK         NE2 HIS A  25                Fe   HEM A 300     1555   1555  2.10
ATOM      1  N   PRO A  10     -23.199 -33.183  19.553  1.00 84.35           N1+
ATOM      2  CA  PRO A  10     -21.770 -32.863  19.532  1.00 84.24           C  
ATOM      3  C   PRO A  10     -21.290 -32.348  20.888  1.00 84.12           C  
ATOM      4  O   PRO A  10     -22.022 -31.628  21.570  1.00 84.02           O  
ATOM      5  CB  PRO A  10     -21.668 -31.757  18.469  1.00 84.29           C  
ATOM      6  CG  PRO A  10     -23.010 -31.733  17.768  1.00 84.32           C  
ATOM      7  CD  PRO A  10     -23.992 -32.212  18.781  1.00 84.33           C  
ATOM      8  H2  PRO A  10     -23.333 -34.102  19.157  1.00 84.35           H  
ATOM      9  H3  PRO A  10     -23.520 -33.179  20.511  1.00 84.35           H  
ATOM     10  HA  PRO A  10     -21.152 -33.734  19.313  1.00 84.24           H  
ATOM     11  HB2 PRO A  10     -21.469 -30.795  18.941  1.00 84.29           H  
ATOM     12  HB3 PRO A  10     -20.873 -31.985  17.759  1.00 84.29           H  
ATOM     13  HG2 PRO A  10     -23.000 -32.396  16.903  1.00 84.32           H  
ATOM     14  HG3 PRO A  10     -23.255 -30.720  17.448  1.00 84.32           H  
ATOM     15  HD2 PRO A  10     -24.848 -32.691  18.305  1.00 84.33           H  
ATOM     16  HD3 PRO A  10     -24.338 -31.394  19.413  1.00 84.33           H  
ATOM     17  N   GLN A  11     -20.069 -32.721  21.266  1.00 84.01           N  
ATOM     18  CA  GLN A  11     -19.516 -32.368  22.579  1.00 83.90           C  
ATOM     19  C   GLN A  11     -19.160 -30.884  22.714  1.00 83.76           C  
ATOM     20  O   GLN A  11     -19.398 -30.276  23.762  1.00 83.73           O  
ATOM     21  CB  GLN A  11     -18.301 -33.256  22.929  1.00 83.93           C  
ATOM     22  CG  GLN A  11     -17.139 -33.203  21.931  1.00 83.87           C  
ATOM     23  CD  GLN A  11     -15.850 -33.815  22.472  1.00 83.76           C  
ATOM     24  OE1 GLN A  11     -14.844 -33.884  21.763  1.00 83.66           O  
ATOM     25  NE2 GLN A  11     -15.875 -34.258  23.727  1.00 83.55           N  
ATOM     26  H   GLN A  11     -19.505 -33.265  20.628  1.00 84.01           H  
ATOM     27  HA  GLN A  11     -20.312 -32.558  23.298  1.00 83.90           H  
ATOM     28  HB2 GLN A  11     -17.923 -32.941  23.902  1.00 83.93           H  
ATOM     29  HB3 GLN A  11     -18.645 -34.288  22.990  1.00 83.93           H  
ATOM     30  HG2 GLN A  11     -16.947 -32.160  21.678  1.00 83.87           H  
ATOM     31  HG3 GLN A  11     -17.430 -33.747  21.032  1.00 83.87           H  
ATOM     32 HE21 GLN A  11     -15.048 -34.670  24.134  1.00 83.55           H  
ATOM     33 HE22 GLN A  11     -16.721 -34.182  24.273  1.00 83.55           H  
ATOM     34  N   ASP A  12     -18.598 -30.311  21.651  1.00 83.51           N  
ATOM     35  CA  ASP A  12     -18.209 -28.905  21.636  1.00 83.22           C  
ATOM     36  C   ASP A  12     -19.414 -28.016  21.372  1.00 82.98           C  
ATOM     37  O   ASP A  12     -20.264 -28.342  20.540  1.00 82.94           O  
ATOM     38  CB  ASP A  12     -17.132 -28.653  20.574  1.00 83.27           C  
ATOM     39  CG  ASP A  12     -15.798 -29.301  20.920  1.00 83.40           C  
ATOM     40  OD1 ASP A  12     -15.607 -29.713  22.086  1.00 83.60           O  
ATOM     41  OD2 ASP A  12     -14.933 -29.391  20.022  1.00 83.44           O1-
ATOM     42  H   ASP A  12     -18.435 -30.870  20.826  1.00 83.51           H  
ATOM     43  HA  ASP A  12     -17.800 -28.659  22.616  1.00 83.22           H  
ATOM     44  HB2 ASP A  12     -16.982 -27.578  20.478  1.00 83.27           H  
ATOM     45  HB3 ASP A  12     -17.479 -29.057  19.623  1.00 83.27           H  
ATOM     46  N   LEU A  13     -19.482 -26.896  22.088  1.00 82.72           N  
ATOM     47  CA  LEU A  13     -20.539 -25.912  21.888  1.00 82.45           C  
ATOM     48  C   LEU A  13     -20.463 -25.334  20.480  1.00 82.40           C  
ATOM     49  O   LEU A  13     -21.489 -25.134  19.834  1.00 82.42           O  
ATOM     50  CB  LEU A  13     -20.444 -24.796  22.931  1.00 82.35           C  
ATOM     51  CG  LEU A  13     -21.554 -23.738  22.959  1.00 82.21           C  
ATOM     52  CD1 LEU A  13     -22.896 -24.328  23.385  1.00 82.29           C  
ATOM     53  CD2 LEU A  13     -21.166 -22.594  23.872  1.00 82.10           C  
ATOM     54  H   LEU A  13     -18.779 -26.722  22.792  1.00 82.72           H  
ATOM     55  HA  LEU A  13     -21.501 -26.410  22.009  1.00 82.45           H  
ATOM     56  HB2 LEU A  13     -20.424 -25.271  23.912  1.00 82.35           H  
ATOM     57  HB3 LEU A  13     -19.503 -24.273  22.761  1.00 82.35           H  
ATOM     58  HG  LEU A  13     -21.673 -23.361  21.943  1.00 82.21           H  
ATOM     59 HD11 LEU A  13     -22.816 -24.717  24.400  1.00 82.29           H  
ATOM     60 HD12 LEU A  13     -23.169 -25.136  22.707  1.00 82.29           H  
ATOM     61 HD13 LEU A  13     -23.661 -23.552  23.352  1.00 82.29           H  
ATOM     62 HD21 LEU A  13     -21.046 -22.966  24.890  1.00 82.10           H  
ATOM     63 HD22 LEU A  13     -21.946 -21.833  23.853  1.00 82.10           H  
ATOM     64 HD23 LEU A  13     -20.226 -22.159  23.531  1.00 82.10           H  
ATOM     65  N   SER A  14     -19.239 -25.089  20.014  1.00 82.36           N  
ATOM     66  CA  SER A  14     -18.984 -24.570  18.670  1.00 82.36           C  
ATOM     67  C   SER A  14     -19.536 -25.480  17.579  1.00 82.34           C  
ATOM     68  O   SER A  14     -20.028 -25.002  16.560  1.00 82.33           O  
ATOM     69  CB  SER A  14     -17.483 -24.367  18.453  1.00 82.38           C  
ATOM     70  OG  SER A  14     -16.793 -25.605  18.501  1.00 82.40           O  
ATOM     71  H   SER A  14     -18.450 -25.270  20.617  1.00 82.36           H  
ATOM     72  HA  SER A  14     -19.503 -23.614  18.599  1.00 82.36           H  
ATOM     73  HB2 SER A  14     -17.095 -23.712  19.233  1.00 82.38           H  
ATOM     74  HB3 SER A  14     -17.322 -23.906  17.478  1.00 82.38           H  
ATOM     75  HG  SER A  14     -16.949 -25.991  19.366  1.00 82.40           H  
ATOM     76  N   GLU A  15     -19.440 -26.789  17.798  1.00 82.44           N  
ATOM     77  CA  GLU A  15     -19.965 -27.775  16.856  1.00 82.53           C  
ATOM     78  C   GLU A  15     -21.477 -27.906  16.991  1.00 82.47           C  
ATOM     79  O   GLU A  15     -22.188 -28.006  15.990  1.00 82.45           O  
ATOM     80  CB  GLU A  15     -19.295 -29.140  17.059  1.00 82.53           C  
ATOM     81  CG  GLU A  15     -17.804 -29.182  16.716  1.00 82.91           C  
ATOM     82  CD  GLU A  15     -17.518 -29.210  15.216  1.00 83.43           C  
ATOM     83  OE1 GLU A  15     -18.475 -29.234  14.409  1.00 83.54           O  
ATOM     84  OE2 GLU A  15     -16.322 -29.214  14.845  1.00 83.51           O1-
ATOM     85  H   GLU A  15     -18.990 -27.111  18.643  1.00 82.44           H  
ATOM     86  HA  GLU A  15     -19.737 -27.425  15.849  1.00 82.53           H  
ATOM     87  HB2 GLU A  15     -19.410 -29.422  18.106  1.00 82.53           H  
ATOM     88  HB3 GLU A  15     -19.808 -29.866  16.429  1.00 82.53           H  
ATOM     89  HG2 GLU A  15     -17.373 -30.077  17.165  1.00 82.91           H  
ATOM     90  HG3 GLU A  15     -17.329 -28.298  17.140  1.00 82.91           H  
ATOM     91  N   ALA A  16     -21.954 -27.893  18.234  1.00 82.50           N  
ATOM     92  CA  ALA A  16     -23.376 -28.046  18.537  1.00 82.59           C  
ATOM     93  C   ALA A  16     -24.219 -26.902  17.982  1.00 82.61           C  
ATOM     94  O   ALA A  16     -25.348 -27.120  17.538  1.00 82.66           O  
ATOM     95  CB  ALA A  16     -23.586 -28.184  20.038  1.00 82.65           C  
ATOM     96  H   ALA A  16     -21.306 -27.772  19.000  1.00 82.50           H  
ATOM     97  HA  ALA A  16     -23.712 -28.957  18.042  1.00 82.59           H  
ATOM     98  HB1 ALA A  16     -23.251 -27.275  20.537  1.00 82.65           H  
ATOM     99  HB2 ALA A  16     -23.013 -29.034  20.408  1.00 82.65           H  
ATOM    100  HB3 ALA A  16     -24.645 -28.342  20.244  1.00 82.65           H  
ATOM    101  N   LEU A  17     -23.663 -25.692  18.012  1.00 82.64           N  
ATOM    102  CA  LEU A  17     -24.334 -24.507  17.476  1.00 82.67           C  
ATOM    103  C   LEU A  17     -24.387 -24.522  15.949  1.00 82.78           C  
ATOM    104  O   LEU A  17     -25.395 -24.130  15.359  1.00 82.78           O  
ATOM    105  CB  LEU A  17     -23.658 -23.223  17.970  1.00 82.58           C  
ATOM    106  CG  LEU A  17     -23.810 -22.832  19.444  1.00 82.43           C  
ATOM    107  CD1 LEU A  17     -22.799 -21.762  19.812  1.00 82.50           C  
ATOM    108  CD2 LEU A  17     -25.220 -22.365  19.771  1.00 82.44           C  
ATOM    109  H   LEU A  17     -22.745 -25.589  18.420  1.00 82.64           H  
ATOM    110  HA  LEU A  17     -25.360 -24.528  17.845  1.00 82.67           H  
ATOM    111  HB2 LEU A  17     -22.591 -23.326  17.774  1.00 82.58           H  
ATOM    112  HB3 LEU A  17     -24.059 -22.401  17.377  1.00 82.58           H  
ATOM    113  HG  LEU A  17     -23.619 -23.725  20.039  1.00 82.43           H  
ATOM    114 HD11 LEU A  17     -22.986 -20.866  19.219  1.00 82.50           H  
ATOM    115 HD12 LEU A  17     -21.792 -22.128  19.610  1.00 82.50           H  
ATOM    116 HD13 LEU A  17     -22.892 -21.523  20.871  1.00 82.50           H  
ATOM    117 HD21 LEU A  17     -25.449 -21.470  19.193  1.00 82.44           H  
ATOM    118 HD22 LEU A  17     -25.290 -22.139  20.835  1.00 82.44           H  
ATOM    119 HD23 LEU A  17     -25.931 -23.152  19.519  1.00 82.44           H  
ATOM    120  N   LYS A  18     -23.302 -24.977  15.325  1.00 82.92           N  
ATOM    121  CA  LYS A  18     -23.211 -25.091  13.868  1.00 83.13           C  
ATOM    122  C   LYS A  18     -24.182 -26.148  13.336  1.00 83.38           C  
ATOM    123  O   LYS A  18     -24.821 -25.950  12.297  1.00 83.35           O  
ATOM    124  CB  LYS A  18     -21.780 -25.441  13.454  1.00 83.05           C  
ATOM    125  CG  LYS A  18     -21.454 -25.161  11.998  1.00 82.92           C  
ATOM    126  CD  LYS A  18     -20.145 -25.829  11.598  1.00 83.03           C  
ATOM    127  CE  LYS A  18     -19.559 -25.220  10.330  1.00 83.13           C  
ATOM    128  NZ  LYS A  18     -20.450 -25.371   9.143  1.00 83.44           N1+
ATOM    129  H   LYS A  18     -22.507 -25.256  15.881  1.00 82.92           H  
ATOM    130  HA  LYS A  18     -23.484 -24.128  13.437  1.00 83.13           H  
ATOM    131  HB2 LYS A  18     -21.096 -24.860  14.073  1.00 83.05           H  
ATOM    132  HB3 LYS A  18     -21.624 -26.504  13.639  1.00 83.05           H  
ATOM    133  HG2 LYS A  18     -22.258 -25.547  11.371  1.00 82.92           H  
ATOM    134  HG3 LYS A  18     -21.365 -24.084  11.853  1.00 82.92           H  
ATOM    135  HD2 LYS A  18     -20.329 -26.890  11.427  1.00 83.03           H  
ATOM    136  HD3 LYS A  18     -19.427 -25.711  12.410  1.00 83.03           H  
ATOM    137  HE2 LYS A  18     -18.610 -25.711  10.116  1.00 83.13           H  
ATOM    138  HE3 LYS A  18     -19.388 -24.157  10.502  1.00 83.13           H  
ATOM    139  HZ1 LYS A  18     -20.618 -26.352   8.971  1.00 83.44           H  
ATOM    140  HZ2 LYS A  18     -20.007 -24.958   8.335  1.00 83.44           H  
ATOM    141  HZ3 LYS A  18     -21.328 -24.905   9.320  1.00 83.44           H  
ATOM    142  N   GLU A  19     -24.284 -27.260  14.064  1.00 83.68           N  
ATOM    143  CA  GLU A  19     -25.185 -28.360  13.720  1.00 83.94           C  
ATOM    144  C   GLU A  19     -26.654 -27.940  13.822  1.00 83.89           C  
ATOM    145  O   GLU A  19     -27.446 -28.214  12.919  1.00 83.90           O  
ATOM    146  CB  GLU A  19     -24.920 -29.567  14.629  1.00 84.05           C  
ATOM    147  CG  GLU A  19     -25.706 -30.832  14.262  1.00 84.69           C  
ATOM    148  CD  GLU A  19     -25.965 -31.745  15.456  1.00 85.51           C  
ATOM    149  OE1 GLU A  19     -25.802 -32.977  15.301  1.00 85.63           O  
ATOM    150  OE2 GLU A  19     -26.337 -31.235  16.540  1.00 85.92           O1-
ATOM    151  H   GLU A  19     -23.712 -27.347  14.892  1.00 83.68           H  
ATOM    152  HA  GLU A  19     -24.987 -28.637  12.685  1.00 83.94           H  
ATOM    153  HB2 GLU A  19     -23.857 -29.802  14.580  1.00 84.05           H  
ATOM    154  HB3 GLU A  19     -25.183 -29.288  15.649  1.00 84.05           H  
ATOM    155  HG2 GLU A  19     -25.138 -31.389  13.517  1.00 84.69           H  
ATOM    156  HG3 GLU A  19     -26.665 -30.534  13.839  1.00 84.69           H  
ATOM    157  N   ALA A  20     -27.002 -27.274  14.920  1.00 83.86           N  
ATOM    158  CA  ALA A  20     -28.385 -26.895  15.200  1.00 83.93           C  
ATOM    159  C   ALA A  20     -28.947 -25.865  14.219  1.00 84.02           C  
ATOM    160  O   ALA A  20     -30.130 -25.915  13.867  1.00 84.15           O  
ATOM    161  CB  ALA A  20     -28.509 -26.386  16.625  1.00 83.83           C  
ATOM    162  H   ALA A  20     -26.284 -27.021  15.584  1.00 83.86           H  
ATOM    163  HA  ALA A  20     -28.984 -27.797  15.073  1.00 83.93           H  
ATOM    164  HB1 ALA A  20     -27.907 -25.485  16.742  1.00 83.83           H  
ATOM    165  HB2 ALA A  20     -28.156 -27.151  17.316  1.00 83.83           H  
ATOM    166  HB3 ALA A  20     -29.553 -26.157  16.839  1.00 83.83           H  
ATOM    167  N   THR A  21     -28.093 -24.946  13.774  1.00 84.01           N  
ATOM    168  CA  THR A  21     -28.534 -23.798  12.981  1.00 83.90           C  
ATOM    169  C   THR A  21     -28.520 -24.027  11.465  1.00 83.93           C  
ATOM    170  O   THR A  21     -28.786 -23.096  10.703  1.00 83.98           O  
ATOM    171  CB  THR A  21     -27.703 -22.535  13.311  1.00 83.85           C  
ATOM    172  OG1 THR A  21     -26.309 -22.837  13.190  1.00 83.83           O  
ATOM    173  CG2 THR A  21     -27.996 -22.043  14.725  1.00 83.69           C  
ATOM    174  H   THR A  21     -27.111 -25.044  13.990  1.00 84.01           H  
ATOM    175  HA  THR A  21     -29.576 -23.653  13.268  1.00 83.90           H  
ATOM    176  HB  THR A  21     -27.976 -21.748  12.608  1.00 83.85           H  
ATOM    177 HG21 THR A  21     -27.728 -22.819  15.442  1.00 83.69           H  
ATOM    178 HG22 THR A  21     -29.058 -21.814  14.817  1.00 83.69           H  
ATOM    179 HG23 THR A  21     -27.412 -21.145  14.926  1.00 83.69           H  
ATOM    180  HG1 THR A  21     -26.107 -23.531  13.821  1.00 83.83           H  
ATOM    181  N   LYS A  22     -28.223 -25.255  11.034  1.00 83.89           N  
ATOM    182  CA  LYS A  22     -28.148 -25.586   9.601  1.00 83.84           C  
ATOM    183  C   LYS A  22     -29.417 -25.205   8.821  1.00 83.77           C  
ATOM    184  O   LYS A  22     -29.332 -24.554   7.774  1.00 83.74           O  
ATOM    185  CB  LYS A  22     -27.786 -27.066   9.374  1.00 83.88           C  
ATOM    186  CG  LYS A  22     -28.769 -28.085   9.971  1.00 84.18           C  
ATOM    187  CD  LYS A  22     -28.734 -29.428   9.241  1.00 84.48           C  
ATOM    188  CE  LYS A  22     -29.578 -29.403   7.969  1.00 84.62           C  
ATOM    189  NZ  LYS A  22     -29.665 -30.741   7.322  1.00 84.76           N1+
ATOM    190  H   LYS A  22     -28.044 -25.981  11.713  1.00 83.89           H  
ATOM    191  HA  LYS A  22     -27.341 -24.972   9.201  1.00 83.84           H  
ATOM    192  HB2 LYS A  22     -27.735 -27.238   8.299  1.00 83.88           H  
ATOM    193  HB3 LYS A  22     -26.806 -27.244   9.818  1.00 83.88           H  
ATOM    194  HG2 LYS A  22     -28.511 -28.249  11.017  1.00 84.18           H  
ATOM    195  HG3 LYS A  22     -29.778 -27.678   9.905  1.00 84.18           H  
ATOM    196  HD2 LYS A  22     -29.120 -30.201   9.905  1.00 84.48           H  
ATOM    197  HD3 LYS A  22     -27.702 -29.659   8.976  1.00 84.48           H  
ATOM    198  HE2 LYS A  22     -29.130 -28.702   7.265  1.00 84.62           H  
ATOM    199  HE3 LYS A  22     -30.584 -29.070   8.223  1.00 84.62           H  
ATOM    200  HZ1 LYS A  22     -28.737 -31.060   7.082  1.00 84.76           H  
ATOM    201  HZ2 LYS A  22     -30.225 -30.674   6.484  1.00 84.76           H  
ATOM    202  HZ3 LYS A  22     -30.092 -31.397   7.961  1.00 84.76           H  
ATOM    203  N   GLU A  23     -30.579 -25.601   9.346  1.00 83.64           N  
ATOM    204  CA  GLU A  23     -31.873 -25.357   8.697  1.00 83.54           C  
ATOM    205  C   GLU A  23     -32.250 -23.876   8.698  1.00 83.38           C  
ATOM    206  O   GLU A  23     -32.900 -23.391   7.767  1.00 83.36           O  
ATOM    207  CB  GLU A  23     -32.982 -26.180   9.368  1.00 83.55           C  
ATOM    208  CG  GLU A  23     -32.999 -27.670   8.998  1.00 83.77           C  
ATOM    209  CD  GLU A  23     -33.766 -27.976   7.711  1.00 84.17           C  
ATOM    210  OE1 GLU A  23     -34.374 -27.052   7.123  1.00 84.26           O  
ATOM    211  OE2 GLU A  23     -33.766 -29.154   7.288  1.00 83.96           O1-
ATOM    212  H   GLU A  23     -30.567 -26.090  10.229  1.00 83.64           H  
ATOM    213  HA  GLU A  23     -31.770 -25.672   7.659  1.00 83.54           H  
ATOM    214  HB2 GLU A  23     -32.855 -26.101  10.448  1.00 83.55           H  
ATOM    215  HB3 GLU A  23     -33.942 -25.750   9.083  1.00 83.55           H  
ATOM    216  HG2 GLU A  23     -33.464 -28.222   9.815  1.00 83.77           H  
ATOM    217  HG3 GLU A  23     -31.969 -28.005   8.873  1.00 83.77           H  
ATOM    218  N   VAL A  24     -31.830 -23.172   9.747  1.00 83.17           N  
ATOM    219  CA  VAL A  24     -32.134 -21.751   9.920  1.00 82.90           C  
ATOM    220  C   VAL A  24     -31.160 -20.865   9.134  1.00 82.70           C  
ATOM    221  O   VAL A  24     -31.498 -19.741   8.754  1.00 82.62           O  
ATOM    222  CB  VAL A  24     -32.125 -21.336  11.413  1.00 82.92           C  
ATOM    223  CG1 VAL A  24     -33.223 -20.322  11.674  1.00 82.85           C  
ATOM    224  CG2 VAL A  24     -32.304 -22.554  12.327  1.00 82.91           C  
ATOM    225  H   VAL A  24     -31.278 -23.638  10.453  1.00 83.17           H  
ATOM    226  HA  VAL A  24     -33.139 -21.602   9.526  1.00 82.90           H  
ATOM    227  HB  VAL A  24     -31.158 -20.886  11.636  1.00 82.92           H  
ATOM    228 HG11 VAL A  24     -34.192 -20.770  11.451  1.00 82.85           H  
ATOM    229 HG12 VAL A  24     -33.071 -19.450  11.038  1.00 82.85           H  
ATOM    230 HG13 VAL A  24     -33.195 -20.018  12.720  1.00 82.85           H  
ATOM    231 HG21 VAL A  24     -33.266 -23.023  12.123  1.00 82.91           H  
ATOM    232 HG22 VAL A  24     -32.269 -22.235  13.369  1.00 82.91           H  
ATOM    233 HG23 VAL A  24     -31.504 -23.270  12.139  1.00 82.91           H  
ATOM    234  N   HIS A  25     -29.955 -21.380   8.897  1.00 82.43           N  
ATOM    235  CA  HIS A  25     -28.953 -20.684   8.094  1.00 82.21           C  
ATOM    236  C   HIS A  25     -29.298 -20.762   6.605  1.00 82.15           C  
ATOM    237  O   HIS A  25     -29.076 -19.804   5.862  1.00 82.15           O  
ATOM    238  CB  HIS A  25     -27.555 -21.255   8.360  1.00 82.17           C  
ATOM    239  CG  HIS A  25     -26.449 -20.479   7.714  1.00 81.99           C  
ATOM    240  ND1 HIS A  25     -25.944 -20.800   6.472  1.00 81.79           N  
ATOM    241  CD2 HIS A  25     -25.751 -19.398   8.136  1.00 81.74           C  
ATOM    242  CE1 HIS A  25     -24.983 -19.951   6.158  1.00 81.55           C  
ATOM    243  NE2 HIS A  25     -24.848 -19.088   7.149  1.00 81.45           N  
ATOM    244  H   HIS A  25     -29.726 -22.283   9.286  1.00 82.43           H  
ATOM    245  HA  HIS A  25     -28.953 -19.634   8.385  1.00 82.21           H  
ATOM    246  HB2 HIS A  25     -27.524 -22.277   7.981  1.00 82.17           H  
ATOM    247  HB3 HIS A  25     -27.386 -21.261   9.437  1.00 82.17           H  
ATOM    248  HD2 HIS A  25     -25.880 -18.877   9.073  1.00 81.74           H  
ATOM    249  HE1 HIS A  25     -24.405 -19.960   5.246  1.00 81.55           H  
ATOM    250  N   THR A  26     -29.841 -21.902   6.180  1.00 82.02           N  
ATOM    251  CA  THR A  26     -30.300 -22.085   4.802  1.00 81.93           C  
ATOM    252  C   THR A  26     -31.533 -21.221   4.546  1.00 81.85           C  
ATOM    253  O   THR A  26     -31.693 -20.654   3.461  1.00 81.84           O  
ATOM    254  CB  THR A  26     -30.640 -23.562   4.508  1.00 81.93           C  
ATOM    255  OG1 THR A  26     -29.639 -24.409   5.083  1.00 82.14           O  
ATOM    256  CG2 THR A  26     -30.711 -23.817   3.007  1.00 81.87           C  
ATOM    257  H   THR A  26     -29.939 -22.667   6.832  1.00 82.02           H  
ATOM    258  HA  THR A  26     -29.489 -21.783   4.139  1.00 81.93           H  
ATOM    259  HB  THR A  26     -31.613 -23.783   4.946  1.00 81.93           H  
ATOM    260 HG21 THR A  26     -29.743 -23.600   2.555  1.00 81.87           H  
ATOM    261 HG22 THR A  26     -31.471 -23.173   2.565  1.00 81.87           H  
ATOM    262 HG23 THR A  26     -30.970 -24.860   2.828  1.00 81.87           H  
ATOM    263  HG1 THR A  26     -28.800 -24.186   4.674  1.00 82.14           H  
ATOM    264  N   GLN A  27     -32.393 -21.131   5.560  1.00 81.69           N  
ATOM    265  CA  GLN A  27     -33.571 -20.272   5.539  1.00 81.54           C  
ATOM    266  C   GLN A  27     -33.160 -18.808   5.385  1.00 81.48           C  
ATOM    267  O   GLN A  27     -33.854 -18.027   4.733  1.00 81.53           O  
ATOM    268  CB  GLN A  27     -34.378 -20.470   6.825  1.00 81.50           C  
ATOM    269  CG  GLN A  27     -35.835 -20.018   6.752  1.00 81.56           C  
ATOM    270  CD  GLN A  27     -36.601 -20.239   8.056  1.00 81.53           C  
ATOM    271  OE1 GLN A  27     -37.669 -19.661   8.262  1.00 81.47           O  
ATOM    272  NE2 GLN A  27     -36.058 -21.075   8.938  1.00 81.31           N  
ATOM    273  H   GLN A  27     -32.220 -21.686   6.386  1.00 81.69           H  
ATOM    274  HA  GLN A  27     -34.193 -20.543   4.686  1.00 81.54           H  
ATOM    275  HB2 GLN A  27     -34.366 -21.532   7.071  1.00 81.50           H  
ATOM    276  HB3 GLN A  27     -33.889 -19.907   7.620  1.00 81.50           H  
ATOM    277  HG2 GLN A  27     -36.332 -20.578   5.959  1.00 81.56           H  
ATOM    278  HG3 GLN A  27     -35.856 -18.955   6.514  1.00 81.56           H  
ATOM    279 HE21 GLN A  27     -36.524 -21.256   9.816  1.00 81.31           H  
ATOM    280 HE22 GLN A  27     -35.180 -21.529   8.730  1.00 81.31           H  
ATOM    281  N   ALA A  28     -32.024 -18.454   5.985  1.00 81.42           N  
ATOM    282  CA  ALA A  28     -31.471 -17.101   5.909  1.00 81.32           C  
ATOM    283  C   ALA A  28     -30.774 -16.819   4.575  1.00 81.27           C  
ATOM    284  O   ALA A  28     -30.723 -15.670   4.132  1.00 81.33           O  
ATOM    285  CB  ALA A  28     -30.518 -16.857   7.066  1.00 81.37           C  
ATOM    286  H   ALA A  28     -31.522 -19.151   6.516  1.00 81.42           H  
ATOM    287  HA  ALA A  28     -32.311 -16.410   5.977  1.00 81.32           H  
ATOM    288  HB1 ALA A  28     -29.678 -17.548   6.997  1.00 81.37           H  
ATOM    289  HB2 ALA A  28     -31.042 -17.016   8.008  1.00 81.37           H  
ATOM    290  HB3 ALA A  28     -30.149 -15.832   7.023  1.00 81.37           H  
ATOM    291  N   GLU A  29     -30.233 -17.864   3.948  1.00 81.12           N  
ATOM    292  CA  GLU A  29     -29.642 -17.753   2.612  1.00 80.95           C  
ATOM    293  C   GLU A  29     -30.717 -17.569   1.547  1.00 80.85           C  
ATOM    294  O   GLU A  29     -30.476 -16.950   0.509  1.00 80.86           O  
ATOM    295  CB  GLU A  29     -28.811 -18.990   2.280  1.00 80.96           C  
ATOM    296  CG  GLU A  29     -27.461 -19.044   2.963  1.00 81.07           C  
ATOM    297  CD  GLU A  29     -26.560 -20.113   2.375  1.00 81.27           C  
ATOM    298  OE1 GLU A  29     -26.310 -20.076   1.150  1.00 81.34           O  
ATOM    299  OE2 GLU A  29     -26.095 -20.986   3.140  1.00 81.33           O1-
ATOM    300  H   GLU A  29     -30.231 -18.762   4.410  1.00 81.12           H  
ATOM    301  HA  GLU A  29     -28.995 -16.876   2.617  1.00 80.95           H  
ATOM    302  HB2 GLU A  29     -29.379 -19.871   2.579  1.00 80.96           H  
ATOM    303  HB3 GLU A  29     -28.648 -19.011   1.202  1.00 80.96           H  
ATOM    304  HG2 GLU A  29     -27.612 -19.256   4.021  1.00 81.07           H  
ATOM    305  HG3 GLU A  29     -26.974 -18.075   2.853  1.00 81.07           H  
ATOM    306  N   ASN A  30     -31.899 -18.119   1.812  1.00 80.74           N  
ATOM    307  CA  ASN A  30     -33.038 -18.001   0.909  1.00 80.58           C  
ATOM    308  C   ASN A  30     -34.017 -16.899   1.329  1.00 80.47           C  
ATOM    309  O   ASN A  30     -35.215 -16.962   1.032  1.00 80.47           O  
ATOM    310  CB  ASN A  30     -33.739 -19.357   0.751  1.00 80.62           C  
ATOM    311  CG  ASN A  30     -32.849 -20.408   0.093  1.00 80.55           C  
ATOM    312  OD1 ASN A  30     -32.917 -21.590   0.431  1.00 80.44           O  
ATOM    313  ND2 ASN A  30     -32.009 -19.979  -0.848  1.00 80.24           N  
ATOM    314  H   ASN A  30     -32.012 -18.638   2.671  1.00 80.74           H  
ATOM    315  HA  ASN A  30     -32.651 -17.699  -0.064  1.00 80.58           H  
ATOM    316  HB2 ASN A  30     -34.629 -19.220   0.137  1.00 80.62           H  
ATOM    317  HB3 ASN A  30     -34.031 -19.716   1.738  1.00 80.62           H  
ATOM    318 HD21 ASN A  30     -31.396 -20.633  -1.314  1.00 80.24           H  
ATOM    319 HD22 ASN A  30     -31.985 -19.000  -1.095  1.00 80.24           H  
ATOM    320  N   ALA A  31     -33.492 -15.893   2.027  1.00 80.32           N  
ATOM    321  CA  ALA A  31     -34.232 -14.668   2.309  1.00 80.14           C  
ATOM    322  C   ALA A  31     -34.256 -13.814   1.045  1.00 80.04           C  
ATOM    323  O   ALA A  31     -33.277 -13.779   0.294  1.00 79.93           O  
ATOM    324  CB  ALA A  31     -33.592 -13.908   3.455  1.00 80.11           C  
ATOM    325  H   ALA A  31     -32.547 -15.982   2.373  1.00 80.32           H  
ATOM    326  HA  ALA A  31     -35.251 -14.915   2.606  1.00 80.14           H  
ATOM    327  HB1 ALA A  31     -32.568 -13.645   3.190  1.00 80.11           H  
ATOM    328  HB2 ALA A  31     -33.587 -14.533   4.348  1.00 80.11           H  
ATOM    329  HB3 ALA A  31     -34.161 -12.999   3.651  1.00 80.11           H  
ATOM    330  N   GLU A  32     -35.375 -13.130   0.820  1.00 79.88           N  
ATOM    331  CA  GLU A  32     -35.600 -12.377  -0.413  1.00 79.80           C  
ATOM    332  C   GLU A  32     -34.525 -11.310  -0.653  1.00 79.61           C  
ATOM    333  O   GLU A  32     -34.058 -11.135  -1.783  1.00 79.62           O  
ATOM    334  CB  GLU A  32     -36.995 -11.745  -0.403  1.00 79.91           C  
ATOM    335  CG  GLU A  32     -37.834 -12.006  -1.658  1.00 80.41           C  
ATOM    336  CD  GLU A  32     -37.295 -11.317  -2.904  1.00 81.16           C  
ATOM    337  OE1 GLU A  32     -37.784 -10.214  -3.230  1.00 81.41           O  
ATOM    338  OE2 GLU A  32     -36.386 -11.877  -3.556  1.00 81.44           O1-
ATOM    339  H   GLU A  32     -36.096 -13.131   1.527  1.00 79.88           H  
ATOM    340  HA  GLU A  32     -35.533 -13.084  -1.240  1.00 79.80           H  
ATOM    341  HB2 GLU A  32     -37.539 -12.140   0.455  1.00 79.91           H  
ATOM    342  HB3 GLU A  32     -36.877 -10.667  -0.294  1.00 79.91           H  
ATOM    343  HG2 GLU A  32     -38.847 -11.647  -1.476  1.00 80.41           H  
ATOM    344  HG3 GLU A  32     -37.857 -13.080  -1.840  1.00 80.41           H  
ATOM    345  N   PHE A  33     -34.133 -10.614   0.415  1.00 79.27           N  
ATOM    346  CA  PHE A  33     -33.098  -9.581   0.351  1.00 78.93           C  
ATOM    347  C   PHE A  33     -31.740 -10.161  -0.049  1.00 78.63           C  
ATOM    348  O   PHE A  33     -31.089  -9.657  -0.969  1.00 78.56           O  
ATOM    349  CB  PHE A  33     -32.986  -8.859   1.700  1.00 79.07           C  
ATOM    350  CG  PHE A  33     -32.084  -7.651   1.678  1.00 79.35           C  
ATOM    351  CD1 PHE A  33     -30.704  -7.789   1.821  1.00 79.80           C  
ATOM    352  CD2 PHE A  33     -32.614  -6.375   1.528  1.00 79.46           C  
ATOM    353  CE1 PHE A  33     -29.864  -6.675   1.802  1.00 79.88           C  
ATOM    354  CE2 PHE A  33     -31.783  -5.256   1.511  1.00 79.80           C  
ATOM    355  CZ  PHE A  33     -30.406  -5.407   1.646  1.00 79.85           C  
ATOM    356  H   PHE A  33     -34.569 -10.808   1.305  1.00 79.27           H  
ATOM    357  HA  PHE A  33     -33.393  -8.867  -0.418  1.00 78.93           H  
ATOM    358  HB2 PHE A  33     -33.983  -8.536   2.000  1.00 79.07           H  
ATOM    359  HB3 PHE A  33     -32.596  -9.564   2.434  1.00 79.07           H  
ATOM    360  HD1 PHE A  33     -30.279  -8.773   1.948  1.00 79.80           H  
ATOM    361  HD2 PHE A  33     -33.682  -6.249   1.423  1.00 79.46           H  
ATOM    362  HE1 PHE A  33     -28.796  -6.799   1.908  1.00 79.88           H  
ATOM    363  HE2 PHE A  33     -32.208  -4.270   1.393  1.00 79.80           H  
ATOM    364  HZ  PHE A  33     -29.762  -4.540   1.629  1.00 79.85           H  
ATOM    365  N   MET A  34     -31.328 -11.219   0.650  1.00 78.23           N  
ATOM    366  CA  MET A  34     -30.019 -11.846   0.447  1.00 77.71           C  
ATOM    367  C   MET A  34     -29.963 -12.671  -0.832  1.00 77.44           C  
ATOM    368  O   MET A  34     -28.878 -12.965  -1.340  1.00 77.42           O  
ATOM    369  CB  MET A  34     -29.635 -12.716   1.648  1.00 77.66           C  
ATOM    370  CG  MET A  34     -29.611 -11.982   2.986  1.00 77.45           C  
ATOM    371  SD  MET A  34     -28.681 -10.435   2.978  1.00 76.90           S  
ATOM    372  CE  MET A  34     -26.993 -11.016   2.844  1.00 76.77           C  
ATOM    373  H   MET A  34     -31.945 -11.605   1.350  1.00 78.23           H  
ATOM    374  HA  MET A  34     -29.298 -11.034   0.349  1.00 77.71           H  
ATOM    375  HB2 MET A  34     -28.641 -13.125   1.467  1.00 77.66           H  
ATOM    376  HB3 MET A  34     -30.355 -13.531   1.721  1.00 77.66           H  
ATOM    377  HG2 MET A  34     -29.164 -12.643   3.729  1.00 77.45           H  
ATOM    378  HG3 MET A  34     -30.639 -11.759   3.270  1.00 77.45           H  
ATOM    379  HE1 MET A  34     -26.315 -10.163   2.829  1.00 76.77           H  
ATOM    380  HE2 MET A  34     -26.878 -11.588   1.924  1.00 76.77           H  
ATOM    381  HE3 MET A  34     -26.758 -11.651   3.698  1.00 76.77           H  
ATOM    382  N   ARG A  35     -31.136 -13.049  -1.337  1.00 77.10           N  
ATOM    383  CA  ARG A  35     -31.250 -13.721  -2.626  1.00 76.76           C  
ATOM    384  C   ARG A  35     -30.811 -12.740  -3.709  1.00 76.36           C  
ATOM    385  O   ARG A  35     -30.059 -13.101  -4.617  1.00 76.34           O  
ATOM    386  CB  ARG A  35     -32.689 -14.182  -2.863  1.00 76.89           C  
ATOM    387  CG  ARG A  35     -32.816 -15.576  -3.457  1.00 77.24           C  
ATOM    388  CD  ARG A  35     -34.252 -16.081  -3.341  1.00 77.95           C  
ATOM    389  NE  ARG A  35     -34.375 -17.506  -3.655  1.00 78.41           N  
ATOM    390  CZ  ARG A  35     -34.578 -17.999  -4.876  1.00 78.83           C  
ATOM    391  NH1 ARG A  35     -34.678 -17.189  -5.925  1.00 78.77           N  
ATOM    392  NH2 ARG A  35     -34.679 -19.311  -5.052  1.00 78.88           N1+
ATOM    393  H   ARG A  35     -31.976 -12.864  -0.808  1.00 77.10           H  
ATOM    394  HA  ARG A  35     -30.615 -14.607  -2.647  1.00 76.76           H  
ATOM    395  HB2 ARG A  35     -33.212 -14.171  -1.907  1.00 76.89           H  
ATOM    396  HB3 ARG A  35     -33.164 -13.477  -3.545  1.00 76.89           H  
ATOM    397  HG2 ARG A  35     -32.153 -16.255  -2.921  1.00 77.24           H  
ATOM    398  HG3 ARG A  35     -32.531 -15.545  -4.509  1.00 77.24           H  
ATOM    399  HD2 ARG A  35     -34.878 -15.516  -4.032  1.00 77.95           H  
ATOM    400  HD3 ARG A  35     -34.598 -15.917  -2.321  1.00 77.95           H  
ATOM    401  HE  ARG A  35     -34.301 -18.162  -2.891  1.00 78.41           H  
ATOM    402 HH11 ARG A  35     -34.830 -17.573  -6.847  1.00 78.77           H  
ATOM    403 HH12 ARG A  35     -34.602 -16.190  -5.800  1.00 78.77           H  
ATOM    404 HH21 ARG A  35     -34.602 -19.934  -4.261  1.00 78.88           H  
ATOM    405 HH22 ARG A  35     -34.833 -19.686  -5.977  1.00 78.88           H  
ATOM    406  N   ASN A  36     -31.270 -11.495  -3.585  1.00 75.80           N  
ATOM    407  CA  ASN A  36     -30.856 -10.416  -4.475  1.00 75.25           C  
ATOM    408  C   ASN A  36     -29.410  -9.992  -4.243  1.00 74.77           C  
ATOM    409  O   ASN A  36     -28.679  -9.729  -5.198  1.00 74.64           O  
ATOM    410  CB  ASN A  36     -31.786  -9.208  -4.330  1.00 75.32           C  
ATOM    411  CG  ASN A  36     -33.196  -9.481  -4.834  1.00 75.51           C  
ATOM    412  OD1 ASN A  36     -34.155  -8.848  -4.393  1.00 75.75           O  
ATOM    413  ND2 ASN A  36     -33.327 -10.422  -5.764  1.00 75.97           N  
ATOM    414  H   ASN A  36     -31.929 -11.291  -2.847  1.00 75.80           H  
ATOM    415  HA  ASN A  36     -30.924 -10.804  -5.491  1.00 75.25           H  
ATOM    416  HB2 ASN A  36     -31.368  -8.377  -4.899  1.00 75.32           H  
ATOM    417  HB3 ASN A  36     -31.840  -8.936  -3.276  1.00 75.32           H  
ATOM    418 HD21 ASN A  36     -34.240 -10.641  -6.136  1.00 75.97           H  
ATOM    419 HD22 ASN A  36     -32.513 -10.918  -6.099  1.00 75.97           H  
ATOM    420  N   PHE A  37     -29.006  -9.935  -2.975  1.00 74.26           N  
ATOM    421  CA  PHE A  37     -27.662  -9.490  -2.604  1.00 73.75           C  
ATOM    422  C   PHE A  37     -26.573 -10.359  -3.229  1.00 73.43           C  
ATOM    423  O   PHE A  37     -25.560  -9.839  -3.699  1.00 73.41           O  
ATOM    424  CB  PHE A  37     -27.492  -9.443  -1.080  1.00 73.73           C  
ATOM    425  CG  PHE A  37     -26.366  -8.556  -0.625  1.00 73.33           C  
ATOM    426  CD1 PHE A  37     -25.064  -9.038  -0.551  1.00 73.13           C  
ATOM    427  CD2 PHE A  37     -26.608  -7.232  -0.278  1.00 73.23           C  
ATOM    428  CE1 PHE A  37     -24.020  -8.214  -0.140  1.00 73.10           C  
ATOM    429  CE2 PHE A  37     -25.568  -6.401   0.135  1.00 73.11           C  
ATOM    430  CZ  PHE A  37     -24.273  -6.894   0.203  1.00 72.84           C  
ATOM    431  H   PHE A  37     -29.649 -10.208  -2.245  1.00 74.26           H  
ATOM    432  HA  PHE A  37     -27.549  -8.481  -3.000  1.00 73.75           H  
ATOM    433  HB2 PHE A  37     -28.419  -9.074  -0.641  1.00 73.73           H  
ATOM    434  HB3 PHE A  37     -27.299 -10.455  -0.724  1.00 73.73           H  
ATOM    435  HD1 PHE A  37     -24.860 -10.065  -0.816  1.00 73.13           H  
ATOM    436  HD2 PHE A  37     -27.614  -6.842  -0.329  1.00 73.23           H  
ATOM    437  HE1 PHE A  37     -23.014  -8.602  -0.088  1.00 73.10           H  
ATOM    438  HE2 PHE A  37     -25.770  -5.374   0.402  1.00 73.11           H  
ATOM    439  HZ  PHE A  37     -23.465  -6.252   0.522  1.00 72.84           H  
ATOM    440  N   GLN A  38     -26.793 -11.673  -3.231  1.00 73.03           N  
ATOM    441  CA  GLN A  38     -25.864 -12.634  -3.833  1.00 72.66           C  
ATOM    442  C   GLN A  38     -25.624 -12.359  -5.315  1.00 72.27           C  
ATOM    443  O   GLN A  38     -24.494 -12.450  -5.798  1.00 72.15           O  
ATOM    444  CB  GLN A  38     -26.378 -14.065  -3.643  1.00 72.77           C  
ATOM    445  CG  GLN A  38     -26.061 -14.665  -2.283  1.00 73.08           C  
ATOM    446  CD  GLN A  38     -24.568 -14.825  -2.053  1.00 73.90           C  
ATOM    447  OE1 GLN A  38     -23.834 -15.274  -2.938  1.00 74.29           O  
ATOM    448  NE2 GLN A  38     -24.109 -14.453  -0.861  1.00 73.86           N  
ATOM    449  H   GLN A  38     -27.637 -12.022  -2.799  1.00 73.03           H  
ATOM    450  HA  GLN A  38     -24.909 -12.519  -3.320  1.00 72.66           H  
ATOM    451  HB2 GLN A  38     -27.461 -14.059  -3.770  1.00 72.77           H  
ATOM    452  HB3 GLN A  38     -25.926 -14.695  -4.409  1.00 72.77           H  
ATOM    453  HG2 GLN A  38     -26.533 -15.645  -2.215  1.00 73.08           H  
ATOM    454  HG3 GLN A  38     -26.466 -14.012  -1.510  1.00 73.08           H  
ATOM    455 HE21 GLN A  38     -23.124 -14.533  -0.652  1.00 73.86           H  
ATOM    456 HE22 GLN A  38     -24.745 -14.091  -0.165  1.00 73.86           H  
ATOM    457  N   LYS A  39     -26.699 -12.013  -6.020  1.00 71.87           N  
ATOM    458  CA  LYS A  39     -26.644 -11.695  -7.444  1.00 71.42           C  
ATOM    459  C   LYS A  39     -26.239 -10.237  -7.699  1.00 70.97           C  
ATOM    460  O   LYS A  39     -26.212  -9.784  -8.846  1.00 70.97           O  
ATOM    461  CB  LYS A  39     -27.990 -12.012  -8.112  1.00 71.54           C  
ATOM    462  CG  LYS A  39     -28.290 -13.506  -8.258  1.00 71.77           C  
ATOM    463  CD  LYS A  39     -29.500 -13.743  -9.154  1.00 72.19           C  
ATOM    464  CE  LYS A  39     -29.526 -15.172  -9.690  1.00 72.43           C  
ATOM    465  NZ  LYS A  39     -30.487 -15.347 -10.823  1.00 72.12           N1+
ATOM    466  H   LYS A  39     -27.592 -11.969  -5.549  1.00 71.87           H  
ATOM    467  HA  LYS A  39     -25.870 -12.321  -7.889  1.00 71.42           H  
ATOM    468  HB2 LYS A  39     -28.782 -11.563  -7.512  1.00 71.54           H  
ATOM    469  HB3 LYS A  39     -27.990 -11.566  -9.107  1.00 71.54           H  
ATOM    470  HG2 LYS A  39     -27.423 -14.001  -8.694  1.00 71.77           H  
ATOM    471  HG3 LYS A  39     -28.490 -13.926  -7.272  1.00 71.77           H  
ATOM    472  HD2 LYS A  39     -29.460 -13.050  -9.994  1.00 72.19           H  
ATOM    473  HD3 LYS A  39     -30.408 -13.564  -8.578  1.00 72.19           H  
ATOM    474  HE2 LYS A  39     -29.815 -15.843  -8.881  1.00 72.43           H  
ATOM    475  HE3 LYS A  39     -28.526 -15.432 -10.038  1.00 72.43           H  
ATOM    476  HZ1 LYS A  39     -31.419 -15.109 -10.514  1.00 72.12           H  
ATOM    477  HZ2 LYS A  39     -30.470 -16.308 -11.133  1.00 72.12           H  
ATOM    478  HZ3 LYS A  39     -30.221 -14.742 -11.587  1.00 72.12           H  
ATOM    479  N   GLY A  40     -25.927  -9.513  -6.625  1.00 70.43           N  
ATOM    480  CA  GLY A  40     -25.471  -8.125  -6.709  1.00 69.64           C  
ATOM    481  C   GLY A  40     -26.553  -7.116  -7.047  1.00 69.08           C  
ATOM    482  O   GLY A  40     -26.262  -6.042  -7.573  1.00 69.10           O  
ATOM    483  H   GLY A  40     -26.009  -9.941  -5.714  1.00 70.43           H  
ATOM    484  HA2 GLY A  40     -25.042  -7.851  -5.745  1.00 69.64           H  
ATOM    485  HA3 GLY A  40     -24.702  -8.067  -7.479  1.00 69.64           H  
ATOM    486  N   GLN A  41     -27.803  -7.459  -6.739  1.00 68.49           N  
ATOM    487  CA  GLN A  41     -28.948  -6.592  -7.028  1.00 67.84           C  
ATOM    488  C   GLN A  41     -29.318  -5.738  -5.810  1.00 67.20           C  
ATOM    489  O   GLN A  41     -30.451  -5.790  -5.318  1.00 67.13           O  
ATOM    490  CB  GLN A  41     -30.151  -7.420  -7.507  1.00 67.90           C  
ATOM    491  CG  GLN A  41     -30.003  -8.003  -8.917  1.00 68.30           C  
ATOM    492  CD  GLN A  41     -31.108  -8.993  -9.282  1.00 68.94           C  
ATOM    493  OE1 GLN A  41     -30.854 -10.007  -9.936  1.00 69.04           O  
ATOM    494  NE2 GLN A  41     -32.337  -8.701  -8.862  1.00 69.22           N  
ATOM    495  H   GLN A  41     -27.967  -8.349  -6.290  1.00 68.49           H  
ATOM    496  HA  GLN A  41     -28.661  -5.914  -7.832  1.00 67.84           H  
ATOM    497  HB2 GLN A  41     -30.294  -8.246  -6.811  1.00 67.90           H  
ATOM    498  HB3 GLN A  41     -31.032  -6.778  -7.495  1.00 67.90           H  
ATOM    499  HG2 GLN A  41     -29.044  -8.517  -8.980  1.00 68.30           H  
ATOM    500  HG3 GLN A  41     -30.023  -7.182  -9.634  1.00 68.30           H  
ATOM    501 HE21 GLN A  41     -33.105  -9.321  -9.077  1.00 69.22           H  
ATOM    502 HE22 GLN A  41     -32.502  -7.859  -8.328  1.00 69.22           H  
ATOM    503  N   VAL A  42     -28.350  -4.953  -5.336  1.00 66.26           N  
ATOM    504  CA  VAL A  42     -28.538  -4.100  -4.162  1.00 65.30           C  
ATOM    505  C   VAL A  42     -28.513  -2.609  -4.526  1.00 64.61           C  
ATOM    506  O   VAL A  42     -27.815  -2.193  -5.455  1.00 64.65           O  
ATOM    507  CB  VAL A  42     -27.501  -4.435  -3.042  1.00 65.39           C  
ATOM    508  CG1 VAL A  42     -26.112  -3.885  -3.372  1.00 65.24           C  
ATOM    509  CG2 VAL A  42     -27.981  -3.936  -1.679  1.00 65.34           C  
ATOM    510  H   VAL A  42     -27.455  -4.947  -5.804  1.00 66.26           H  
ATOM    511  HA  VAL A  42     -29.531  -4.314  -3.766  1.00 65.30           H  
ATOM    512  HB  VAL A  42     -27.417  -5.521  -2.993  1.00 65.39           H  
ATOM    513 HG11 VAL A  42     -26.156  -2.797  -3.430  1.00 65.24           H  
ATOM    514 HG12 VAL A  42     -25.780  -4.287  -4.329  1.00 65.24           H  
ATOM    515 HG13 VAL A  42     -25.410  -4.179  -2.592  1.00 65.24           H  
ATOM    516 HG21 VAL A  42     -28.074  -2.850  -1.702  1.00 65.34           H  
ATOM    517 HG22 VAL A  42     -27.261  -4.223  -0.913  1.00 65.34           H  
ATOM    518 HG23 VAL A  42     -28.951  -4.379  -1.451  1.00 65.34           H  
ATOM    519  N   THR A  43     -29.297  -1.818  -3.801  1.00 63.60           N  
ATOM    520  CA  THR A  43     -29.309  -0.367  -3.969  1.00 62.60           C  
ATOM    521  C   THR A  43     -28.620   0.327  -2.798  1.00 61.83           C  
ATOM    522  O   THR A  43     -28.263  -0.312  -1.806  1.00 61.69           O  
ATOM    523  CB  THR A  43     -30.748   0.186  -4.106  1.00 62.68           C  
ATOM    524  OG1 THR A  43     -31.589  -0.385  -3.093  1.00 62.61           O  
ATOM    525  CG2 THR A  43     -31.317  -0.131  -5.476  1.00 62.63           C  
ATOM    526  H   THR A  43     -29.905  -2.234  -3.110  1.00 63.60           H  
ATOM    527  HA  THR A  43     -28.764  -0.157  -4.889  1.00 62.60           H  
ATOM    528  HB  THR A  43     -30.713   1.269  -3.984  1.00 62.68           H  
ATOM    529 HG21 THR A  43     -31.358  -1.212  -5.611  1.00 62.63           H  
ATOM    530 HG22 THR A  43     -30.680   0.308  -6.244  1.00 62.63           H  
ATOM    531 HG23 THR A  43     -32.322   0.283  -5.557  1.00 62.63           H  
ATOM    532  HG1 THR A  43     -31.600  -1.336  -3.227  1.00 62.61           H  
ATOM    533  N   ARG A  44     -28.430   1.636  -2.925  1.00 60.91           N  
ATOM    534  CA  ARG A  44     -27.917   2.449  -1.831  1.00 60.01           C  
ATOM    535  C   ARG A  44     -28.900   2.484  -0.662  1.00 59.34           C  
ATOM    536  O   ARG A  44     -28.494   2.306   0.486  1.00 59.38           O  
ATOM    537  CB  ARG A  44     -27.576   3.861  -2.314  1.00 60.08           C  
ATOM    538  CG  ARG A  44     -26.185   3.971  -2.918  1.00 59.98           C  
ATOM    539  CD  ARG A  44     -26.087   5.100  -3.927  1.00 59.78           C  
ATOM    540  NE  ARG A  44     -24.881   4.976  -4.741  1.00 59.32           N  
ATOM    541  CZ  ARG A  44     -23.824   5.778  -4.657  1.00 59.43           C  
ATOM    542  NH1 ARG A  44     -23.813   6.792  -3.802  1.00 59.42           N  
ATOM    543  NH2 ARG A  44     -22.777   5.569  -5.444  1.00 59.39           N1+
ATOM    544  H   ARG A  44     -28.648   2.080  -3.806  1.00 60.91           H  
ATOM    545  HA  ARG A  44     -26.997   1.988  -1.472  1.00 60.01           H  
ATOM    546  HB2 ARG A  44     -28.305   4.154  -3.069  1.00 60.08           H  
ATOM    547  HB3 ARG A  44     -27.639   4.542  -1.465  1.00 60.08           H  
ATOM    548  HG2 ARG A  44     -25.943   3.032  -3.417  1.00 59.98           H  
ATOM    549  HG3 ARG A  44     -25.468   4.152  -2.117  1.00 59.98           H  
ATOM    550  HD2 ARG A  44     -26.061   6.051  -3.395  1.00 59.78           H  
ATOM    551  HD3 ARG A  44     -26.960   5.072  -4.578  1.00 59.78           H  
ATOM    552  HE  ARG A  44     -24.847   4.226  -5.417  1.00 59.32           H  
ATOM    553 HH11 ARG A  44     -23.009   7.402  -3.752  1.00 59.42           H  
ATOM    554 HH12 ARG A  44     -24.608   6.954  -3.201  1.00 59.42           H  
ATOM    555 HH21 ARG A  44     -22.785   4.804  -6.103  1.00 59.39           H  
ATOM    556 HH22 ARG A  44     -21.971   6.175  -5.384  1.00 59.39           H  
ATOM    557  N   ASP A  45     -30.183   2.690  -0.964  1.00 58.40           N  
ATOM    558  CA  ASP A  45     -31.252   2.670   0.044  1.00 57.55           C  
ATOM    559  C   ASP A  45     -31.220   1.396   0.887  1.00 56.72           C  
ATOM    560  O   ASP A  45     -31.276   1.459   2.117  1.00 56.54           O  
ATOM    561  CB  ASP A  45     -32.632   2.806  -0.617  1.00 57.71           C  
ATOM    562  CG  ASP A  45     -33.030   4.251  -0.873  1.00 57.91           C  
ATOM    563  OD1 ASP A  45     -32.141   5.105  -1.083  1.00 58.27           O  
ATOM    564  OD2 ASP A  45     -34.249   4.528  -0.874  1.00 58.37           O1-
ATOM    565  H   ASP A  45     -30.430   2.867  -1.927  1.00 58.40           H  
ATOM    566  HA  ASP A  45     -31.077   3.522   0.701  1.00 57.55           H  
ATOM    567  HB2 ASP A  45     -33.376   2.352   0.037  1.00 57.71           H  
ATOM    568  HB3 ASP A  45     -32.614   2.277  -1.570  1.00 57.71           H  
ATOM    569  N   GLY A  46     -31.127   0.252   0.209  1.00 55.75           N  
ATOM    570  CA  GLY A  46     -31.086  -1.055   0.858  1.00 54.65           C  
ATOM    571  C   GLY A  46     -29.888  -1.232   1.763  1.00 53.84           C  
ATOM    572  O   GLY A  46     -30.018  -1.703   2.890  1.00 53.88           O  
ATOM    573  H   GLY A  46     -31.083   0.291  -0.799  1.00 55.75           H  
ATOM    574  HA2 GLY A  46     -31.991  -1.175   1.454  1.00 54.65           H  
ATOM    575  HA3 GLY A  46     -31.054  -1.824   0.086  1.00 54.65           H  
ATOM    576  N   PHE A  47     -28.722  -0.840   1.261  1.00 53.04           N  
ATOM    577  CA  PHE A  47     -27.481  -0.908   2.021  1.00 52.10           C  
ATOM    578  C   PHE A  47     -27.527  -0.016   3.260  1.00 51.54           C  
ATOM    579  O   PHE A  47     -27.106  -0.435   4.336  1.00 51.52           O  
ATOM    580  CB  PHE A  47     -26.293  -0.531   1.133  1.00 52.05           C  
ATOM    581  CG  PHE A  47     -24.968  -0.970   1.679  1.00 51.70           C  
ATOM    582  CD1 PHE A  47     -24.527  -2.278   1.502  1.00 51.68           C  
ATOM    583  CD2 PHE A  47     -24.157  -0.080   2.372  1.00 51.47           C  
ATOM    584  CE1 PHE A  47     -23.298  -2.690   2.005  1.00 51.72           C  
ATOM    585  CE2 PHE A  47     -22.926  -0.482   2.878  1.00 51.58           C  
ATOM    586  CZ  PHE A  47     -22.497  -1.790   2.695  1.00 51.58           C  
ATOM    587  H   PHE A  47     -28.695  -0.481   0.317  1.00 53.04           H  
ATOM    588  HA  PHE A  47     -27.357  -1.936   2.362  1.00 52.10           H  
ATOM    589  HB2 PHE A  47     -26.433  -0.994   0.156  1.00 52.05           H  
ATOM    590  HB3 PHE A  47     -26.277   0.553   1.022  1.00 52.05           H  
ATOM    591  HD1 PHE A  47     -25.147  -2.982   0.967  1.00 51.68           H  
ATOM    592  HD2 PHE A  47     -24.487   0.938   2.520  1.00 51.47           H  
ATOM    593  HE1 PHE A  47     -22.967  -3.708   1.859  1.00 51.72           H  
ATOM    594  HE2 PHE A  47     -22.305   0.222   3.412  1.00 51.58           H  
ATOM    595  HZ  PHE A  47     -21.542  -2.107   3.089  1.00 51.58           H  
ATOM    596  N   LYS A  48     -28.041   1.205   3.102  1.00 50.80           N  
ATOM    597  CA  LYS A  48     -28.186   2.147   4.215  1.00 50.16           C  
ATOM    598  C   LYS A  48     -29.008   1.538   5.350  1.00 49.70           C  
ATOM    599  O   LYS A  48     -28.662   1.684   6.523  1.00 49.58           O  
ATOM    600  CB  LYS A  48     -28.836   3.449   3.744  1.00 50.23           C  
ATOM    601  CG  LYS A  48     -27.926   4.385   2.961  1.00 50.65           C  
ATOM    602  CD  LYS A  48     -28.596   5.743   2.734  1.00 51.20           C  
ATOM    603  CE  LYS A  48     -27.767   6.629   1.805  1.00 51.84           C  
ATOM    604  NZ  LYS A  48     -28.265   8.042   1.751  1.00 51.89           N1+
ATOM    605  H   LYS A  48     -28.341   1.491   2.181  1.00 50.80           H  
ATOM    606  HA  LYS A  48     -27.187   2.367   4.591  1.00 50.16           H  
ATOM    607  HB2 LYS A  48     -29.682   3.192   3.107  1.00 50.23           H  
ATOM    608  HB3 LYS A  48     -29.193   3.984   4.624  1.00 50.23           H  
ATOM    609  HG2 LYS A  48     -27.002   4.533   3.520  1.00 50.65           H  
ATOM    610  HG3 LYS A  48     -27.698   3.934   1.995  1.00 50.65           H  
ATOM    611  HD2 LYS A  48     -28.711   6.246   3.694  1.00 51.20           H  
ATOM    612  HD3 LYS A  48     -29.578   5.583   2.288  1.00 51.20           H  
ATOM    613  HE2 LYS A  48     -27.803   6.209   0.800  1.00 51.84           H  
ATOM    614  HE3 LYS A  48     -26.736   6.637   2.159  1.00 51.84           H  
ATOM    615  HZ1 LYS A  48     -29.220   8.050   1.424  1.00 51.89           H  
ATOM    616  HZ2 LYS A  48     -27.688   8.578   1.119  1.00 51.89           H  
ATOM    617  HZ3 LYS A  48     -28.222   8.450   2.674  1.00 51.89           H  
ATOM    618  N   LEU A  49     -30.091   0.850   4.984  1.00 49.10           N  
ATOM    619  CA  LEU A  49     -30.948   0.144   5.934  1.00 48.44           C  
ATOM    620  C   LEU A  49     -30.203  -0.958   6.685  1.00 48.08           C  
ATOM    621  O   LEU A  49     -30.372  -1.112   7.896  1.00 48.11           O  
ATOM    622  CB  LEU A  49     -32.162  -0.455   5.218  1.00 48.41           C  
ATOM    623  CG  LEU A  49     -33.411   0.412   5.055  1.00 48.08           C  
ATOM    624  CD1 LEU A  49     -34.421  -0.288   4.161  1.00 47.11           C  
ATOM    625  CD2 LEU A  49     -34.026   0.739   6.413  1.00 47.98           C  
ATOM    626  H   LEU A  49     -30.330   0.816   4.003  1.00 49.10           H  
ATOM    627  HA  LEU A  49     -31.277   0.881   6.667  1.00 48.44           H  
ATOM    628  HB2 LEU A  49     -31.837  -0.743   4.218  1.00 48.41           H  
ATOM    629  HB3 LEU A  49     -32.458  -1.345   5.774  1.00 48.41           H  
ATOM    630  HG  LEU A  49     -33.121   1.351   4.584  1.00 48.08           H  
ATOM    631 HD11 LEU A  49     -34.721  -1.230   4.620  1.00 47.11           H  
ATOM    632 HD12 LEU A  49     -33.970  -0.484   3.188  1.00 47.11           H  
ATOM    633 HD13 LEU A  49     -35.297   0.349   4.034  1.00 47.11           H  
ATOM    634 HD21 LEU A  49     -34.326  -0.185   6.908  1.00 47.98           H  
ATOM    635 HD22 LEU A  49     -34.899   1.376   6.272  1.00 47.98           H  
ATOM    636 HD23 LEU A  49     -33.292   1.259   7.028  1.00 47.98           H  
ATOM    637  N   VAL A  50     -29.396  -1.724   5.953  1.00 47.49           N  
ATOM    638  CA  VAL A  50     -28.548  -2.762   6.535  1.00 46.87           C  
ATOM    639  C   VAL A  50     -27.581  -2.122   7.530  1.00 46.58           C  
ATOM    640  O   VAL A  50     -27.503  -2.526   8.692  1.00 46.50           O  
ATOM    641  CB  VAL A  50     -27.775  -3.543   5.430  1.00 46.74           C  
ATOM    642  CG1 VAL A  50     -26.626  -4.339   6.014  1.00 46.58           C  
ATOM    643  CG2 VAL A  50     -28.715  -4.462   4.672  1.00 46.64           C  
ATOM    644  H   VAL A  50     -29.369  -1.581   4.953  1.00 47.49           H  
ATOM    645  HA  VAL A  50     -29.177  -3.482   7.058  1.00 46.87           H  
ATOM    646  HB  VAL A  50     -27.360  -2.810   4.738  1.00 46.74           H  
ATOM    647 HG11 VAL A  50     -27.015  -5.081   6.711  1.00 46.58           H  
ATOM    648 HG12 VAL A  50     -25.948  -3.666   6.540  1.00 46.58           H  
ATOM    649 HG13 VAL A  50     -26.088  -4.843   5.211  1.00 46.58           H  
ATOM    650 HG21 VAL A  50     -29.135  -5.198   5.358  1.00 46.64           H  
ATOM    651 HG22 VAL A  50     -28.165  -4.973   3.882  1.00 46.64           H  
ATOM    652 HG23 VAL A  50     -29.521  -3.875   4.232  1.00 46.64           H  
ATOM    653  N   MET A  51     -26.880  -1.096   7.057  1.00 46.22           N  
ATOM    654  CA  MET A  51     -25.880  -0.382   7.834  1.00 45.76           C  
ATOM    655  C   MET A  51     -26.477   0.209   9.106  1.00 45.18           C  
ATOM    656  O   MET A  51     -25.840   0.196  10.159  1.00 45.10           O  
ATOM    657  CB  MET A  51     -25.261   0.724   6.974  1.00 46.00           C  
ATOM    658  CG  MET A  51     -23.748   0.726   6.967  1.00 46.66           C  
ATOM    659  SD  MET A  51     -23.115  -0.869   6.424  1.00 48.43           S  
ATOM    660  CE  MET A  51     -21.346  -0.567   6.476  1.00 48.14           C  
ATOM    661  H   MET A  51     -27.051  -0.797   6.108  1.00 46.22           H  
ATOM    662  HA  MET A  51     -25.107  -1.090   8.133  1.00 45.76           H  
ATOM    663  HB2 MET A  51     -25.603   1.686   7.355  1.00 46.00           H  
ATOM    664  HB3 MET A  51     -25.608   0.595   5.949  1.00 46.00           H  
ATOM    665  HG2 MET A  51     -23.385   0.931   7.974  1.00 46.66           H  
ATOM    666  HG3 MET A  51     -23.394   1.502   6.288  1.00 46.66           H  
ATOM    667  HE1 MET A  51     -20.815  -1.466   6.165  1.00 48.14           H  
ATOM    668  HE2 MET A  51     -21.052  -0.304   7.492  1.00 48.14           H  
ATOM    669  HE3 MET A  51     -21.097   0.253   5.802  1.00 48.14           H  
ATOM    670  N   ALA A  52     -27.700   0.722   8.998  1.00 44.55           N  
ATOM    671  CA  ALA A  52     -28.404   1.293  10.142  1.00 44.01           C  
ATOM    672  C   ALA A  52     -28.871   0.203  11.102  1.00 43.58           C  
ATOM    673  O   ALA A  52     -28.851   0.397  12.319  1.00 43.49           O  
ATOM    674  CB  ALA A  52     -29.581   2.137   9.676  1.00 44.09           C  
ATOM    675  H   ALA A  52     -28.155   0.716   8.096  1.00 44.55           H  
ATOM    676  HA  ALA A  52     -27.707   1.936  10.680  1.00 44.01           H  
ATOM    677  HB1 ALA A  52     -30.288   1.508   9.136  1.00 44.09           H  
ATOM    678  HB2 ALA A  52     -29.223   2.928   9.018  1.00 44.09           H  
ATOM    679  HB3 ALA A  52     -30.076   2.580  10.541  1.00 44.09           H  
ATOM    680  N   SER A  53     -29.287  -0.936  10.545  1.00 43.01           N  
ATOM    681  CA  SER A  53     -29.695  -2.097  11.332  1.00 42.55           C  
ATOM    682  C   SER A  53     -28.525  -2.623  12.155  1.00 42.13           C  
ATOM    683  O   SER A  53     -28.648  -2.833  13.364  1.00 42.08           O  
ATOM    684  CB  SER A  53     -30.229  -3.208  10.425  1.00 42.66           C  
ATOM    685  OG  SER A  53     -31.402  -2.804   9.746  1.00 42.90           O  
ATOM    686  H   SER A  53     -29.321  -0.998   9.537  1.00 43.01           H  
ATOM    687  HA  SER A  53     -30.491  -1.782  12.007  1.00 42.55           H  
ATOM    688  HB2 SER A  53     -30.456  -4.084  11.033  1.00 42.66           H  
ATOM    689  HB3 SER A  53     -29.465  -3.464   9.691  1.00 42.66           H  
ATOM    690  HG  SER A  53     -32.060  -2.584  10.409  1.00 42.90           H  
ATOM    691  N   LEU A  54     -27.390  -2.820  11.487  1.00 41.54           N  
ATOM    692  CA  LEU A  54     -26.172  -3.282  12.138  1.00 41.00           C  
ATOM    693  C   LEU A  54     -25.735  -2.342  13.253  1.00 40.71           C  
ATOM    694  O   LEU A  54     -25.194  -2.792  14.258  1.00 40.76           O  
ATOM    695  CB  LEU A  54     -25.046  -3.456  11.121  1.00 40.98           C  
ATOM    696  CG  LEU A  54     -25.137  -4.638  10.153  1.00 41.06           C  
ATOM    697  CD1 LEU A  54     -24.227  -4.407   8.953  1.00 41.10           C  
ATOM    698  CD2 LEU A  54     -24.806  -5.961  10.843  1.00 41.02           C  
ATOM    699  H   LEU A  54     -27.373  -2.643  10.493  1.00 41.54           H  
ATOM    700  HA  LEU A  54     -26.394  -4.250  12.587  1.00 41.00           H  
ATOM    701  HB2 LEU A  54     -25.006  -2.547  10.521  1.00 40.98           H  
ATOM    702  HB3 LEU A  54     -24.116  -3.564  11.680  1.00 40.98           H  
ATOM    703  HG  LEU A  54     -26.167  -4.707   9.803  1.00 41.06           H  
ATOM    704 HD11 LEU A  54     -23.193  -4.336   9.290  1.00 41.10           H  
ATOM    705 HD12 LEU A  54     -24.511  -3.480   8.455  1.00 41.10           H  
ATOM    706 HD13 LEU A  54     -24.326  -5.239   8.256  1.00 41.10           H  
ATOM    707 HD21 LEU A  54     -23.780  -5.933  11.209  1.00 41.02           H  
ATOM    708 HD22 LEU A  54     -24.916  -6.779  10.131  1.00 41.02           H  
ATOM    709 HD23 LEU A  54     -25.486  -6.114  11.681  1.00 41.02           H  
ATOM    710  N   TYR A  55     -25.982  -1.046  13.080  1.00 40.26           N  
ATOM    711  CA  TYR A  55     -25.677  -0.067  14.120  1.00 39.96           C  
ATOM    712  C   TYR A  55     -26.489  -0.294  15.387  1.00 39.75           C  
ATOM    713  O   TYR A  55     -25.924  -0.405  16.467  1.00 39.70           O  
ATOM    714  CB  TYR A  55     -25.890   1.367  13.630  1.00 39.94           C  
ATOM    715  CG  TYR A  55     -25.729   2.400  14.728  1.00 39.68           C  
ATOM    716  CD1 TYR A  55     -24.473   2.684  15.260  1.00 39.89           C  
ATOM    717  CD2 TYR A  55     -26.831   3.087  15.239  1.00 39.54           C  
ATOM    718  CE1 TYR A  55     -24.314   3.624  16.270  1.00 40.21           C  
ATOM    719  CE2 TYR A  55     -26.681   4.031  16.253  1.00 39.99           C  
ATOM    720  CZ  TYR A  55     -25.417   4.292  16.765  1.00 40.27           C  
ATOM    721  OH  TYR A  55     -25.243   5.224  17.765  1.00 40.91           O  
ATOM    722  H   TYR A  55     -26.389  -0.732  12.211  1.00 40.26           H  
ATOM    723  HA  TYR A  55     -24.623  -0.208  14.359  1.00 39.96           H  
ATOM    724  HB2 TYR A  55     -25.163   1.578  12.846  1.00 39.94           H  
ATOM    725  HB3 TYR A  55     -26.898   1.448  13.222  1.00 39.94           H  
ATOM    726  HD1 TYR A  55     -23.607   2.163  14.880  1.00 39.89           H  
ATOM    727  HD2 TYR A  55     -27.815   2.884  14.843  1.00 39.54           H  
ATOM    728  HE1 TYR A  55     -23.331   3.832  16.667  1.00 40.21           H  
ATOM    729  HE2 TYR A  55     -27.542   4.556  16.638  1.00 39.99           H  
ATOM    730  HH  TYR A  55     -26.047   5.657  18.061  1.00 40.91           H  
ATOM    731  N   HIS A  56     -27.808  -0.357  15.245  1.00 39.59           N  
ATOM    732  CA  HIS A  56     -28.703  -0.508  16.391  1.00 39.59           C  
ATOM    733  C   HIS A  56     -28.481  -1.813  17.146  1.00 39.52           C  
ATOM    734  O   HIS A  56     -28.645  -1.858  18.365  1.00 39.29           O  
ATOM    735  CB  HIS A  56     -30.168  -0.387  15.956  1.00 39.57           C  
ATOM    736  CG  HIS A  56     -30.581   1.010  15.619  1.00 39.72           C  
ATOM    737  ND1 HIS A  56     -30.854   1.416  14.329  1.00 39.84           N  
ATOM    738  CD2 HIS A  56     -30.756   2.102  16.401  1.00 39.67           C  
ATOM    739  CE1 HIS A  56     -31.184   2.695  14.333  1.00 39.95           C  
ATOM    740  NE2 HIS A  56     -31.132   3.135  15.578  1.00 40.07           N  
ATOM    741  H   HIS A  56     -28.204  -0.299  14.318  1.00 39.59           H  
ATOM    742  HA  HIS A  56     -28.465   0.303  17.079  1.00 39.59           H  
ATOM    743  HB2 HIS A  56     -30.799  -0.746  16.769  1.00 39.57           H  
ATOM    744  HB3 HIS A  56     -30.319  -1.012  15.076  1.00 39.57           H  
ATOM    745  HD2 HIS A  56     -30.624   2.151  17.472  1.00 39.67           H  
ATOM    746  HE2 HIS A  56     -31.336   4.078  15.876  1.00 40.07           H  
ATOM    747  HE1 HIS A  56     -31.451   3.281  13.466  1.00 39.95           H  
ATOM    748  N   ILE A  57     -28.101  -2.859  16.411  1.00 39.63           N  
ATOM    749  CA  ILE A  57     -27.911  -4.195  16.972  1.00 39.85           C  
ATOM    750  C   ILE A  57     -26.602  -4.291  17.749  1.00 39.87           C  
ATOM    751  O   ILE A  57     -26.585  -4.777  18.879  1.00 39.89           O  
ATOM    752  CB  ILE A  57     -27.954  -5.287  15.874  1.00 40.02           C  
ATOM    753  CG1 ILE A  57     -29.350  -5.370  15.251  1.00 40.25           C  
ATOM    754  CG2 ILE A  57     -27.555  -6.649  16.440  1.00 39.86           C  
ATOM    755  CD1 ILE A  57     -29.357  -5.972  13.852  1.00 40.96           C  
ATOM    756  H   ILE A  57     -27.937  -2.722  15.424  1.00 39.63           H  
ATOM    757  HA  ILE A  57     -28.738  -4.368  17.661  1.00 39.85           H  
ATOM    758  HB  ILE A  57     -27.237  -5.010  15.101  1.00 40.02           H  
ATOM    759 HG12 ILE A  57     -29.979  -5.985  15.894  1.00 40.25           H  
ATOM    760 HG13 ILE A  57     -29.763  -4.363  15.195  1.00 40.25           H  
ATOM    761 HG21 ILE A  57     -28.262  -6.941  17.216  1.00 39.86           H  
ATOM    762 HG22 ILE A  57     -26.554  -6.586  16.866  1.00 39.86           H  
ATOM    763 HG23 ILE A  57     -27.564  -7.391  15.642  1.00 39.86           H  
ATOM    764 HD11 ILE A  57     -28.946  -6.981  13.889  1.00 40.96           H  
ATOM    765 HD12 ILE A  57     -28.750  -5.356  13.189  1.00 40.96           H  
ATOM    766 HD13 ILE A  57     -30.380  -6.009  13.478  1.00 40.96           H  
ATOM    767  N   TYR A  58     -25.516  -3.827  17.133  1.00 39.97           N  
ATOM    768  CA  TYR A  58     -24.197  -3.833  17.760  1.00 39.94           C  
ATOM    769  C   TYR A  58     -24.092  -2.872  18.932  1.00 39.97           C  
ATOM    770  O   TYR A  58     -23.341  -3.130  19.866  1.00 40.14           O  
ATOM    771  CB  TYR A  58     -23.106  -3.515  16.742  1.00 40.00           C  
ATOM    772  CG  TYR A  58     -22.618  -4.709  15.957  1.00 40.29           C  
ATOM    773  CD1 TYR A  58     -21.769  -5.649  16.539  1.00 40.84           C  
ATOM    774  CD2 TYR A  58     -22.989  -4.893  14.628  1.00 40.29           C  
ATOM    775  CE1 TYR A  58     -21.314  -6.745  15.822  1.00 40.95           C  
ATOM    776  CE2 TYR A  58     -22.532  -5.982  13.902  1.00 40.59           C  
ATOM    777  CZ  TYR A  58     -21.698  -6.901  14.505  1.00 40.93           C  
ATOM    778  OH  TYR A  58     -21.241  -7.981  13.793  1.00 42.03           O  
ATOM    779  H   TYR A  58     -25.608  -3.457  16.198  1.00 39.97           H  
ATOM    780  HA  TYR A  58     -24.055  -4.842  18.148  1.00 39.94           H  
ATOM    781  HB2 TYR A  58     -23.500  -2.782  16.038  1.00 40.00           H  
ATOM    782  HB3 TYR A  58     -22.257  -3.087  17.275  1.00 40.00           H  
ATOM    783  HD1 TYR A  58     -21.460  -5.521  17.566  1.00 40.84           H  
ATOM    784  HD2 TYR A  58     -23.643  -4.176  14.155  1.00 40.29           H  
ATOM    785  HE1 TYR A  58     -20.665  -7.470  16.290  1.00 40.95           H  
ATOM    786  HE2 TYR A  58     -22.827  -6.110  12.871  1.00 40.59           H  
ATOM    787  HH  TYR A  58     -21.546  -8.026  12.884  1.00 42.03           H  
ATOM    788  N   VAL A  59     -24.828  -1.765  18.883  1.00 40.04           N  
ATOM    789  CA  VAL A  59     -24.882  -0.841  20.015  1.00 40.19           C  
ATOM    790  C   VAL A  59     -25.454  -1.576  21.220  1.00 40.52           C  
ATOM    791  O   VAL A  59     -24.892  -1.511  22.311  1.00 40.55           O  
ATOM    792  CB  VAL A  59     -25.696   0.447  19.698  1.00 40.10           C  
ATOM    793  CG1 VAL A  59     -26.106   1.183  20.971  1.00 39.91           C  
ATOM    794  CG2 VAL A  59     -24.889   1.372  18.817  1.00 40.03           C  
ATOM    795  H   VAL A  59     -25.359  -1.559  18.049  1.00 40.04           H  
ATOM    796  HA  VAL A  59     -23.869  -0.504  20.234  1.00 40.19           H  
ATOM    797  HB  VAL A  59     -26.602   0.140  19.176  1.00 40.10           H  
ATOM    798 HG11 VAL A  59     -25.214   1.500  21.511  1.00 39.91           H  
ATOM    799 HG12 VAL A  59     -26.695   0.517  21.602  1.00 39.91           H  
ATOM    800 HG13 VAL A  59     -26.702   2.057  20.709  1.00 39.91           H  
ATOM    801 HG21 VAL A  59     -23.984   1.676  19.343  1.00 40.03           H  
ATOM    802 HG22 VAL A  59     -25.483   2.254  18.576  1.00 40.03           H  
ATOM    803 HG23 VAL A  59     -24.618   0.853  17.897  1.00 40.03           H  
ATOM    804  N   ALA A  60     -26.553  -2.296  21.003  1.00 40.94           N  
ATOM    805  CA  ALA A  60     -27.190  -3.072  22.060  1.00 41.32           C  
ATOM    806  C   ALA A  60     -26.338  -4.268  22.481  1.00 41.73           C  
ATOM    807  O   ALA A  60     -26.180  -4.518  23.678  1.00 42.01           O  
ATOM    808  CB  ALA A  60     -28.576  -3.520  21.633  1.00 41.21           C  
ATOM    809  H   ALA A  60     -26.958  -2.305  20.078  1.00 40.94           H  
ATOM    810  HA  ALA A  60     -27.287  -2.422  22.930  1.00 41.32           H  
ATOM    811  HB1 ALA A  60     -28.495  -4.171  20.763  1.00 41.21           H  
ATOM    812  HB2 ALA A  60     -29.178  -2.647  21.379  1.00 41.21           H  
ATOM    813  HB3 ALA A  60     -29.050  -4.063  22.451  1.00 41.21           H  
ATOM    814  N   LEU A  61     -25.788  -4.994  21.509  1.00 42.05           N  
ATOM    815  CA  LEU A  61     -24.951  -6.158  21.796  1.00 42.66           C  
ATOM    816  C   LEU A  61     -23.726  -5.787  22.642  1.00 43.46           C  
ATOM    817  O   LEU A  61     -23.441  -6.435  23.654  1.00 43.44           O  
ATOM    818  CB  LEU A  61     -24.529  -6.863  20.500  1.00 42.39           C  
ATOM    819  CG  LEU A  61     -23.598  -8.083  20.574  1.00 42.09           C  
ATOM    820  CD1 LEU A  61     -24.197  -9.229  21.384  1.00 41.56           C  
ATOM    821  CD2 LEU A  61     -23.223  -8.560  19.182  1.00 41.27           C  
ATOM    822  H   LEU A  61     -25.954  -4.733  20.547  1.00 42.05           H  
ATOM    823  HA  LEU A  61     -25.552  -6.852  22.383  1.00 42.66           H  
ATOM    824  HB2 LEU A  61     -25.443  -7.191  20.005  1.00 42.39           H  
ATOM    825  HB3 LEU A  61     -24.028  -6.118  19.882  1.00 42.39           H  
ATOM    826  HG  LEU A  61     -22.697  -7.758  21.094  1.00 42.09           H  
ATOM    827 HD11 LEU A  61     -25.104  -9.584  20.895  1.00 41.56           H  
ATOM    828 HD12 LEU A  61     -24.439  -8.877  22.387  1.00 41.56           H  
ATOM    829 HD13 LEU A  61     -23.476 -10.044  21.449  1.00 41.56           H  
ATOM    830 HD21 LEU A  61     -24.120  -8.887  18.656  1.00 41.27           H  
ATOM    831 HD22 LEU A  61     -22.524  -9.392  19.259  1.00 41.27           H  
ATOM    832 HD23 LEU A  61     -22.756  -7.743  18.632  1.00 41.27           H  
ATOM    833  N   GLU A  62     -23.023  -4.732  22.235  1.00 44.38           N  
ATOM    834  CA  GLU A  62     -21.810  -4.293  22.924  1.00 45.18           C  
ATOM    835  C   GLU A  62     -22.101  -3.642  24.273  1.00 45.87           C  
ATOM    836  O   GLU A  62     -21.287  -3.730  25.192  1.00 45.97           O  
ATOM    837  CB  GLU A  62     -20.989  -3.365  22.030  1.00 45.01           C  
ATOM    838  CG  GLU A  62     -20.478  -4.055  20.774  1.00 44.96           C  
ATOM    839  CD  GLU A  62     -19.517  -3.210  19.957  1.00 45.30           C  
ATOM    840  OE1 GLU A  62     -19.013  -2.175  20.458  1.00 45.45           O  
ATOM    841  OE2 GLU A  62     -19.260  -3.600  18.801  1.00 44.93           O1-
ATOM    842  H   GLU A  62     -23.338  -4.218  21.424  1.00 44.38           H  
ATOM    843  HA  GLU A  62     -21.222  -5.187  23.134  1.00 45.18           H  
ATOM    844  HB2 GLU A  62     -21.615  -2.523  21.734  1.00 45.01           H  
ATOM    845  HB3 GLU A  62     -20.134  -3.000  22.599  1.00 45.01           H  
ATOM    846  HG2 GLU A  62     -21.334  -4.305  20.147  1.00 44.96           H  
ATOM    847  HG3 GLU A  62     -19.965  -4.970  21.070  1.00 44.96           H  
ATOM    848  N   GLU A  63     -23.264  -3.005  24.387  1.00 46.81           N  
ATOM    849  CA  GLU A  63     -23.719  -2.421  25.646  1.00 47.92           C  
ATOM    850  C   GLU A  63     -23.937  -3.516  26.686  1.00 48.42           C  
ATOM    851  O   GLU A  63     -23.520  -3.380  27.844  1.00 48.58           O  
ATOM    852  CB  GLU A  63     -25.016  -1.641  25.431  1.00 48.10           C  
ATOM    853  CG  GLU A  63     -25.168  -0.403  26.305  1.00 49.55           C  
ATOM    854  CD  GLU A  63     -26.012   0.679  25.641  1.00 51.69           C  
ATOM    855  OE1 GLU A  63     -27.219   0.441  25.394  1.00 52.21           O  
ATOM    856  OE2 GLU A  63     -25.465   1.772  25.365  1.00 52.43           O1-
ATOM    857  H   GLU A  63     -23.854  -2.922  23.572  1.00 46.81           H  
ATOM    858  HA  GLU A  63     -22.952  -1.736  26.008  1.00 47.92           H  
ATOM    859  HB2 GLU A  63     -25.054  -1.327  24.388  1.00 48.10           H  
ATOM    860  HB3 GLU A  63     -25.852  -2.309  25.640  1.00 48.10           H  
ATOM    861  HG2 GLU A  63     -24.178   0.003  26.511  1.00 49.55           H  
ATOM    862  HG3 GLU A  63     -25.644  -0.692  27.242  1.00 49.55           H  
ATOM    863  N   GLU A  64     -24.578  -4.605  26.264  1.00 48.97           N  
ATOM    864  CA  GLU A  64     -24.836  -5.732  27.151  1.00 49.54           C  
ATOM    865  C   GLU A  64     -23.588  -6.565  27.418  1.00 50.00           C  
ATOM    866  O   GLU A  64     -23.459  -7.154  28.490  1.00 50.16           O  
ATOM    867  CB  GLU A  64     -25.970  -6.612  26.619  1.00 49.54           C  
ATOM    868  CG  GLU A  64     -27.361  -5.965  26.666  1.00 49.76           C  
ATOM    869  CD  GLU A  64     -27.811  -5.549  28.067  1.00 50.05           C  
ATOM    870  OE1 GLU A  64     -27.193  -5.966  29.070  1.00 50.13           O  
ATOM    871  OE2 GLU A  64     -28.800  -4.793  28.161  1.00 50.40           O1-
ATOM    872  H   GLU A  64     -24.893  -4.651  25.305  1.00 48.97           H  
ATOM    873  HA  GLU A  64     -25.148  -5.307  28.105  1.00 49.54           H  
ATOM    874  HB2 GLU A  64     -25.747  -6.863  25.582  1.00 49.54           H  
ATOM    875  HB3 GLU A  64     -26.000  -7.524  27.215  1.00 49.54           H  
ATOM    876  HG2 GLU A  64     -28.084  -6.680  26.273  1.00 49.76           H  
ATOM    877  HG3 GLU A  64     -27.347  -5.077  26.034  1.00 49.76           H  
ATOM    878  N   ILE A  65     -22.676  -6.612  26.447  1.00 50.56           N  
ATOM    879  CA  ILE A  65     -21.396  -7.307  26.619  1.00 51.03           C  
ATOM    880  C   ILE A  65     -20.524  -6.612  27.674  1.00 51.48           C  
ATOM    881  O   ILE A  65     -19.891  -7.277  28.501  1.00 51.52           O  
ATOM    882  CB  ILE A  65     -20.649  -7.497  25.268  1.00 50.98           C  
ATOM    883  CG1 ILE A  65     -21.203  -8.729  24.537  1.00 50.79           C  
ATOM    884  CG2 ILE A  65     -19.141  -7.637  25.480  1.00 50.89           C  
ATOM    885  CD1 ILE A  65     -20.735  -8.889  23.091  1.00 50.45           C  
ATOM    886  H   ILE A  65     -22.872  -6.156  25.567  1.00 50.56           H  
ATOM    887  HA  ILE A  65     -21.614  -8.308  26.991  1.00 51.03           H  
ATOM    888  HB  ILE A  65     -20.816  -6.610  24.657  1.00 50.98           H  
ATOM    889 HG12 ILE A  65     -20.897  -9.616  25.091  1.00 50.79           H  
ATOM    890 HG13 ILE A  65     -22.291  -8.659  24.534  1.00 50.79           H  
ATOM    891 HG21 ILE A  65     -18.940  -8.518  26.089  1.00 50.89           H  
ATOM    892 HG22 ILE A  65     -18.762  -6.750  25.987  1.00 50.89           H  
ATOM    893 HG23 ILE A  65     -18.647  -7.743  24.514  1.00 50.89           H  
ATOM    894 HD11 ILE A  65     -19.648  -8.961  23.067  1.00 50.45           H  
ATOM    895 HD12 ILE A  65     -21.055  -8.025  22.508  1.00 50.45           H  
ATOM    896 HD13 ILE A  65     -21.169  -9.795  22.667  1.00 50.45           H  
ATOM    897  N   GLU A  66     -20.520  -5.279  27.656  1.00 52.05           N  
ATOM    898  CA  GLU A  66     -19.805  -4.494  28.665  1.00 52.68           C  
ATOM    899  C   GLU A  66     -20.375  -4.669  30.075  1.00 53.13           C  
ATOM    900  O   GLU A  66     -19.628  -4.627  31.052  1.00 53.22           O  
ATOM    901  CB  GLU A  66     -19.766  -3.013  28.287  1.00 52.56           C  
ATOM    902  CG  GLU A  66     -18.737  -2.670  27.214  1.00 52.94           C  
ATOM    903  CD  GLU A  66     -17.296  -2.820  27.688  1.00 53.56           C  
ATOM    904  OE1 GLU A  66     -16.986  -2.404  28.830  1.00 53.72           O  
ATOM    905  OE2 GLU A  66     -16.468  -3.345  26.908  1.00 53.65           O1-
ATOM    906  H   GLU A  66     -21.024  -4.797  26.926  1.00 52.05           H  
ATOM    907  HA  GLU A  66     -18.787  -4.882  28.683  1.00 52.68           H  
ATOM    908  HB2 GLU A  66     -20.752  -2.728  27.919  1.00 52.56           H  
ATOM    909  HB3 GLU A  66     -19.531  -2.437  29.182  1.00 52.56           H  
ATOM    910  HG2 GLU A  66     -18.893  -1.637  26.903  1.00 52.94           H  
ATOM    911  HG3 GLU A  66     -18.892  -3.333  26.363  1.00 52.94           H  
ATOM    912  N   ARG A  67     -21.688  -4.871  30.173  1.00 53.77           N  
ATOM    913  CA  ARG A  67     -22.340  -5.159  31.454  1.00 54.45           C  
ATOM    914  C   ARG A  67     -21.886  -6.481  32.058  1.00 54.56           C  
ATOM    915  O   ARG A  67     -21.849  -6.622  33.280  1.00 54.70           O  
ATOM    916  CB  ARG A  67     -23.863  -5.198  31.301  1.00 54.66           C  
ATOM    917  CG  ARG A  67     -24.552  -3.848  31.311  1.00 55.87           C  
ATOM    918  CD  ARG A  67     -26.047  -4.019  31.576  1.00 57.96           C  
ATOM    919  NE  ARG A  67     -26.837  -2.947  30.969  1.00 60.17           N  
ATOM    920  CZ  ARG A  67     -27.076  -1.763  31.534  1.00 61.10           C  
ATOM    921  NH1 ARG A  67     -27.810  -0.860  30.890  1.00 61.08           N  
ATOM    922  NH2 ARG A  67     -26.586  -1.476  32.737  1.00 61.26           N1+
ATOM    923  H   ARG A  67     -22.253  -4.824  29.337  1.00 53.77           H  
ATOM    924  HA  ARG A  67     -22.048  -4.350  32.124  1.00 54.45           H  
ATOM    925  HB2 ARG A  67     -24.093  -5.686  30.354  1.00 54.66           H  
ATOM    926  HB3 ARG A  67     -24.269  -5.789  32.122  1.00 54.66           H  
ATOM    927  HG2 ARG A  67     -24.411  -3.365  30.344  1.00 55.87           H  
ATOM    928  HG3 ARG A  67     -24.116  -3.228  32.094  1.00 55.87           H  
ATOM    929  HD2 ARG A  67     -26.216  -4.015  32.653  1.00 57.96           H  
ATOM    930  HD3 ARG A  67     -26.371  -4.973  31.161  1.00 57.96           H  
ATOM    931  HE  ARG A  67     -27.230  -3.117  30.054  1.00 60.17           H  
ATOM    932 HH11 ARG A  67     -27.993   0.038  31.315  1.00 61.08           H  
ATOM    933 HH12 ARG A  67     -28.185  -1.072  29.976  1.00 61.08           H  
ATOM    934 HH21 ARG A  67     -26.028  -2.158  33.231  1.00 61.26           H  
ATOM    935 HH22 ARG A  67     -26.772  -0.576  33.157  1.00 61.26           H  
ATOM    936  N   ASN A  68     -21.541  -7.441  31.202  1.00 54.77           N  
ATOM    937  CA  ASN A  68     -21.291  -8.814  31.640  1.00 55.05           C  
ATOM    938  C   ASN A  68     -19.897  -9.357  31.326  1.00 55.12           C  
ATOM    939  O   ASN A  68     -19.669 -10.565  31.407  1.00 55.22           O  
ATOM    940  CB  ASN A  68     -22.362  -9.747  31.066  1.00 55.08           C  
ATOM    941  CG  ASN A  68     -23.772  -9.278  31.377  1.00 55.53           C  
ATOM    942  OD1 ASN A  68     -24.464  -8.752  30.508  1.00 55.66           O  
ATOM    943  ND2 ASN A  68     -24.199  -9.453  32.626  1.00 56.02           N  
ATOM    944  H   ASN A  68     -21.449  -7.214  30.222  1.00 54.77           H  
ATOM    945  HA  ASN A  68     -21.343  -8.782  32.728  1.00 55.05           H  
ATOM    946  HB2 ASN A  68     -22.223 -10.741  31.491  1.00 55.08           H  
ATOM    947  HB3 ASN A  68     -22.240  -9.794  29.984  1.00 55.08           H  
ATOM    948 HD21 ASN A  68     -25.125  -9.149  32.890  1.00 56.02           H  
ATOM    949 HD22 ASN A  68     -23.597  -9.890  33.309  1.00 56.02           H  
ATOM    950  N   LYS A  69     -18.966  -8.468  30.987  1.00 55.22           N  
ATOM    951  CA  LYS A  69     -17.593  -8.869  30.670  1.00 55.37           C  
ATOM    952  C   LYS A  69     -16.891  -9.596  31.827  1.00 55.50           C  
ATOM    953  O   LYS A  69     -16.075 -10.492  31.595  1.00 55.50           O  
ATOM    954  CB  LYS A  69     -16.761  -7.667  30.194  1.00 55.39           C  
ATOM    955  CG  LYS A  69     -16.656  -6.514  31.191  1.00 55.29           C  
ATOM    956  CD  LYS A  69     -15.775  -5.399  30.656  1.00 55.08           C  
ATOM    957  CE  LYS A  69     -15.836  -4.175  31.550  1.00 54.85           C  
ATOM    958  NZ  LYS A  69     -15.081  -3.037  30.967  1.00 54.90           N1+
ATOM    959  H   LYS A  69     -19.213  -7.490  30.947  1.00 55.22           H  
ATOM    960  HA  LYS A  69     -17.668  -9.588  29.855  1.00 55.37           H  
ATOM    961  HB2 LYS A  69     -15.752  -8.019  29.978  1.00 55.39           H  
ATOM    962  HB3 LYS A  69     -17.215  -7.283  29.281  1.00 55.39           H  
ATOM    963  HG2 LYS A  69     -17.653  -6.118  31.382  1.00 55.29           H  
ATOM    964  HG3 LYS A  69     -16.229  -6.888  32.122  1.00 55.29           H  
ATOM    965  HD2 LYS A  69     -16.114  -5.127  29.657  1.00 55.08           H  
ATOM    966  HD3 LYS A  69     -14.745  -5.752  30.607  1.00 55.08           H  
ATOM    967  HE2 LYS A  69     -15.408  -4.424  32.521  1.00 54.85           H  
ATOM    968  HE3 LYS A  69     -16.878  -3.881  31.677  1.00 54.85           H  
ATOM    969  HZ1 LYS A  69     -14.114  -3.301  30.846  1.00 54.90           H  
ATOM    970  HZ2 LYS A  69     -15.138  -2.242  31.588  1.00 54.90           H  
ATOM    971  HZ3 LYS A  69     -15.478  -2.793  30.071  1.00 54.90           H  
ATOM    972  N   GLU A  70     -17.223  -9.212  33.061  1.00 55.60           N  
ATOM    973  CA  GLU A  70     -16.610  -9.790  34.262  1.00 55.61           C  
ATOM    974  C   GLU A  70     -17.182 -11.156  34.625  1.00 55.38           C  
ATOM    975  O   GLU A  70     -16.517 -11.945  35.293  1.00 55.45           O  
ATOM    976  CB  GLU A  70     -16.757  -8.848  35.465  1.00 55.80           C  
ATOM    977  CG  GLU A  70     -16.180  -7.441  35.273  1.00 56.66           C  
ATOM    978  CD  GLU A  70     -14.666  -7.422  35.109  1.00 57.91           C  
ATOM    979  OE1 GLU A  70     -13.996  -8.391  35.536  1.00 58.12           O  
ATOM    980  OE2 GLU A  70     -14.147  -6.427  34.553  1.00 58.57           O1-
ATOM    981  H   GLU A  70     -17.925  -8.494  33.173  1.00 55.60           H  
ATOM    982  HA  GLU A  70     -15.555  -9.923  34.021  1.00 55.61           H  
ATOM    983  HB2 GLU A  70     -17.820  -8.748  35.686  1.00 55.80           H  
ATOM    984  HB3 GLU A  70     -16.251  -9.306  36.315  1.00 55.80           H  
ATOM    985  HG2 GLU A  70     -16.440  -6.840  36.144  1.00 56.66           H  
ATOM    986  HG3 GLU A  70     -16.629  -7.003  34.382  1.00 56.66           H  
ATOM    987  N   SER A  71     -18.411 -11.425  34.189  1.00 55.18           N  
ATOM    988  CA  SER A  71     -19.112 -12.664  34.530  1.00 54.96           C  
ATOM    989  C   SER A  71     -18.500 -13.898  33.864  1.00 54.77           C  
ATOM    990  O   SER A  71     -18.180 -13.860  32.679  1.00 54.82           O  
ATOM    991  CB  SER A  71     -20.592 -12.559  34.159  1.00 54.93           C  
ATOM    992  OG  SER A  71     -21.287 -13.729  34.555  1.00 55.09           O  
ATOM    993  H   SER A  71     -18.877 -10.749  33.601  1.00 55.18           H  
ATOM    994  HA  SER A  71     -19.007 -12.792  35.607  1.00 54.96           H  
ATOM    995  HB2 SER A  71     -20.683 -12.435  33.080  1.00 54.93           H  
ATOM    996  HB3 SER A  71     -21.028 -11.696  34.662  1.00 54.93           H  
ATOM    997  HG  SER A  71     -20.886 -14.473  34.100  1.00 55.09           H  
ATOM    998  N   PRO A  72     -18.347 -15.001  34.629  1.00 54.61           N  
ATOM    999  CA  PRO A  72     -17.812 -16.274  34.130  1.00 54.35           C  
ATOM   1000  C   PRO A  72     -18.565 -16.831  32.925  1.00 54.12           C  
ATOM   1001  O   PRO A  72     -17.991 -17.594  32.144  1.00 54.19           O  
ATOM   1002  CB  PRO A  72     -17.997 -17.217  35.319  1.00 54.28           C  
ATOM   1003  CG  PRO A  72     -17.932 -16.332  36.496  1.00 54.60           C  
ATOM   1004  CD  PRO A  72     -18.616 -15.065  36.078  1.00 54.65           C  
ATOM   1005  HA  PRO A  72     -16.785 -16.154  33.786  1.00 54.35           H  
ATOM   1006  HB2 PRO A  72     -18.962 -17.720  35.267  1.00 54.28           H  
ATOM   1007  HB3 PRO A  72     -17.201 -17.961  35.350  1.00 54.28           H  
ATOM   1008  HG2 PRO A  72     -16.895 -16.134  36.768  1.00 54.60           H  
ATOM   1009  HG3 PRO A  72     -18.450 -16.784  37.342  1.00 54.60           H  
ATOM   1010  HD2 PRO A  72     -18.192 -14.203  36.593  1.00 54.65           H  
ATOM   1011  HD3 PRO A  72     -19.687 -15.115  36.275  1.00 54.65           H  
ATOM   1012  N   VAL A  73     -19.832 -16.450  32.775  1.00 53.80           N  
ATOM   1013  CA  VAL A  73     -20.660 -16.950  31.673  1.00 53.39           C  
ATOM   1014  C   VAL A  73     -20.271 -16.370  30.304  1.00 53.06           C  
ATOM   1015  O   VAL A  73     -20.620 -16.935  29.265  1.00 53.12           O  
ATOM   1016  CB  VAL A  73     -22.186 -16.771  31.947  1.00 53.49           C  
ATOM   1017  CG1 VAL A  73     -22.605 -17.543  33.205  1.00 53.32           C  
ATOM   1018  CG2 VAL A  73     -22.570 -15.292  32.048  1.00 53.32           C  
ATOM   1019  H   VAL A  73     -20.233 -15.801  33.437  1.00 53.80           H  
ATOM   1020  HA  VAL A  73     -20.455 -18.019  31.626  1.00 53.39           H  
ATOM   1021  HB  VAL A  73     -22.729 -17.187  31.098  1.00 53.49           H  
ATOM   1022 HG11 VAL A  73     -22.074 -17.144  34.070  1.00 53.32           H  
ATOM   1023 HG12 VAL A  73     -22.359 -18.598  33.083  1.00 53.32           H  
ATOM   1024 HG13 VAL A  73     -23.679 -17.435  33.357  1.00 53.32           H  
ATOM   1025 HG21 VAL A  73     -22.046 -14.837  32.889  1.00 53.32           H  
ATOM   1026 HG22 VAL A  73     -23.646 -15.206  32.200  1.00 53.32           H  
ATOM   1027 HG23 VAL A  73     -22.291 -14.781  31.127  1.00 53.32           H  
ATOM   1028  N   PHE A  74     -19.543 -15.251  30.314  1.00 52.58           N  
ATOM   1029  CA  PHE A  74     -19.099 -14.593  29.082  1.00 51.92           C  
ATOM   1030  C   PHE A  74     -17.599 -14.252  29.056  1.00 51.63           C  
ATOM   1031  O   PHE A  74     -17.007 -14.137  27.979  1.00 51.64           O  
ATOM   1032  CB  PHE A  74     -19.935 -13.334  28.806  1.00 51.82           C  
ATOM   1033  CG  PHE A  74     -19.756 -12.781  27.416  1.00 51.58           C  
ATOM   1034  CD1 PHE A  74     -20.501 -13.281  26.354  1.00 51.22           C  
ATOM   1035  CD2 PHE A  74     -18.834 -11.769  27.165  1.00 51.20           C  
ATOM   1036  CE1 PHE A  74     -20.334 -12.784  25.070  1.00 50.94           C  
ATOM   1037  CE2 PHE A  74     -18.658 -11.270  25.881  1.00 51.01           C  
ATOM   1038  CZ  PHE A  74     -19.408 -11.780  24.833  1.00 51.11           C  
ATOM   1039  H   PHE A  74     -19.289 -14.843  31.202  1.00 52.58           H  
ATOM   1040  HA  PHE A  74     -19.257 -15.323  28.288  1.00 51.92           H  
ATOM   1041  HB2 PHE A  74     -20.987 -13.582  28.945  1.00 51.82           H  
ATOM   1042  HB3 PHE A  74     -19.646 -12.565  29.522  1.00 51.82           H  
ATOM   1043  HD1 PHE A  74     -21.220 -14.067  26.531  1.00 51.22           H  
ATOM   1044  HD2 PHE A  74     -18.248 -11.367  27.979  1.00 51.20           H  
ATOM   1045  HE1 PHE A  74     -20.924 -13.178  24.256  1.00 50.94           H  
ATOM   1046  HE2 PHE A  74     -17.938 -10.486  25.699  1.00 51.01           H  
ATOM   1047  HZ  PHE A  74     -19.271 -11.396  23.833  1.00 51.11           H  
ATOM   1048  N   ALA A  75     -16.988 -14.098  30.231  1.00 51.13           N  
ATOM   1049  CA  ALA A  75     -15.589 -13.652  30.334  1.00 50.62           C  
ATOM   1050  C   ALA A  75     -14.598 -14.295  29.342  1.00 50.29           C  
ATOM   1051  O   ALA A  75     -13.783 -13.580  28.762  1.00 50.27           O  
ATOM   1052  CB  ALA A  75     -15.078 -13.778  31.768  1.00 50.66           C  
ATOM   1053  H   ALA A  75     -17.502 -14.294  31.078  1.00 51.13           H  
ATOM   1054  HA  ALA A  75     -15.624 -12.603  30.039  1.00 50.62           H  
ATOM   1055  HB1 ALA A  75     -15.048 -14.830  32.052  1.00 50.66           H  
ATOM   1056  HB2 ALA A  75     -15.746 -13.239  32.440  1.00 50.66           H  
ATOM   1057  HB3 ALA A  75     -14.076 -13.354  31.835  1.00 50.66           H  
ATOM   1058  N   PRO A  76     -14.663 -15.633  29.142  1.00 49.94           N  
ATOM   1059  CA  PRO A  76     -13.704 -16.259  28.226  1.00 49.65           C  
ATOM   1060  C   PRO A  76     -13.794 -15.792  26.768  1.00 49.39           C  
ATOM   1061  O   PRO A  76     -12.764 -15.715  26.098  1.00 49.49           O  
ATOM   1062  CB  PRO A  76     -14.046 -17.749  28.328  1.00 49.73           C  
ATOM   1063  CG  PRO A  76     -14.679 -17.895  29.653  1.00 49.74           C  
ATOM   1064  CD  PRO A  76     -15.480 -16.653  29.828  1.00 49.91           C  
ATOM   1065  HA  PRO A  76     -12.685 -15.996  28.509  1.00 49.65           H  
ATOM   1066  HB2 PRO A  76     -14.737 -18.040  27.537  1.00 49.73           H  
ATOM   1067  HB3 PRO A  76     -13.143 -18.356  28.264  1.00 49.73           H  
ATOM   1068  HG2 PRO A  76     -13.923 -17.978  30.433  1.00 49.74           H  
ATOM   1069  HG3 PRO A  76     -15.323 -18.774  29.677  1.00 49.74           H  
ATOM   1070  HD2 PRO A  76     -15.603 -16.412  30.884  1.00 49.91           H  
ATOM   1071  HD3 PRO A  76     -16.460 -16.750  29.361  1.00 49.91           H  
ATOM   1072  N   VAL A  77     -14.998 -15.486  26.285  1.00 48.94           N  
ATOM   1073  CA  VAL A  77     -15.183 -15.069  24.883  1.00 48.46           C  
ATOM   1074  C   VAL A  77     -15.132 -13.549  24.670  1.00 48.15           C  
ATOM   1075  O   VAL A  77     -15.420 -13.056  23.576  1.00 48.06           O  
ATOM   1076  CB  VAL A  77     -16.482 -15.658  24.247  1.00 48.45           C  
ATOM   1077  CG1 VAL A  77     -16.372 -17.167  24.085  1.00 48.61           C  
ATOM   1078  CG2 VAL A  77     -17.712 -15.290  25.054  1.00 48.19           C  
ATOM   1079  H   VAL A  77     -15.802 -15.541  26.894  1.00 48.94           H  
ATOM   1080  HA  VAL A  77     -14.322 -15.491  24.365  1.00 48.46           H  
ATOM   1081  HB  VAL A  77     -16.593 -15.216  23.257  1.00 48.45           H  
ATOM   1082 HG11 VAL A  77     -16.260 -17.630  25.065  1.00 48.61           H  
ATOM   1083 HG12 VAL A  77     -15.504 -17.404  23.470  1.00 48.61           H  
ATOM   1084 HG13 VAL A  77     -17.273 -17.547  23.604  1.00 48.61           H  
ATOM   1085 HG21 VAL A  77     -17.633 -15.718  26.053  1.00 48.19           H  
ATOM   1086 HG22 VAL A  77     -18.601 -15.682  24.560  1.00 48.19           H  
ATOM   1087 HG23 VAL A  77     -17.786 -14.205  25.129  1.00 48.19           H  
ATOM   1088  N   TYR A  78     -14.756 -12.818  25.717  1.00 47.85           N  
ATOM   1089  CA  TYR A  78     -14.685 -11.359  25.673  1.00 47.50           C  
ATOM   1090  C   TYR A  78     -13.416 -10.908  24.955  1.00 47.42           C  
ATOM   1091  O   TYR A  78     -12.299 -11.137  25.436  1.00 47.67           O  
ATOM   1092  CB  TYR A  78     -14.763 -10.785  27.095  1.00 47.42           C  
ATOM   1093  CG  TYR A  78     -14.674  -9.277  27.194  1.00 47.26           C  
ATOM   1094  CD1 TYR A  78     -15.583  -8.456  26.527  1.00 47.11           C  
ATOM   1095  CD2 TYR A  78     -13.690  -8.670  27.976  1.00 47.10           C  
ATOM   1096  CE1 TYR A  78     -15.504  -7.068  26.622  1.00 46.90           C  
ATOM   1097  CE2 TYR A  78     -13.606  -7.288  28.079  1.00 46.87           C  
ATOM   1098  CZ  TYR A  78     -14.516  -6.494  27.399  1.00 46.86           C  
ATOM   1099  OH  TYR A  78     -14.435  -5.125  27.492  1.00 46.96           O  
ATOM   1100  H   TYR A  78     -14.510 -13.290  26.575  1.00 47.85           H  
ATOM   1101  HA  TYR A  78     -15.536 -10.977  25.109  1.00 47.50           H  
ATOM   1102  HB2 TYR A  78     -15.713 -11.095  27.531  1.00 47.42           H  
ATOM   1103  HB3 TYR A  78     -13.942 -11.209  27.674  1.00 47.42           H  
ATOM   1104  HD1 TYR A  78     -16.361  -8.904  25.927  1.00 47.11           H  
ATOM   1105  HD2 TYR A  78     -12.982  -9.286  28.510  1.00 47.10           H  
ATOM   1106  HE1 TYR A  78     -16.210  -6.445  26.092  1.00 46.90           H  
ATOM   1107  HE2 TYR A  78     -12.836  -6.834  28.685  1.00 46.87           H  
ATOM   1108  HH  TYR A  78     -13.723  -4.797  28.046  1.00 46.96           H  
ATOM   1109  N   PHE A  79     -13.600 -10.288  23.790  1.00 47.05           N  
ATOM   1110  CA  PHE A  79     -12.493  -9.786  22.976  1.00 46.63           C  
ATOM   1111  C   PHE A  79     -12.780  -8.356  22.514  1.00 46.35           C  
ATOM   1112  O   PHE A  79     -12.992  -8.128  21.321  1.00 46.19           O  
ATOM   1113  CB  PHE A  79     -12.269 -10.688  21.756  1.00 46.74           C  
ATOM   1114  CG  PHE A  79     -11.674 -12.033  22.082  1.00 46.80           C  
ATOM   1115  CD1 PHE A  79     -10.300 -12.234  22.013  1.00 47.07           C  
ATOM   1116  CD2 PHE A  79     -12.488 -13.106  22.430  1.00 46.77           C  
ATOM   1117  CE1 PHE A  79      -9.745 -13.482  22.302  1.00 46.96           C  
ATOM   1118  CE2 PHE A  79     -11.947 -14.351  22.725  1.00 46.40           C  
ATOM   1119  CZ  PHE A  79     -10.575 -14.541  22.660  1.00 46.72           C  
ATOM   1120  H   PHE A  79     -14.544 -10.159  23.455  1.00 47.05           H  
ATOM   1121  HA  PHE A  79     -11.591  -9.790  23.588  1.00 46.63           H  
ATOM   1122  HB2 PHE A  79     -13.231 -10.849  21.269  1.00 46.74           H  
ATOM   1123  HB3 PHE A  79     -11.596 -10.174  21.070  1.00 46.74           H  
ATOM   1124  HD1 PHE A  79      -9.654 -11.415  21.732  1.00 47.07           H  
ATOM   1125  HD2 PHE A  79     -13.558 -12.969  22.472  1.00 46.77           H  
ATOM   1126  HE1 PHE A  79      -8.676 -13.625  22.248  1.00 46.96           H  
ATOM   1127  HE2 PHE A  79     -12.594 -15.169  23.004  1.00 46.40           H  
ATOM   1128  HZ  PHE A  79     -10.151 -15.508  22.887  1.00 46.72           H  
ATOM   1129  N   PRO A  80     -12.768  -7.385  23.453  1.00 46.17           N  
ATOM   1130  CA  PRO A  80     -13.209  -6.015  23.167  1.00 46.06           C  
ATOM   1131  C   PRO A  80     -12.501  -5.380  21.972  1.00 46.02           C  
ATOM   1132  O   PRO A  80     -13.159  -4.950  21.025  1.00 46.13           O  
ATOM   1133  CB  PRO A  80     -12.867  -5.255  24.456  1.00 46.04           C  
ATOM   1134  CG  PRO A  80     -11.836  -6.076  25.128  1.00 46.06           C  
ATOM   1135  CD  PRO A  80     -12.181  -7.490  24.801  1.00 46.09           C  
ATOM   1136  HA  PRO A  80     -14.265  -5.991  22.897  1.00 46.06           H  
ATOM   1137  HB2 PRO A  80     -12.475  -4.265  24.223  1.00 46.04           H  
ATOM   1138  HB3 PRO A  80     -13.750  -5.157  25.088  1.00 46.04           H  
ATOM   1139  HG2 PRO A  80     -11.864  -5.916  26.206  1.00 46.06           H  
ATOM   1140  HG3 PRO A  80     -10.844  -5.828  24.749  1.00 46.06           H  
ATOM   1141  HD2 PRO A  80     -12.903  -7.892  25.512  1.00 46.09           H  
ATOM   1142  HD3 PRO A  80     -11.291  -8.119  24.793  1.00 46.09           H  
ATOM   1143  N   GLU A  81     -11.173  -5.353  22.012  1.00 45.83           N  
ATOM   1144  CA  GLU A  81     -10.373  -4.665  21.004  1.00 45.66           C  
ATOM   1145  C   GLU A  81     -10.462  -5.304  19.621  1.00 45.16           C  
ATOM   1146  O   GLU A  81     -10.455  -4.608  18.606  1.00 45.21           O  
ATOM   1147  CB  GLU A  81      -8.911  -4.577  21.459  1.00 45.89           C  
ATOM   1148  CG  GLU A  81      -8.712  -3.827  22.777  1.00 46.88           C  
ATOM   1149  CD  GLU A  81      -9.119  -2.364  22.688  1.00 48.27           C  
ATOM   1150  OE1 GLU A  81      -8.346  -1.570  22.110  1.00 48.90           O  
ATOM   1151  OE2 GLU A  81     -10.207  -2.010  23.202  1.00 48.70           O1-
ATOM   1152  H   GLU A  81     -10.700  -5.826  22.768  1.00 45.83           H  
ATOM   1153  HA  GLU A  81     -10.790  -3.663  20.906  1.00 45.66           H  
ATOM   1154  HB2 GLU A  81      -8.529  -5.590  21.581  1.00 45.89           H  
ATOM   1155  HB3 GLU A  81      -8.341  -4.064  20.684  1.00 45.89           H  
ATOM   1156  HG2 GLU A  81      -7.659  -3.880  23.052  1.00 46.88           H  
ATOM   1157  HG3 GLU A  81      -9.313  -4.310  23.547  1.00 46.88           H  
ATOM   1158  N   GLU A  82     -10.555  -6.629  19.596  1.00 44.51           N  
ATOM   1159  CA  GLU A  82     -10.494  -7.401  18.357  1.00 43.74           C  
ATOM   1160  C   GLU A  82     -11.774  -7.283  17.535  1.00 43.23           C  
ATOM   1161  O   GLU A  82     -11.734  -7.285  16.302  1.00 43.06           O  
ATOM   1162  CB  GLU A  82     -10.209  -8.876  18.668  1.00 43.78           C  
ATOM   1163  CG  GLU A  82      -8.844  -9.151  19.315  1.00 44.17           C  
ATOM   1164  CD  GLU A  82      -8.854  -9.093  20.843  1.00 44.76           C  
ATOM   1165  OE1 GLU A  82      -9.557  -8.239  21.434  1.00 45.18           O  
ATOM   1166  OE2 GLU A  82      -8.131  -9.905  21.460  1.00 45.18           O1-
ATOM   1167  H   GLU A  82     -10.673  -7.123  20.469  1.00 44.51           H  
ATOM   1168  HA  GLU A  82      -9.683  -6.986  17.759  1.00 43.74           H  
ATOM   1169  HB2 GLU A  82     -10.983  -9.234  19.347  1.00 43.78           H  
ATOM   1170  HB3 GLU A  82     -10.259  -9.434  17.733  1.00 43.78           H  
ATOM   1171  HG2 GLU A  82      -8.136  -8.408  18.949  1.00 44.17           H  
ATOM   1172  HG3 GLU A  82      -8.516 -10.145  19.012  1.00 44.17           H  
ATOM   1173  N   LEU A  83     -12.905  -7.155  18.226  1.00 42.57           N  
ATOM   1174  CA  LEU A  83     -14.207  -7.330  17.593  1.00 41.81           C  
ATOM   1175  C   LEU A  83     -15.151  -6.117  17.601  1.00 41.49           C  
ATOM   1176  O   LEU A  83     -16.090  -6.077  16.814  1.00 41.49           O  
ATOM   1177  CB  LEU A  83     -14.910  -8.561  18.184  1.00 41.77           C  
ATOM   1178  CG  LEU A  83     -14.385  -9.959  17.825  1.00 41.11           C  
ATOM   1179  CD1 LEU A  83     -15.045 -11.013  18.697  1.00 40.50           C  
ATOM   1180  CD2 LEU A  83     -14.589 -10.288  16.351  1.00 40.58           C  
ATOM   1181  H   LEU A  83     -12.860  -6.932  19.210  1.00 42.57           H  
ATOM   1182  HA  LEU A  83     -13.977  -7.468  16.536  1.00 41.81           H  
ATOM   1183  HB2 LEU A  83     -14.858  -8.469  19.269  1.00 41.77           H  
ATOM   1184  HB3 LEU A  83     -15.951  -8.519  17.865  1.00 41.77           H  
ATOM   1185  HG  LEU A  83     -13.311  -9.959  18.013  1.00 41.11           H  
ATOM   1186 HD11 LEU A  83     -16.119 -11.016  18.513  1.00 40.50           H  
ATOM   1187 HD12 LEU A  83     -14.857 -10.786  19.746  1.00 40.50           H  
ATOM   1188 HD13 LEU A  83     -14.632 -11.993  18.458  1.00 40.50           H  
ATOM   1189 HD21 LEU A  83     -15.655 -10.297  16.125  1.00 40.58           H  
ATOM   1190 HD22 LEU A  83     -14.164 -11.268  16.135  1.00 40.58           H  
ATOM   1191 HD23 LEU A  83     -14.094  -9.534  15.739  1.00 40.58           H  
ATOM   1192  N   HIS A  84     -14.908  -5.132  18.462  1.00 41.14           N  
ATOM   1193  CA  HIS A  84     -15.836  -3.998  18.586  1.00 40.76           C  
ATOM   1194  C   HIS A  84     -16.170  -3.328  17.239  1.00 40.64           C  
ATOM   1195  O   HIS A  84     -15.283  -2.964  16.455  1.00 40.64           O  
ATOM   1196  CB  HIS A  84     -15.378  -2.993  19.654  1.00 40.57           C  
ATOM   1197  CG  HIS A  84     -14.422  -1.954  19.157  1.00 40.61           C  
ATOM   1198  ND1 HIS A  84     -13.099  -2.228  18.882  1.00 40.43           N  
ATOM   1199  CD2 HIS A  84     -14.595  -0.634  18.904  1.00 40.22           C  
ATOM   1200  CE1 HIS A  84     -12.500  -1.123  18.473  1.00 40.35           C  
ATOM   1201  NE2 HIS A  84     -13.385  -0.141  18.479  1.00 40.04           N  
ATOM   1202  H   HIS A  84     -14.078  -5.164  19.036  1.00 41.14           H  
ATOM   1203  HA  HIS A  84     -16.779  -4.419  18.935  1.00 40.76           H  
ATOM   1204  HB2 HIS A  84     -14.892  -3.547  20.457  1.00 40.57           H  
ATOM   1205  HB3 HIS A  84     -16.260  -2.485  20.045  1.00 40.57           H  
ATOM   1206  HD2 HIS A  84     -15.512  -0.074  19.016  1.00 40.22           H  
ATOM   1207  HE2 HIS A  84     -13.201   0.816  18.214  1.00 40.04           H  
ATOM   1208  HE1 HIS A  84     -11.463  -1.037  18.183  1.00 40.35           H  
ATOM   1209  N   ARG A  85     -17.470  -3.193  16.988  1.00 40.38           N  
ATOM   1210  CA  ARG A  85     -17.988  -2.742  15.702  1.00 40.03           C  
ATOM   1211  C   ARG A  85     -18.738  -1.409  15.750  1.00 40.00           C  
ATOM   1212  O   ARG A  85     -18.983  -0.804  14.704  1.00 40.37           O  
ATOM   1213  CB  ARG A  85     -18.895  -3.820  15.094  1.00 39.84           C  
ATOM   1214  CG  ARG A  85     -18.194  -5.119  14.703  1.00 39.33           C  
ATOM   1215  CD  ARG A  85     -17.285  -4.946  13.490  1.00 38.80           C  
ATOM   1216  NE  ARG A  85     -16.010  -4.317  13.838  1.00 38.34           N  
ATOM   1217  CZ  ARG A  85     -15.198  -3.722  12.968  1.00 37.56           C  
ATOM   1218  NH1 ARG A  85     -15.518  -3.670  11.684  1.00 37.21           N  
ATOM   1219  NH2 ARG A  85     -14.064  -3.176  13.385  1.00 36.68           N1+
ATOM   1220  H   ARG A  85     -18.128  -3.413  17.722  1.00 40.38           H  
ATOM   1221  HA  ARG A  85     -17.111  -2.572  15.077  1.00 40.03           H  
ATOM   1222  HB2 ARG A  85     -19.668  -4.061  15.824  1.00 39.84           H  
ATOM   1223  HB3 ARG A  85     -19.358  -3.405  14.199  1.00 39.84           H  
ATOM   1224  HG2 ARG A  85     -18.950  -5.869  14.470  1.00 39.33           H  
ATOM   1225  HG3 ARG A  85     -17.592  -5.460  15.546  1.00 39.33           H  
ATOM   1226  HD2 ARG A  85     -17.795  -4.322  12.756  1.00 38.80           H  
ATOM   1227  HD3 ARG A  85     -17.086  -5.927  13.058  1.00 38.80           H  
ATOM   1228  HE  ARG A  85     -15.727  -4.336  14.807  1.00 38.34           H  
ATOM   1229 HH11 ARG A  85     -14.899  -3.216  11.027  1.00 37.21           H  
ATOM   1230 HH12 ARG A  85     -16.381  -4.084  11.361  1.00 37.21           H  
ATOM   1231 HH21 ARG A  85     -13.816  -3.212  14.363  1.00 36.68           H  
ATOM   1232 HH22 ARG A  85     -13.448  -2.724  12.724  1.00 36.68           H  
ATOM   1233  N   LYS A  86     -19.102  -0.954  16.948  1.00 39.67           N  
ATOM   1234  CA  LYS A  86     -19.880   0.279  17.100  1.00 39.41           C  
ATOM   1235  C   LYS A  86     -19.207   1.478  16.427  1.00 39.12           C  
ATOM   1236  O   LYS A  86     -19.829   2.155  15.611  1.00 39.27           O  
ATOM   1237  CB  LYS A  86     -20.178   0.564  18.578  1.00 39.57           C  
ATOM   1238  CG  LYS A  86     -21.059   1.796  18.833  1.00 39.83           C  
ATOM   1239  CD  LYS A  86     -21.468   1.913  20.300  1.00 40.70           C  
ATOM   1240  CE  LYS A  86     -20.334   2.435  21.173  1.00 41.89           C  
ATOM   1241  NZ  LYS A  86     -20.697   2.428  22.623  1.00 43.03           N1+
ATOM   1242  H   LYS A  86     -18.835  -1.472  17.773  1.00 39.67           H  
ATOM   1243  HA  LYS A  86     -20.829   0.123  16.587  1.00 39.41           H  
ATOM   1244  HB2 LYS A  86     -20.684  -0.307  18.996  1.00 39.57           H  
ATOM   1245  HB3 LYS A  86     -19.229   0.714  19.092  1.00 39.57           H  
ATOM   1246  HG2 LYS A  86     -20.504   2.690  18.550  1.00 39.83           H  
ATOM   1247  HG3 LYS A  86     -21.958   1.718  18.222  1.00 39.83           H  
ATOM   1248  HD2 LYS A  86     -21.765   0.928  20.661  1.00 40.70           H  
ATOM   1249  HD3 LYS A  86     -22.313   2.598  20.375  1.00 40.70           H  
ATOM   1250  HE2 LYS A  86     -20.100   3.457  20.873  1.00 41.89           H  
ATOM   1251  HE3 LYS A  86     -19.457   1.804  21.026  1.00 41.89           H  
ATOM   1252  HZ1 LYS A  86     -21.509   3.011  22.770  1.00 43.03           H  
ATOM   1253  HZ2 LYS A  86     -19.924   2.786  23.165  1.00 43.03           H  
ATOM   1254  HZ3 LYS A  86     -20.904   1.483  22.914  1.00 43.03           H  
ATOM   1255  N   ALA A  87     -17.938   1.716  16.757  1.00 38.77           N  
ATOM   1256  CA  ALA A  87     -17.176   2.837  16.208  1.00 38.56           C  
ATOM   1257  C   ALA A  87     -17.014   2.777  14.684  1.00 38.60           C  
ATOM   1258  O   ALA A  87     -17.105   3.803  14.009  1.00 38.53           O  
ATOM   1259  CB  ALA A  87     -15.820   2.941  16.884  1.00 38.38           C  
ATOM   1260  H   ALA A  87     -17.484   1.097  17.413  1.00 38.77           H  
ATOM   1261  HA  ALA A  87     -17.757   3.735  16.419  1.00 38.56           H  
ATOM   1262  HB1 ALA A  87     -15.239   2.043  16.673  1.00 38.38           H  
ATOM   1263  HB2 ALA A  87     -15.957   3.040  17.961  1.00 38.38           H  
ATOM   1264  HB3 ALA A  87     -15.290   3.814  16.503  1.00 38.38           H  
ATOM   1265  N   ALA A  88     -16.786   1.578  14.151  1.00 38.77           N  
ATOM   1266  CA  ALA A  88     -16.627   1.384  12.710  1.00 38.88           C  
ATOM   1267  C   ALA A  88     -17.921   1.725  11.991  1.00 39.16           C  
ATOM   1268  O   ALA A  88     -17.905   2.334  10.914  1.00 39.16           O  
ATOM   1269  CB  ALA A  88     -16.215  -0.041  12.406  1.00 38.78           C  
ATOM   1270  H   ALA A  88     -16.721   0.776  14.762  1.00 38.77           H  
ATOM   1271  HA  ALA A  88     -15.841   2.051  12.355  1.00 38.88           H  
ATOM   1272  HB1 ALA A  88     -16.989  -0.725  12.754  1.00 38.78           H  
ATOM   1273  HB2 ALA A  88     -15.277  -0.264  12.915  1.00 38.78           H  
ATOM   1274  HB3 ALA A  88     -16.082  -0.159  11.331  1.00 38.78           H  
ATOM   1275  N   LEU A  89     -19.037   1.343  12.608  1.00 39.34           N  
ATOM   1276  CA  LEU A  89     -20.358   1.599  12.052  1.00 39.66           C  
ATOM   1277  C   LEU A  89     -20.749   3.068  12.156  1.00 39.97           C  
ATOM   1278  O   LEU A  89     -21.421   3.602  11.266  1.00 40.01           O  
ATOM   1279  CB  LEU A  89     -21.402   0.707  12.722  1.00 39.56           C  
ATOM   1280  CG  LEU A  89     -21.420  -0.734  12.197  1.00 39.67           C  
ATOM   1281  CD1 LEU A  89     -22.202  -1.642  13.122  1.00 39.35           C  
ATOM   1282  CD2 LEU A  89     -21.971  -0.806  10.771  1.00 39.49           C  
ATOM   1283  H   LEU A  89     -18.965   0.859  13.492  1.00 39.34           H  
ATOM   1284  HA  LEU A  89     -20.319   1.355  10.990  1.00 39.66           H  
ATOM   1285  HB2 LEU A  89     -21.194   0.680  13.792  1.00 39.56           H  
ATOM   1286  HB3 LEU A  89     -22.386   1.145  12.554  1.00 39.56           H  
ATOM   1287  HG  LEU A  89     -20.388  -1.083  12.171  1.00 39.67           H  
ATOM   1288 HD11 LEU A  89     -23.240  -1.311  13.164  1.00 39.35           H  
ATOM   1289 HD12 LEU A  89     -21.768  -1.604  14.121  1.00 39.35           H  
ATOM   1290 HD13 LEU A  89     -22.161  -2.665  12.747  1.00 39.35           H  
ATOM   1291 HD21 LEU A  89     -23.005  -0.462  10.763  1.00 39.49           H  
ATOM   1292 HD22 LEU A  89     -21.928  -1.836  10.416  1.00 39.49           H  
ATOM   1293 HD23 LEU A  89     -21.372  -0.171  10.118  1.00 39.49           H  
ATOM   1294  N   GLU A  90     -20.320   3.716  13.238  1.00 40.24           N  
ATOM   1295  CA  GLU A  90     -20.566   5.144  13.431  1.00 40.56           C  
ATOM   1296  C   GLU A  90     -19.846   5.962  12.374  1.00 40.67           C  
ATOM   1297  O   GLU A  90     -20.385   6.942  11.873  1.00 40.71           O  
ATOM   1298  CB  GLU A  90     -20.131   5.591  14.820  1.00 40.60           C  
ATOM   1299  CG  GLU A  90     -21.070   5.154  15.920  1.00 41.26           C  
ATOM   1300  CD  GLU A  90     -20.504   5.388  17.303  1.00 42.27           C  
ATOM   1301  OE1 GLU A  90     -19.258   5.385  17.446  1.00 42.52           O  
ATOM   1302  OE2 GLU A  90     -21.310   5.565  18.247  1.00 42.63           O1-
ATOM   1303  H   GLU A  90     -19.810   3.206  13.945  1.00 40.24           H  
ATOM   1304  HA  GLU A  90     -21.639   5.311  13.334  1.00 40.56           H  
ATOM   1305  HB2 GLU A  90     -19.145   5.173  15.023  1.00 40.60           H  
ATOM   1306  HB3 GLU A  90     -20.073   6.679  14.829  1.00 40.60           H  
ATOM   1307  HG2 GLU A  90     -21.272   4.089  15.802  1.00 41.26           H  
ATOM   1308  HG3 GLU A  90     -22.001   5.713  15.826  1.00 41.26           H  
ATOM   1309  N   GLN A  91     -18.628   5.545  12.039  1.00 40.97           N  
ATOM   1310  CA  GLN A  91     -17.869   6.158  10.956  1.00 41.01           C  
ATOM   1311  C   GLN A  91     -18.619   6.042   9.631  1.00 41.21           C  
ATOM   1312  O   GLN A  91     -18.685   7.009   8.875  1.00 41.37           O  
ATOM   1313  CB  GLN A  91     -16.480   5.525  10.841  1.00 40.86           C  
ATOM   1314  CG  GLN A  91     -15.577   5.745  12.054  1.00 40.62           C  
ATOM   1315  CD  GLN A  91     -14.911   7.114  12.090  1.00 40.92           C  
ATOM   1316  OE1 GLN A  91     -14.915   7.858  11.106  1.00 40.59           O  
ATOM   1317  NE2 GLN A  91     -14.323   7.446  13.235  1.00 41.16           N  
ATOM   1318  H   GLN A  91     -18.216   4.779  12.552  1.00 40.97           H  
ATOM   1319  HA  GLN A  91     -17.748   7.216  11.188  1.00 41.01           H  
ATOM   1320  HB2 GLN A  91     -16.606   4.451  10.702  1.00 40.86           H  
ATOM   1321  HB3 GLN A  91     -15.985   5.949   9.967  1.00 40.86           H  
ATOM   1322  HG2 GLN A  91     -14.796   4.984  12.043  1.00 40.62           H  
ATOM   1323  HG3 GLN A  91     -16.180   5.633  12.955  1.00 40.62           H  
ATOM   1324 HE21 GLN A  91     -13.856   8.337  13.323  1.00 41.16           H  
ATOM   1325 HE22 GLN A  91     -14.343   6.807  14.017  1.00 41.16           H  
ATOM   1326  N   ASP A  92     -19.202   4.871   9.371  1.00 41.46           N  
ATOM   1327  CA  ASP A  92     -19.895   4.606   8.103  1.00 41.74           C  
ATOM   1328  C   ASP A  92     -21.213   5.365   7.969  1.00 41.68           C  
ATOM   1329  O   ASP A  92     -21.461   6.017   6.953  1.00 41.48           O  
ATOM   1330  CB  ASP A  92     -20.106   3.105   7.905  1.00 41.86           C  
ATOM   1331  CG  ASP A  92     -18.796   2.343   7.795  1.00 43.15           C  
ATOM   1332  OD1 ASP A  92     -17.762   2.959   7.432  1.00 44.23           O  
ATOM   1333  OD2 ASP A  92     -18.795   1.123   8.073  1.00 44.46           O1-
ATOM   1334  H   ASP A  92     -19.166   4.142  10.069  1.00 41.46           H  
ATOM   1335  HA  ASP A  92     -19.246   4.979   7.311  1.00 41.74           H  
ATOM   1336  HB2 ASP A  92     -20.678   2.950   6.990  1.00 41.86           H  
ATOM   1337  HB3 ASP A  92     -20.667   2.716   8.755  1.00 41.86           H  
ATOM   1338  N   LEU A  93     -22.046   5.284   9.001  1.00 41.77           N  
ATOM   1339  CA  LEU A  93     -23.305   6.026   9.042  1.00 41.94           C  
ATOM   1340  C   LEU A  93     -23.123   7.531   8.852  1.00 42.05           C  
ATOM   1341  O   LEU A  93     -23.983   8.197   8.274  1.00 42.07           O  
ATOM   1342  CB  LEU A  93     -24.046   5.754  10.349  1.00 41.88           C  
ATOM   1343  CG  LEU A  93     -24.691   4.377  10.470  1.00 41.86           C  
ATOM   1344  CD1 LEU A  93     -25.569   4.359  11.696  1.00 41.72           C  
ATOM   1345  CD2 LEU A  93     -25.501   4.033   9.220  1.00 41.36           C  
ATOM   1346  H   LEU A  93     -21.802   4.691   9.782  1.00 41.77           H  
ATOM   1347  HA  LEU A  93     -23.897   5.668   8.200  1.00 41.94           H  
ATOM   1348  HB2 LEU A  93     -23.334   5.863  11.167  1.00 41.88           H  
ATOM   1349  HB3 LEU A  93     -24.832   6.502  10.450  1.00 41.88           H  
ATOM   1350  HG  LEU A  93     -23.910   3.623  10.565  1.00 41.86           H  
ATOM   1351 HD11 LEU A  93     -26.348   5.115  11.596  1.00 41.72           H  
ATOM   1352 HD12 LEU A  93     -24.966   4.573  12.578  1.00 41.72           H  
ATOM   1353 HD13 LEU A  93     -26.028   3.376  11.800  1.00 41.72           H  
ATOM   1354 HD21 LEU A  93     -26.296   4.767   9.089  1.00 41.36           H  
ATOM   1355 HD22 LEU A  93     -25.938   3.041   9.332  1.00 41.36           H  
ATOM   1356 HD23 LEU A  93     -24.847   4.046   8.348  1.00 41.36           H  
ATOM   1357  N   ALA A  94     -22.003   8.055   9.341  1.00 42.22           N  
ATOM   1358  CA  ALA A  94     -21.654   9.458   9.148  1.00 42.52           C  
ATOM   1359  C   ALA A  94     -21.481   9.771   7.666  1.00 42.71           C  
ATOM   1360  O   ALA A  94     -21.833  10.856   7.210  1.00 42.45           O  
ATOM   1361  CB  ALA A  94     -20.390   9.800   9.920  1.00 42.50           C  
ATOM   1362  H   ALA A  94     -21.374   7.462   9.863  1.00 42.22           H  
ATOM   1363  HA  ALA A  94     -22.469  10.072   9.531  1.00 42.52           H  
ATOM   1364  HB1 ALA A  94     -19.563   9.194   9.549  1.00 42.50           H  
ATOM   1365  HB2 ALA A  94     -20.544   9.595  10.979  1.00 42.50           H  
ATOM   1366  HB3 ALA A  94     -20.156  10.856   9.785  1.00 42.50           H  
ATOM   1367  N   PHE A  95     -20.946   8.804   6.924  1.00 43.18           N  
ATOM   1368  CA  PHE A  95     -20.766   8.935   5.481  1.00 43.61           C  
ATOM   1369  C   PHE A  95     -22.058   8.657   4.701  1.00 43.74           C  
ATOM   1370  O   PHE A  95     -22.333   9.311   3.700  1.00 43.80           O  
ATOM   1371  CB  PHE A  95     -19.631   8.024   4.994  1.00 43.53           C  
ATOM   1372  CG  PHE A  95     -19.607   7.837   3.509  1.00 43.97           C  
ATOM   1373  CD1 PHE A  95     -18.988   8.774   2.689  1.00 44.65           C  
ATOM   1374  CD2 PHE A  95     -20.221   6.732   2.924  1.00 44.17           C  
ATOM   1375  CE1 PHE A  95     -18.974   8.608   1.305  1.00 45.08           C  
ATOM   1376  CE2 PHE A  95     -20.213   6.556   1.543  1.00 44.50           C  
ATOM   1377  CZ  PHE A  95     -19.589   7.494   0.731  1.00 44.80           C  
ATOM   1378  H   PHE A  95     -20.654   7.949   7.375  1.00 43.18           H  
ATOM   1379  HA  PHE A  95     -20.495   9.973   5.286  1.00 43.61           H  
ATOM   1380  HB2 PHE A  95     -18.682   8.462   5.301  1.00 43.53           H  
ATOM   1381  HB3 PHE A  95     -19.749   7.047   5.462  1.00 43.53           H  
ATOM   1382  HD1 PHE A  95     -18.513   9.639   3.129  1.00 44.65           H  
ATOM   1383  HD2 PHE A  95     -20.710   6.001   3.551  1.00 44.17           H  
ATOM   1384  HE1 PHE A  95     -18.488   9.340   0.678  1.00 45.08           H  
ATOM   1385  HE2 PHE A  95     -20.691   5.692   1.104  1.00 44.50           H  
ATOM   1386  HZ  PHE A  95     -19.580   7.362  -0.341  1.00 44.80           H  
ATOM   1387  N   TRP A  96     -22.837   7.683   5.159  1.00 44.03           N  
ATOM   1388  CA  TRP A  96     -24.057   7.290   4.461  1.00 44.36           C  
ATOM   1389  C   TRP A  96     -25.234   8.223   4.718  1.00 44.34           C  
ATOM   1390  O   TRP A  96     -26.051   8.443   3.828  1.00 44.41           O  
ATOM   1391  CB  TRP A  96     -24.447   5.855   4.821  1.00 44.58           C  
ATOM   1392  CG  TRP A  96     -23.535   4.830   4.233  1.00 45.20           C  
ATOM   1393  CD1 TRP A  96     -22.570   4.125   4.884  1.00 45.68           C  
ATOM   1394  CD2 TRP A  96     -23.493   4.403   2.866  1.00 45.88           C  
ATOM   1395  NE1 TRP A  96     -21.928   3.279   4.011  1.00 46.30           N  
ATOM   1396  CE2 TRP A  96     -22.475   3.429   2.765  1.00 46.02           C  
ATOM   1397  CE3 TRP A  96     -24.221   4.742   1.718  1.00 46.34           C  
ATOM   1398  CZ2 TRP A  96     -22.164   2.789   1.561  1.00 46.27           C  
ATOM   1399  CZ3 TRP A  96     -23.912   4.105   0.517  1.00 46.75           C  
ATOM   1400  CH2 TRP A  96     -22.891   3.138   0.451  1.00 46.71           C  
ATOM   1401  H   TRP A  96     -22.579   7.204   6.010  1.00 44.03           H  
ATOM   1402  HA  TRP A  96     -23.826   7.358   3.398  1.00 44.36           H  
ATOM   1403  HB2 TRP A  96     -24.428   5.753   5.906  1.00 44.58           H  
ATOM   1404  HB3 TRP A  96     -25.457   5.669   4.456  1.00 44.58           H  
ATOM   1405  HD1 TRP A  96     -22.341   4.217   5.936  1.00 45.68           H  
ATOM   1406  HE1 TRP A  96     -21.175   2.649   4.250  1.00 46.30           H  
ATOM   1407  HE3 TRP A  96     -25.006   5.482   1.763  1.00 46.34           H  
ATOM   1408  HZ2 TRP A  96     -21.381   2.048   1.507  1.00 46.27           H  
ATOM   1409  HZ3 TRP A  96     -24.464   4.357  -0.376  1.00 46.75           H  
ATOM   1410  HH2 TRP A  96     -22.675   2.661  -0.494  1.00 46.71           H  
ATOM   1411  N   TYR A  97     -25.321   8.763   5.930  1.00 44.40           N  
ATOM   1412  CA  TYR A  97     -26.487   9.543   6.337  1.00 44.53           C  
ATOM   1413  C   TYR A  97     -26.194  11.014   6.617  1.00 44.85           C  
ATOM   1414  O   TYR A  97     -27.117  11.795   6.870  1.00 44.75           O  
ATOM   1415  CB  TYR A  97     -27.146   8.903   7.557  1.00 44.40           C  
ATOM   1416  CG  TYR A  97     -28.029   7.725   7.230  1.00 44.30           C  
ATOM   1417  CD1 TYR A  97     -27.497   6.443   7.104  1.00 44.15           C  
ATOM   1418  CD2 TYR A  97     -29.401   7.891   7.050  1.00 44.14           C  
ATOM   1419  CE1 TYR A  97     -28.310   5.358   6.805  1.00 44.08           C  
ATOM   1420  CE2 TYR A  97     -30.220   6.815   6.750  1.00 44.08           C  
ATOM   1421  CZ  TYR A  97     -29.670   5.552   6.630  1.00 44.20           C  
ATOM   1422  OH  TYR A  97     -30.484   4.485   6.339  1.00 44.37           O  
ATOM   1423  H   TYR A  97     -24.563   8.631   6.584  1.00 44.40           H  
ATOM   1424  HA  TYR A  97     -27.165   9.530   5.483  1.00 44.53           H  
ATOM   1425  HB2 TYR A  97     -26.361   8.565   8.233  1.00 44.40           H  
ATOM   1426  HB3 TYR A  97     -27.753   9.659   8.055  1.00 44.40           H  
ATOM   1427  HD1 TYR A  97     -26.437   6.291   7.241  1.00 44.15           H  
ATOM   1428  HD2 TYR A  97     -29.833   8.876   7.146  1.00 44.14           H  
ATOM   1429  HE1 TYR A  97     -27.885   4.370   6.710  1.00 44.08           H  
ATOM   1430  HE2 TYR A  97     -31.281   6.961   6.611  1.00 44.08           H  
ATOM   1431  HH  TYR A  97     -31.414   4.700   6.235  1.00 44.37           H  
ATOM   1432  N   GLY A  98     -24.915  11.383   6.563  1.00 45.25           N  
ATOM   1433  CA  GLY A  98     -24.481  12.746   6.871  1.00 45.66           C  
ATOM   1434  C   GLY A  98     -24.092  12.909   8.330  1.00 46.05           C  
ATOM   1435  O   GLY A  98     -24.355  12.021   9.141  1.00 45.96           O  
ATOM   1436  H   GLY A  98     -24.221  10.698   6.300  1.00 45.25           H  
ATOM   1437  HA2 GLY A  98     -23.620  12.989   6.249  1.00 45.66           H  
ATOM   1438  HA3 GLY A  98     -25.297  13.433   6.646  1.00 45.66           H  
ATOM   1439  N   PRO A  99     -23.467  14.052   8.678  1.00 46.45           N  
ATOM   1440  CA  PRO A  99     -22.986  14.321  10.043  1.00 46.73           C  
ATOM   1441  C   PRO A  99     -24.084  14.328  11.110  1.00 47.12           C  
ATOM   1442  O   PRO A  99     -23.782  14.168  12.294  1.00 47.19           O  
ATOM   1443  CB  PRO A  99     -22.343  15.711   9.929  1.00 46.74           C  
ATOM   1444  CG  PRO A  99     -22.901  16.306   8.675  1.00 46.58           C  
ATOM   1445  CD  PRO A  99     -23.139  15.155   7.754  1.00 46.49           C  
ATOM   1446  HA  PRO A  99     -22.309  13.533  10.373  1.00 46.73           H  
ATOM   1447  HB2 PRO A  99     -22.605  16.324  10.791  1.00 46.74           H  
ATOM   1448  HB3 PRO A  99     -21.259  15.625   9.860  1.00 46.74           H  
ATOM   1449  HG2 PRO A  99     -22.188  17.004   8.235  1.00 46.58           H  
ATOM   1450  HG3 PRO A  99     -23.836  16.825   8.884  1.00 46.58           H  
ATOM   1451  HD2 PRO A  99     -22.245  14.927   7.173  1.00 46.49           H  
ATOM   1452  HD3 PRO A  99     -23.969  15.360   7.078  1.00 46.49           H  
ATOM   1453  N   ARG A 100     -25.337  14.511  10.695  1.00 47.59           N  
ATOM   1454  CA  ARG A 100     -26.483  14.427  11.610  1.00 48.12           C  
ATOM   1455  C   ARG A 100     -27.170  13.059  11.526  1.00 48.08           C  
ATOM   1456  O   ARG A 100     -28.386  12.951  11.718  1.00 48.02           O  
ATOM   1457  CB  ARG A 100     -27.495  15.553  11.342  1.00 48.28           C  
ATOM   1458  CG  ARG A 100     -27.045  16.929  11.798  1.00 49.54           C  
ATOM   1459  CD  ARG A 100     -28.230  17.818  12.166  1.00 52.15           C  
ATOM   1460  NE  ARG A 100     -27.797  19.064  12.809  1.00 54.86           N  
ATOM   1461  CZ  ARG A 100     -27.491  19.200  14.105  1.00 55.87           C  
ATOM   1462  NH1 ARG A 100     -27.562  18.167  14.941  1.00 55.86           N  
ATOM   1463  NH2 ARG A 100     -27.107  20.385  14.570  1.00 55.90           N1+
ATOM   1464  H   ARG A 100     -25.504  14.714   9.720  1.00 47.59           H  
ATOM   1465  HA  ARG A 100     -26.096  14.549  12.622  1.00 48.12           H  
ATOM   1466  HB2 ARG A 100     -27.681  15.595  10.269  1.00 48.28           H  
ATOM   1467  HB3 ARG A 100     -28.421  15.309  11.862  1.00 48.28           H  
ATOM   1468  HG2 ARG A 100     -26.485  17.403  10.992  1.00 49.54           H  
ATOM   1469  HG3 ARG A 100     -26.402  16.819  12.671  1.00 49.54           H  
ATOM   1470  HD2 ARG A 100     -28.880  17.274  12.852  1.00 52.15           H  
ATOM   1471  HD3 ARG A 100     -28.783  18.063  11.259  1.00 52.15           H  
ATOM   1472  HE  ARG A 100     -27.724  19.886  12.226  1.00 54.86           H  
ATOM   1473 HH11 ARG A 100     -27.326  18.289  15.915  1.00 55.86           H  
ATOM   1474 HH12 ARG A 100     -27.852  17.261  14.601  1.00 55.86           H  
ATOM   1475 HH21 ARG A 100     -27.047  21.177  13.946  1.00 55.90           H  
ATOM   1476 HH22 ARG A 100     -26.875  20.493  15.547  1.00 55.90           H  
ATOM   1477  N   TRP A 101     -26.379  12.021  11.251  1.00 48.14           N  
ATOM   1478  CA  TRP A 101     -26.887  10.661  11.076  1.00 48.11           C  
ATOM   1479  C   TRP A 101     -27.728  10.196  12.256  1.00 48.46           C  
ATOM   1480  O   TRP A 101     -28.794   9.613  12.068  1.00 48.50           O  
ATOM   1481  CB  TRP A 101     -25.743   9.668  10.808  1.00 47.92           C  
ATOM   1482  CG  TRP A 101     -24.700   9.576  11.898  1.00 47.29           C  
ATOM   1483  CD1 TRP A 101     -23.597  10.366  12.047  1.00 46.71           C  
ATOM   1484  CD2 TRP A 101     -24.663   8.632  12.978  1.00 46.60           C  
ATOM   1485  NE1 TRP A 101     -22.881   9.978  13.152  1.00 46.10           N  
ATOM   1486  CE2 TRP A 101     -23.513   8.917  13.743  1.00 46.10           C  
ATOM   1487  CE3 TRP A 101     -25.495   7.577  13.378  1.00 46.53           C  
ATOM   1488  CZ2 TRP A 101     -23.172   8.186  14.883  1.00 45.96           C  
ATOM   1489  CZ3 TRP A 101     -25.154   6.851  14.511  1.00 45.80           C  
ATOM   1490  CH2 TRP A 101     -24.003   7.159  15.249  1.00 45.78           C  
ATOM   1491  H   TRP A 101     -25.386  12.181  11.160  1.00 48.14           H  
ATOM   1492  HA  TRP A 101     -27.539  10.686  10.203  1.00 48.11           H  
ATOM   1493  HB2 TRP A 101     -26.180   8.678  10.676  1.00 47.92           H  
ATOM   1494  HB3 TRP A 101     -25.243   9.970   9.888  1.00 47.92           H  
ATOM   1495  HD1 TRP A 101     -23.326  11.179  11.390  1.00 46.71           H  
ATOM   1496  HE1 TRP A 101     -22.026  10.406  13.477  1.00 46.10           H  
ATOM   1497  HE3 TRP A 101     -26.384   7.334  12.815  1.00 46.53           H  
ATOM   1498  HZ2 TRP A 101     -22.287   8.421  15.455  1.00 45.96           H  
ATOM   1499  HZ3 TRP A 101     -25.786   6.035  14.829  1.00 45.80           H  
ATOM   1500  HH2 TRP A 101     -23.765   6.574  16.125  1.00 45.78           H  
ATOM   1501  N   GLN A 102     -27.257  10.487  13.466  1.00 48.92           N  
ATOM   1502  CA  GLN A 102     -27.880   9.991  14.689  1.00 49.40           C  
ATOM   1503  C   GLN A 102     -29.310  10.512  14.877  1.00 49.40           C  
ATOM   1504  O   GLN A 102     -30.080   9.955  15.657  1.00 49.50           O  
ATOM   1505  CB  GLN A 102     -27.002  10.323  15.899  1.00 49.52           C  
ATOM   1506  CG  GLN A 102     -27.085   9.300  17.032  1.00 50.74           C  
ATOM   1507  CD  GLN A 102     -26.193   9.644  18.224  1.00 52.47           C  
ATOM   1508  OE1 GLN A 102     -26.495   9.275  19.366  1.00 52.94           O  
ATOM   1509  NE2 GLN A 102     -25.090  10.351  17.965  1.00 52.62           N  
ATOM   1510  H   GLN A 102     -26.438  11.073  13.541  1.00 48.92           H  
ATOM   1511  HA  GLN A 102     -27.962   8.908  14.599  1.00 49.40           H  
ATOM   1512  HB2 GLN A 102     -25.966  10.380  15.565  1.00 49.52           H  
ATOM   1513  HB3 GLN A 102     -27.311  11.292  16.290  1.00 49.52           H  
ATOM   1514  HG2 GLN A 102     -26.783   8.328  16.643  1.00 50.74           H  
ATOM   1515  HG3 GLN A 102     -28.118   9.248  17.376  1.00 50.74           H  
ATOM   1516 HE21 GLN A 102     -24.465  10.605  18.716  1.00 52.62           H  
ATOM   1517 HE22 GLN A 102     -24.881  10.632  17.018  1.00 52.62           H  
ATOM   1518  N   GLU A 103     -29.658  11.565  14.141  1.00 49.50           N  
ATOM   1519  CA  GLU A 103     -31.001  12.145  14.180  1.00 49.65           C  
ATOM   1520  C   GLU A 103     -31.903  11.671  13.038  1.00 49.51           C  
ATOM   1521  O   GLU A 103     -33.126  11.806  13.120  1.00 49.63           O  
ATOM   1522  CB  GLU A 103     -30.920  13.673  14.141  1.00 49.83           C  
ATOM   1523  CG  GLU A 103     -30.504  14.330  15.445  1.00 50.53           C  
ATOM   1524  CD  GLU A 103     -30.184  15.804  15.269  1.00 51.45           C  
ATOM   1525  OE1 GLU A 103     -30.922  16.643  15.834  1.00 51.95           O  
ATOM   1526  OE2 GLU A 103     -29.203  16.119  14.556  1.00 51.05           O1-
ATOM   1527  H   GLU A 103     -28.968  11.980  13.531  1.00 49.50           H  
ATOM   1528  HA  GLU A 103     -31.447  11.803  15.114  1.00 49.65           H  
ATOM   1529  HB2 GLU A 103     -30.196  13.953  13.376  1.00 49.83           H  
ATOM   1530  HB3 GLU A 103     -31.903  14.056  13.869  1.00 49.83           H  
ATOM   1531  HG2 GLU A 103     -29.619  13.822  15.827  1.00 50.53           H  
ATOM   1532  HG3 GLU A 103     -31.318  14.231  16.163  1.00 50.53           H  
ATOM   1533  N   VAL A 104     -31.307  11.127  11.977  1.00 49.26           N  
ATOM   1534  CA  VAL A 104     -32.060  10.800  10.763  1.00 49.04           C  
ATOM   1535  C   VAL A 104     -32.184   9.307  10.450  1.00 48.99           C  
ATOM   1536  O   VAL A 104     -33.074   8.912   9.695  1.00 48.99           O  
ATOM   1537  CB  VAL A 104     -31.521  11.558   9.509  1.00 49.11           C  
ATOM   1538  CG1 VAL A 104     -31.479  13.069   9.761  1.00 49.06           C  
ATOM   1539  CG2 VAL A 104     -30.148  11.026   9.072  1.00 48.82           C  
ATOM   1540  H   VAL A 104     -30.316  10.936  12.010  1.00 49.26           H  
ATOM   1541  HA  VAL A 104     -33.067  11.146  10.995  1.00 49.04           H  
ATOM   1542  HB  VAL A 104     -32.213  11.373   8.688  1.00 49.11           H  
ATOM   1543 HG11 VAL A 104     -30.792  13.282  10.580  1.00 49.06           H  
ATOM   1544 HG12 VAL A 104     -32.477  13.422  10.023  1.00 49.06           H  
ATOM   1545 HG13 VAL A 104     -31.139  13.578   8.859  1.00 49.06           H  
ATOM   1546 HG21 VAL A 104     -29.423  11.193   9.869  1.00 48.82           H  
ATOM   1547 HG22 VAL A 104     -29.825  11.549   8.172  1.00 48.82           H  
ATOM   1548 HG23 VAL A 104     -30.221   9.958   8.865  1.00 48.82           H  
ATOM   1549  N   ILE A 105     -31.299   8.487  11.016  1.00 48.92           N  
ATOM   1550  CA  ILE A 105     -31.303   7.043  10.737  1.00 48.87           C  
ATOM   1551  C   ILE A 105     -32.604   6.383  11.186  1.00 48.74           C  
ATOM   1552  O   ILE A 105     -33.188   6.789  12.191  1.00 48.63           O  
ATOM   1553  CB  ILE A 105     -30.084   6.294  11.349  1.00 48.94           C  
ATOM   1554  CG1 ILE A 105     -29.960   6.565  12.855  1.00 49.26           C  
ATOM   1555  CG2 ILE A 105     -28.799   6.644  10.584  1.00 49.00           C  
ATOM   1556  CD1 ILE A 105     -29.138   5.528  13.610  1.00 49.95           C  
ATOM   1557  H   ILE A 105     -30.610   8.866  11.651  1.00 48.92           H  
ATOM   1558  HA  ILE A 105     -31.221   6.959   9.653  1.00 48.87           H  
ATOM   1559  HB  ILE A 105     -30.246   5.222  11.241  1.00 48.94           H  
ATOM   1560 HG12 ILE A 105     -29.489   7.539  12.990  1.00 49.26           H  
ATOM   1561 HG13 ILE A 105     -30.962   6.584  13.283  1.00 49.26           H  
ATOM   1562 HG21 ILE A 105     -28.604   7.713  10.671  1.00 49.00           H  
ATOM   1563 HG22 ILE A 105     -28.919   6.381   9.533  1.00 49.00           H  
ATOM   1564 HG23 ILE A 105     -27.962   6.087  11.005  1.00 49.00           H  
ATOM   1565 HD11 ILE A 105     -28.130   5.493  13.197  1.00 49.95           H  
ATOM   1566 HD12 ILE A 105     -29.606   4.549  13.509  1.00 49.95           H  
ATOM   1567 HD13 ILE A 105     -29.090   5.800  14.664  1.00 49.95           H  
ATOM   1568  N   PRO A 106     -33.069   5.370  10.431  1.00 48.74           N  
ATOM   1569  CA  PRO A 106     -34.349   4.759  10.759  1.00 48.66           C  
ATOM   1570  C   PRO A 106     -34.231   3.697  11.848  1.00 48.62           C  
ATOM   1571  O   PRO A 106     -33.205   3.026  11.957  1.00 48.62           O  
ATOM   1572  CB  PRO A 106     -34.787   4.134   9.430  1.00 48.72           C  
ATOM   1573  CG  PRO A 106     -33.513   3.830   8.705  1.00 48.67           C  
ATOM   1574  CD  PRO A 106     -32.447   4.756   9.238  1.00 48.78           C  
ATOM   1575  HA  PRO A 106     -35.059   5.483  11.160  1.00 48.66           H  
ATOM   1576  HB2 PRO A 106     -35.355   3.220   9.605  1.00 48.72           H  
ATOM   1577  HB3 PRO A 106     -35.395   4.836   8.859  1.00 48.72           H  
ATOM   1578  HG2 PRO A 106     -33.646   3.995   7.636  1.00 48.67           H  
ATOM   1579  HG3 PRO A 106     -33.225   2.793   8.880  1.00 48.67           H  
ATOM   1580  HD2 PRO A 106     -32.190   5.516   8.500  1.00 48.78           H  
ATOM   1581  HD3 PRO A 106     -31.551   4.198   9.512  1.00 48.78           H  
ATOM   1582  N   TYR A 107     -35.287   3.560  12.643  1.00 48.60           N  
ATOM   1583  CA  TYR A 107     -35.343   2.566  13.701  1.00 48.63           C  
ATOM   1584  C   TYR A 107     -36.657   1.788  13.598  1.00 48.71           C  
ATOM   1585  O   TYR A 107     -37.615   2.053  14.333  1.00 48.71           O  
ATOM   1586  CB  TYR A 107     -35.193   3.248  15.062  1.00 48.62           C  
ATOM   1587  CG  TYR A 107     -34.997   2.310  16.230  1.00 48.97           C  
ATOM   1588  CD1 TYR A 107     -34.245   1.141  16.098  1.00 49.18           C  
ATOM   1589  CD2 TYR A 107     -35.537   2.611  17.482  1.00 49.66           C  
ATOM   1590  CE1 TYR A 107     -34.057   0.282  17.174  1.00 49.79           C  
ATOM   1591  CE2 TYR A 107     -35.349   1.762  18.572  1.00 50.02           C  
ATOM   1592  CZ  TYR A 107     -34.609   0.600  18.408  1.00 50.36           C  
ATOM   1593  OH  TYR A 107     -34.421  -0.245  19.475  1.00 50.61           O  
ATOM   1594  H   TYR A 107     -36.080   4.170  12.507  1.00 48.60           H  
ATOM   1595  HA  TYR A 107     -34.521   1.858  13.594  1.00 48.63           H  
ATOM   1596  HB2 TYR A 107     -34.330   3.912  15.014  1.00 48.62           H  
ATOM   1597  HB3 TYR A 107     -36.093   3.834  15.247  1.00 48.62           H  
ATOM   1598  HD1 TYR A 107     -33.802   0.900  15.143  1.00 49.18           H  
ATOM   1599  HD2 TYR A 107     -36.110   3.517  17.608  1.00 49.66           H  
ATOM   1600  HE1 TYR A 107     -33.486  -0.626  17.051  1.00 49.79           H  
ATOM   1601  HE2 TYR A 107     -35.775   2.006  19.534  1.00 50.02           H  
ATOM   1602  HH  TYR A 107     -34.832   0.039  20.295  1.00 50.61           H  
ATOM   1603  N   THR A 108     -36.683   0.829  12.672  1.00 48.71           N  
ATOM   1604  CA  THR A 108     -37.890   0.057  12.353  1.00 48.80           C  
ATOM   1605  C   THR A 108     -38.263  -0.942  13.457  1.00 48.92           C  
ATOM   1606  O   THR A 108     -37.411  -1.296  14.274  1.00 48.86           O  
ATOM   1607  CB  THR A 108     -37.754  -0.684  10.996  1.00 48.69           C  
ATOM   1608  OG1 THR A 108     -36.811  -1.753  11.111  1.00 48.40           O  
ATOM   1609  CG2 THR A 108     -37.306   0.272   9.904  1.00 48.95           C  
ATOM   1610  H   THR A 108     -35.833   0.624  12.167  1.00 48.71           H  
ATOM   1611  HA  THR A 108     -38.697   0.786  12.278  1.00 48.80           H  
ATOM   1612  HB  THR A 108     -38.731  -1.089  10.730  1.00 48.69           H  
ATOM   1613 HG21 THR A 108     -36.329   0.683  10.159  1.00 48.95           H  
ATOM   1614 HG22 THR A 108     -38.029   1.083   9.812  1.00 48.95           H  
ATOM   1615 HG23 THR A 108     -37.238  -0.264   8.957  1.00 48.95           H  
ATOM   1616  HG1 THR A 108     -35.963  -1.368  11.345  1.00 48.40           H  
ATOM   1617  N   PRO A 109     -39.543  -1.383  13.496  1.00 49.07           N  
ATOM   1618  CA  PRO A 109     -39.988  -2.392  14.460  1.00 49.12           C  
ATOM   1619  C   PRO A 109     -39.156  -3.678  14.470  1.00 49.20           C  
ATOM   1620  O   PRO A 109     -38.901  -4.224  15.549  1.00 49.33           O  
ATOM   1621  CB  PRO A 109     -41.420  -2.676  14.015  1.00 49.10           C  
ATOM   1622  CG  PRO A 109     -41.886  -1.366  13.509  1.00 49.06           C  
ATOM   1623  CD  PRO A 109     -40.694  -0.777  12.796  1.00 49.04           C  
ATOM   1624  HA  PRO A 109     -39.889  -2.027  15.482  1.00 49.12           H  
ATOM   1625  HB2 PRO A 109     -41.442  -3.429  13.227  1.00 49.10           H  
ATOM   1626  HB3 PRO A 109     -42.031  -3.010  14.854  1.00 49.10           H  
ATOM   1627  HG2 PRO A 109     -42.195  -0.724  14.334  1.00 49.06           H  
ATOM   1628  HG3 PRO A 109     -42.720  -1.496  12.819  1.00 49.06           H  
ATOM   1629  HD2 PRO A 109     -40.680   0.309  12.890  1.00 49.04           H  
ATOM   1630  HD3 PRO A 109     -40.697  -1.050  11.741  1.00 49.04           H  
ATOM   1631  N   ALA A 110     -38.736  -4.150  13.295  1.00 49.17           N  
ATOM   1632  CA  ALA A 110     -37.906  -5.359  13.195  1.00 49.10           C  
ATOM   1633  C   ALA A 110     -36.557  -5.160  13.872  1.00 49.15           C  
ATOM   1634  O   ALA A 110     -36.041  -6.071  14.518  1.00 49.26           O  
ATOM   1635  CB  ALA A 110     -37.718  -5.774  11.747  1.00 49.01           C  
ATOM   1636  H   ALA A 110     -38.996  -3.662  12.450  1.00 49.17           H  
ATOM   1637  HA  ALA A 110     -38.431  -6.160  13.715  1.00 49.10           H  
ATOM   1638  HB1 ALA A 110     -37.194  -4.985  11.208  1.00 49.01           H  
ATOM   1639  HB2 ALA A 110     -38.692  -5.942  11.288  1.00 49.01           H  
ATOM   1640  HB3 ALA A 110     -37.133  -6.693  11.705  1.00 49.01           H  
ATOM   1641  N   MET A 111     -35.992  -3.966  13.719  1.00 49.26           N  
ATOM   1642  CA  MET A 111     -34.783  -3.593  14.442  1.00 49.35           C  
ATOM   1643  C   MET A 111     -35.069  -3.593  15.944  1.00 49.53           C  
ATOM   1644  O   MET A 111     -34.301  -4.155  16.723  1.00 49.56           O  
ATOM   1645  CB  MET A 111     -34.272  -2.223  13.991  1.00 49.19           C  
ATOM   1646  CG  MET A 111     -33.850  -2.142  12.527  1.00 49.30           C  
ATOM   1647  SD  MET A 111     -33.485  -0.439  12.041  1.00 50.13           S  
ATOM   1648  CE  MET A 111     -33.404  -0.560  10.255  1.00 49.92           C  
ATOM   1649  H   MET A 111     -36.412  -3.301  13.085  1.00 49.26           H  
ATOM   1650  HA  MET A 111     -34.004  -4.323  14.223  1.00 49.35           H  
ATOM   1651  HB2 MET A 111     -33.410  -1.964  14.606  1.00 49.19           H  
ATOM   1652  HB3 MET A 111     -35.067  -1.495  14.155  1.00 49.19           H  
ATOM   1653  HG2 MET A 111     -34.658  -2.524  11.903  1.00 49.30           H  
ATOM   1654  HG3 MET A 111     -32.959  -2.752  12.380  1.00 49.30           H  
ATOM   1655  HE1 MET A 111     -33.185   0.421   9.834  1.00 49.92           H  
ATOM   1656  HE2 MET A 111     -34.360  -0.915   9.871  1.00 49.92           H  
ATOM   1657  HE3 MET A 111     -32.617  -1.260   9.974  1.00 49.92           H  
ATOM   1658  N   GLN A 112     -36.194  -2.987  16.329  1.00 49.72           N  
ATOM   1659  CA  GLN A 112     -36.580  -2.839  17.733  1.00 49.94           C  
ATOM   1660  C   GLN A 112     -36.715  -4.167  18.467  1.00 50.09           C  
ATOM   1661  O   GLN A 112     -36.315  -4.274  19.626  1.00 50.19           O  
ATOM   1662  CB  GLN A 112     -37.885  -2.051  17.858  1.00 50.05           C  
ATOM   1663  CG  GLN A 112     -37.763  -0.569  17.548  1.00 50.47           C  
ATOM   1664  CD  GLN A 112     -39.078   0.176  17.701  1.00 51.05           C  
ATOM   1665  OE1 GLN A 112     -39.651   0.235  18.790  1.00 51.50           O  
ATOM   1666  NE2 GLN A 112     -39.558   0.758  16.607  1.00 51.09           N  
ATOM   1667  H   GLN A 112     -36.807  -2.613  15.619  1.00 49.72           H  
ATOM   1668  HA  GLN A 112     -35.767  -2.290  18.208  1.00 49.94           H  
ATOM   1669  HB2 GLN A 112     -38.610  -2.484  17.169  1.00 50.05           H  
ATOM   1670  HB3 GLN A 112     -38.248  -2.155  18.880  1.00 50.05           H  
ATOM   1671  HG2 GLN A 112     -37.416  -0.456  16.521  1.00 50.47           H  
ATOM   1672  HG3 GLN A 112     -37.033  -0.130  18.228  1.00 50.47           H  
ATOM   1673 HE21 GLN A 112     -40.425   1.274  16.649  1.00 51.09           H  
ATOM   1674 HE22 GLN A 112     -39.055   0.684  15.734  1.00 51.09           H  
ATOM   1675  N   ARG A 113     -37.285  -5.167  17.796  1.00 50.21           N  
ATOM   1676  CA  ARG A 113     -37.412  -6.513  18.360  1.00 50.36           C  
ATOM   1677  C   ARG A 113     -36.052  -7.115  18.673  1.00 50.03           C  
ATOM   1678  O   ARG A 113     -35.836  -7.624  19.772  1.00 50.08           O  
ATOM   1679  CB  ARG A 113     -38.188  -7.438  17.421  1.00 50.60           C  
ATOM   1680  CG  ARG A 113     -39.650  -7.576  17.780  1.00 52.14           C  
ATOM   1681  CD  ARG A 113     -40.321  -8.667  16.965  1.00 54.99           C  
ATOM   1682  NE  ARG A 113     -40.895  -8.156  15.720  1.00 56.93           N  
ATOM   1683  CZ  ARG A 113     -40.318  -8.255  14.524  1.00 58.13           C  
ATOM   1684  NH1 ARG A 113     -40.928  -7.759  13.452  1.00 58.31           N  
ATOM   1685  NH2 ARG A 113     -39.135  -8.849  14.396  1.00 58.47           N1+
ATOM   1686  H   ARG A 113     -37.641  -4.991  16.867  1.00 50.21           H  
ATOM   1687  HA  ARG A 113     -37.969  -6.417  19.292  1.00 50.36           H  
ATOM   1688  HB2 ARG A 113     -38.118  -7.039  16.409  1.00 50.60           H  
ATOM   1689  HB3 ARG A 113     -37.730  -8.427  17.455  1.00 50.60           H  
ATOM   1690  HG2 ARG A 113     -40.153  -6.629  17.587  1.00 52.14           H  
ATOM   1691  HG3 ARG A 113     -39.733  -7.822  18.839  1.00 52.14           H  
ATOM   1692  HD2 ARG A 113     -41.118  -9.111  17.562  1.00 54.99           H  
ATOM   1693  HD3 ARG A 113     -39.581  -9.429  16.723  1.00 54.99           H  
ATOM   1694  HE  ARG A 113     -41.792  -7.696  15.771  1.00 56.93           H  
ATOM   1695 HH11 ARG A 113     -40.493  -7.834  12.544  1.00 58.31           H  
ATOM   1696 HH12 ARG A 113     -41.826  -7.307  13.546  1.00 58.31           H  
ATOM   1697 HH21 ARG A 113     -38.670  -9.228  15.208  1.00 58.47           H  
ATOM   1698 HH22 ARG A 113     -38.702  -8.921  13.486  1.00 58.47           H  
ATOM   1699  N   TYR A 114     -35.145  -7.043  17.700  1.00 49.82           N  
ATOM   1700  CA  TYR A 114     -33.773  -7.515  17.854  1.00 49.49           C  
ATOM   1701  C   TYR A 114     -33.114  -6.828  19.052  1.00 49.62           C  
ATOM   1702  O   TYR A 114     -32.560  -7.494  19.928  1.00 49.60           O  
ATOM   1703  CB  TYR A 114     -32.977  -7.232  16.577  1.00 49.16           C  
ATOM   1704  CG  TYR A 114     -31.833  -8.189  16.284  1.00 48.77           C  
ATOM   1705  CD1 TYR A 114     -31.005  -8.676  17.303  1.00 48.16           C  
ATOM   1706  CD2 TYR A 114     -31.560  -8.584  14.973  1.00 48.16           C  
ATOM   1707  CE1 TYR A 114     -29.952  -9.545  17.023  1.00 47.47           C  
ATOM   1708  CE2 TYR A 114     -30.507  -9.446  14.684  1.00 47.64           C  
ATOM   1709  CZ  TYR A 114     -29.707  -9.922  15.710  1.00 47.43           C  
ATOM   1710  OH  TYR A 114     -28.668 -10.778  15.418  1.00 47.10           O  
ATOM   1711  H   TYR A 114     -35.420  -6.643  16.814  1.00 49.82           H  
ATOM   1712  HA  TYR A 114     -33.784  -8.591  18.030  1.00 49.49           H  
ATOM   1713  HB2 TYR A 114     -33.669  -7.271  15.736  1.00 49.16           H  
ATOM   1714  HB3 TYR A 114     -32.560  -6.228  16.658  1.00 49.16           H  
ATOM   1715  HD1 TYR A 114     -31.186  -8.373  18.324  1.00 48.16           H  
ATOM   1716  HD2 TYR A 114     -32.178  -8.213  14.168  1.00 48.16           H  
ATOM   1717  HE1 TYR A 114     -29.331  -9.922  17.822  1.00 47.47           H  
ATOM   1718  HE2 TYR A 114     -30.314  -9.743  13.664  1.00 47.64           H  
ATOM   1719  HH  TYR A 114     -28.568 -10.992  14.488  1.00 47.10           H  
ATOM   1720  N   VAL A 115     -33.202  -5.498  19.087  1.00 49.74           N  
ATOM   1721  CA  VAL A 115     -32.612  -4.690  20.156  1.00 49.97           C  
ATOM   1722  C   VAL A 115     -33.230  -5.023  21.516  1.00 50.27           C  
ATOM   1723  O   VAL A 115     -32.515  -5.155  22.510  1.00 50.28           O  
ATOM   1724  CB  VAL A 115     -32.732  -3.172  19.851  1.00 49.92           C  
ATOM   1725  CG1 VAL A 115     -32.273  -2.325  21.035  1.00 49.67           C  
ATOM   1726  CG2 VAL A 115     -31.934  -2.817  18.611  1.00 49.99           C  
ATOM   1727  H   VAL A 115     -33.697  -5.027  18.343  1.00 49.74           H  
ATOM   1728  HA  VAL A 115     -31.552  -4.939  20.201  1.00 49.97           H  
ATOM   1729  HB  VAL A 115     -33.784  -2.953  19.671  1.00 49.92           H  
ATOM   1730 HG11 VAL A 115     -31.221  -2.524  21.238  1.00 49.67           H  
ATOM   1731 HG12 VAL A 115     -32.867  -2.577  21.914  1.00 49.67           H  
ATOM   1732 HG13 VAL A 115     -32.404  -1.269  20.799  1.00 49.67           H  
ATOM   1733 HG21 VAL A 115     -30.880  -3.034  18.783  1.00 49.99           H  
ATOM   1734 HG22 VAL A 115     -32.056  -1.756  18.392  1.00 49.99           H  
ATOM   1735 HG23 VAL A 115     -32.293  -3.406  17.767  1.00 49.99           H  
ATOM   1736  N   LYS A 116     -34.554  -5.172  21.544  1.00 50.65           N  
ATOM   1737  CA  LYS A 116     -35.271  -5.551  22.759  1.00 51.01           C  
ATOM   1738  C   LYS A 116     -34.806  -6.913  23.302  1.00 51.18           C  
ATOM   1739  O   LYS A 116     -34.636  -7.074  24.517  1.00 51.23           O  
ATOM   1740  CB  LYS A 116     -36.784  -5.550  22.517  1.00 51.02           C  
ATOM   1741  CG  LYS A 116     -37.623  -5.368  23.785  1.00 51.57           C  
ATOM   1742  CD  LYS A 116     -39.106  -5.638  23.536  1.00 52.98           C  
ATOM   1743  CE  LYS A 116     -39.402  -7.137  23.446  1.00 53.74           C  
ATOM   1744  NZ  LYS A 116     -40.856  -7.413  23.278  1.00 54.30           N1+
ATOM   1745  H   LYS A 116     -35.080  -5.018  20.696  1.00 50.65           H  
ATOM   1746  HA  LYS A 116     -35.039  -4.805  23.519  1.00 51.01           H  
ATOM   1747  HB2 LYS A 116     -37.020  -4.736  21.831  1.00 51.02           H  
ATOM   1748  HB3 LYS A 116     -37.058  -6.501  22.060  1.00 51.02           H  
ATOM   1749  HG2 LYS A 116     -37.263  -6.059  24.547  1.00 51.57           H  
ATOM   1750  HG3 LYS A 116     -37.507  -4.344  24.139  1.00 51.57           H  
ATOM   1751  HD2 LYS A 116     -39.399  -5.163  22.600  1.00 52.98           H  
ATOM   1752  HD3 LYS A 116     -39.685  -5.212  24.356  1.00 52.98           H  
ATOM   1753  HE2 LYS A 116     -39.056  -7.619  24.361  1.00 53.74           H  
ATOM   1754  HE3 LYS A 116     -38.865  -7.550  22.592  1.00 53.74           H  
ATOM   1755  HZ1 LYS A 116     -41.364  -7.034  24.064  1.00 54.30           H  
ATOM   1756  HZ2 LYS A 116     -41.006  -8.411  23.230  1.00 54.30           H  
ATOM   1757  HZ3 LYS A 116     -41.184  -6.982  22.426  1.00 54.30           H  
ATOM   1758  N   ARG A 117     -34.592  -7.877  22.405  1.00 51.28           N  
ATOM   1759  CA  ARG A 117     -34.134  -9.211  22.801  1.00 51.49           C  
ATOM   1760  C   ARG A 117     -32.740  -9.177  23.435  1.00 51.81           C  
ATOM   1761  O   ARG A 117     -32.517  -9.794  24.479  1.00 51.85           O  
ATOM   1762  CB  ARG A 117     -34.167 -10.189  21.616  1.00 51.39           C  
ATOM   1763  CG  ARG A 117     -33.868 -11.646  21.987  1.00 51.07           C  
ATOM   1764  CD  ARG A 117     -35.080 -12.343  22.602  1.00 51.30           C  
ATOM   1765  NE  ARG A 117     -34.701 -13.406  23.534  1.00 51.42           N  
ATOM   1766  CZ  ARG A 117     -34.935 -13.385  24.846  1.00 51.32           C  
ATOM   1767  NH1 ARG A 117     -34.544 -14.400  25.604  1.00 51.17           N  
ATOM   1768  NH2 ARG A 117     -35.561 -12.356  25.403  1.00 51.37           N1+
ATOM   1769  H   ARG A 117     -34.750  -7.682  21.427  1.00 51.28           H  
ATOM   1770  HA  ARG A 117     -34.830  -9.569  23.559  1.00 51.49           H  
ATOM   1771  HB2 ARG A 117     -35.160 -10.148  21.168  1.00 51.39           H  
ATOM   1772  HB3 ARG A 117     -33.426  -9.864  20.886  1.00 51.39           H  
ATOM   1773  HG2 ARG A 117     -33.049 -11.665  22.706  1.00 51.07           H  
ATOM   1774  HG3 ARG A 117     -33.572 -12.184  21.086  1.00 51.07           H  
ATOM   1775  HD2 ARG A 117     -35.678 -12.777  21.801  1.00 51.30           H  
ATOM   1776  HD3 ARG A 117     -35.674 -11.603  23.138  1.00 51.30           H  
ATOM   1777  HE  ARG A 117     -34.228 -14.214  23.156  1.00 51.42           H  
ATOM   1778 HH11 ARG A 117     -34.723 -14.386  26.598  1.00 51.17           H  
ATOM   1779 HH12 ARG A 117     -34.067 -15.187  25.188  1.00 51.17           H  
ATOM   1780 HH21 ARG A 117     -35.864 -11.580  24.832  1.00 51.37           H  
ATOM   1781 HH22 ARG A 117     -35.734 -12.349  26.398  1.00 51.37           H  
ATOM   1782  N   LEU A 118     -31.815  -8.452  22.807  1.00 52.16           N  
ATOM   1783  CA  LEU A 118     -30.441  -8.348  23.303  1.00 52.44           C  
ATOM   1784  C   LEU A 118     -30.394  -7.735  24.702  1.00 52.88           C  
ATOM   1785  O   LEU A 118     -29.637  -8.198  25.555  1.00 53.11           O  
ATOM   1786  CB  LEU A 118     -29.565  -7.546  22.333  1.00 52.27           C  
ATOM   1787  CG  LEU A 118     -29.322  -8.125  20.935  1.00 51.78           C  
ATOM   1788  CD1 LEU A 118     -28.936  -7.023  19.961  1.00 51.13           C  
ATOM   1789  CD2 LEU A 118     -28.273  -9.230  20.952  1.00 50.88           C  
ATOM   1790  H   LEU A 118     -32.069  -7.959  21.963  1.00 52.16           H  
ATOM   1791  HA  LEU A 118     -30.042  -9.360  23.369  1.00 52.44           H  
ATOM   1792  HB2 LEU A 118     -30.035  -6.571  22.203  1.00 52.27           H  
ATOM   1793  HB3 LEU A 118     -28.591  -7.420  22.805  1.00 52.27           H  
ATOM   1794  HG  LEU A 118     -30.256  -8.575  20.598  1.00 51.78           H  
ATOM   1795 HD11 LEU A 118     -28.002  -6.563  20.285  1.00 51.13           H  
ATOM   1796 HD12 LEU A 118     -29.723  -6.269  19.935  1.00 51.13           H  
ATOM   1797 HD13 LEU A 118     -28.806  -7.447  18.965  1.00 51.13           H  
ATOM   1798 HD21 LEU A 118     -27.319  -8.820  21.285  1.00 50.88           H  
ATOM   1799 HD22 LEU A 118     -28.162  -9.641  19.948  1.00 50.88           H  
ATOM   1800 HD23 LEU A 118     -28.588 -10.019  21.635  1.00 50.88           H  
ATOM   1801  N   HIS A 119     -31.214  -6.711  24.934  1.00 53.27           N  
ATOM   1802  CA  HIS A 119     -31.302  -6.070  26.246  1.00 53.81           C  
ATOM   1803  C   HIS A 119     -32.005  -6.933  27.295  1.00 54.17           C  
ATOM   1804  O   HIS A 119     -31.745  -6.797  28.493  1.00 54.32           O  
ATOM   1805  CB  HIS A 119     -31.981  -4.702  26.149  1.00 53.77           C  
ATOM   1806  CG  HIS A 119     -31.098  -3.624  25.602  1.00 54.19           C  
ATOM   1807  ND1 HIS A 119     -29.942  -3.215  26.233  1.00 54.52           N  
ATOM   1808  CD2 HIS A 119     -31.209  -2.859  24.490  1.00 54.26           C  
ATOM   1809  CE1 HIS A 119     -29.374  -2.252  25.529  1.00 54.33           C  
ATOM   1810  NE2 HIS A 119     -30.123  -2.017  24.467  1.00 54.39           N  
ATOM   1811  H   HIS A 119     -31.793  -6.367  24.181  1.00 53.27           H  
ATOM   1812  HA  HIS A 119     -30.273  -5.938  26.581  1.00 53.81           H  
ATOM   1813  HB2 HIS A 119     -32.304  -4.407  27.148  1.00 53.77           H  
ATOM   1814  HB3 HIS A 119     -32.851  -4.796  25.499  1.00 53.77           H  
ATOM   1815  HD2 HIS A 119     -32.002  -2.902  23.758  1.00 54.26           H  
ATOM   1816  HE2 HIS A 119     -29.929  -1.329  23.753  1.00 54.39           H  
ATOM   1817  HE1 HIS A 119     -28.454  -1.744  25.779  1.00 54.33           H  
ATOM   1818  N   GLU A 120     -32.899  -7.813  26.852  1.00 54.54           N  
ATOM   1819  CA  GLU A 120     -33.555  -8.743  27.768  1.00 54.89           C  
ATOM   1820  C   GLU A 120     -32.616  -9.879  28.139  1.00 54.82           C  
ATOM   1821  O   GLU A 120     -32.522 -10.251  29.301  1.00 54.78           O  
ATOM   1822  CB  GLU A 120     -34.859  -9.277  27.178  1.00 54.97           C  
ATOM   1823  CG  GLU A 120     -36.046  -8.343  27.376  1.00 56.24           C  
ATOM   1824  CD  GLU A 120     -37.297  -8.811  26.641  1.00 58.45           C  
ATOM   1825  OE1 GLU A 120     -37.178  -9.300  25.489  1.00 59.01           O  
ATOM   1826  OE2 GLU A 120     -38.405  -8.681  27.215  1.00 58.94           O1-
ATOM   1827  H   GLU A 120     -33.127  -7.838  25.868  1.00 54.54           H  
ATOM   1828  HA  GLU A 120     -33.807  -8.198  28.678  1.00 54.89           H  
ATOM   1829  HB2 GLU A 120     -34.716  -9.430  26.108  1.00 54.97           H  
ATOM   1830  HB3 GLU A 120     -35.088 -10.230  27.654  1.00 54.97           H  
ATOM   1831  HG2 GLU A 120     -35.776  -7.354  27.007  1.00 56.24           H  
ATOM   1832  HG3 GLU A 120     -36.269  -8.285  28.441  1.00 56.24           H  
ATOM   1833  N   VAL A 121     -31.918 -10.413  27.137  1.00 54.94           N  
ATOM   1834  CA  VAL A 121     -30.909 -11.453  27.340  1.00 55.02           C  
ATOM   1835  C   VAL A 121     -29.766 -10.916  28.190  1.00 55.13           C  
ATOM   1836  O   VAL A 121     -29.230 -11.629  29.034  1.00 55.34           O  
ATOM   1837  CB  VAL A 121     -30.369 -12.004  25.995  1.00 55.03           C  
ATOM   1838  CG1 VAL A 121     -29.123 -12.862  26.204  1.00 55.02           C  
ATOM   1839  CG2 VAL A 121     -31.442 -12.813  25.288  1.00 55.10           C  
ATOM   1840  H   VAL A 121     -32.093 -10.086  26.198  1.00 54.94           H  
ATOM   1841  HA  VAL A 121     -31.388 -12.281  27.863  1.00 55.02           H  
ATOM   1842  HB  VAL A 121     -30.093 -11.152  25.374  1.00 55.03           H  
ATOM   1843 HG11 VAL A 121     -29.374 -13.723  26.824  1.00 55.02           H  
ATOM   1844 HG12 VAL A 121     -28.353 -12.270  26.699  1.00 55.02           H  
ATOM   1845 HG13 VAL A 121     -28.752 -13.206  25.238  1.00 55.02           H  
ATOM   1846 HG21 VAL A 121     -31.720 -13.666  25.906  1.00 55.10           H  
ATOM   1847 HG22 VAL A 121     -31.059 -13.167  24.331  1.00 55.10           H  
ATOM   1848 HG23 VAL A 121     -32.317 -12.186  25.119  1.00 55.10           H  
ATOM   1849  N   GLY A 122     -29.411  -9.653  27.978  1.00 55.18           N  
ATOM   1850  CA  GLY A 122     -28.353  -9.015  28.753  1.00 55.29           C  
ATOM   1851  C   GLY A 122     -28.636  -8.938  30.243  1.00 55.34           C  
ATOM   1852  O   GLY A 122     -27.798  -9.320  31.058  1.00 55.27           O  
ATOM   1853  H   GLY A 122     -29.886  -9.122  27.262  1.00 55.18           H  
ATOM   1854  HA2 GLY A 122     -27.433  -9.582  28.608  1.00 55.29           H  
ATOM   1855  HA3 GLY A 122     -28.218  -8.001  28.377  1.00 55.29           H  
ATOM   1856  N   ARG A 123     -29.827  -8.460  30.593  1.00 55.54           N  
ATOM   1857  CA  ARG A 123     -30.183  -8.204  31.989  1.00 55.81           C  
ATOM   1858  C   ARG A 123     -30.637  -9.444  32.760  1.00 55.68           C  
ATOM   1859  O   ARG A 123     -30.230  -9.639  33.904  1.00 55.66           O  
ATOM   1860  CB  ARG A 123     -31.252  -7.107  32.081  1.00 55.96           C  
ATOM   1861  CG  ARG A 123     -30.808  -5.757  31.530  1.00 57.23           C  
ATOM   1862  CD  ARG A 123     -32.001  -4.857  31.239  1.00 59.48           C  
ATOM   1863  NE  ARG A 123     -31.663  -3.771  30.315  1.00 60.96           N  
ATOM   1864  CZ  ARG A 123     -32.556  -2.998  29.694  1.00 61.79           C  
ATOM   1865  NH1 ARG A 123     -33.860  -3.180  29.888  1.00 62.03           N  
ATOM   1866  NH2 ARG A 123     -32.146  -2.039  28.870  1.00 61.82           N1+
ATOM   1867  H   ARG A 123     -30.508  -8.268  29.872  1.00 55.54           H  
ATOM   1868  HA  ARG A 123     -29.262  -7.871  32.468  1.00 55.81           H  
ATOM   1869  HB2 ARG A 123     -32.127  -7.434  31.520  1.00 55.96           H  
ATOM   1870  HB3 ARG A 123     -31.520  -6.977  33.130  1.00 55.96           H  
ATOM   1871  HG2 ARG A 123     -30.250  -5.917  30.607  1.00 57.23           H  
ATOM   1872  HG3 ARG A 123     -30.166  -5.269  32.263  1.00 57.23           H  
ATOM   1873  HD2 ARG A 123     -32.351  -4.424  32.176  1.00 59.48           H  
ATOM   1874  HD3 ARG A 123     -32.795  -5.459  30.798  1.00 59.48           H  
ATOM   1875  HE  ARG A 123     -30.685  -3.595  30.135  1.00 60.96           H  
ATOM   1876 HH11 ARG A 123     -34.528  -2.592  29.411  1.00 62.03           H  
ATOM   1877 HH12 ARG A 123     -34.181  -3.906  30.512  1.00 62.03           H  
ATOM   1878 HH21 ARG A 123     -31.159  -1.895  28.714  1.00 61.82           H  
ATOM   1879 HH22 ARG A 123     -32.822  -1.454  28.400  1.00 61.82           H  
ATOM   1880  N   THR A 124     -31.461 -10.281  32.131  1.00 55.59           N  
ATOM   1881  CA  THR A 124     -32.134 -11.379  32.836  1.00 55.54           C  
ATOM   1882  C   THR A 124     -31.534 -12.771  32.622  1.00 55.53           C  
ATOM   1883  O   THR A 124     -31.680 -13.641  33.483  1.00 55.67           O  
ATOM   1884  CB  THR A 124     -33.645 -11.433  32.512  1.00 55.54           C  
ATOM   1885  OG1 THR A 124     -33.829 -11.727  31.124  1.00 55.77           O  
ATOM   1886  CG2 THR A 124     -34.320 -10.107  32.845  1.00 55.70           C  
ATOM   1887  H   THR A 124     -31.627 -10.157  31.143  1.00 55.59           H  
ATOM   1888  HA  THR A 124     -31.974 -11.131  33.885  1.00 55.54           H  
ATOM   1889  HB  THR A 124     -34.099 -12.216  33.119  1.00 55.54           H  
ATOM   1890 HG21 THR A 124     -33.876  -9.313  32.245  1.00 55.70           H  
ATOM   1891 HG22 THR A 124     -34.181  -9.884  33.903  1.00 55.70           H  
ATOM   1892 HG23 THR A 124     -35.385 -10.176  32.625  1.00 55.70           H  
ATOM   1893  HG1 THR A 124     -33.418 -11.020  30.621  1.00 55.77           H  
ATOM   1894  N   GLU A 125     -30.885 -12.997  31.481  1.00 55.41           N  
ATOM   1895  CA  GLU A 125     -30.197 -14.277  31.242  1.00 55.44           C  
ATOM   1896  C   GLU A 125     -28.927 -14.134  30.391  1.00 55.13           C  
ATOM   1897  O   GLU A 125     -28.917 -14.491  29.210  1.00 55.05           O  
ATOM   1898  CB  GLU A 125     -31.150 -15.354  30.686  1.00 55.54           C  
ATOM   1899  CG  GLU A 125     -32.074 -14.905  29.555  1.00 56.59           C  
ATOM   1900  CD  GLU A 125     -33.065 -15.986  29.123  1.00 58.01           C  
ATOM   1901  OE1 GLU A 125     -32.875 -17.170  29.495  1.00 58.35           O  
ATOM   1902  OE2 GLU A 125     -34.038 -15.647  28.407  1.00 58.17           O1-
ATOM   1903  H   GLU A 125     -30.864 -12.280  30.770  1.00 55.41           H  
ATOM   1904  HA  GLU A 125     -29.861 -14.620  32.221  1.00 55.44           H  
ATOM   1905  HB2 GLU A 125     -30.542 -16.178  30.314  1.00 55.54           H  
ATOM   1906  HB3 GLU A 125     -31.774 -15.705  31.508  1.00 55.54           H  
ATOM   1907  HG2 GLU A 125     -31.462 -14.632  28.695  1.00 56.59           H  
ATOM   1908  HG3 GLU A 125     -32.636 -14.034  29.892  1.00 56.59           H  
ATOM   1909  N   PRO A 126     -27.844 -13.618  31.005  1.00 54.91           N  
ATOM   1910  CA  PRO A 126     -26.593 -13.301  30.309  1.00 54.71           C  
ATOM   1911  C   PRO A 126     -25.822 -14.524  29.814  1.00 54.46           C  
ATOM   1912  O   PRO A 126     -24.948 -14.385  28.962  1.00 54.51           O  
ATOM   1913  CB  PRO A 126     -25.770 -12.561  31.376  1.00 54.80           C  
ATOM   1914  CG  PRO A 126     -26.746 -12.202  32.461  1.00 54.82           C  
ATOM   1915  CD  PRO A 126     -27.752 -13.297  32.439  1.00 54.88           C  
ATOM   1916  HA  PRO A 126     -26.793 -12.728  29.404  1.00 54.71           H  
ATOM   1917  HB2 PRO A 126     -24.986 -13.208  31.768  1.00 54.80           H  
ATOM   1918  HB3 PRO A 126     -25.322 -11.661  30.955  1.00 54.80           H  
ATOM   1919  HG2 PRO A 126     -27.218 -11.242  32.252  1.00 54.82           H  
ATOM   1920  HG3 PRO A 126     -26.246 -12.158  33.429  1.00 54.82           H  
ATOM   1921  HD2 PRO A 126     -28.712 -12.958  32.829  1.00 54.88           H  
ATOM   1922  HD3 PRO A 126     -27.410 -14.158  33.014  1.00 54.88           H  
ATOM   1923  N   GLU A 127     -26.143 -15.703  30.344  1.00 54.10           N  
ATOM   1924  CA  GLU A 127     -25.488 -16.948  29.931  1.00 53.79           C  
ATOM   1925  C   GLU A 127     -25.823 -17.325  28.483  1.00 53.44           C  
ATOM   1926  O   GLU A 127     -25.170 -18.186  27.889  1.00 53.38           O  
ATOM   1927  CB  GLU A 127     -25.827 -18.098  30.895  1.00 53.90           C  
ATOM   1928  CG  GLU A 127     -27.321 -18.442  31.028  1.00 54.51           C  
ATOM   1929  CD  GLU A 127     -28.076 -17.566  32.032  1.00 55.95           C  
ATOM   1930  OE1 GLU A 127     -29.286 -17.817  32.240  1.00 56.53           O  
ATOM   1931  OE2 GLU A 127     -27.477 -16.630  32.612  1.00 56.24           O1-
ATOM   1932  H   GLU A 127     -26.861 -15.741  31.053  1.00 54.10           H  
ATOM   1933  HA  GLU A 127     -24.413 -16.773  29.975  1.00 53.79           H  
ATOM   1934  HB2 GLU A 127     -25.308 -18.991  30.546  1.00 53.90           H  
ATOM   1935  HB3 GLU A 127     -25.457 -17.826  31.884  1.00 53.90           H  
ATOM   1936  HG2 GLU A 127     -27.406 -19.481  31.348  1.00 54.51           H  
ATOM   1937  HG3 GLU A 127     -27.788 -18.323  30.050  1.00 54.51           H  
ATOM   1938  N   LEU A 128     -26.838 -16.667  27.926  1.00 53.06           N  
ATOM   1939  CA  LEU A 128     -27.248 -16.880  26.534  1.00 52.65           C  
ATOM   1940  C   LEU A 128     -26.605 -15.885  25.570  1.00 52.31           C  
ATOM   1941  O   LEU A 128     -26.592 -16.113  24.362  1.00 52.18           O  
ATOM   1942  CB  LEU A 128     -28.775 -16.820  26.392  1.00 52.54           C  
ATOM   1943  CG  LEU A 128     -29.648 -17.754  27.233  1.00 52.43           C  
ATOM   1944  CD1 LEU A 128     -31.084 -17.691  26.749  1.00 52.26           C  
ATOM   1945  CD2 LEU A 128     -29.136 -19.184  27.195  1.00 52.32           C  
ATOM   1946  H   LEU A 128     -27.345 -15.995  28.484  1.00 53.06           H  
ATOM   1947  HA  LEU A 128     -26.897 -17.876  26.265  1.00 52.65           H  
ATOM   1948  HB2 LEU A 128     -29.076 -15.801  26.635  1.00 52.54           H  
ATOM   1949  HB3 LEU A 128     -29.004 -17.027  25.347  1.00 52.54           H  
ATOM   1950  HG  LEU A 128     -29.602 -17.419  28.269  1.00 52.43           H  
ATOM   1951 HD11 LEU A 128     -31.133 -18.026  25.713  1.00 52.26           H  
ATOM   1952 HD12 LEU A 128     -31.446 -16.665  26.817  1.00 52.26           H  
ATOM   1953 HD13 LEU A 128     -31.705 -18.337  27.369  1.00 52.26           H  
ATOM   1954 HD21 LEU A 128     -29.167 -19.554  26.170  1.00 52.32           H  
ATOM   1955 HD22 LEU A 128     -29.764 -19.812  27.827  1.00 52.32           H  
ATOM   1956 HD23 LEU A 128     -28.109 -19.212  27.560  1.00 52.32           H  
ATOM   1957  N   LEU A 129     -26.071 -14.791  26.112  1.00 51.93           N  
ATOM   1958  CA  LEU A 129     -25.455 -13.729  25.312  1.00 51.69           C  
ATOM   1959  C   LEU A 129     -24.366 -14.238  24.353  1.00 51.59           C  
ATOM   1960  O   LEU A 129     -24.103 -13.617  23.321  1.00 51.59           O  
ATOM   1961  CB  LEU A 129     -24.906 -12.632  26.229  1.00 51.58           C  
ATOM   1962  CG  LEU A 129     -24.579 -11.251  25.661  1.00 51.26           C  
ATOM   1963  CD1 LEU A 129     -25.769 -10.632  24.936  1.00 51.02           C  
ATOM   1964  CD2 LEU A 129     -24.112 -10.348  26.790  1.00 51.09           C  
ATOM   1965  H   LEU A 129     -26.092 -14.690  27.117  1.00 51.93           H  
ATOM   1966  HA  LEU A 129     -26.240 -13.316  24.679  1.00 51.69           H  
ATOM   1967  HB2 LEU A 129     -25.645 -12.481  27.016  1.00 51.58           H  
ATOM   1968  HB3 LEU A 129     -23.985 -13.019  26.665  1.00 51.58           H  
ATOM   1969  HG  LEU A 129     -23.785 -11.363  24.922  1.00 51.26           H  
ATOM   1970 HD11 LEU A 129     -26.593 -10.500  25.637  1.00 51.02           H  
ATOM   1971 HD12 LEU A 129     -26.083 -11.290  24.126  1.00 51.02           H  
ATOM   1972 HD13 LEU A 129     -25.481  -9.664  24.526  1.00 51.02           H  
ATOM   1973 HD21 LEU A 129     -24.911 -10.241  27.524  1.00 51.09           H  
ATOM   1974 HD22 LEU A 129     -23.854  -9.368  26.388  1.00 51.09           H  
ATOM   1975 HD23 LEU A 129     -23.236 -10.787  27.268  1.00 51.09           H  
ATOM   1976  N   VAL A 130     -23.751 -15.368  24.699  1.00 51.40           N  
ATOM   1977  CA  VAL A 130     -22.784 -16.035  23.826  1.00 51.21           C  
ATOM   1978  C   VAL A 130     -23.427 -16.488  22.509  1.00 51.09           C  
ATOM   1979  O   VAL A 130     -22.779 -16.475  21.465  1.00 51.11           O  
ATOM   1980  CB  VAL A 130     -22.059 -17.217  24.552  1.00 51.25           C  
ATOM   1981  CG1 VAL A 130     -23.055 -18.161  25.223  1.00 51.33           C  
ATOM   1982  CG2 VAL A 130     -21.137 -17.976  23.598  1.00 51.13           C  
ATOM   1983  H   VAL A 130     -23.960 -15.780  25.597  1.00 51.40           H  
ATOM   1984  HA  VAL A 130     -22.020 -15.298  23.576  1.00 51.21           H  
ATOM   1985  HB  VAL A 130     -21.440 -16.782  25.337  1.00 51.25           H  
ATOM   1986 HG11 VAL A 130     -23.693 -18.615  24.465  1.00 51.33           H  
ATOM   1987 HG12 VAL A 130     -23.670 -17.600  25.927  1.00 51.33           H  
ATOM   1988 HG13 VAL A 130     -22.513 -18.942  25.757  1.00 51.33           H  
ATOM   1989 HG21 VAL A 130     -21.729 -18.423  22.800  1.00 51.13           H  
ATOM   1990 HG22 VAL A 130     -20.614 -18.760  24.145  1.00 51.13           H  
ATOM   1991 HG23 VAL A 130     -20.411 -17.286  23.169  1.00 51.13           H  
ATOM   1992  N   ALA A 131     -24.701 -16.871  22.561  1.00 50.99           N  
ATOM   1993  CA  ALA A 131     -25.433 -17.278  21.364  1.00 50.93           C  
ATOM   1994  C   ALA A 131     -25.506 -16.133  20.355  1.00 51.01           C  
ATOM   1995  O   ALA A 131     -25.262 -16.334  19.163  1.00 51.09           O  
ATOM   1996  CB  ALA A 131     -26.827 -17.772  21.721  1.00 50.70           C  
ATOM   1997  H   ALA A 131     -25.175 -16.880  23.453  1.00 50.99           H  
ATOM   1998  HA  ALA A 131     -24.890 -18.103  20.902  1.00 50.93           H  
ATOM   1999  HB1 ALA A 131     -27.391 -16.963  22.185  1.00 50.70           H  
ATOM   2000  HB2 ALA A 131     -26.749 -18.607  22.417  1.00 50.70           H  
ATOM   2001  HB3 ALA A 131     -27.339 -18.100  20.816  1.00 50.70           H  
ATOM   2002  N   HIS A 132     -25.826 -14.936  20.845  1.00 50.96           N  
ATOM   2003  CA  HIS A 132     -25.889 -13.745  20.007  1.00 50.91           C  
ATOM   2004  C   HIS A 132     -24.509 -13.309  19.541  1.00 50.88           C  
ATOM   2005  O   HIS A 132     -24.330 -12.948  18.375  1.00 50.91           O  
ATOM   2006  CB  HIS A 132     -26.581 -12.610  20.750  1.00 50.98           C  
ATOM   2007  CG  HIS A 132     -28.057 -12.798  20.880  1.00 51.22           C  
ATOM   2008  ND1 HIS A 132     -28.655 -13.201  22.054  1.00 51.56           N  
ATOM   2009  CD2 HIS A 132     -29.056 -12.654  19.977  1.00 51.02           C  
ATOM   2010  CE1 HIS A 132     -29.961 -13.286  21.871  1.00 51.59           C  
ATOM   2011  NE2 HIS A 132     -30.230 -12.960  20.620  1.00 51.34           N  
ATOM   2012  H   HIS A 132     -26.032 -14.851  21.830  1.00 50.96           H  
ATOM   2013  HA  HIS A 132     -26.471 -13.997  19.120  1.00 50.91           H  
ATOM   2014  HB2 HIS A 132     -26.397 -11.681  20.210  1.00 50.98           H  
ATOM   2015  HB3 HIS A 132     -26.152 -12.540  21.750  1.00 50.98           H  
ATOM   2016  HD2 HIS A 132     -28.949 -12.355  18.945  1.00 51.02           H  
ATOM   2017  HE2 HIS A 132     -31.150 -12.939  20.204  1.00 51.34           H  
ATOM   2018  HE1 HIS A 132     -30.686 -13.573  22.618  1.00 51.59           H  
ATOM   2019  N   ALA A 133     -23.541 -13.352  20.456  1.00 50.78           N  
ATOM   2020  CA  ALA A 133     -22.149 -13.053  20.141  1.00 50.69           C  
ATOM   2021  C   ALA A 133     -21.631 -13.971  19.035  1.00 50.73           C  
ATOM   2022  O   ALA A 133     -21.021 -13.501  18.077  1.00 50.70           O  
ATOM   2023  CB  ALA A 133     -21.285 -13.162  21.386  1.00 50.63           C  
ATOM   2024  H   ALA A 133     -23.781 -13.601  21.405  1.00 50.78           H  
ATOM   2025  HA  ALA A 133     -22.094 -12.027  19.777  1.00 50.69           H  
ATOM   2026  HB1 ALA A 133     -21.325 -14.182  21.768  1.00 50.63           H  
ATOM   2027  HB2 ALA A 133     -21.655 -12.474  22.146  1.00 50.63           H  
ATOM   2028  HB3 ALA A 133     -20.255 -12.908  21.137  1.00 50.63           H  
ATOM   2029  N   TYR A 134     -21.896 -15.272  19.168  1.00 50.87           N  
ATOM   2030  CA  TYR A 134     -21.556 -16.258  18.139  1.00 51.05           C  
ATOM   2031  C   TYR A 134     -22.198 -15.917  16.797  1.00 51.22           C  
ATOM   2032  O   TYR A 134     -21.530 -15.940  15.763  1.00 51.16           O  
ATOM   2033  CB  TYR A 134     -21.983 -17.668  18.571  1.00 51.05           C  
ATOM   2034  CG  TYR A 134     -22.180 -18.631  17.416  1.00 51.28           C  
ATOM   2035  CD1 TYR A 134     -21.095 -19.262  16.816  1.00 51.65           C  
ATOM   2036  CD2 TYR A 134     -23.455 -18.905  16.920  1.00 51.49           C  
ATOM   2037  CE1 TYR A 134     -21.271 -20.138  15.750  1.00 51.79           C  
ATOM   2038  CE2 TYR A 134     -23.642 -19.777  15.854  1.00 51.53           C  
ATOM   2039  CZ  TYR A 134     -22.546 -20.390  15.274  1.00 51.84           C  
ATOM   2040  OH  TYR A 134     -22.721 -21.261  14.221  1.00 52.28           O  
ATOM   2041  H   TYR A 134     -22.350 -15.590  20.013  1.00 50.87           H  
ATOM   2042  HA  TYR A 134     -20.473 -16.232  18.018  1.00 51.05           H  
ATOM   2043  HB2 TYR A 134     -21.214 -18.073  19.228  1.00 51.05           H  
ATOM   2044  HB3 TYR A 134     -22.923 -17.590  19.117  1.00 51.05           H  
ATOM   2045  HD1 TYR A 134     -20.098 -19.068  17.184  1.00 51.65           H  
ATOM   2046  HD2 TYR A 134     -24.313 -18.430  17.373  1.00 51.49           H  
ATOM   2047  HE1 TYR A 134     -20.417 -20.619  15.296  1.00 51.79           H  
ATOM   2048  HE2 TYR A 134     -24.636 -19.975  15.481  1.00 51.53           H  
ATOM   2049  HH  TYR A 134     -23.632 -21.390  13.948  1.00 52.28           H  
ATOM   2050  N   THR A 135     -23.497 -15.611  16.831  1.00 51.38           N  
ATOM   2051  CA  THR A 135     -24.285 -15.329  15.632  1.00 51.48           C  
ATOM   2052  C   THR A 135     -23.772 -14.082  14.913  1.00 51.61           C  
ATOM   2053  O   THR A 135     -23.454 -14.139  13.725  1.00 51.58           O  
ATOM   2054  CB  THR A 135     -25.792 -15.168  15.969  1.00 51.52           C  
ATOM   2055  OG1 THR A 135     -26.253 -16.315  16.690  1.00 51.45           O  
ATOM   2056  CG2 THR A 135     -26.624 -15.017  14.707  1.00 51.59           C  
ATOM   2057  H   THR A 135     -23.958 -15.572  17.729  1.00 51.38           H  
ATOM   2058  HA  THR A 135     -24.172 -16.184  14.966  1.00 51.48           H  
ATOM   2059  HB  THR A 135     -25.904 -14.269  16.576  1.00 51.52           H  
ATOM   2060 HG21 THR A 135     -26.518 -15.911  14.093  1.00 51.59           H  
ATOM   2061 HG22 THR A 135     -26.279 -14.148  14.146  1.00 51.59           H  
ATOM   2062 HG23 THR A 135     -27.672 -14.883  14.976  1.00 51.59           H  
ATOM   2063  HG1 THR A 135     -26.137 -17.081  16.123  1.00 51.45           H  
ATOM   2064  N   ARG A 136     -23.676 -12.975  15.651  1.00 51.81           N  
ATOM   2065  CA  ARG A 136     -23.259 -11.683  15.100  1.00 52.00           C  
ATOM   2066  C   ARG A 136     -21.789 -11.641  14.686  1.00 52.31           C  
ATOM   2067  O   ARG A 136     -21.485 -11.419  13.518  1.00 52.24           O  
ATOM   2068  CB  ARG A 136     -23.560 -10.551  16.088  1.00 51.89           C  
ATOM   2069  CG  ARG A 136     -25.004 -10.061  16.081  1.00 51.89           C  
ATOM   2070  CD  ARG A 136     -25.200  -8.855  15.165  1.00 51.57           C  
ATOM   2071  NE  ARG A 136     -24.793  -9.122  13.789  1.00 51.67           N  
ATOM   2072  CZ  ARG A 136     -25.574  -9.659  12.859  1.00 51.43           C  
ATOM   2073  NH1 ARG A 136     -26.828  -9.989  13.141  1.00 51.07           N  
ATOM   2074  NH2 ARG A 136     -25.093  -9.867  11.640  1.00 51.50           N1+
ATOM   2075  H   ARG A 136     -23.901 -13.030  16.634  1.00 51.81           H  
ATOM   2076  HA  ARG A 136     -23.843 -11.543  14.190  1.00 52.00           H  
ATOM   2077  HB2 ARG A 136     -23.328 -10.907  17.092  1.00 51.89           H  
ATOM   2078  HB3 ARG A 136     -22.915  -9.707  15.843  1.00 51.89           H  
ATOM   2079  HG2 ARG A 136     -25.284  -9.780  17.096  1.00 51.89           H  
ATOM   2080  HG3 ARG A 136     -25.648 -10.871  15.738  1.00 51.89           H  
ATOM   2081  HD2 ARG A 136     -24.607  -8.025  15.549  1.00 51.57           H  
ATOM   2082  HD3 ARG A 136     -26.255  -8.581  15.170  1.00 51.57           H  
ATOM   2083  HE  ARG A 136     -23.848  -8.881  13.525  1.00 51.67           H  
ATOM   2084 HH11 ARG A 136     -27.415 -10.398  12.428  1.00 51.07           H  
ATOM   2085 HH12 ARG A 136     -27.195  -9.831  14.068  1.00 51.07           H  
ATOM   2086 HH21 ARG A 136     -24.138  -9.617  11.424  1.00 51.50           H  
ATOM   2087 HH22 ARG A 136     -25.681 -10.275  10.928  1.00 51.50           H  
ATOM   2088  N   TYR A 137     -20.888 -11.862  15.642  1.00 52.80           N  
ATOM   2089  CA  TYR A 137     -19.451 -11.725  15.404  1.00 53.20           C  
ATOM   2090  C   TYR A 137     -18.886 -12.778  14.460  1.00 53.59           C  
ATOM   2091  O   TYR A 137     -18.314 -12.439  13.427  1.00 53.58           O  
ATOM   2092  CB  TYR A 137     -18.671 -11.727  16.721  1.00 53.12           C  
ATOM   2093  CG  TYR A 137     -18.824 -10.460  17.520  1.00 53.04           C  
ATOM   2094  CD1 TYR A 137     -18.468  -9.227  16.977  1.00 52.92           C  
ATOM   2095  CD2 TYR A 137     -19.301 -10.493  18.827  1.00 52.99           C  
ATOM   2096  CE1 TYR A 137     -18.602  -8.058  17.706  1.00 53.19           C  
ATOM   2097  CE2 TYR A 137     -19.445  -9.325  19.569  1.00 53.21           C  
ATOM   2098  CZ  TYR A 137     -19.089  -8.114  18.998  1.00 53.44           C  
ATOM   2099  OH  TYR A 137     -19.218  -6.951  19.713  1.00 54.23           O  
ATOM   2100  H   TYR A 137     -21.207 -12.133  16.561  1.00 52.80           H  
ATOM   2101  HA  TYR A 137     -19.326 -10.761  14.910  1.00 53.20           H  
ATOM   2102  HB2 TYR A 137     -19.024 -12.561  17.328  1.00 53.12           H  
ATOM   2103  HB3 TYR A 137     -17.614 -11.865  16.494  1.00 53.12           H  
ATOM   2104  HD1 TYR A 137     -18.081  -9.183  15.970  1.00 52.92           H  
ATOM   2105  HD2 TYR A 137     -19.564 -11.441  19.273  1.00 52.99           H  
ATOM   2106  HE1 TYR A 137     -18.328  -7.109  17.268  1.00 53.19           H  
ATOM   2107  HE2 TYR A 137     -19.830  -9.362  20.578  1.00 53.21           H  
ATOM   2108  HH  TYR A 137     -19.562  -7.058  20.603  1.00 54.23           H  
ATOM   2109  N   LEU A 138     -19.051 -14.049  14.817  1.00 54.13           N  
ATOM   2110  CA  LEU A 138     -18.511 -15.150  14.024  1.00 54.69           C  
ATOM   2111  C   LEU A 138     -19.173 -15.203  12.647  1.00 55.12           C  
ATOM   2112  O   LEU A 138     -18.565 -15.650  11.674  1.00 55.16           O  
ATOM   2113  CB  LEU A 138     -18.685 -16.480  14.765  1.00 54.68           C  
ATOM   2114  CG  LEU A 138     -17.530 -17.484  14.731  1.00 54.87           C  
ATOM   2115  CD1 LEU A 138     -16.301 -16.942  15.468  1.00 55.05           C  
ATOM   2116  CD2 LEU A 138     -17.953 -18.813  15.329  1.00 54.44           C  
ATOM   2117  H   LEU A 138     -19.565 -14.258  15.661  1.00 54.13           H  
ATOM   2118  HA  LEU A 138     -17.445 -14.977  13.878  1.00 54.69           H  
ATOM   2119  HB2 LEU A 138     -18.877 -16.244  15.812  1.00 54.68           H  
ATOM   2120  HB3 LEU A 138     -19.557 -16.976  14.338  1.00 54.68           H  
ATOM   2121  HG  LEU A 138     -17.261 -17.640  13.686  1.00 54.87           H  
ATOM   2122 HD11 LEU A 138     -16.549 -16.779  16.517  1.00 55.05           H  
ATOM   2123 HD12 LEU A 138     -15.993 -15.999  15.016  1.00 55.05           H  
ATOM   2124 HD13 LEU A 138     -15.487 -17.663  15.395  1.00 55.05           H  
ATOM   2125 HD21 LEU A 138     -18.225 -18.671  16.375  1.00 54.44           H  
ATOM   2126 HD22 LEU A 138     -17.127 -19.521  15.261  1.00 54.44           H  
ATOM   2127 HD23 LEU A 138     -18.811 -19.202  14.780  1.00 54.44           H  
ATOM   2128  N   GLY A 139     -20.419 -14.735  12.581  1.00 55.66           N  
ATOM   2129  CA  GLY A 139     -21.148 -14.606  11.325  1.00 56.11           C  
ATOM   2130  C   GLY A 139     -20.566 -13.511  10.455  1.00 56.51           C  
ATOM   2131  O   GLY A 139     -20.178 -13.760   9.313  1.00 56.56           O  
ATOM   2132  H   GLY A 139     -20.878 -14.458  13.437  1.00 55.66           H  
ATOM   2133  HA2 GLY A 139     -21.095 -15.552  10.786  1.00 56.11           H  
ATOM   2134  HA3 GLY A 139     -22.189 -14.369  11.543  1.00 56.11           H  
ATOM   2135  N   ASP A 140     -20.487 -12.302  11.007  1.00 56.96           N  
ATOM   2136  CA  ASP A 140     -19.995 -11.134  10.269  1.00 57.51           C  
ATOM   2137  C   ASP A 140     -18.484 -11.192   9.996  1.00 57.91           C  
ATOM   2138  O   ASP A 140     -17.968 -10.466   9.146  1.00 57.89           O  
ATOM   2139  CB  ASP A 140     -20.388  -9.831  10.987  1.00 57.43           C  
ATOM   2140  CG  ASP A 140     -21.903  -9.568  10.963  1.00 57.61           C  
ATOM   2141  OD1 ASP A 140     -22.654 -10.314  10.296  1.00 57.77           O  
ATOM   2142  OD2 ASP A 140     -22.350  -8.602  11.616  1.00 57.31           O1-
ATOM   2143  H   ASP A 140     -20.776 -12.185  11.968  1.00 56.96           H  
ATOM   2144  HA  ASP A 140     -20.479 -11.150   9.292  1.00 57.51           H  
ATOM   2145  HB2 ASP A 140     -19.883  -8.998  10.498  1.00 57.43           H  
ATOM   2146  HB3 ASP A 140     -20.062  -9.894  12.025  1.00 57.43           H  
ATOM   2147  N   LEU A 141     -17.791 -12.074  10.710  1.00 58.58           N  
ATOM   2148  CA  LEU A 141     -16.357 -12.285  10.530  1.00 59.09           C  
ATOM   2149  C   LEU A 141     -16.080 -13.269   9.395  1.00 59.64           C  
ATOM   2150  O   LEU A 141     -14.973 -13.320   8.858  1.00 59.70           O  
ATOM   2151  CB  LEU A 141     -15.754 -12.800  11.837  1.00 58.97           C  
ATOM   2152  CG  LEU A 141     -14.259 -12.698  12.130  1.00 58.80           C  
ATOM   2153  CD1 LEU A 141     -13.740 -11.283  11.954  1.00 58.66           C  
ATOM   2154  CD2 LEU A 141     -14.019 -13.176  13.545  1.00 58.62           C  
ATOM   2155  H   LEU A 141     -18.277 -12.621  11.406  1.00 58.58           H  
ATOM   2156  HA  LEU A 141     -15.896 -11.334  10.263  1.00 59.09           H  
ATOM   2157  HB2 LEU A 141     -16.260 -12.264  12.640  1.00 58.97           H  
ATOM   2158  HB3 LEU A 141     -16.005 -13.859  11.893  1.00 58.97           H  
ATOM   2159  HG  LEU A 141     -13.717 -13.321  11.419  1.00 58.80           H  
ATOM   2160 HD11 LEU A 141     -14.255 -10.618  12.648  1.00 58.66           H  
ATOM   2161 HD12 LEU A 141     -13.923 -10.953  10.931  1.00 58.66           H  
ATOM   2162 HD13 LEU A 141     -12.669 -11.261  12.157  1.00 58.66           H  
ATOM   2163 HD21 LEU A 141     -14.568 -12.542  14.241  1.00 58.62           H  
ATOM   2164 HD22 LEU A 141     -12.954 -13.125  13.770  1.00 58.62           H  
ATOM   2165 HD23 LEU A 141     -14.362 -14.206  13.644  1.00 58.62           H  
ATOM   2166  N   SER A 142     -17.096 -14.048   9.037  1.00 60.39           N  
ATOM   2167  CA  SER A 142     -16.980 -15.039   7.977  1.00 61.16           C  
ATOM   2168  C   SER A 142     -17.279 -14.442   6.607  1.00 61.76           C  
ATOM   2169  O   SER A 142     -16.567 -14.713   5.641  1.00 61.84           O  
ATOM   2170  CB  SER A 142     -17.914 -16.221   8.246  1.00 61.09           C  
ATOM   2171  OG  SER A 142     -17.549 -16.900   9.434  1.00 61.24           O  
ATOM   2172  H   SER A 142     -17.979 -13.949   9.517  1.00 60.39           H  
ATOM   2173  HA  SER A 142     -15.948 -15.389   7.971  1.00 61.16           H  
ATOM   2174  HB2 SER A 142     -17.859 -16.916   7.408  1.00 61.09           H  
ATOM   2175  HB3 SER A 142     -18.935 -15.852   8.346  1.00 61.09           H  
ATOM   2176  HG  SER A 142     -16.649 -17.215   9.323  1.00 61.24           H  
ATOM   2177  N   GLY A 143     -18.325 -13.623   6.533  1.00 62.55           N  
ATOM   2178  CA  GLY A 143     -18.841 -13.136   5.252  1.00 63.47           C  
ATOM   2179  C   GLY A 143     -18.324 -11.798   4.754  1.00 64.08           C  
ATOM   2180  O   GLY A 143     -18.288 -11.562   3.542  1.00 64.26           O  
ATOM   2181  H   GLY A 143     -18.777 -13.328   7.387  1.00 62.55           H  
ATOM   2182  HA2 GLY A 143     -18.597 -13.883   4.496  1.00 63.47           H  
ATOM   2183  HA3 GLY A 143     -19.924 -13.054   5.346  1.00 63.47           H  
ATOM   2184  N   GLY A 144     -17.924 -10.929   5.683  1.00 64.54           N  
ATOM   2185  CA  GLY A 144     -17.479  -9.562   5.376  1.00 65.11           C  
ATOM   2186  C   GLY A 144     -16.697  -9.345   4.087  1.00 65.47           C  
ATOM   2187  O   GLY A 144     -17.051  -8.479   3.284  1.00 65.44           O  
ATOM   2188  H   GLY A 144     -17.927 -11.226   6.648  1.00 64.54           H  
ATOM   2189  HA2 GLY A 144     -18.368  -8.933   5.327  1.00 65.11           H  
ATOM   2190  HA3 GLY A 144     -16.846  -9.233   6.200  1.00 65.11           H  
ATOM   2191  N   GLN A 145     -15.644 -10.138   3.889  1.00 65.78           N  
ATOM   2192  CA  GLN A 145     -14.724  -9.973   2.751  1.00 66.21           C  
ATOM   2193  C   GLN A 145     -15.387 -10.051   1.368  1.00 66.23           C  
ATOM   2194  O   GLN A 145     -15.161  -9.188   0.514  1.00 66.26           O  
ATOM   2195  CB  GLN A 145     -13.535 -10.946   2.856  1.00 66.37           C  
ATOM   2196  CG  GLN A 145     -13.780 -12.185   3.724  1.00 67.07           C  
ATOM   2197  CD  GLN A 145     -14.615 -13.243   3.028  1.00 68.09           C  
ATOM   2198  OE1 GLN A 145     -14.133 -13.940   2.135  1.00 69.09           O  
ATOM   2199  NE2 GLN A 145     -15.871 -13.375   3.438  1.00 68.12           N  
ATOM   2200  H   GLN A 145     -15.470 -10.884   4.547  1.00 65.78           H  
ATOM   2201  HA  GLN A 145     -14.358  -8.949   2.828  1.00 66.21           H  
ATOM   2202  HB2 GLN A 145     -13.285 -11.283   1.850  1.00 66.37           H  
ATOM   2203  HB3 GLN A 145     -12.690 -10.401   3.277  1.00 66.37           H  
ATOM   2204  HG2 GLN A 145     -14.298 -11.876   4.632  1.00 67.07           H  
ATOM   2205  HG3 GLN A 145     -12.816 -12.621   3.986  1.00 67.07           H  
ATOM   2206 HE21 GLN A 145     -16.471 -14.068   3.014  1.00 68.12           H  
ATOM   2207 HE22 GLN A 145     -16.227 -12.782   4.174  1.00 68.12           H  
ATOM   2208  N   VAL A 146     -16.203 -11.083   1.163  1.00 66.22           N  
ATOM   2209  CA  VAL A 146     -16.928 -11.273  -0.093  1.00 66.18           C  
ATOM   2210  C   VAL A 146     -18.085 -10.274  -0.223  1.00 66.16           C  
ATOM   2211  O   VAL A 146     -18.264  -9.664  -1.280  1.00 66.17           O  
ATOM   2212  CB  VAL A 146     -17.414 -12.745  -0.251  1.00 66.23           C  
ATOM   2213  CG1 VAL A 146     -18.567 -12.862  -1.250  1.00 66.31           C  
ATOM   2214  CG2 VAL A 146     -16.254 -13.647  -0.662  1.00 66.15           C  
ATOM   2215  H   VAL A 146     -16.326 -11.760   1.902  1.00 66.22           H  
ATOM   2216  HA  VAL A 146     -16.235 -11.074  -0.910  1.00 66.18           H  
ATOM   2217  HB  VAL A 146     -17.790 -13.072   0.718  1.00 66.23           H  
ATOM   2218 HG11 VAL A 146     -18.228 -12.542  -2.235  1.00 66.31           H  
ATOM   2219 HG12 VAL A 146     -19.393 -12.229  -0.927  1.00 66.31           H  
ATOM   2220 HG13 VAL A 146     -18.901 -13.898  -1.299  1.00 66.31           H  
ATOM   2221 HG21 VAL A 146     -15.871 -13.327  -1.631  1.00 66.15           H  
ATOM   2222 HG22 VAL A 146     -16.602 -14.678  -0.731  1.00 66.15           H  
ATOM   2223 HG23 VAL A 146     -15.461 -13.580   0.082  1.00 66.15           H  
ATOM   2224  N   LEU A 147     -18.849 -10.100   0.857  1.00 66.05           N  
ATOM   2225  CA  LEU A 147     -19.975  -9.160   0.883  1.00 65.97           C  
ATOM   2226  C   LEU A 147     -19.559  -7.720   0.560  1.00 65.87           C  
ATOM   2227  O   LEU A 147     -20.339  -6.961  -0.014  1.00 65.84           O  
ATOM   2228  CB  LEU A 147     -20.694  -9.203   2.235  1.00 66.04           C  
ATOM   2229  CG  LEU A 147     -21.367 -10.499   2.702  1.00 66.30           C  
ATOM   2230  CD1 LEU A 147     -21.764 -10.374   4.163  1.00 66.40           C  
ATOM   2231  CD2 LEU A 147     -22.578 -10.866   1.851  1.00 66.53           C  
ATOM   2232  H   LEU A 147     -18.644 -10.636   1.688  1.00 66.05           H  
ATOM   2233  HA  LEU A 147     -20.658  -9.484   0.098  1.00 65.97           H  
ATOM   2234  HB2 LEU A 147     -19.956  -8.940   2.993  1.00 66.04           H  
ATOM   2235  HB3 LEU A 147     -21.470  -8.438   2.204  1.00 66.04           H  
ATOM   2236  HG  LEU A 147     -20.643 -11.306   2.586  1.00 66.30           H  
ATOM   2237 HD11 LEU A 147     -22.488  -9.567   4.275  1.00 66.40           H  
ATOM   2238 HD12 LEU A 147     -20.880 -10.155   4.762  1.00 66.40           H  
ATOM   2239 HD13 LEU A 147     -22.209 -11.310   4.500  1.00 66.40           H  
ATOM   2240 HD21 LEU A 147     -23.333 -10.084   1.936  1.00 66.53           H  
ATOM   2241 HD22 LEU A 147     -22.994 -11.812   2.199  1.00 66.53           H  
ATOM   2242 HD23 LEU A 147     -22.273 -10.965   0.809  1.00 66.53           H  
ATOM   2243  N   LYS A 148     -18.335  -7.354   0.938  1.00 65.76           N  
ATOM   2244  CA  LYS A 148     -17.759  -6.059   0.581  1.00 65.67           C  
ATOM   2245  C   LYS A 148     -17.500  -5.984  -0.925  1.00 65.69           C  
ATOM   2246  O   LYS A 148     -17.875  -5.008  -1.570  1.00 65.65           O  
ATOM   2247  CB  LYS A 148     -16.472  -5.805   1.379  1.00 65.65           C  
ATOM   2248  CG  LYS A 148     -15.668  -4.580   0.959  1.00 65.54           C  
ATOM   2249  CD  LYS A 148     -14.593  -4.250   1.985  1.00 65.89           C  
ATOM   2250  CE  LYS A 148     -13.462  -3.428   1.379  1.00 65.95           C  
ATOM   2251  NZ  LYS A 148     -12.424  -4.282   0.735  1.00 65.95           N1+
ATOM   2252  H   LYS A 148     -17.785  -7.995   1.492  1.00 65.76           H  
ATOM   2253  HA  LYS A 148     -18.473  -5.277   0.838  1.00 65.67           H  
ATOM   2254  HB2 LYS A 148     -16.746  -5.683   2.427  1.00 65.65           H  
ATOM   2255  HB3 LYS A 148     -15.831  -6.680   1.270  1.00 65.65           H  
ATOM   2256  HG2 LYS A 148     -15.194  -4.778  -0.002  1.00 65.54           H  
ATOM   2257  HG3 LYS A 148     -16.341  -3.728   0.863  1.00 65.54           H  
ATOM   2258  HD2 LYS A 148     -14.182  -5.181   2.376  1.00 65.89           H  
ATOM   2259  HD3 LYS A 148     -15.045  -3.682   2.798  1.00 65.89           H  
ATOM   2260  HE2 LYS A 148     -12.993  -2.842   2.169  1.00 65.95           H  
ATOM   2261  HE3 LYS A 148     -13.880  -2.757   0.628  1.00 65.95           H  
ATOM   2262  HZ1 LYS A 148     -12.030  -4.908   1.422  1.00 65.95           H  
ATOM   2263  HZ2 LYS A 148     -11.694  -3.696   0.355  1.00 65.95           H  
ATOM   2264  HZ3 LYS A 148     -12.845  -4.820  -0.009  1.00 65.95           H  
ATOM   2265  N   LYS A 149     -16.875  -7.028  -1.470  1.00 65.81           N  
ATOM   2266  CA  LYS A 149     -16.571  -7.131  -2.903  1.00 65.87           C  
ATOM   2267  C   LYS A 149     -17.828  -6.995  -3.774  1.00 65.71           C  
ATOM   2268  O   LYS A 149     -17.789  -6.373  -4.841  1.00 65.63           O  
ATOM   2269  CB  LYS A 149     -15.851  -8.457  -3.186  1.00 66.01           C  
ATOM   2270  CG  LYS A 149     -15.551  -8.745  -4.656  1.00 66.81           C  
ATOM   2271  CD  LYS A 149     -15.169 -10.207  -4.861  1.00 67.59           C  
ATOM   2272  CE  LYS A 149     -14.986 -10.530  -6.333  1.00 67.96           C  
ATOM   2273  NZ  LYS A 149     -14.683 -11.974  -6.532  1.00 68.33           N1+
ATOM   2274  H   LYS A 149     -16.596  -7.788  -0.866  1.00 65.81           H  
ATOM   2275  HA  LYS A 149     -15.916  -6.301  -3.167  1.00 65.87           H  
ATOM   2276  HB2 LYS A 149     -14.904  -8.446  -2.646  1.00 66.01           H  
ATOM   2277  HB3 LYS A 149     -16.476  -9.265  -2.807  1.00 66.01           H  
ATOM   2278  HG2 LYS A 149     -16.437  -8.522  -5.251  1.00 66.81           H  
ATOM   2279  HG3 LYS A 149     -14.725  -8.112  -4.982  1.00 66.81           H  
ATOM   2280  HD2 LYS A 149     -15.958 -10.840  -4.454  1.00 67.59           H  
ATOM   2281  HD3 LYS A 149     -14.235 -10.407  -4.335  1.00 67.59           H  
ATOM   2282  HE2 LYS A 149     -14.162  -9.936  -6.728  1.00 67.96           H  
ATOM   2283  HE3 LYS A 149     -15.902 -10.282  -6.868  1.00 67.96           H  
ATOM   2284  HZ1 LYS A 149     -13.834 -12.211  -6.038  1.00 68.33           H  
ATOM   2285  HZ2 LYS A 149     -14.562 -12.160  -7.517  1.00 68.33           H  
ATOM   2286  HZ3 LYS A 149     -15.447 -12.531  -6.175  1.00 68.33           H  
ATOM   2287  N   ILE A 150     -18.932  -7.577  -3.301  1.00 65.55           N  
ATOM   2288  CA  ILE A 150     -20.222  -7.466  -3.986  1.00 65.43           C  
ATOM   2289  C   ILE A 150     -20.763  -6.036  -3.886  1.00 65.47           C  
ATOM   2290  O   ILE A 150     -21.067  -5.410  -4.906  1.00 65.53           O  
ATOM   2291  CB  ILE A 150     -21.253  -8.474  -3.422  1.00 65.34           C  
ATOM   2292  CG1 ILE A 150     -20.746  -9.911  -3.590  1.00 65.31           C  
ATOM   2293  CG2 ILE A 150     -22.606  -8.300  -4.106  1.00 65.31           C  
ATOM   2294  CD1 ILE A 150     -21.524 -10.954  -2.797  1.00 65.39           C  
ATOM   2295  H   ILE A 150     -18.876  -8.110  -2.445  1.00 65.55           H  
ATOM   2296  HA  ILE A 150     -20.060  -7.708  -5.036  1.00 65.43           H  
ATOM   2297  HB  ILE A 150     -21.380  -8.275  -2.358  1.00 65.34           H  
ATOM   2298 HG12 ILE A 150     -20.807 -10.172  -4.647  1.00 65.31           H  
ATOM   2299 HG13 ILE A 150     -19.706  -9.945  -3.267  1.00 65.31           H  
ATOM   2300 HG21 ILE A 150     -22.501  -8.495  -5.173  1.00 65.31           H  
ATOM   2301 HG22 ILE A 150     -22.961  -7.280  -3.956  1.00 65.31           H  
ATOM   2302 HG23 ILE A 150     -23.323  -9.001  -3.677  1.00 65.31           H  
ATOM   2303 HD11 ILE A 150     -22.570 -10.938  -3.104  1.00 65.39           H  
ATOM   2304 HD12 ILE A 150     -21.454 -10.728  -1.733  1.00 65.39           H  
ATOM   2305 HD13 ILE A 150     -21.104 -11.942  -2.987  1.00 65.39           H  
ATOM   2306  N   ALA A 151     -20.864  -5.529  -2.657  1.00 65.41           N  
ATOM   2307  CA  ALA A 151     -21.351  -4.172  -2.396  1.00 65.34           C  
ATOM   2308  C   ALA A 151     -20.552  -3.109  -3.148  1.00 65.34           C  
ATOM   2309  O   ALA A 151     -21.133  -2.233  -3.792  1.00 65.40           O  
ATOM   2310  CB  ALA A 151     -21.343  -3.883  -0.901  1.00 65.34           C  
ATOM   2311  H   ALA A 151     -20.593  -6.105  -1.873  1.00 65.41           H  
ATOM   2312  HA  ALA A 151     -22.375  -4.124  -2.767  1.00 65.34           H  
ATOM   2313  HB1 ALA A 151     -20.320  -3.930  -0.527  1.00 65.34           H  
ATOM   2314  HB2 ALA A 151     -21.953  -4.624  -0.384  1.00 65.34           H  
ATOM   2315  HB3 ALA A 151     -21.750  -2.888  -0.721  1.00 65.34           H  
ATOM   2316  N   GLN A 152     -19.224  -3.202  -3.066  1.00 65.20           N  
ATOM   2317  CA  GLN A 152     -18.313  -2.275  -3.741  1.00 65.05           C  
ATOM   2318  C   GLN A 152     -18.603  -2.176  -5.242  1.00 64.96           C  
ATOM   2319  O   GLN A 152     -18.561  -1.086  -5.818  1.00 64.94           O  
ATOM   2320  CB  GLN A 152     -16.859  -2.703  -3.503  1.00 65.07           C  
ATOM   2321  CG  GLN A 152     -15.795  -1.725  -4.008  1.00 65.19           C  
ATOM   2322  CD  GLN A 152     -14.367  -2.194  -3.738  1.00 65.03           C  
ATOM   2323  OE1 GLN A 152     -13.460  -1.927  -4.528  1.00 64.86           O  
ATOM   2324  NE2 GLN A 152     -14.164  -2.892  -2.620  1.00 64.65           N  
ATOM   2325  H   GLN A 152     -18.828  -3.948  -2.512  1.00 65.20           H  
ATOM   2326  HA  GLN A 152     -18.472  -1.284  -3.316  1.00 65.05           H  
ATOM   2327  HB2 GLN A 152     -16.717  -2.829  -2.430  1.00 65.07           H  
ATOM   2328  HB3 GLN A 152     -16.703  -3.658  -4.005  1.00 65.07           H  
ATOM   2329  HG2 GLN A 152     -15.944  -0.766  -3.512  1.00 65.19           H  
ATOM   2330  HG3 GLN A 152     -15.921  -1.602  -5.084  1.00 65.19           H  
ATOM   2331 HE21 GLN A 152     -13.238  -3.224  -2.393  1.00 64.65           H  
ATOM   2332 HE22 GLN A 152     -14.937  -3.088  -2.000  1.00 64.65           H  
ATOM   2333  N   LYS A 153     -18.916  -3.316  -5.857  1.00 64.86           N  
ATOM   2334  CA  LYS A 153     -19.158  -3.394  -7.297  1.00 64.80           C  
ATOM   2335  C   LYS A 153     -20.509  -2.793  -7.691  1.00 64.55           C  
ATOM   2336  O   LYS A 153     -20.604  -2.066  -8.682  1.00 64.50           O  
ATOM   2337  CB  LYS A 153     -19.065  -4.850  -7.765  1.00 64.93           C  
ATOM   2338  CG  LYS A 153     -18.381  -5.047  -9.113  1.00 65.50           C  
ATOM   2339  CD  LYS A 153     -17.893  -6.489  -9.270  1.00 66.37           C  
ATOM   2340  CE  LYS A 153     -17.171  -6.705 -10.595  1.00 67.00           C  
ATOM   2341  NZ  LYS A 153     -16.660  -8.103 -10.743  1.00 67.29           N1+
ATOM   2342  H   LYS A 153     -18.989  -4.160  -5.307  1.00 64.86           H  
ATOM   2343  HA  LYS A 153     -18.388  -2.803  -7.792  1.00 64.80           H  
ATOM   2344  HB2 LYS A 153     -18.506  -5.412  -7.016  1.00 64.93           H  
ATOM   2345  HB3 LYS A 153     -20.077  -5.248  -7.837  1.00 64.93           H  
ATOM   2346  HG2 LYS A 153     -19.090  -4.821  -9.910  1.00 65.50           H  
ATOM   2347  HG3 LYS A 153     -17.528  -4.372  -9.183  1.00 65.50           H  
ATOM   2348  HD2 LYS A 153     -18.752  -7.158  -9.224  1.00 66.37           H  
ATOM   2349  HD3 LYS A 153     -17.208  -6.720  -8.454  1.00 66.37           H  
ATOM   2350  HE2 LYS A 153     -16.328  -6.016 -10.651  1.00 67.00           H  
ATOM   2351  HE3 LYS A 153     -17.865  -6.497 -11.410  1.00 67.00           H  
ATOM   2352  HZ1 LYS A 153     -16.015  -8.307  -9.993  1.00 67.29           H  
ATOM   2353  HZ2 LYS A 153     -16.185  -8.196 -11.629  1.00 67.29           H  
ATOM   2354  HZ3 LYS A 153     -17.435  -8.750 -10.707  1.00 67.29           H  
ATOM   2355  N   ALA A 154     -21.539  -3.089  -6.901  1.00 64.22           N  
ATOM   2356  CA  ALA A 154     -22.910  -2.682  -7.205  1.00 63.99           C  
ATOM   2357  C   ALA A 154     -23.195  -1.208  -6.908  1.00 63.89           C  
ATOM   2358  O   ALA A 154     -23.945  -0.556  -7.638  1.00 63.95           O  
ATOM   2359  CB  ALA A 154     -23.897  -3.570  -6.460  1.00 63.90           C  
ATOM   2360  H   ALA A 154     -21.366  -3.616  -6.057  1.00 64.22           H  
ATOM   2361  HA  ALA A 154     -23.035  -2.805  -8.281  1.00 63.99           H  
ATOM   2362  HB1 ALA A 154     -23.764  -3.440  -5.386  1.00 63.90           H  
ATOM   2363  HB2 ALA A 154     -23.719  -4.612  -6.724  1.00 63.90           H  
ATOM   2364  HB3 ALA A 154     -24.915  -3.294  -6.736  1.00 63.90           H  
ATOM   2365  N   LEU A 155     -22.597  -0.693  -5.838  1.00 63.69           N  
ATOM   2366  CA  LEU A 155     -22.890   0.656  -5.360  1.00 63.42           C  
ATOM   2367  C   LEU A 155     -22.103   1.731  -6.094  1.00 63.28           C  
ATOM   2368  O   LEU A 155     -22.568   2.866  -6.209  1.00 63.37           O  
ATOM   2369  CB  LEU A 155     -22.639   0.759  -3.853  1.00 63.42           C  
ATOM   2370  CG  LEU A 155     -23.501  -0.126  -2.944  1.00 63.38           C  
ATOM   2371  CD1 LEU A 155     -22.816  -0.363  -1.607  1.00 63.35           C  
ATOM   2372  CD2 LEU A 155     -24.891   0.462  -2.747  1.00 63.40           C  
ATOM   2373  H   LEU A 155     -21.919  -1.252  -5.340  1.00 63.69           H  
ATOM   2374  HA  LEU A 155     -23.945   0.835  -5.569  1.00 63.42           H  
ATOM   2375  HB2 LEU A 155     -21.596   0.498  -3.674  1.00 63.42           H  
ATOM   2376  HB3 LEU A 155     -22.809   1.795  -3.561  1.00 63.42           H  
ATOM   2377  HG  LEU A 155     -23.619  -1.089  -3.440  1.00 63.38           H  
ATOM   2378 HD11 LEU A 155     -22.687   0.589  -1.091  1.00 63.35           H  
ATOM   2379 HD12 LEU A 155     -21.841  -0.821  -1.774  1.00 63.35           H  
ATOM   2380 HD13 LEU A 155     -23.429  -1.026  -0.997  1.00 63.35           H  
ATOM   2381 HD21 LEU A 155     -24.809   1.429  -2.251  1.00 63.40           H  
ATOM   2382 HD22 LEU A 155     -25.487  -0.212  -2.132  1.00 63.40           H  
ATOM   2383 HD23 LEU A 155     -25.372   0.590  -3.717  1.00 63.40           H  
ATOM   2384  N   ASP A 156     -20.917   1.369  -6.585  1.00 63.03           N  
ATOM   2385  CA  ASP A 156     -20.017   2.297  -7.288  1.00 62.79           C  
ATOM   2386  C   ASP A 156     -19.854   3.647  -6.579  1.00 62.37           C  
ATOM   2387  O   ASP A 156     -19.897   4.704  -7.213  1.00 62.35           O  
ATOM   2388  CB  ASP A 156     -20.458   2.494  -8.747  1.00 62.98           C  
ATOM   2389  CG  ASP A 156     -19.729   1.571  -9.716  1.00 63.70           C  
ATOM   2390  OD1 ASP A 156     -19.674   1.914 -10.919  1.00 64.25           O  
ATOM   2391  OD2 ASP A 156     -19.211   0.510  -9.286  1.00 64.07           O1-
ATOM   2392  H   ASP A 156     -20.622   0.410  -6.469  1.00 63.03           H  
ATOM   2393  HA  ASP A 156     -19.033   1.828  -7.276  1.00 62.79           H  
ATOM   2394  HB2 ASP A 156     -20.259   3.527  -9.034  1.00 62.98           H  
ATOM   2395  HB3 ASP A 156     -21.528   2.297  -8.817  1.00 62.98           H  
ATOM   2396  N   LEU A 157     -19.662   3.593  -5.262  1.00 61.80           N  
ATOM   2397  CA  LEU A 157     -19.471   4.785  -4.433  1.00 61.17           C  
ATOM   2398  C   LEU A 157     -18.168   5.519  -4.797  1.00 60.73           C  
ATOM   2399  O   LEU A 157     -17.321   4.956  -5.491  1.00 60.68           O  
ATOM   2400  CB  LEU A 157     -19.528   4.418  -2.939  1.00 61.22           C  
ATOM   2401  CG  LEU A 157     -18.668   3.294  -2.345  1.00 61.15           C  
ATOM   2402  CD1 LEU A 157     -18.443   3.527  -0.858  1.00 61.14           C  
ATOM   2403  CD2 LEU A 157     -19.289   1.923  -2.575  1.00 60.93           C  
ATOM   2404  H   LEU A 157     -19.647   2.688  -4.814  1.00 61.80           H  
ATOM   2405  HA  LEU A 157     -20.288   5.477  -4.635  1.00 61.17           H  
ATOM   2406  HB2 LEU A 157     -19.267   5.324  -2.392  1.00 61.22           H  
ATOM   2407  HB3 LEU A 157     -20.564   4.153  -2.729  1.00 61.22           H  
ATOM   2408  HG  LEU A 157     -17.707   3.312  -2.859  1.00 61.15           H  
ATOM   2409 HD11 LEU A 157     -19.401   3.510  -0.339  1.00 61.14           H  
ATOM   2410 HD12 LEU A 157     -17.966   4.496  -0.710  1.00 61.14           H  
ATOM   2411 HD13 LEU A 157     -17.800   2.742  -0.460  1.00 61.14           H  
ATOM   2412 HD21 LEU A 157     -20.255   1.872  -2.072  1.00 60.93           H  
ATOM   2413 HD22 LEU A 157     -18.629   1.153  -2.174  1.00 60.93           H  
ATOM   2414 HD23 LEU A 157     -19.427   1.762  -3.644  1.00 60.93           H  
ATOM   2415  N   PRO A 158     -18.008   6.783  -4.347  1.00 60.30           N  
ATOM   2416  CA  PRO A 158     -16.842   7.565  -4.770  1.00 59.89           C  
ATOM   2417  C   PRO A 158     -15.538   7.121  -4.107  1.00 59.44           C  
ATOM   2418  O   PRO A 158     -15.555   6.305  -3.186  1.00 59.46           O  
ATOM   2419  CB  PRO A 158     -17.197   8.983  -4.318  1.00 59.99           C  
ATOM   2420  CG  PRO A 158     -18.068   8.779  -3.125  1.00 60.21           C  
ATOM   2421  CD  PRO A 158     -18.876   7.550  -3.430  1.00 60.29           C  
ATOM   2422  HA  PRO A 158     -16.659   7.457  -5.839  1.00 59.89           H  
ATOM   2423  HB2 PRO A 158     -16.299   9.540  -4.050  1.00 59.99           H  
ATOM   2424  HB3 PRO A 158     -17.734   9.516  -5.103  1.00 59.99           H  
ATOM   2425  HG2 PRO A 158     -18.722   9.639  -2.978  1.00 60.21           H  
ATOM   2426  HG3 PRO A 158     -17.462   8.626  -2.232  1.00 60.21           H  
ATOM   2427  HD2 PRO A 158     -19.817   7.813  -3.913  1.00 60.29           H  
ATOM   2428  HD3 PRO A 158     -19.080   6.983  -2.522  1.00 60.29           H  
ATOM   2429  N   SER A 159     -14.421   7.668  -4.583  1.00 58.89           N  
ATOM   2430  CA  SER A 159     -13.110   7.431  -3.988  1.00 58.20           C  
ATOM   2431  C   SER A 159     -12.911   8.337  -2.776  1.00 57.66           C  
ATOM   2432  O   SER A 159     -11.935   9.089  -2.697  1.00 57.67           O  
ATOM   2433  CB  SER A 159     -12.015   7.684  -5.020  1.00 58.28           C  
ATOM   2434  OG  SER A 159     -12.186   6.850  -6.150  1.00 58.82           O  
ATOM   2435  H   SER A 159     -14.484   8.272  -5.390  1.00 58.89           H  
ATOM   2436  HA  SER A 159     -13.053   6.393  -3.661  1.00 58.20           H  
ATOM   2437  HB2 SER A 159     -11.044   7.479  -4.568  1.00 58.28           H  
ATOM   2438  HB3 SER A 159     -12.056   8.726  -5.336  1.00 58.28           H  
ATOM   2439  HG  SER A 159     -12.146   5.940  -5.848  1.00 58.82           H  
ATOM   2440  N   SER A 160     -13.850   8.258  -1.837  1.00 56.93           N  
ATOM   2441  CA  SER A 160     -13.834   9.089  -0.635  1.00 56.12           C  
ATOM   2442  C   SER A 160     -13.184   8.388   0.557  1.00 55.37           C  
ATOM   2443  O   SER A 160     -12.928   9.015   1.583  1.00 55.41           O  
ATOM   2444  CB  SER A 160     -15.252   9.549  -0.283  1.00 56.19           C  
ATOM   2445  OG  SER A 160     -16.149   8.454  -0.253  1.00 56.51           O  
ATOM   2446  H   SER A 160     -14.604   7.597  -1.960  1.00 56.93           H  
ATOM   2447  HA  SER A 160     -13.220   9.961  -0.860  1.00 56.12           H  
ATOM   2448  HB2 SER A 160     -15.590  10.266  -1.031  1.00 56.19           H  
ATOM   2449  HB3 SER A 160     -15.239  10.026   0.697  1.00 56.19           H  
ATOM   2450  HG  SER A 160     -16.144   8.051  -1.124  1.00 56.51           H  
ATOM   2451  N   GLY A 161     -12.923   7.090   0.414  1.00 54.59           N  
ATOM   2452  CA  GLY A 161     -12.234   6.307   1.440  1.00 53.45           C  
ATOM   2453  C   GLY A 161     -13.009   6.128   2.730  1.00 52.68           C  
ATOM   2454  O   GLY A 161     -12.419   6.052   3.808  1.00 52.53           O  
ATOM   2455  H   GLY A 161     -13.212   6.628  -0.436  1.00 54.59           H  
ATOM   2456  HA2 GLY A 161     -12.026   5.319   1.030  1.00 53.45           H  
ATOM   2457  HA3 GLY A 161     -11.295   6.808   1.675  1.00 53.45           H  
ATOM   2458  N   GLU A 162     -14.334   6.065   2.615  1.00 52.04           N  
ATOM   2459  CA  GLU A 162     -15.228   5.913   3.764  1.00 51.40           C  
ATOM   2460  C   GLU A 162     -16.448   5.069   3.417  1.00 50.54           C  
ATOM   2461  O   GLU A 162     -16.826   4.957   2.250  1.00 50.44           O  
ATOM   2462  CB  GLU A 162     -15.706   7.283   4.256  1.00 51.63           C  
ATOM   2463  CG  GLU A 162     -14.675   8.075   5.044  1.00 53.20           C  
ATOM   2464  CD  GLU A 162     -15.241   9.332   5.699  1.00 55.50           C  
ATOM   2465  OE1 GLU A 162     -16.483   9.527   5.700  1.00 56.10           O  
ATOM   2466  OE2 GLU A 162     -14.425  10.124   6.225  1.00 56.24           O1-
ATOM   2467  H   GLU A 162     -14.741   6.125   1.693  1.00 52.04           H  
ATOM   2468  HA  GLU A 162     -14.660   5.410   4.547  1.00 51.40           H  
ATOM   2469  HB2 GLU A 162     -15.994   7.873   3.386  1.00 51.63           H  
ATOM   2470  HB3 GLU A 162     -16.575   7.129   4.895  1.00 51.63           H  
ATOM   2471  HG2 GLU A 162     -13.875   8.370   4.365  1.00 53.20           H  
ATOM   2472  HG3 GLU A 162     -14.270   7.432   5.825  1.00 53.20           H  
ATOM   2473  N   GLY A 163     -17.066   4.486   4.439  1.00 49.68           N  
ATOM   2474  CA  GLY A 163     -18.387   3.880   4.290  1.00 48.62           C  
ATOM   2475  C   GLY A 163     -18.454   2.371   4.373  1.00 47.87           C  
ATOM   2476  O   GLY A 163     -19.544   1.813   4.493  1.00 47.75           O  
ATOM   2477  H   GLY A 163     -16.611   4.461   5.341  1.00 49.68           H  
ATOM   2478  HA2 GLY A 163     -19.026   4.283   5.076  1.00 48.62           H  
ATOM   2479  HA3 GLY A 163     -18.778   4.175   3.316  1.00 48.62           H  
ATOM   2480  N   LEU A 164     -17.297   1.713   4.303  1.00 47.16           N  
ATOM   2481  CA  LEU A 164     -17.225   0.252   4.386  1.00 46.51           C  
ATOM   2482  C   LEU A 164     -16.267  -0.230   5.480  1.00 46.10           C  
ATOM   2483  O   LEU A 164     -15.780  -1.365   5.438  1.00 46.02           O  
ATOM   2484  CB  LEU A 164     -16.845  -0.355   3.028  1.00 46.42           C  
ATOM   2485  CG  LEU A 164     -17.713  -0.045   1.802  1.00 46.28           C  
ATOM   2486  CD1 LEU A 164     -17.157  -0.746   0.570  1.00 46.33           C  
ATOM   2487  CD2 LEU A 164     -19.175  -0.416   2.018  1.00 45.55           C  
ATOM   2488  H   LEU A 164     -16.442   2.239   4.189  1.00 47.16           H  
ATOM   2489  HA  LEU A 164     -18.221  -0.095   4.661  1.00 46.51           H  
ATOM   2490  HB2 LEU A 164     -15.835  -0.015   2.798  1.00 46.42           H  
ATOM   2491  HB3 LEU A 164     -16.844  -1.438   3.152  1.00 46.42           H  
ATOM   2492  HG  LEU A 164     -17.679   1.033   1.645  1.00 46.28           H  
ATOM   2493 HD11 LEU A 164     -17.188  -1.825   0.721  1.00 46.33           H  
ATOM   2494 HD12 LEU A 164     -16.126  -0.431   0.407  1.00 46.33           H  
ATOM   2495 HD13 LEU A 164     -17.759  -0.483  -0.300  1.00 46.33           H  
ATOM   2496 HD21 LEU A 164     -19.257  -1.491   2.180  1.00 45.55           H  
ATOM   2497 HD22 LEU A 164     -19.755  -0.136   1.139  1.00 45.55           H  
ATOM   2498 HD23 LEU A 164     -19.559   0.113   2.890  1.00 45.55           H  
ATOM   2499  N   ALA A 165     -16.020   0.636   6.461  1.00 45.56           N  
ATOM   2500  CA  ALA A 165     -15.102   0.348   7.563  1.00 45.10           C  
ATOM   2501  C   ALA A 165     -15.509  -0.891   8.379  1.00 44.75           C  
ATOM   2502  O   ALA A 165     -14.648  -1.620   8.886  1.00 44.57           O  
ATOM   2503  CB  ALA A 165     -14.969   1.568   8.464  1.00 45.09           C  
ATOM   2504  H   ALA A 165     -16.487   1.531   6.443  1.00 45.56           H  
ATOM   2505  HA  ALA A 165     -14.134   0.116   7.119  1.00 45.10           H  
ATOM   2506  HB1 ALA A 165     -15.937   1.799   8.908  1.00 45.09           H  
ATOM   2507  HB2 ALA A 165     -14.626   2.419   7.875  1.00 45.09           H  
ATOM   2508  HB3 ALA A 165     -14.248   1.359   9.254  1.00 45.09           H  
ATOM   2509  N   PHE A 166     -16.819  -1.120   8.480  1.00 44.17           N  
ATOM   2510  CA  PHE A 166     -17.389  -2.272   9.182  1.00 43.77           C  
ATOM   2511  C   PHE A 166     -16.872  -3.628   8.683  1.00 43.40           C  
ATOM   2512  O   PHE A 166     -16.774  -4.582   9.453  1.00 43.31           O  
ATOM   2513  CB  PHE A 166     -18.922  -2.227   9.091  1.00 43.77           C  
ATOM   2514  CG  PHE A 166     -19.606  -3.482   9.579  1.00 44.10           C  
ATOM   2515  CD1 PHE A 166     -19.773  -3.719  10.943  1.00 44.16           C  
ATOM   2516  CD2 PHE A 166     -20.090  -4.425   8.674  1.00 44.35           C  
ATOM   2517  CE1 PHE A 166     -20.406  -4.872  11.395  1.00 43.81           C  
ATOM   2518  CE2 PHE A 166     -20.722  -5.583   9.120  1.00 44.23           C  
ATOM   2519  CZ  PHE A 166     -20.881  -5.803  10.483  1.00 44.02           C  
ATOM   2520  H   PHE A 166     -17.453  -0.463   8.049  1.00 44.17           H  
ATOM   2521  HA  PHE A 166     -17.063  -2.191  10.219  1.00 43.77           H  
ATOM   2522  HB2 PHE A 166     -19.276  -1.389   9.691  1.00 43.77           H  
ATOM   2523  HB3 PHE A 166     -19.199  -2.070   8.048  1.00 43.77           H  
ATOM   2524  HD1 PHE A 166     -19.406  -2.998  11.658  1.00 44.16           H  
ATOM   2525  HD2 PHE A 166     -19.973  -4.256   7.614  1.00 44.35           H  
ATOM   2526  HE1 PHE A 166     -20.528  -5.042  12.455  1.00 43.81           H  
ATOM   2527  HE2 PHE A 166     -21.088  -6.308   8.408  1.00 44.23           H  
ATOM   2528  HZ  PHE A 166     -21.374  -6.698  10.832  1.00 44.02           H  
ATOM   2529  N   PHE A 167     -16.548  -3.704   7.397  1.00 43.02           N  
ATOM   2530  CA  PHE A 167     -16.146  -4.960   6.769  1.00 42.62           C  
ATOM   2531  C   PHE A 167     -14.681  -5.315   6.998  1.00 42.41           C  
ATOM   2532  O   PHE A 167     -14.203  -6.335   6.495  1.00 42.46           O  
ATOM   2533  CB  PHE A 167     -16.455  -4.927   5.271  1.00 42.60           C  
ATOM   2534  CG  PHE A 167     -17.907  -4.741   4.962  1.00 42.48           C  
ATOM   2535  CD1 PHE A 167     -18.766  -5.836   4.917  1.00 42.78           C  
ATOM   2536  CD2 PHE A 167     -18.421  -3.471   4.725  1.00 42.55           C  
ATOM   2537  CE1 PHE A 167     -20.117  -5.673   4.635  1.00 42.90           C  
ATOM   2538  CE2 PHE A 167     -19.768  -3.292   4.445  1.00 43.12           C  
ATOM   2539  CZ  PHE A 167     -20.620  -4.397   4.397  1.00 43.50           C  
ATOM   2540  H   PHE A 167     -16.581  -2.866   6.835  1.00 43.02           H  
ATOM   2541  HA  PHE A 167     -16.730  -5.744   7.251  1.00 42.62           H  
ATOM   2542  HB2 PHE A 167     -15.899  -4.103   4.823  1.00 42.60           H  
ATOM   2543  HB3 PHE A 167     -16.127  -5.869   4.831  1.00 42.60           H  
ATOM   2544  HD1 PHE A 167     -18.377  -6.826   5.104  1.00 42.78           H  
ATOM   2545  HD2 PHE A 167     -17.764  -2.614   4.759  1.00 42.55           H  
ATOM   2546  HE1 PHE A 167     -20.772  -6.531   4.601  1.00 42.90           H  
ATOM   2547  HE2 PHE A 167     -20.156  -2.301   4.265  1.00 43.12           H  
ATOM   2548  HZ  PHE A 167     -21.668  -4.262   4.175  1.00 43.50           H  
ATOM   2549  N   THR A 168     -13.979  -4.472   7.755  1.00 42.10           N  
ATOM   2550  CA  THR A 168     -12.580  -4.709   8.100  1.00 41.71           C  
ATOM   2551  C   THR A 168     -12.408  -4.731   9.610  1.00 41.50           C  
ATOM   2552  O   THR A 168     -12.764  -3.773  10.294  1.00 41.34           O  
ATOM   2553  CB  THR A 168     -11.655  -3.639   7.492  1.00 41.64           C  
ATOM   2554  OG1 THR A 168     -11.971  -3.479   6.109  1.00 41.79           O  
ATOM   2555  CG2 THR A 168     -10.193  -4.042   7.618  1.00 41.28           C  
ATOM   2556  H   THR A 168     -14.431  -3.639   8.103  1.00 42.10           H  
ATOM   2557  HA  THR A 168     -12.300  -5.677   7.684  1.00 41.71           H  
ATOM   2558  HB  THR A 168     -11.808  -2.705   8.033  1.00 41.64           H  
ATOM   2559 HG21 THR A 168     -10.026  -4.976   7.081  1.00 41.28           H  
ATOM   2560 HG22 THR A 168      -9.943  -4.178   8.670  1.00 41.28           H  
ATOM   2561 HG23 THR A 168      -9.563  -3.261   7.193  1.00 41.28           H  
ATOM   2562  HG1 THR A 168     -11.822  -4.323   5.678  1.00 41.79           H  
ATOM   2563  N   PHE A 169     -11.869  -5.840  10.111  1.00 41.32           N  
ATOM   2564  CA  PHE A 169     -11.556  -6.002  11.531  1.00 41.05           C  
ATOM   2565  C   PHE A 169     -10.057  -5.759  11.752  1.00 40.96           C  
ATOM   2566  O   PHE A 169      -9.266  -6.706  11.724  1.00 40.89           O  
ATOM   2567  CB  PHE A 169     -11.944  -7.406  12.004  1.00 40.90           C  
ATOM   2568  CG  PHE A 169     -13.427  -7.649  12.067  1.00 40.35           C  
ATOM   2569  CD1 PHE A 169     -14.164  -7.875  10.908  1.00 39.76           C  
ATOM   2570  CD2 PHE A 169     -14.082  -7.681  13.291  1.00 40.34           C  
ATOM   2571  CE1 PHE A 169     -15.533  -8.111  10.968  1.00 39.42           C  
ATOM   2572  CE2 PHE A 169     -15.451  -7.922  13.362  1.00 40.21           C  
ATOM   2573  CZ  PHE A 169     -16.178  -8.136  12.195  1.00 39.57           C  
ATOM   2574  H   PHE A 169     -11.667  -6.604   9.482  1.00 41.32           H  
ATOM   2575  HA  PHE A 169     -12.127  -5.277  12.111  1.00 41.05           H  
ATOM   2576  HB2 PHE A 169     -11.508  -8.131  11.316  1.00 40.90           H  
ATOM   2577  HB3 PHE A 169     -11.530  -7.557  13.001  1.00 40.90           H  
ATOM   2578  HD1 PHE A 169     -13.666  -7.867   9.950  1.00 39.76           H  
ATOM   2579  HD2 PHE A 169     -13.522  -7.517  14.200  1.00 40.34           H  
ATOM   2580  HE1 PHE A 169     -16.093  -8.275  10.059  1.00 39.42           H  
ATOM   2581  HE2 PHE A 169     -15.948  -7.943  14.321  1.00 40.21           H  
ATOM   2582  HZ  PHE A 169     -17.241  -8.321  12.245  1.00 39.57           H  
ATOM   2583  N   PRO A 170      -9.665  -4.492  11.987  1.00 40.87           N  
ATOM   2584  CA  PRO A 170      -8.255  -4.087  11.944  1.00 40.92           C  
ATOM   2585  C   PRO A 170      -7.348  -4.739  12.998  1.00 41.00           C  
ATOM   2586  O   PRO A 170      -6.133  -4.826  12.790  1.00 40.90           O  
ATOM   2587  CB  PRO A 170      -8.320  -2.573  12.154  1.00 40.85           C  
ATOM   2588  CG  PRO A 170      -9.576  -2.343  12.890  1.00 40.90           C  
ATOM   2589  CD  PRO A 170     -10.539  -3.386  12.416  1.00 40.92           C  
ATOM   2590  HA  PRO A 170      -7.801  -4.405  11.006  1.00 40.92           H  
ATOM   2591  HB2 PRO A 170      -7.466  -2.230  12.738  1.00 40.85           H  
ATOM   2592  HB3 PRO A 170      -8.337  -2.054  11.196  1.00 40.85           H  
ATOM   2593  HG2 PRO A 170      -9.963  -1.347  12.674  1.00 40.90           H  
ATOM   2594  HG3 PRO A 170      -9.409  -2.444  13.962  1.00 40.90           H  
ATOM   2595  HD2 PRO A 170     -11.136  -3.015  11.583  1.00 40.92           H  
ATOM   2596  HD3 PRO A 170     -11.199  -3.702  13.223  1.00 40.92           H  
ATOM   2597  N   ASN A 171      -7.928  -5.191  14.107  1.00 41.12           N  
ATOM   2598  CA  ASN A 171      -7.154  -5.835  15.164  1.00 41.21           C  
ATOM   2599  C   ASN A 171      -7.147  -7.353  15.047  1.00 41.57           C  
ATOM   2600  O   ASN A 171      -6.646  -8.045  15.932  1.00 41.66           O  
ATOM   2601  CB  ASN A 171      -7.648  -5.395  16.541  1.00 41.03           C  
ATOM   2602  CG  ASN A 171      -7.470  -3.906  16.775  1.00 40.63           C  
ATOM   2603  OD1 ASN A 171      -8.440  -3.184  17.002  1.00 39.50           O  
ATOM   2604  ND2 ASN A 171      -6.227  -3.436  16.709  1.00 39.90           N  
ATOM   2605  H   ASN A 171      -8.926  -5.086  14.220  1.00 41.12           H  
ATOM   2606  HA  ASN A 171      -6.121  -5.509  15.042  1.00 41.21           H  
ATOM   2607  HB2 ASN A 171      -7.088  -5.938  17.303  1.00 41.03           H  
ATOM   2608  HB3 ASN A 171      -8.707  -5.638  16.626  1.00 41.03           H  
ATOM   2609 HD21 ASN A 171      -6.051  -2.451  16.848  1.00 39.90           H  
ATOM   2610 HD22 ASN A 171      -5.459  -4.064  16.520  1.00 39.90           H  
ATOM   2611  N   ILE A 172      -7.705  -7.858  13.948  1.00 41.99           N  
ATOM   2612  CA  ILE A 172      -7.657  -9.285  13.622  1.00 42.45           C  
ATOM   2613  C   ILE A 172      -6.835  -9.495  12.347  1.00 42.94           C  
ATOM   2614  O   ILE A 172      -7.273  -9.155  11.241  1.00 42.73           O  
ATOM   2615  CB  ILE A 172      -9.073  -9.902  13.470  1.00 42.34           C  
ATOM   2616  CG1 ILE A 172      -9.867  -9.753  14.769  1.00 42.15           C  
ATOM   2617  CG2 ILE A 172      -8.981 -11.370  13.064  1.00 42.12           C  
ATOM   2618  CD1 ILE A 172     -11.344  -9.992  14.618  1.00 41.93           C  
ATOM   2619  H   ILE A 172      -8.180  -7.232  13.314  1.00 41.99           H  
ATOM   2620  HA  ILE A 172      -7.177  -9.801  14.453  1.00 42.45           H  
ATOM   2621  HB  ILE A 172      -9.598  -9.362  12.682  1.00 42.34           H  
ATOM   2622 HG12 ILE A 172      -9.477 -10.469  15.492  1.00 42.15           H  
ATOM   2623 HG13 ILE A 172      -9.721  -8.740  15.145  1.00 42.15           H  
ATOM   2624 HG21 ILE A 172      -8.459 -11.929  13.840  1.00 42.12           H  
ATOM   2625 HG22 ILE A 172      -8.434 -11.454  12.125  1.00 42.12           H  
ATOM   2626 HG23 ILE A 172      -9.985 -11.775  12.937  1.00 42.12           H  
ATOM   2627 HD11 ILE A 172     -11.512 -11.001  14.242  1.00 41.93           H  
ATOM   2628 HD12 ILE A 172     -11.759  -9.269  13.916  1.00 41.93           H  
ATOM   2629 HD13 ILE A 172     -11.831  -9.879  15.586  1.00 41.93           H  
ATOM   2630  N   ALA A 173      -5.636 -10.048  12.523  1.00 43.64           N  
ATOM   2631  CA  ALA A 173      -4.709 -10.285  11.421  1.00 44.25           C  
ATOM   2632  C   ALA A 173      -5.226 -11.369  10.476  1.00 44.69           C  
ATOM   2633  O   ALA A 173      -5.316 -11.157   9.264  1.00 44.85           O  
ATOM   2634  CB  ALA A 173      -3.330 -10.641  11.958  1.00 44.19           C  
ATOM   2635  H   ALA A 173      -5.357 -10.314  13.457  1.00 43.64           H  
ATOM   2636  HA  ALA A 173      -4.629  -9.364  10.844  1.00 44.25           H  
ATOM   2637  HB1 ALA A 173      -3.393 -11.561  12.539  1.00 44.19           H  
ATOM   2638  HB2 ALA A 173      -2.968  -9.834  12.595  1.00 44.19           H  
ATOM   2639  HB3 ALA A 173      -2.641 -10.783  11.125  1.00 44.19           H  
ATOM   2640  N   SER A 174      -5.568 -12.524  11.039  1.00 45.26           N  
ATOM   2641  CA  SER A 174      -6.142 -13.623  10.269  1.00 45.85           C  
ATOM   2642  C   SER A 174      -7.486 -14.028  10.856  1.00 46.11           C  
ATOM   2643  O   SER A 174      -7.567 -14.456  12.010  1.00 46.16           O  
ATOM   2644  CB  SER A 174      -5.196 -14.827  10.239  1.00 45.85           C  
ATOM   2645  OG  SER A 174      -5.882 -15.994   9.816  1.00 46.40           O  
ATOM   2646  H   SER A 174      -5.426 -12.645  12.032  1.00 45.26           H  
ATOM   2647  HA  SER A 174      -6.288 -13.280   9.245  1.00 45.85           H  
ATOM   2648  HB2 SER A 174      -4.794 -14.991  11.239  1.00 45.85           H  
ATOM   2649  HB3 SER A 174      -4.378 -14.622   9.548  1.00 45.85           H  
ATOM   2650  HG  SER A 174      -6.595 -16.153  10.439  1.00 46.40           H  
ATOM   2651  N   ALA A 175      -8.535 -13.887  10.051  1.00 46.44           N  
ATOM   2652  CA  ALA A 175      -9.885 -14.215  10.484  1.00 46.81           C  
ATOM   2653  C   ALA A 175      -9.998 -15.694  10.840  1.00 47.16           C  
ATOM   2654  O   ALA A 175     -10.657 -16.057  11.819  1.00 47.18           O  
ATOM   2655  CB  ALA A 175     -10.892 -13.838   9.405  1.00 46.74           C  
ATOM   2656  H   ALA A 175      -8.391 -13.543   9.113  1.00 46.44           H  
ATOM   2657  HA  ALA A 175     -10.109 -13.638  11.381  1.00 46.81           H  
ATOM   2658  HB1 ALA A 175     -10.683 -14.406   8.499  1.00 46.74           H  
ATOM   2659  HB2 ALA A 175     -10.814 -12.772   9.192  1.00 46.74           H  
ATOM   2660  HB3 ALA A 175     -11.900 -14.066   9.753  1.00 46.74           H  
ATOM   2661  N   THR A 176      -9.333 -16.539  10.054  1.00 47.56           N  
ATOM   2662  CA  THR A 176      -9.404 -17.989  10.239  1.00 47.93           C  
ATOM   2663  C   THR A 176      -8.779 -18.427  11.565  1.00 47.99           C  
ATOM   2664  O   THR A 176      -9.338 -19.276  12.263  1.00 47.85           O  
ATOM   2665  CB  THR A 176      -8.763 -18.756   9.059  1.00 47.99           C  
ATOM   2666  OG1 THR A 176      -9.078 -18.094   7.826  1.00 48.24           O  
ATOM   2667  CG2 THR A 176      -9.284 -20.189   9.004  1.00 48.00           C  
ATOM   2668  H   THR A 176      -8.762 -16.168   9.308  1.00 47.56           H  
ATOM   2669  HA  THR A 176     -10.464 -18.243  10.267  1.00 47.93           H  
ATOM   2670  HB  THR A 176      -7.683 -18.776   9.206  1.00 47.99           H  
ATOM   2671 HG21 THR A 176     -10.364 -20.178   8.857  1.00 48.00           H  
ATOM   2672 HG22 THR A 176      -9.050 -20.697   9.940  1.00 48.00           H  
ATOM   2673 HG23 THR A 176      -8.810 -20.716   8.176  1.00 48.00           H  
ATOM   2674  HG1 THR A 176     -10.033 -18.096   7.732  1.00 48.24           H  
ATOM   2675  N   LYS A 177      -7.635 -17.838  11.911  1.00 48.16           N  
ATOM   2676  CA  LYS A 177      -6.972 -18.146  13.177  1.00 48.45           C  
ATOM   2677  C   LYS A 177      -7.758 -17.657  14.391  1.00 48.53           C  
ATOM   2678  O   LYS A 177      -7.786 -18.333  15.418  1.00 48.52           O  
ATOM   2679  CB  LYS A 177      -5.542 -17.605  13.204  1.00 48.54           C  
ATOM   2680  CG  LYS A 177      -4.560 -18.447  12.409  1.00 49.10           C  
ATOM   2681  CD  LYS A 177      -3.141 -17.895  12.476  1.00 50.31           C  
ATOM   2682  CE  LYS A 177      -2.301 -18.387  11.286  1.00 50.72           C  
ATOM   2683  NZ  LYS A 177      -0.841 -18.249  11.507  1.00 50.78           N1+
ATOM   2684  H   LYS A 177      -7.217 -17.164  11.285  1.00 48.16           H  
ATOM   2685  HA  LYS A 177      -6.931 -19.233  13.242  1.00 48.45           H  
ATOM   2686  HB2 LYS A 177      -5.547 -16.597  12.789  1.00 48.54           H  
ATOM   2687  HB3 LYS A 177      -5.206 -17.570  14.240  1.00 48.54           H  
ATOM   2688  HG2 LYS A 177      -4.562 -19.460  12.810  1.00 49.10           H  
ATOM   2689  HG3 LYS A 177      -4.879 -18.468  11.367  1.00 49.10           H  
ATOM   2690  HD2 LYS A 177      -2.673 -18.226  13.403  1.00 50.31           H  
ATOM   2691  HD3 LYS A 177      -3.181 -16.806  12.458  1.00 50.31           H  
ATOM   2692  HE2 LYS A 177      -2.575 -17.807  10.405  1.00 50.72           H  
ATOM   2693  HE3 LYS A 177      -2.528 -19.439  11.113  1.00 50.72           H  
ATOM   2694  HZ1 LYS A 177      -0.615 -17.278  11.669  1.00 50.78           H  
ATOM   2695  HZ2 LYS A 177      -0.344 -18.579  10.692  1.00 50.78           H  
ATOM   2696  HZ3 LYS A 177      -0.569 -18.797  12.311  1.00 50.78           H  
ATOM   2697  N   PHE A 178      -8.398 -16.493  14.267  1.00 48.78           N  
ATOM   2698  CA  PHE A 178      -9.212 -15.944  15.353  1.00 49.12           C  
ATOM   2699  C   PHE A 178     -10.483 -16.753  15.578  1.00 49.53           C  
ATOM   2700  O   PHE A 178     -10.892 -16.959  16.723  1.00 49.61           O  
ATOM   2701  CB  PHE A 178      -9.565 -14.467  15.122  1.00 49.05           C  
ATOM   2702  CG  PHE A 178     -10.379 -13.855  16.241  1.00 48.94           C  
ATOM   2703  CD1 PHE A 178      -9.754 -13.313  17.359  1.00 49.26           C  
ATOM   2704  CD2 PHE A 178     -11.768 -13.839  16.185  1.00 48.85           C  
ATOM   2705  CE1 PHE A 178     -10.499 -12.757  18.402  1.00 48.83           C  
ATOM   2706  CE2 PHE A 178     -12.519 -13.289  17.221  1.00 48.77           C  
ATOM   2707  CZ  PHE A 178     -11.880 -12.746  18.331  1.00 48.72           C  
ATOM   2708  H   PHE A 178      -8.319 -15.978  13.402  1.00 48.78           H  
ATOM   2709  HA  PHE A 178      -8.599 -16.011  16.252  1.00 49.12           H  
ATOM   2710  HB2 PHE A 178      -8.638 -13.903  15.022  1.00 49.05           H  
ATOM   2711  HB3 PHE A 178     -10.138 -14.390  14.198  1.00 49.05           H  
ATOM   2712  HD1 PHE A 178      -8.676 -13.322  17.422  1.00 49.26           H  
ATOM   2713  HD2 PHE A 178     -12.271 -14.259  15.327  1.00 48.85           H  
ATOM   2714  HE1 PHE A 178      -9.998 -12.337  19.261  1.00 48.83           H  
ATOM   2715  HE2 PHE A 178     -13.597 -13.284  17.163  1.00 48.77           H  
ATOM   2716  HZ  PHE A 178     -12.460 -12.317  19.135  1.00 48.72           H  
ATOM   2717  N   LYS A 179     -11.114 -17.195  14.491  1.00 49.97           N  
ATOM   2718  CA  LYS A 179     -12.304 -18.035  14.596  1.00 50.36           C  
ATOM   2719  C   LYS A 179     -11.971 -19.324  15.344  1.00 50.62           C  
ATOM   2720  O   LYS A 179     -12.702 -19.726  16.253  1.00 50.64           O  
ATOM   2721  CB  LYS A 179     -12.905 -18.327  13.220  1.00 50.41           C  
ATOM   2722  CG  LYS A 179     -13.618 -17.132  12.588  1.00 50.80           C  
ATOM   2723  CD  LYS A 179     -14.613 -17.558  11.516  1.00 51.77           C  
ATOM   2724  CE  LYS A 179     -13.923 -17.990  10.223  1.00 52.60           C  
ATOM   2725  NZ  LYS A 179     -14.893 -18.561   9.237  1.00 53.03           N1+
ATOM   2726  H   LYS A 179     -10.763 -16.945  13.578  1.00 49.97           H  
ATOM   2727  HA  LYS A 179     -13.059 -17.492  15.164  1.00 50.36           H  
ATOM   2728  HB2 LYS A 179     -12.101 -18.638  12.553  1.00 50.41           H  
ATOM   2729  HB3 LYS A 179     -13.624 -19.139  13.325  1.00 50.41           H  
ATOM   2730  HG2 LYS A 179     -14.153 -16.589  13.368  1.00 50.80           H  
ATOM   2731  HG3 LYS A 179     -12.873 -16.478  12.136  1.00 50.80           H  
ATOM   2732  HD2 LYS A 179     -15.273 -16.719  11.297  1.00 51.77           H  
ATOM   2733  HD3 LYS A 179     -15.201 -18.394  11.896  1.00 51.77           H  
ATOM   2734  HE2 LYS A 179     -13.174 -18.746  10.459  1.00 52.60           H  
ATOM   2735  HE3 LYS A 179     -13.436 -17.123   9.777  1.00 52.60           H  
ATOM   2736  HZ1 LYS A 179     -15.350 -19.366   9.642  1.00 53.03           H  
ATOM   2737  HZ2 LYS A 179     -14.399 -18.839   8.401  1.00 53.03           H  
ATOM   2738  HZ3 LYS A 179     -15.585 -17.863   9.003  1.00 53.03           H  
ATOM   2739  N   GLN A 180     -10.853 -19.947  14.972  1.00 51.01           N  
ATOM   2740  CA  GLN A 180     -10.301 -21.079  15.712  1.00 51.57           C  
ATOM   2741  C   GLN A 180     -10.234 -20.771  17.199  1.00 51.62           C  
ATOM   2742  O   GLN A 180     -10.825 -21.483  18.014  1.00 51.62           O  
ATOM   2743  CB  GLN A 180      -8.908 -21.447  15.181  1.00 51.80           C  
ATOM   2744  CG  GLN A 180      -8.829 -22.757  14.387  1.00 52.99           C  
ATOM   2745  CD  GLN A 180     -10.082 -23.044  13.573  1.00 54.65           C  
ATOM   2746  OE1 GLN A 180     -11.048 -23.624  14.080  1.00 55.28           O  
ATOM   2747  NE2 GLN A 180     -10.067 -22.649  12.300  1.00 55.13           N  
ATOM   2748  H   GLN A 180     -10.369 -19.624  14.147  1.00 51.01           H  
ATOM   2749  HA  GLN A 180     -10.964 -21.932  15.567  1.00 51.57           H  
ATOM   2750  HB2 GLN A 180      -8.572 -20.639  14.531  1.00 51.80           H  
ATOM   2751  HB3 GLN A 180      -8.235 -21.530  16.034  1.00 51.80           H  
ATOM   2752  HG2 GLN A 180      -8.676 -23.578  15.088  1.00 52.99           H  
ATOM   2753  HG3 GLN A 180      -7.980 -22.698  13.706  1.00 52.99           H  
ATOM   2754 HE21 GLN A 180     -10.867 -22.821  11.708  1.00 55.13           H  
ATOM   2755 HE22 GLN A 180      -9.255 -22.178  11.927  1.00 55.13           H  
ATOM   2756  N   LEU A 181      -9.531 -19.691  17.533  1.00 51.79           N  
ATOM   2757  CA  LEU A 181      -9.386 -19.231  18.909  1.00 51.91           C  
ATOM   2758  C   LEU A 181     -10.738 -18.974  19.583  1.00 52.07           C  
ATOM   2759  O   LEU A 181     -10.951 -19.396  20.724  1.00 52.14           O  
ATOM   2760  CB  LEU A 181      -8.501 -17.978  18.955  1.00 51.88           C  
ATOM   2761  CG  LEU A 181      -8.443 -17.125  20.229  1.00 52.12           C  
ATOM   2762  CD1 LEU A 181      -7.931 -17.924  21.427  1.00 51.86           C  
ATOM   2763  CD2 LEU A 181      -7.597 -15.873  20.004  1.00 52.01           C  
ATOM   2764  H   LEU A 181      -9.077 -19.166  16.799  1.00 51.79           H  
ATOM   2765  HA  LEU A 181      -8.903 -20.028  19.474  1.00 51.91           H  
ATOM   2766  HB2 LEU A 181      -7.482 -18.305  18.749  1.00 51.88           H  
ATOM   2767  HB3 LEU A 181      -8.842 -17.323  18.153  1.00 51.88           H  
ATOM   2768  HG  LEU A 181      -9.462 -16.815  20.461  1.00 52.12           H  
ATOM   2769 HD11 LEU A 181      -6.910 -18.254  21.234  1.00 51.86           H  
ATOM   2770 HD12 LEU A 181      -8.570 -18.793  21.584  1.00 51.86           H  
ATOM   2771 HD13 LEU A 181      -7.947 -17.295  22.317  1.00 51.86           H  
ATOM   2772 HD21 LEU A 181      -6.573 -16.164  19.770  1.00 52.01           H  
ATOM   2773 HD22 LEU A 181      -7.604 -15.262  20.907  1.00 52.01           H  
ATOM   2774 HD23 LEU A 181      -8.010 -15.300  19.174  1.00 52.01           H  
ATOM   2775  N   TYR A 182     -11.645 -18.298  18.873  1.00 52.22           N  
ATOM   2776  CA  TYR A 182     -12.963 -17.959  19.417  1.00 52.39           C  
ATOM   2777  C   TYR A 182     -13.801 -19.205  19.711  1.00 52.57           C  
ATOM   2778  O   TYR A 182     -14.547 -19.237  20.692  1.00 52.43           O  
ATOM   2779  CB  TYR A 182     -13.718 -17.000  18.489  1.00 52.33           C  
ATOM   2780  CG  TYR A 182     -14.907 -16.320  19.142  1.00 52.23           C  
ATOM   2781  CD1 TYR A 182     -14.763 -15.101  19.806  1.00 51.86           C  
ATOM   2782  CD2 TYR A 182     -16.177 -16.896  19.095  1.00 52.48           C  
ATOM   2783  CE1 TYR A 182     -15.853 -14.476  20.408  1.00 51.92           C  
ATOM   2784  CE2 TYR A 182     -17.273 -16.280  19.693  1.00 52.26           C  
ATOM   2785  CZ  TYR A 182     -17.104 -15.074  20.345  1.00 52.25           C  
ATOM   2786  OH  TYR A 182     -18.191 -14.471  20.933  1.00 52.75           O  
ATOM   2787  H   TYR A 182     -11.416 -18.012  17.932  1.00 52.22           H  
ATOM   2788  HA  TYR A 182     -12.793 -17.451  20.366  1.00 52.39           H  
ATOM   2789  HB2 TYR A 182     -13.024 -16.230  18.154  1.00 52.33           H  
ATOM   2790  HB3 TYR A 182     -14.076 -17.566  17.629  1.00 52.33           H  
ATOM   2791  HD1 TYR A 182     -13.790 -14.634  19.854  1.00 51.86           H  
ATOM   2792  HD2 TYR A 182     -16.312 -17.838  18.585  1.00 52.48           H  
ATOM   2793  HE1 TYR A 182     -15.726 -13.534  20.920  1.00 51.92           H  
ATOM   2794  HE2 TYR A 182     -18.248 -16.742  19.647  1.00 52.26           H  
ATOM   2795  HH  TYR A 182     -19.018 -14.950  20.844  1.00 52.75           H  
ATOM   2796  N   ARG A 183     -13.663 -20.226  18.865  1.00 52.86           N  
ATOM   2797  CA  ARG A 183     -14.329 -21.510  19.087  1.00 53.15           C  
ATOM   2798  C   ARG A 183     -13.785 -22.230  20.324  1.00 53.40           C  
ATOM   2799  O   ARG A 183     -14.557 -22.782  21.105  1.00 53.43           O  
ATOM   2800  CB  ARG A 183     -14.247 -22.405  17.845  1.00 53.03           C  
ATOM   2801  CG  ARG A 183     -15.130 -21.941  16.701  1.00 52.88           C  
ATOM   2802  CD  ARG A 183     -15.182 -22.943  15.561  1.00 52.51           C  
ATOM   2803  NE  ARG A 183     -15.684 -22.318  14.338  1.00 52.15           N  
ATOM   2804  CZ  ARG A 183     -14.925 -21.975  13.299  1.00 52.43           C  
ATOM   2805  NH1 ARG A 183     -13.617 -22.206  13.301  1.00 52.07           N  
ATOM   2806  NH2 ARG A 183     -15.478 -21.405  12.239  1.00 52.75           N1+
ATOM   2807  H   ARG A 183     -13.082 -20.110  18.047  1.00 52.86           H  
ATOM   2808  HA  ARG A 183     -15.381 -21.295  19.274  1.00 53.15           H  
ATOM   2809  HB2 ARG A 183     -13.214 -22.419  17.498  1.00 53.03           H  
ATOM   2810  HB3 ARG A 183     -14.550 -23.413  18.127  1.00 53.03           H  
ATOM   2811  HG2 ARG A 183     -14.740 -20.998  16.319  1.00 52.88           H  
ATOM   2812  HG3 ARG A 183     -16.141 -21.790  17.079  1.00 52.88           H  
ATOM   2813  HD2 ARG A 183     -15.842 -23.765  15.838  1.00 52.51           H  
ATOM   2814  HD3 ARG A 183     -14.179 -23.328  15.379  1.00 52.51           H  
ATOM   2815  HE  ARG A 183     -16.675 -22.134  14.277  1.00 52.15           H  
ATOM   2816 HH11 ARG A 183     -13.057 -21.948  12.501  1.00 52.07           H  
ATOM   2817 HH12 ARG A 183     -13.182 -22.640  14.103  1.00 52.07           H  
ATOM   2818 HH21 ARG A 183     -16.473 -21.232  12.220  1.00 52.75           H  
ATOM   2819 HH22 ARG A 183     -14.905 -21.144  11.449  1.00 52.75           H  
ATOM   2820  N   SER A 184     -12.465 -22.206  20.505  1.00 53.80           N  
ATOM   2821  CA  SER A 184     -11.835 -22.781  21.693  1.00 54.36           C  
ATOM   2822  C   SER A 184     -12.412 -22.178  22.968  1.00 54.74           C  
ATOM   2823  O   SER A 184     -12.727 -22.899  23.916  1.00 54.85           O  
ATOM   2824  CB  SER A 184     -10.321 -22.560  21.667  1.00 54.35           C  
ATOM   2825  OG  SER A 184      -9.716 -23.275  20.607  1.00 54.78           O  
ATOM   2826  H   SER A 184     -11.882 -21.778  19.800  1.00 53.80           H  
ATOM   2827  HA  SER A 184     -12.041 -23.851  21.685  1.00 54.36           H  
ATOM   2828  HB2 SER A 184      -9.896 -22.899  22.612  1.00 54.35           H  
ATOM   2829  HB3 SER A 184     -10.119 -21.497  21.539  1.00 54.35           H  
ATOM   2830  HG  SER A 184      -9.906 -24.207  20.740  1.00 54.78           H  
ATOM   2831  N   ARG A 185     -12.557 -20.855  22.973  1.00 55.15           N  
ATOM   2832  CA  ARG A 185     -13.062 -20.125  24.129  1.00 55.50           C  
ATOM   2833  C   ARG A 185     -14.538 -20.404  24.395  1.00 55.93           C  
ATOM   2834  O   ARG A 185     -14.985 -20.326  25.539  1.00 55.87           O  
ATOM   2835  CB  ARG A 185     -12.827 -18.620  23.961  1.00 55.46           C  
ATOM   2836  CG  ARG A 185     -11.362 -18.199  23.945  1.00 54.96           C  
ATOM   2837  CD  ARG A 185     -10.725 -18.307  25.323  1.00 54.54           C  
ATOM   2838  NE  ARG A 185      -9.367 -17.767  25.335  1.00 54.22           N  
ATOM   2839  CZ  ARG A 185      -9.052 -16.520  25.676  1.00 53.86           C  
ATOM   2840  NH1 ARG A 185      -9.996 -15.664  26.045  1.00 53.72           N  
ATOM   2841  NH2 ARG A 185      -7.785 -16.128  25.652  1.00 53.50           N1+
ATOM   2842  H   ARG A 185     -12.307 -20.336  22.143  1.00 55.15           H  
ATOM   2843  HA  ARG A 185     -12.505 -20.480  24.996  1.00 55.50           H  
ATOM   2844  HB2 ARG A 185     -13.279 -18.309  23.019  1.00 55.46           H  
ATOM   2845  HB3 ARG A 185     -13.318 -18.106  24.787  1.00 55.46           H  
ATOM   2846  HG2 ARG A 185     -11.296 -17.165  23.607  1.00 54.96           H  
ATOM   2847  HG3 ARG A 185     -10.818 -18.843  23.254  1.00 54.96           H  
ATOM   2848  HD2 ARG A 185     -10.690 -19.357  25.615  1.00 54.54           H  
ATOM   2849  HD3 ARG A 185     -11.332 -17.751  26.037  1.00 54.54           H  
ATOM   2850  HE  ARG A 185      -8.614 -18.384  25.065  1.00 54.22           H  
ATOM   2851 HH11 ARG A 185      -9.748 -14.720  26.305  1.00 53.72           H  
ATOM   2852 HH12 ARG A 185     -10.963 -15.956  26.065  1.00 53.72           H  
ATOM   2853 HH21 ARG A 185      -7.061 -16.776  25.375  1.00 53.50           H  
ATOM   2854 HH22 ARG A 185      -7.544 -15.182  25.911  1.00 53.50           H  
ATOM   2855  N   MET A 186     -15.288 -20.722  23.342  1.00 56.56           N  
ATOM   2856  CA  MET A 186     -16.691 -21.112  23.486  1.00 57.26           C  
ATOM   2857  C   MET A 186     -16.785 -22.515  24.064  1.00 57.77           C  
ATOM   2858  O   MET A 186     -17.659 -22.799  24.886  1.00 57.77           O  
ATOM   2859  CB  MET A 186     -17.437 -21.032  22.151  1.00 57.19           C  
ATOM   2860  CG  MET A 186     -17.835 -19.615  21.744  1.00 57.45           C  
ATOM   2861  SD  MET A 186     -19.025 -19.518  20.385  1.00 57.23           S  
ATOM   2862  CE  MET A 186     -18.022 -20.052  18.997  1.00 57.65           C  
ATOM   2863  H   MET A 186     -14.878 -20.693  22.419  1.00 56.56           H  
ATOM   2864  HA  MET A 186     -17.167 -20.410  24.171  1.00 57.26           H  
ATOM   2865  HB2 MET A 186     -18.343 -21.633  22.228  1.00 57.19           H  
ATOM   2866  HB3 MET A 186     -16.793 -21.443  21.374  1.00 57.19           H  
ATOM   2867  HG2 MET A 186     -16.933 -19.083  21.442  1.00 57.45           H  
ATOM   2868  HG3 MET A 186     -18.273 -19.124  22.613  1.00 57.45           H  
ATOM   2869  HE1 MET A 186     -18.624 -20.042  18.089  1.00 57.65           H  
ATOM   2870  HE2 MET A 186     -17.657 -21.063  19.180  1.00 57.65           H  
ATOM   2871  HE3 MET A 186     -17.175 -19.376  18.879  1.00 57.65           H  
ATOM   2872  N   ASN A 187     -15.868 -23.380  23.635  1.00 58.50           N  
ATOM   2873  CA  ASN A 187     -15.776 -24.750  24.134  1.00 59.28           C  
ATOM   2874  C   ASN A 187     -15.400 -24.821  25.615  1.00 59.85           C  
ATOM   2875  O   ASN A 187     -15.755 -25.781  26.302  1.00 60.03           O  
ATOM   2876  CB  ASN A 187     -14.772 -25.558  23.302  1.00 59.29           C  
ATOM   2877  CG  ASN A 187     -15.194 -25.709  21.845  1.00 59.51           C  
ATOM   2878  OD1 ASN A 187     -16.337 -25.434  21.479  1.00 59.94           O  
ATOM   2879  ND2 ASN A 187     -14.264 -26.152  21.006  1.00 59.68           N  
ATOM   2880  H   ASN A 187     -15.207 -23.076  22.934  1.00 58.50           H  
ATOM   2881  HA  ASN A 187     -16.771 -25.183  24.034  1.00 59.28           H  
ATOM   2882  HB2 ASN A 187     -14.676 -26.551  23.741  1.00 59.29           H  
ATOM   2883  HB3 ASN A 187     -13.807 -25.052  23.334  1.00 59.29           H  
ATOM   2884 HD21 ASN A 187     -14.483 -26.274  20.028  1.00 59.68           H  
ATOM   2885 HD22 ASN A 187     -13.338 -26.366  21.346  1.00 59.68           H  
ATOM   2886  N   SER A 188     -14.691 -23.803  26.100  1.00 60.45           N  
ATOM   2887  CA  SER A 188     -14.227 -23.765  27.486  1.00 61.18           C  
ATOM   2888  C   SER A 188     -15.254 -23.190  28.472  1.00 61.63           C  
ATOM   2889  O   SER A 188     -14.994 -23.123  29.675  1.00 61.73           O  
ATOM   2890  CB  SER A 188     -12.901 -23.005  27.582  1.00 61.11           C  
ATOM   2891  OG  SER A 188     -13.064 -21.643  27.234  1.00 61.74           O  
ATOM   2892  H   SER A 188     -14.466 -23.031  25.489  1.00 60.45           H  
ATOM   2893  HA  SER A 188     -14.079 -24.803  27.785  1.00 61.18           H  
ATOM   2894  HB2 SER A 188     -12.180 -23.461  26.904  1.00 61.11           H  
ATOM   2895  HB3 SER A 188     -12.528 -23.068  28.604  1.00 61.11           H  
ATOM   2896  HG  SER A 188     -13.392 -21.611  26.332  1.00 61.74           H  
ATOM   2897  N   LEU A 189     -16.415 -22.786  27.958  1.00 62.32           N  
ATOM   2898  CA  LEU A 189     -17.502 -22.233  28.775  1.00 62.98           C  
ATOM   2899  C   LEU A 189     -18.138 -23.271  29.694  1.00 63.52           C  
ATOM   2900  O   LEU A 189     -18.670 -24.277  29.226  1.00 63.69           O  
ATOM   2901  CB  LEU A 189     -18.581 -21.616  27.876  1.00 62.88           C  
ATOM   2902  CG  LEU A 189     -18.713 -20.097  27.722  1.00 62.65           C  
ATOM   2903  CD1 LEU A 189     -17.376 -19.392  27.639  1.00 62.86           C  
ATOM   2904  CD2 LEU A 189     -19.553 -19.779  26.502  1.00 62.81           C  
ATOM   2905  H   LEU A 189     -16.554 -22.864  26.961  1.00 62.32           H  
ATOM   2906  HA  LEU A 189     -17.057 -21.465  29.408  1.00 62.98           H  
ATOM   2907  HB2 LEU A 189     -18.414 -22.015  26.875  1.00 62.88           H  
ATOM   2908  HB3 LEU A 189     -19.539 -21.973  28.254  1.00 62.88           H  
ATOM   2909  HG  LEU A 189     -19.204 -19.724  28.621  1.00 62.65           H  
ATOM   2910 HD11 LEU A 189     -16.841 -19.731  26.752  1.00 62.86           H  
ATOM   2911 HD12 LEU A 189     -16.788 -19.621  28.528  1.00 62.86           H  
ATOM   2912 HD13 LEU A 189     -17.536 -18.316  27.577  1.00 62.86           H  
ATOM   2913 HD21 LEU A 189     -19.054 -20.156  25.609  1.00 62.81           H  
ATOM   2914 HD22 LEU A 189     -19.679 -18.700  26.419  1.00 62.81           H  
ATOM   2915 HD23 LEU A 189     -20.530 -20.253  26.600  1.00 62.81           H  
ATOM   2916  N   GLU A 190     -18.086 -23.018  30.998  1.00 64.23           N  
ATOM   2917  CA  GLU A 190     -18.702 -23.914  31.974  1.00 65.00           C  
ATOM   2918  C   GLU A 190     -20.214 -23.717  32.017  1.00 65.50           C  
ATOM   2919  O   GLU A 190     -20.699 -22.629  32.332  1.00 65.60           O  
ATOM   2920  CB  GLU A 190     -18.090 -23.712  33.360  1.00 64.96           C  
ATOM   2921  CG  GLU A 190     -16.699 -24.309  33.507  1.00 65.34           C  
ATOM   2922  CD  GLU A 190     -16.005 -23.888  34.792  1.00 65.94           C  
ATOM   2923  OE1 GLU A 190     -16.557 -24.133  35.890  1.00 65.93           O  
ATOM   2924  OE2 GLU A 190     -14.895 -23.318  34.697  1.00 65.95           O1-
ATOM   2925  H   GLU A 190     -17.610 -22.188  31.321  1.00 64.23           H  
ATOM   2926  HA  GLU A 190     -18.504 -24.939  31.661  1.00 65.00           H  
ATOM   2927  HB2 GLU A 190     -18.028 -22.642  33.556  1.00 64.96           H  
ATOM   2928  HB3 GLU A 190     -18.744 -24.179  34.096  1.00 64.96           H  
ATOM   2929  HG2 GLU A 190     -16.091 -23.986  32.662  1.00 65.34           H  
ATOM   2930  HG3 GLU A 190     -16.785 -25.396  33.498  1.00 65.34           H  
ATOM   2931  N   MET A 191     -20.951 -24.774  31.683  1.00 66.22           N  
ATOM   2932  CA  MET A 191     -22.419 -24.736  31.675  1.00 66.95           C  
ATOM   2933  C   MET A 191     -23.056 -26.128  31.762  1.00 67.28           C  
ATOM   2934  O   MET A 191     -22.591 -27.084  31.128  1.00 67.26           O  
ATOM   2935  CB  MET A 191     -22.952 -23.976  30.445  1.00 67.01           C  
ATOM   2936  CG  MET A 191     -22.386 -24.439  29.099  1.00 67.45           C  
ATOM   2937  SD  MET A 191     -23.149 -23.634  27.672  1.00 68.46           S  
ATOM   2938  CE  MET A 191     -22.480 -21.972  27.782  1.00 68.33           C  
ATOM   2939  H   MET A 191     -20.484 -25.632  31.426  1.00 66.22           H  
ATOM   2940  HA  MET A 191     -22.711 -24.197  32.576  1.00 66.95           H  
ATOM   2941  HB2 MET A 191     -22.709 -22.921  30.569  1.00 67.01           H  
ATOM   2942  HB3 MET A 191     -24.035 -24.098  30.416  1.00 67.01           H  
ATOM   2943  HG2 MET A 191     -22.543 -25.514  29.012  1.00 67.45           H  
ATOM   2944  HG3 MET A 191     -21.317 -24.225  29.084  1.00 67.45           H  
ATOM   2945  HE1 MET A 191     -22.869 -21.369  26.962  1.00 68.33           H  
ATOM   2946  HE2 MET A 191     -21.393 -22.013  27.719  1.00 68.33           H  
ATOM   2947  HE3 MET A 191     -22.772 -21.525  28.732  1.00 68.33           H  
ATOM   2948  N   THR A 192     -24.122 -26.221  32.555  1.00 67.69           N  
ATOM   2949  CA  THR A 192     -24.904 -27.449  32.693  1.00 68.15           C  
ATOM   2950  C   THR A 192     -25.572 -27.783  31.357  1.00 68.52           C  
ATOM   2951  O   THR A 192     -25.964 -26.866  30.630  1.00 68.66           O  
ATOM   2952  CB  THR A 192     -25.993 -27.303  33.781  1.00 68.14           C  
ATOM   2953  OG1 THR A 192     -26.859 -26.209  33.454  1.00 68.06           O  
ATOM   2954  CG2 THR A 192     -25.363 -27.060  35.156  1.00 68.10           C  
ATOM   2955  H   THR A 192     -24.403 -25.408  33.084  1.00 67.69           H  
ATOM   2956  HA  THR A 192     -24.226 -28.250  32.988  1.00 68.15           H  
ATOM   2957  HB  THR A 192     -26.565 -28.230  33.819  1.00 68.14           H  
ATOM   2958 HG21 THR A 192     -24.786 -26.135  35.133  1.00 68.10           H  
ATOM   2959 HG22 THR A 192     -24.705 -27.892  35.406  1.00 68.10           H  
ATOM   2960 HG23 THR A 192     -26.149 -26.980  35.907  1.00 68.10           H  
ATOM   2961  HG1 THR A 192     -26.324 -25.412  33.429  1.00 68.06           H  
ATOM   2962  N   PRO A 193     -25.704 -29.088  31.024  1.00 68.79           N  
ATOM   2963  CA  PRO A 193     -26.325 -29.483  29.747  1.00 68.94           C  
ATOM   2964  C   PRO A 193     -27.755 -28.941  29.549  1.00 69.11           C  
ATOM   2965  O   PRO A 193     -28.326 -29.090  28.464  1.00 69.00           O  
ATOM   2966  CB  PRO A 193     -26.315 -31.020  29.802  1.00 68.88           C  
ATOM   2967  CG  PRO A 193     -26.104 -31.363  31.240  1.00 68.84           C  
ATOM   2968  CD  PRO A 193     -25.254 -30.264  31.791  1.00 68.80           C  
ATOM   2969  HA  PRO A 193     -25.778 -29.067  28.900  1.00 68.94           H  
ATOM   2970  HB2 PRO A 193     -27.266 -31.421  29.450  1.00 68.88           H  
ATOM   2971  HB3 PRO A 193     -25.504 -31.418  29.192  1.00 68.88           H  
ATOM   2972  HG2 PRO A 193     -25.594 -32.322  31.332  1.00 68.84           H  
ATOM   2973  HG3 PRO A 193     -27.058 -31.407  31.765  1.00 68.84           H  
ATOM   2974  HD2 PRO A 193     -24.196 -30.463  31.620  1.00 68.80           H  
ATOM   2975  HD3 PRO A 193     -25.431 -30.128  32.858  1.00 68.80           H  
ATOM   2976  N   ALA A 194     -28.307 -28.317  30.592  1.00 69.33           N  
ATOM   2977  CA  ALA A 194     -29.615 -27.659  30.533  1.00 69.56           C  
ATOM   2978  C   ALA A 194     -29.515 -26.244  29.957  1.00 69.72           C  
ATOM   2979  O   ALA A 194     -30.341 -25.847  29.132  1.00 69.86           O  
ATOM   2980  CB  ALA A 194     -30.261 -27.628  31.916  1.00 69.53           C  
ATOM   2981  H   ALA A 194     -27.798 -28.297  31.464  1.00 69.33           H  
ATOM   2982  HA  ALA A 194     -30.245 -28.243  29.862  1.00 69.56           H  
ATOM   2983  HB1 ALA A 194     -29.638 -27.046  32.595  1.00 69.53           H  
ATOM   2984  HB2 ALA A 194     -30.359 -28.646  32.294  1.00 69.53           H  
ATOM   2985  HB3 ALA A 194     -31.248 -27.170  31.846  1.00 69.53           H  
ATOM   2986  N   VAL A 195     -28.514 -25.485  30.404  1.00 69.83           N  
ATOM   2987  CA  VAL A 195     -28.224 -24.161  29.838  1.00 69.89           C  
ATOM   2988  C   VAL A 195     -27.706 -24.337  28.406  1.00 69.87           C  
ATOM   2989  O   VAL A 195     -28.060 -23.572  27.508  1.00 69.93           O  
ATOM   2990  CB  VAL A 195     -27.214 -23.352  30.711  1.00 69.90           C  
ATOM   2991  CG1 VAL A 195     -26.911 -21.997  30.088  1.00 69.86           C  
ATOM   2992  CG2 VAL A 195     -27.750 -23.161  32.126  1.00 69.91           C  
ATOM   2993  H   VAL A 195     -27.936 -25.832  31.156  1.00 69.83           H  
ATOM   2994  HA  VAL A 195     -29.145 -23.578  29.826  1.00 69.89           H  
ATOM   2995  HB  VAL A 195     -26.289 -23.927  30.758  1.00 69.90           H  
ATOM   2996 HG11 VAL A 195     -27.827 -21.409  30.034  1.00 69.86           H  
ATOM   2997 HG12 VAL A 195     -26.511 -22.140  29.084  1.00 69.86           H  
ATOM   2998 HG13 VAL A 195     -26.178 -21.472  30.700  1.00 69.86           H  
ATOM   2999 HG21 VAL A 195     -28.675 -22.586  32.089  1.00 69.91           H  
ATOM   3000 HG22 VAL A 195     -27.013 -22.625  32.724  1.00 69.91           H  
ATOM   3001 HG23 VAL A 195     -27.945 -24.135  32.575  1.00 69.91           H  
ATOM   3002  N   ARG A 196     -26.881 -25.366  28.212  1.00 69.80           N  
ATOM   3003  CA  ARG A 196     -26.447 -25.823  26.894  1.00 69.81           C  
ATOM   3004  C   ARG A 196     -27.617 -25.889  25.909  1.00 69.75           C  
ATOM   3005  O   ARG A 196     -27.456 -25.597  24.719  1.00 69.80           O  
ATOM   3006  CB  ARG A 196     -25.798 -27.206  27.029  1.00 69.90           C  
ATOM   3007  CG  ARG A 196     -25.366 -27.868  25.726  1.00 70.33           C  
ATOM   3008  CD  ARG A 196     -23.907 -27.598  25.420  1.00 70.97           C  
ATOM   3009  NE  ARG A 196     -23.460 -28.348  24.251  1.00 71.31           N  
ATOM   3010  CZ  ARG A 196     -22.192 -28.650  23.986  1.00 71.81           C  
ATOM   3011  NH1 ARG A 196     -21.217 -28.279  24.810  1.00 71.64           N  
ATOM   3012  NH2 ARG A 196     -21.900 -29.337  22.891  1.00 72.28           N1+
ATOM   3013  H   ARG A 196     -26.536 -25.858  29.024  1.00 69.80           H  
ATOM   3014  HA  ARG A 196     -25.725 -25.107  26.501  1.00 69.81           H  
ATOM   3015  HB2 ARG A 196     -24.915 -27.101  27.659  1.00 69.90           H  
ATOM   3016  HB3 ARG A 196     -26.516 -27.866  27.517  1.00 69.90           H  
ATOM   3017  HG2 ARG A 196     -25.976 -27.478  24.912  1.00 70.33           H  
ATOM   3018  HG3 ARG A 196     -25.517 -28.944  25.809  1.00 70.33           H  
ATOM   3019  HD2 ARG A 196     -23.304 -27.890  26.280  1.00 70.97           H  
ATOM   3020  HD3 ARG A 196     -23.776 -26.533  25.229  1.00 70.97           H  
ATOM   3021  HE  ARG A 196     -24.163 -28.660  23.597  1.00 71.31           H  
ATOM   3022 HH11 ARG A 196     -20.259 -28.521  24.600  1.00 71.64           H  
ATOM   3023 HH12 ARG A 196     -21.434 -27.755  25.646  1.00 71.64           H  
ATOM   3024 HH21 ARG A 196     -22.638 -29.627  22.265  1.00 72.28           H  
ATOM   3025 HH22 ARG A 196     -20.940 -29.570  22.682  1.00 72.28           H  
ATOM   3026  N   GLN A 197     -28.789 -26.271  26.414  1.00 69.63           N  
ATOM   3027  CA  GLN A 197     -30.001 -26.326  25.607  1.00 69.57           C  
ATOM   3028  C   GLN A 197     -30.474 -24.921  25.233  1.00 69.42           C  
ATOM   3029  O   GLN A 197     -30.763 -24.651  24.063  1.00 69.41           O  
ATOM   3030  CB  GLN A 197     -31.109 -27.105  26.332  1.00 69.62           C  
ATOM   3031  CG  GLN A 197     -32.399 -27.310  25.526  1.00 70.02           C  
ATOM   3032  CD  GLN A 197     -32.239 -28.275  24.352  1.00 70.70           C  
ATOM   3033  OE1 GLN A 197     -31.374 -28.099  23.489  1.00 70.74           O  
ATOM   3034  NE2 GLN A 197     -33.088 -29.294  24.312  1.00 70.97           N  
ATOM   3035  H   GLN A 197     -28.839 -26.531  27.389  1.00 69.63           H  
ATOM   3036  HA  GLN A 197     -29.766 -26.857  24.684  1.00 69.57           H  
ATOM   3037  HB2 GLN A 197     -30.715 -28.087  26.593  1.00 69.62           H  
ATOM   3038  HB3 GLN A 197     -31.363 -26.562  27.242  1.00 69.62           H  
ATOM   3039  HG2 GLN A 197     -32.720 -26.344  25.137  1.00 70.02           H  
ATOM   3040  HG3 GLN A 197     -33.164 -27.704  26.195  1.00 70.02           H  
ATOM   3041 HE21 GLN A 197     -33.041 -29.961  23.555  1.00 70.97           H  
ATOM   3042 HE22 GLN A 197     -33.781 -29.402  25.038  1.00 70.97           H  
ATOM   3043  N   ARG A 198     -30.532 -24.032  26.224  1.00 69.15           N  
ATOM   3044  CA  ARG A 198     -31.035 -22.671  26.020  1.00 68.90           C  
ATOM   3045  C   ARG A 198     -30.118 -21.799  25.153  1.00 68.64           C  
ATOM   3046  O   ARG A 198     -30.597 -20.905  24.452  1.00 68.58           O  
ATOM   3047  CB  ARG A 198     -31.341 -21.993  27.359  1.00 68.92           C  
ATOM   3048  CG  ARG A 198     -32.587 -22.536  28.050  1.00 69.42           C  
ATOM   3049  CD  ARG A 198     -33.102 -21.605  29.143  1.00 70.43           C  
ATOM   3050  NE  ARG A 198     -32.198 -21.537  30.292  1.00 71.55           N  
ATOM   3051  CZ  ARG A 198     -32.558 -21.167  31.521  1.00 72.07           C  
ATOM   3052  NH1 ARG A 198     -33.817 -20.833  31.786  1.00 72.06           N  
ATOM   3053  NH2 ARG A 198     -31.656 -21.140  32.495  1.00 72.23           N1+
ATOM   3054  H   ARG A 198     -30.219 -24.305  27.145  1.00 69.15           H  
ATOM   3055  HA  ARG A 198     -31.964 -22.774  25.459  1.00 68.90           H  
ATOM   3056  HB2 ARG A 198     -30.488 -22.140  28.022  1.00 68.92           H  
ATOM   3057  HB3 ARG A 198     -31.483 -20.927  27.181  1.00 68.92           H  
ATOM   3058  HG2 ARG A 198     -32.346 -23.500  28.497  1.00 69.42           H  
ATOM   3059  HG3 ARG A 198     -33.371 -22.667  27.304  1.00 69.42           H  
ATOM   3060  HD2 ARG A 198     -34.072 -21.967  29.482  1.00 70.43           H  
ATOM   3061  HD3 ARG A 198     -33.213 -20.604  28.726  1.00 70.43           H  
ATOM   3062  HE  ARG A 198     -31.231 -21.789  30.143  1.00 71.55           H  
ATOM   3063 HH11 ARG A 198     -34.081 -20.561  32.722  1.00 72.06           H  
ATOM   3064 HH12 ARG A 198     -34.510 -20.851  31.051  1.00 72.06           H  
ATOM   3065 HH21 ARG A 198     -30.699 -21.400  32.304  1.00 72.23           H  
ATOM   3066 HH22 ARG A 198     -31.927 -20.860  33.427  1.00 72.23           H  
ATOM   3067  N   VAL A 199     -28.812 -22.064  25.201  1.00 68.32           N  
ATOM   3068  CA  VAL A 199     -27.842 -21.376  24.345  1.00 67.98           C  
ATOM   3069  C   VAL A 199     -28.108 -21.710  22.874  1.00 67.87           C  
ATOM   3070  O   VAL A 199     -28.119 -20.819  22.022  1.00 67.98           O  
ATOM   3071  CB  VAL A 199     -26.372 -21.712  24.730  1.00 67.92           C  
ATOM   3072  CG1 VAL A 199     -25.392 -21.132  23.721  1.00 67.68           C  
ATOM   3073  CG2 VAL A 199     -26.050 -21.187  26.118  1.00 67.87           C  
ATOM   3074  H   VAL A 199     -28.480 -22.763  25.850  1.00 68.32           H  
ATOM   3075  HA  VAL A 199     -27.971 -20.305  24.498  1.00 67.98           H  
ATOM   3076  HB  VAL A 199     -26.270 -22.797  24.726  1.00 67.92           H  
ATOM   3077 HG11 VAL A 199     -25.480 -20.046  23.712  1.00 67.68           H  
ATOM   3078 HG12 VAL A 199     -25.618 -21.523  22.729  1.00 67.68           H  
ATOM   3079 HG13 VAL A 199     -24.376 -21.412  23.999  1.00 67.68           H  
ATOM   3080 HG21 VAL A 199     -26.150 -20.102  26.128  1.00 67.87           H  
ATOM   3081 HG22 VAL A 199     -25.028 -21.460  26.382  1.00 67.87           H  
ATOM   3082 HG23 VAL A 199     -26.740 -21.622  26.840  1.00 67.87           H  
ATOM   3083  N   ILE A 200     -28.337 -22.992  22.592  1.00 67.57           N  
ATOM   3084  CA  ILE A 200     -28.689 -23.445  21.244  1.00 67.27           C  
ATOM   3085  C   ILE A 200     -30.057 -22.900  20.800  1.00 67.03           C  
ATOM   3086  O   ILE A 200     -30.235 -22.531  19.639  1.00 66.97           O  
ATOM   3087  CB  ILE A 200     -28.618 -24.991  21.130  1.00 67.32           C  
ATOM   3088  CG1 ILE A 200     -27.159 -25.438  20.979  1.00 67.18           C  
ATOM   3089  CG2 ILE A 200     -29.461 -25.501  19.964  1.00 67.27           C  
ATOM   3090  CD1 ILE A 200     -26.934 -26.930  21.157  1.00 67.11           C  
ATOM   3091  H   ILE A 200     -28.265 -23.675  23.333  1.00 67.57           H  
ATOM   3092  HA  ILE A 200     -27.947 -23.036  20.558  1.00 67.27           H  
ATOM   3093  HB  ILE A 200     -29.028 -25.421  22.044  1.00 67.32           H  
ATOM   3094 HG12 ILE A 200     -26.819 -25.159  19.981  1.00 67.18           H  
ATOM   3095 HG13 ILE A 200     -26.563 -24.913  21.726  1.00 67.18           H  
ATOM   3096 HG21 ILE A 200     -29.077 -25.089  19.031  1.00 67.27           H  
ATOM   3097 HG22 ILE A 200     -30.496 -25.189  20.100  1.00 67.27           H  
ATOM   3098 HG23 ILE A 200     -29.411 -26.589  19.928  1.00 67.27           H  
ATOM   3099 HD11 ILE A 200     -27.521 -27.477  20.419  1.00 67.11           H  
ATOM   3100 HD12 ILE A 200     -27.243 -27.227  22.159  1.00 67.11           H  
ATOM   3101 HD13 ILE A 200     -25.877 -27.157  21.020  1.00 67.11           H  
ATOM   3102  N   GLU A 201     -31.006 -22.839  21.731  1.00 66.82           N  
ATOM   3103  CA  GLU A 201     -32.330 -22.283  21.450  1.00 66.74           C  
ATOM   3104  C   GLU A 201     -32.301 -20.777  21.192  1.00 66.47           C  
ATOM   3105  O   GLU A 201     -33.024 -20.278  20.327  1.00 66.58           O  
ATOM   3106  CB  GLU A 201     -33.318 -22.612  22.573  1.00 66.82           C  
ATOM   3107  CG  GLU A 201     -34.093 -23.909  22.352  1.00 67.73           C  
ATOM   3108  CD  GLU A 201     -34.944 -23.886  21.082  1.00 68.69           C  
ATOM   3109  OE1 GLU A 201     -34.802 -24.811  20.251  1.00 68.91           O  
ATOM   3110  OE2 GLU A 201     -35.745 -22.940  20.912  1.00 69.03           O1-
ATOM   3111  H   GLU A 201     -30.807 -23.186  22.658  1.00 66.82           H  
ATOM   3112  HA  GLU A 201     -32.669 -22.758  20.530  1.00 66.74           H  
ATOM   3113  HB2 GLU A 201     -32.761 -22.699  23.506  1.00 66.82           H  
ATOM   3114  HB3 GLU A 201     -34.033 -21.793  22.652  1.00 66.82           H  
ATOM   3115  HG2 GLU A 201     -34.749 -24.072  23.207  1.00 67.73           H  
ATOM   3116  HG3 GLU A 201     -33.381 -24.731  22.278  1.00 67.73           H  
ATOM   3117  N   GLU A 202     -31.463 -20.062  21.940  1.00 66.01           N  
ATOM   3118  CA  GLU A 202     -31.313 -18.621  21.763  1.00 65.47           C  
ATOM   3119  C   GLU A 202     -30.551 -18.293  20.481  1.00 65.01           C  
ATOM   3120  O   GLU A 202     -30.771 -17.244  19.873  1.00 64.99           O  
ATOM   3121  CB  GLU A 202     -30.628 -17.998  22.983  1.00 65.55           C  
ATOM   3122  CG  GLU A 202     -30.781 -16.480  23.103  1.00 65.85           C  
ATOM   3123  CD  GLU A 202     -32.228 -16.013  23.244  1.00 66.52           C  
ATOM   3124  OE1 GLU A 202     -33.073 -16.764  23.783  1.00 66.87           O  
ATOM   3125  OE2 GLU A 202     -32.518 -14.876  22.816  1.00 66.67           O1-
ATOM   3126  H   GLU A 202     -30.916 -20.529  22.649  1.00 66.01           H  
ATOM   3127  HA  GLU A 202     -32.309 -18.189  21.671  1.00 65.47           H  
ATOM   3128  HB2 GLU A 202     -31.052 -18.453  23.878  1.00 65.55           H  
ATOM   3129  HB3 GLU A 202     -29.564 -18.228  22.928  1.00 65.55           H  
ATOM   3130  HG2 GLU A 202     -30.358 -16.021  22.210  1.00 65.85           H  
ATOM   3131  HG3 GLU A 202     -30.226 -16.147  23.980  1.00 65.85           H  
ATOM   3132  N   ALA A 203     -29.657 -19.192  20.077  1.00 64.43           N  
ATOM   3133  CA  ALA A 203     -28.960 -19.067  18.798  1.00 63.94           C  
ATOM   3134  C   ALA A 203     -29.940 -19.208  17.635  1.00 63.58           C  
ATOM   3135  O   ALA A 203     -29.837 -18.493  16.639  1.00 63.52           O  
ATOM   3136  CB  ALA A 203     -27.851 -20.095  18.691  1.00 63.93           C  
ATOM   3137  H   ALA A 203     -29.454 -19.983  20.671  1.00 64.43           H  
ATOM   3138  HA  ALA A 203     -28.512 -18.075  18.748  1.00 63.94           H  
ATOM   3139  HB1 ALA A 203     -28.278 -21.097  18.739  1.00 63.93           H  
ATOM   3140  HB2 ALA A 203     -27.150 -19.960  19.514  1.00 63.93           H  
ATOM   3141  HB3 ALA A 203     -27.328 -19.968  17.743  1.00 63.93           H  
ATOM   3142  N   LYS A 204     -30.888 -20.133  17.774  1.00 63.10           N  
ATOM   3143  CA  LYS A 204     -31.974 -20.282  16.813  1.00 62.63           C  
ATOM   3144  C   LYS A 204     -32.831 -19.014  16.777  1.00 62.33           C  
ATOM   3145  O   LYS A 204     -33.166 -18.524  15.698  1.00 62.25           O  
ATOM   3146  CB  LYS A 204     -32.832 -21.505  17.151  1.00 62.74           C  
ATOM   3147  CG  LYS A 204     -32.193 -22.851  16.820  1.00 62.54           C  
ATOM   3148  CD  LYS A 204     -32.956 -23.989  17.492  1.00 62.63           C  
ATOM   3149  CE  LYS A 204     -32.446 -25.352  17.049  1.00 62.81           C  
ATOM   3150  NZ  LYS A 204     -32.864 -26.436  17.982  1.00 62.57           N1+
ATOM   3151  H   LYS A 204     -30.853 -20.752  18.572  1.00 63.10           H  
ATOM   3152  HA  LYS A 204     -31.541 -20.434  15.824  1.00 62.63           H  
ATOM   3153  HB2 LYS A 204     -33.044 -21.485  18.220  1.00 62.74           H  
ATOM   3154  HB3 LYS A 204     -33.766 -21.428  16.594  1.00 62.74           H  
ATOM   3155  HG2 LYS A 204     -32.208 -22.999  15.740  1.00 62.54           H  
ATOM   3156  HG3 LYS A 204     -31.162 -22.854  17.173  1.00 62.54           H  
ATOM   3157  HD2 LYS A 204     -34.012 -23.907  17.234  1.00 62.63           H  
ATOM   3158  HD3 LYS A 204     -32.839 -23.903  18.572  1.00 62.63           H  
ATOM   3159  HE2 LYS A 204     -31.357 -25.324  17.008  1.00 62.81           H  
ATOM   3160  HE3 LYS A 204     -32.841 -25.570  16.057  1.00 62.81           H  
ATOM   3161  HZ1 LYS A 204     -32.502 -26.244  18.905  1.00 62.57           H  
ATOM   3162  HZ2 LYS A 204     -32.500 -27.320  17.656  1.00 62.57           H  
ATOM   3163  HZ3 LYS A 204     -33.872 -26.479  18.018  1.00 62.57           H  
ATOM   3164  N   THR A 205     -33.163 -18.488  17.961  1.00 61.92           N  
ATOM   3165  CA  THR A 205     -33.877 -17.213  18.110  1.00 61.56           C  
ATOM   3166  C   THR A 205     -33.142 -16.075  17.405  1.00 61.34           C  
ATOM   3167  O   THR A 205     -33.768 -15.229  16.763  1.00 61.27           O  
ATOM   3168  CB  THR A 205     -34.056 -16.830  19.602  1.00 61.57           C  
ATOM   3169  OG1 THR A 205     -34.597 -17.938  20.325  1.00 62.08           O  
ATOM   3170  CG2 THR A 205     -34.987 -15.634  19.762  1.00 61.42           C  
ATOM   3171  H   THR A 205     -32.909 -18.994  18.797  1.00 61.92           H  
ATOM   3172  HA  THR A 205     -34.856 -17.356  17.652  1.00 61.56           H  
ATOM   3173  HB  THR A 205     -33.075 -16.564  19.996  1.00 61.57           H  
ATOM   3174 HG21 THR A 205     -35.973 -15.886  19.371  1.00 61.42           H  
ATOM   3175 HG22 THR A 205     -34.584 -14.784  19.211  1.00 61.42           H  
ATOM   3176 HG23 THR A 205     -35.069 -15.376  20.818  1.00 61.42           H  
ATOM   3177  HG1 THR A 205     -35.457 -18.139  19.948  1.00 62.08           H  
ATOM   3178  N   ALA A 206     -31.814 -16.067  17.535  1.00 61.12           N  
ATOM   3179  CA  ALA A 206     -30.963 -15.039  16.939  1.00 60.85           C  
ATOM   3180  C   ALA A 206     -31.078 -15.015  15.418  1.00 60.68           C  
ATOM   3181  O   ALA A 206     -31.216 -13.945  14.822  1.00 60.68           O  
ATOM   3182  CB  ALA A 206     -29.513 -15.230  17.368  1.00 60.90           C  
ATOM   3183  H   ALA A 206     -31.377 -16.804  18.069  1.00 61.12           H  
ATOM   3184  HA  ALA A 206     -31.312 -14.073  17.305  1.00 60.85           H  
ATOM   3185  HB1 ALA A 206     -29.152 -16.193  17.008  1.00 60.90           H  
ATOM   3186  HB2 ALA A 206     -29.449 -15.201  18.456  1.00 60.90           H  
ATOM   3187  HB3 ALA A 206     -28.901 -14.432  16.947  1.00 60.90           H  
ATOM   3188  N   PHE A 207     -31.026 -16.196  14.802  1.00 60.47           N  
ATOM   3189  CA  PHE A 207     -31.200 -16.337  13.355  1.00 60.27           C  
ATOM   3190  C   PHE A 207     -32.591 -15.882  12.915  1.00 60.23           C  
ATOM   3191  O   PHE A 207     -32.720 -15.110  11.961  1.00 60.18           O  
ATOM   3192  CB  PHE A 207     -30.940 -17.782  12.914  1.00 60.21           C  
ATOM   3193  CG  PHE A 207     -29.492 -18.088  12.645  1.00 60.03           C  
ATOM   3194  CD1 PHE A 207     -29.015 -18.155  11.340  1.00 59.76           C  
ATOM   3195  CD2 PHE A 207     -28.603 -18.312  13.694  1.00 59.95           C  
ATOM   3196  CE1 PHE A 207     -27.673 -18.440  11.083  1.00 59.63           C  
ATOM   3197  CE2 PHE A 207     -27.261 -18.597  13.447  1.00 59.82           C  
ATOM   3198  CZ  PHE A 207     -26.797 -18.662  12.139  1.00 59.57           C  
ATOM   3199  H   PHE A 207     -30.860 -17.025  15.354  1.00 60.47           H  
ATOM   3200  HA  PHE A 207     -30.468 -15.691  12.869  1.00 60.27           H  
ATOM   3201  HB2 PHE A 207     -31.291 -18.449  13.701  1.00 60.21           H  
ATOM   3202  HB3 PHE A 207     -31.505 -17.969  12.001  1.00 60.21           H  
ATOM   3203  HD1 PHE A 207     -29.691 -17.984  10.516  1.00 59.76           H  
ATOM   3204  HD2 PHE A 207     -28.958 -18.264  14.713  1.00 59.95           H  
ATOM   3205  HE1 PHE A 207     -27.316 -18.488  10.065  1.00 59.63           H  
ATOM   3206  HE2 PHE A 207     -26.583 -18.767  14.271  1.00 59.82           H  
ATOM   3207  HZ  PHE A 207     -25.758 -18.884  11.943  1.00 59.57           H  
ATOM   3208  N   LEU A 208     -33.618 -16.355  13.623  1.00 60.13           N  
ATOM   3209  CA  LEU A 208     -35.004 -15.943  13.387  1.00 60.07           C  
ATOM   3210  C   LEU A 208     -35.161 -14.425  13.301  1.00 59.97           C  
ATOM   3211  O   LEU A 208     -35.834 -13.920  12.402  1.00 59.90           O  
ATOM   3212  CB  LEU A 208     -35.931 -16.500  14.479  1.00 60.15           C  
ATOM   3213  CG  LEU A 208     -36.758 -17.780  14.267  1.00 60.36           C  
ATOM   3214  CD1 LEU A 208     -37.868 -17.568  13.231  1.00 60.70           C  
ATOM   3215  CD2 LEU A 208     -35.901 -18.992  13.907  1.00 60.49           C  
ATOM   3216  H   LEU A 208     -33.432 -17.027  14.354  1.00 60.13           H  
ATOM   3217  HA  LEU A 208     -35.289 -16.358  12.420  1.00 60.07           H  
ATOM   3218  HB2 LEU A 208     -35.302 -16.683  15.350  1.00 60.15           H  
ATOM   3219  HB3 LEU A 208     -36.645 -15.709  14.707  1.00 60.15           H  
ATOM   3220  HG  LEU A 208     -37.223 -17.999  15.228  1.00 60.36           H  
ATOM   3221 HD11 LEU A 208     -37.422 -17.347  12.261  1.00 60.70           H  
ATOM   3222 HD12 LEU A 208     -38.499 -16.734  13.540  1.00 60.70           H  
ATOM   3223 HD13 LEU A 208     -38.472 -18.472  13.156  1.00 60.70           H  
ATOM   3224 HD21 LEU A 208     -35.412 -18.819  12.948  1.00 60.49           H  
ATOM   3225 HD22 LEU A 208     -36.534 -19.877  13.838  1.00 60.49           H  
ATOM   3226 HD23 LEU A 208     -35.145 -19.145  14.678  1.00 60.49           H  
ATOM   3227  N   LEU A 209     -34.529 -13.711  14.232  1.00 59.89           N  
ATOM   3228  CA  LEU A 209     -34.591 -12.248  14.281  1.00 59.80           C  
ATOM   3229  C   LEU A 209     -33.910 -11.598  13.079  1.00 59.85           C  
ATOM   3230  O   LEU A 209     -34.334 -10.536  12.621  1.00 59.79           O  
ATOM   3231  CB  LEU A 209     -33.981 -11.725  15.583  1.00 59.67           C  
ATOM   3232  CG  LEU A 209     -34.783 -11.928  16.872  1.00 59.54           C  
ATOM   3233  CD1 LEU A 209     -33.863 -11.934  18.080  1.00 59.77           C  
ATOM   3234  CD2 LEU A 209     -35.861 -10.870  17.029  1.00 59.40           C  
ATOM   3235  H   LEU A 209     -33.986 -14.197  14.931  1.00 59.89           H  
ATOM   3236  HA  LEU A 209     -35.645 -11.973  14.245  1.00 59.80           H  
ATOM   3237  HB2 LEU A 209     -33.019 -12.221  15.715  1.00 59.67           H  
ATOM   3238  HB3 LEU A 209     -33.823 -10.653  15.462  1.00 59.67           H  
ATOM   3239  HG  LEU A 209     -35.276 -12.898  16.805  1.00 59.54           H  
ATOM   3240 HD11 LEU A 209     -33.362 -10.969  18.160  1.00 59.77           H  
ATOM   3241 HD12 LEU A 209     -33.118 -12.721  17.965  1.00 59.77           H  
ATOM   3242 HD13 LEU A 209     -34.448 -12.116  18.981  1.00 59.77           H  
ATOM   3243 HD21 LEU A 209     -35.397  -9.886  17.099  1.00 59.40           H  
ATOM   3244 HD22 LEU A 209     -36.434 -11.067  17.935  1.00 59.40           H  
ATOM   3245 HD23 LEU A 209     -36.526 -10.897  16.165  1.00 59.40           H  
ATOM   3246  N   ASN A 210     -32.858 -12.242  12.577  1.00 59.97           N  
ATOM   3247  CA  ASN A 210     -32.150 -11.770  11.389  1.00 60.10           C  
ATOM   3248  C   ASN A 210     -32.977 -11.926  10.111  1.00 60.48           C  
ATOM   3249  O   ASN A 210     -33.155 -10.960   9.365  1.00 60.45           O  
ATOM   3250  CB  ASN A 210     -30.791 -12.461  11.256  1.00 59.89           C  
ATOM   3251  CG  ASN A 210     -29.720 -11.803  12.100  1.00 59.20           C  
ATOM   3252  OD1 ASN A 210     -29.105 -10.824  11.686  1.00 57.93           O  
ATOM   3253  ND2 ASN A 210     -29.488 -12.345  13.290  1.00 58.93           N  
ATOM   3254  H   ASN A 210     -32.539 -13.085  13.033  1.00 59.97           H  
ATOM   3255  HA  ASN A 210     -31.983 -10.701  11.522  1.00 60.10           H  
ATOM   3256  HB2 ASN A 210     -30.482 -12.427  10.211  1.00 59.89           H  
ATOM   3257  HB3 ASN A 210     -30.895 -13.499  11.571  1.00 59.89           H  
ATOM   3258 HD21 ASN A 210     -28.781 -11.952  13.895  1.00 58.93           H  
ATOM   3259 HD22 ASN A 210     -30.018 -13.151  13.590  1.00 58.93           H  
ATOM   3260  N   ILE A 211     -33.485 -13.139   9.878  1.00 60.87           N  
ATOM   3261  CA  ILE A 211     -34.366 -13.431   8.739  1.00 61.29           C  
ATOM   3262  C   ILE A 211     -35.612 -12.542   8.775  1.00 61.51           C  
ATOM   3263  O   ILE A 211     -36.032 -12.006   7.747  1.00 61.64           O  
ATOM   3264  CB  ILE A 211     -34.794 -14.931   8.692  1.00 61.36           C  
ATOM   3265  CG1 ILE A 211     -33.574 -15.855   8.788  1.00 61.33           C  
ATOM   3266  CG2 ILE A 211     -35.597 -15.230   7.418  1.00 61.43           C  
ATOM   3267  CD1 ILE A 211     -33.909 -17.316   9.021  1.00 61.15           C  
ATOM   3268  H   ILE A 211     -33.253 -13.889  10.513  1.00 60.87           H  
ATOM   3269  HA  ILE A 211     -33.793 -13.218   7.837  1.00 61.29           H  
ATOM   3270  HB  ILE A 211     -35.433 -15.123   9.554  1.00 61.36           H  
ATOM   3271 HG12 ILE A 211     -33.015 -15.778   7.856  1.00 61.33           H  
ATOM   3272 HG13 ILE A 211     -32.951 -15.512   9.615  1.00 61.33           H  
ATOM   3273 HG21 ILE A 211     -34.973 -15.044   6.544  1.00 61.43           H  
ATOM   3274 HG22 ILE A 211     -36.475 -14.585   7.382  1.00 61.43           H  
ATOM   3275 HG23 ILE A 211     -35.913 -16.273   7.424  1.00 61.43           H  
ATOM   3276 HD11 ILE A 211     -34.532 -17.680   8.205  1.00 61.15           H  
ATOM   3277 HD12 ILE A 211     -34.447 -17.420   9.963  1.00 61.15           H  
ATOM   3278 HD13 ILE A 211     -32.988 -17.898   9.063  1.00 61.15           H  
ATOM   3279  N   GLN A 212     -36.183 -12.382   9.966  1.00 61.76           N  
ATOM   3280  CA  GLN A 212     -37.341 -11.521  10.176  1.00 62.09           C  
ATOM   3281  C   GLN A 212     -37.029 -10.067   9.827  1.00 62.29           C  
ATOM   3282  O   GLN A 212     -37.913  -9.326   9.399  1.00 62.34           O  
ATOM   3283  CB  GLN A 212     -37.807 -11.624  11.626  1.00 62.09           C  
ATOM   3284  CG  GLN A 212     -39.260 -11.266  11.849  1.00 62.55           C  
ATOM   3285  CD  GLN A 212     -39.789 -11.786  13.174  1.00 63.22           C  
ATOM   3286  OE1 GLN A 212     -39.063 -11.840  14.171  1.00 63.23           O  
ATOM   3287  NE2 GLN A 212     -41.064 -12.167  13.192  1.00 63.40           N  
ATOM   3288  H   GLN A 212     -35.798 -12.878  10.758  1.00 61.76           H  
ATOM   3289  HA  GLN A 212     -38.137 -11.859   9.513  1.00 62.09           H  
ATOM   3290  HB2 GLN A 212     -37.655 -12.651  11.960  1.00 62.09           H  
ATOM   3291  HB3 GLN A 212     -37.195 -10.952  12.228  1.00 62.09           H  
ATOM   3292  HG2 GLN A 212     -39.854 -11.696  11.042  1.00 62.55           H  
ATOM   3293  HG3 GLN A 212     -39.359 -10.181  11.835  1.00 62.55           H  
ATOM   3294 HE21 GLN A 212     -41.474 -12.518  14.046  1.00 63.40           H  
ATOM   3295 HE22 GLN A 212     -41.621 -12.105  12.352  1.00 63.40           H  
ATOM   3296  N   LEU A 213     -35.770  -9.672  10.010  1.00 62.60           N  
ATOM   3297  CA  LEU A 213     -35.321  -8.322   9.683  1.00 62.89           C  
ATOM   3298  C   LEU A 213     -35.244  -8.107   8.174  1.00 63.23           C  
ATOM   3299  O   LEU A 213     -35.720  -7.094   7.673  1.00 63.27           O  
ATOM   3300  CB  LEU A 213     -33.972  -8.028  10.346  1.00 62.75           C  
ATOM   3301  CG  LEU A 213     -33.320  -6.656  10.158  1.00 62.65           C  
ATOM   3302  CD1 LEU A 213     -34.155  -5.528  10.754  1.00 62.55           C  
ATOM   3303  CD2 LEU A 213     -31.931  -6.668  10.770  1.00 62.68           C  
ATOM   3304  H   LEU A 213     -35.103 -10.329  10.388  1.00 62.60           H  
ATOM   3305  HA  LEU A 213     -36.059  -7.622  10.075  1.00 62.89           H  
ATOM   3306  HB2 LEU A 213     -34.109  -8.169  11.418  1.00 62.75           H  
ATOM   3307  HB3 LEU A 213     -33.266  -8.768   9.969  1.00 62.75           H  
ATOM   3308  HG  LEU A 213     -33.252  -6.464   9.087  1.00 62.65           H  
ATOM   3309 HD11 LEU A 213     -34.252  -5.677  11.829  1.00 62.55           H  
ATOM   3310 HD12 LEU A 213     -35.144  -5.528  10.297  1.00 62.55           H  
ATOM   3311 HD13 LEU A 213     -33.666  -4.573  10.562  1.00 62.55           H  
ATOM   3312 HD21 LEU A 213     -32.007  -6.860  11.840  1.00 62.68           H  
ATOM   3313 HD22 LEU A 213     -31.454  -5.701  10.608  1.00 62.68           H  
ATOM   3314 HD23 LEU A 213     -31.334  -7.451  10.302  1.00 62.68           H  
ATOM   3315  N   PHE A 214     -34.658  -9.068   7.459  1.00 63.76           N  
ATOM   3316  CA  PHE A 214     -34.545  -9.007   5.998  1.00 64.30           C  
ATOM   3317  C   PHE A 214     -35.898  -9.008   5.297  1.00 64.57           C  
ATOM   3318  O   PHE A 214     -36.013  -8.550   4.160  1.00 64.57           O  
ATOM   3319  CB  PHE A 214     -33.712 -10.174   5.468  1.00 64.40           C  
ATOM   3320  CG  PHE A 214     -32.279 -10.141   5.896  1.00 64.96           C  
ATOM   3321  CD1 PHE A 214     -31.461  -9.061   5.563  1.00 65.49           C  
ATOM   3322  CD2 PHE A 214     -31.735 -11.200   6.616  1.00 65.30           C  
ATOM   3323  CE1 PHE A 214     -30.128  -9.029   5.958  1.00 65.75           C  
ATOM   3324  CE2 PHE A 214     -30.404 -11.181   7.014  1.00 65.58           C  
ATOM   3325  CZ  PHE A 214     -29.596 -10.093   6.682  1.00 65.76           C  
ATOM   3326  H   PHE A 214     -34.277  -9.869   7.942  1.00 63.76           H  
ATOM   3327  HA  PHE A 214     -34.052  -8.061   5.776  1.00 64.30           H  
ATOM   3328  HB2 PHE A 214     -34.156 -11.103   5.827  1.00 64.40           H  
ATOM   3329  HB3 PHE A 214     -33.745 -10.152   4.379  1.00 64.40           H  
ATOM   3330  HD1 PHE A 214     -31.868  -8.240   4.992  1.00 65.49           H  
ATOM   3331  HD2 PHE A 214     -32.355 -12.047   6.869  1.00 65.30           H  
ATOM   3332  HE1 PHE A 214     -29.508  -8.182   5.704  1.00 65.75           H  
ATOM   3333  HE2 PHE A 214     -29.996 -12.006   7.579  1.00 65.58           H  
ATOM   3334  HZ  PHE A 214     -28.560 -10.076   6.986  1.00 65.76           H  
ATOM   3335  N   GLU A 215     -36.908  -9.542   5.978  1.00 64.96           N  
ATOM   3336  CA  GLU A 215     -38.268  -9.574   5.453  1.00 65.34           C  
ATOM   3337  C   GLU A 215     -38.963  -8.224   5.593  1.00 65.43           C  
ATOM   3338  O   GLU A 215     -39.711  -7.820   4.700  1.00 65.46           O  
ATOM   3339  CB  GLU A 215     -39.083 -10.685   6.118  1.00 65.37           C  
ATOM   3340  CG  GLU A 215     -38.776 -12.070   5.561  1.00 66.16           C  
ATOM   3341  CD  GLU A 215     -39.267 -13.207   6.449  1.00 67.40           C  
ATOM   3342  OE1 GLU A 215     -40.024 -12.952   7.415  1.00 67.59           O  
ATOM   3343  OE2 GLU A 215     -38.887 -14.367   6.172  1.00 67.86           O1-
ATOM   3344  H   GLU A 215     -36.727  -9.939   6.889  1.00 64.96           H  
ATOM   3345  HA  GLU A 215     -38.201  -9.792   4.387  1.00 65.34           H  
ATOM   3346  HB2 GLU A 215     -38.863 -10.684   7.186  1.00 65.37           H  
ATOM   3347  HB3 GLU A 215     -40.142 -10.477   5.965  1.00 65.37           H  
ATOM   3348  HG2 GLU A 215     -37.696 -12.164   5.447  1.00 66.16           H  
ATOM   3349  HG3 GLU A 215     -39.254 -12.163   4.586  1.00 66.16           H  
ATOM   3350  N   GLU A 216     -38.713  -7.530   6.703  1.00 65.61           N  
ATOM   3351  CA  GLU A 216     -39.261  -6.186   6.896  1.00 65.93           C  
ATOM   3352  C   GLU A 216     -38.518  -5.166   6.033  1.00 66.13           C  
ATOM   3353  O   GLU A 216     -39.106  -4.182   5.586  1.00 66.15           O  
ATOM   3354  CB  GLU A 216     -39.253  -5.773   8.374  1.00 65.88           C  
ATOM   3355  CG  GLU A 216     -39.954  -4.437   8.653  1.00 66.09           C  
ATOM   3356  CD  GLU A 216     -40.420  -4.277  10.095  1.00 66.60           C  
ATOM   3357  OE1 GLU A 216     -39.911  -3.366  10.786  1.00 66.71           O  
ATOM   3358  OE2 GLU A 216     -41.297  -5.053  10.537  1.00 66.61           O1-
ATOM   3359  H   GLU A 216     -38.135  -7.938   7.424  1.00 65.61           H  
ATOM   3360  HA  GLU A 216     -40.302  -6.208   6.575  1.00 65.93           H  
ATOM   3361  HB2 GLU A 216     -39.755  -6.550   8.950  1.00 65.88           H  
ATOM   3362  HB3 GLU A 216     -38.217  -5.691   8.701  1.00 65.88           H  
ATOM   3363  HG2 GLU A 216     -40.824  -4.362   8.000  1.00 66.09           H  
ATOM   3364  HG3 GLU A 216     -39.258  -3.630   8.425  1.00 66.09           H  
ATOM   3365  N   LEU A 217     -37.233  -5.416   5.792  1.00 66.45           N  
ATOM   3366  CA  LEU A 217     -36.427  -4.543   4.943  1.00 66.76           C  
ATOM   3367  C   LEU A 217     -36.886  -4.606   3.490  1.00 67.07           C  
ATOM   3368  O   LEU A 217     -36.940  -3.579   2.809  1.00 67.09           O  
ATOM   3369  CB  LEU A 217     -34.935  -4.884   5.049  1.00 66.71           C  
ATOM   3370  CG  LEU A 217     -34.216  -4.676   6.389  1.00 66.66           C  
ATOM   3371  CD1 LEU A 217     -32.797  -5.207   6.310  1.00 66.93           C  
ATOM   3372  CD2 LEU A 217     -34.215  -3.224   6.835  1.00 66.67           C  
ATOM   3373  H   LEU A 217     -36.804  -6.231   6.207  1.00 66.45           H  
ATOM   3374  HA  LEU A 217     -36.569  -3.523   5.301  1.00 66.76           H  
ATOM   3375  HB2 LEU A 217     -34.829  -5.938   4.790  1.00 66.71           H  
ATOM   3376  HB3 LEU A 217     -34.415  -4.274   4.310  1.00 66.71           H  
ATOM   3377  HG  LEU A 217     -34.772  -5.236   7.141  1.00 66.66           H  
ATOM   3378 HD11 LEU A 217     -32.241  -4.647   5.558  1.00 66.93           H  
ATOM   3379 HD12 LEU A 217     -32.818  -6.262   6.035  1.00 66.93           H  
ATOM   3380 HD13 LEU A 217     -32.312  -5.094   7.280  1.00 66.93           H  
ATOM   3381 HD21 LEU A 217     -33.667  -2.622   6.110  1.00 66.67           H  
ATOM   3382 HD22 LEU A 217     -33.736  -3.144   7.811  1.00 66.67           H  
ATOM   3383 HD23 LEU A 217     -35.242  -2.864   6.904  1.00 66.67           H  
ATOM   3384  N   GLN A 218     -37.229  -5.810   3.030  1.00 67.44           N  
ATOM   3385  CA  GLN A 218     -37.682  -6.018   1.653  1.00 67.80           C  
ATOM   3386  C   GLN A 218     -39.100  -5.489   1.418  1.00 68.02           C  
ATOM   3387  O   GLN A 218     -39.417  -5.024   0.321  1.00 68.04           O  
ATOM   3388  CB  GLN A 218     -37.562  -7.493   1.249  1.00 67.74           C  
ATOM   3389  CG  GLN A 218     -37.520  -7.739  -0.267  1.00 68.04           C  
ATOM   3390  CD  GLN A 218     -36.242  -7.236  -0.948  1.00 68.45           C  
ATOM   3391  OE1 GLN A 218     -35.379  -6.616  -0.323  1.00 68.79           O  
ATOM   3392  NE2 GLN A 218     -36.126  -7.506  -2.243  1.00 68.38           N  
ATOM   3393  H   GLN A 218     -37.175  -6.604   3.652  1.00 67.44           H  
ATOM   3394  HA  GLN A 218     -37.021  -5.436   1.010  1.00 67.80           H  
ATOM   3395  HB2 GLN A 218     -36.645  -7.891   1.684  1.00 67.74           H  
ATOM   3396  HB3 GLN A 218     -38.420  -8.028   1.657  1.00 67.74           H  
ATOM   3397  HG2 GLN A 218     -38.372  -7.231  -0.720  1.00 68.04           H  
ATOM   3398  HG3 GLN A 218     -37.602  -8.812  -0.442  1.00 68.04           H  
ATOM   3399 HE21 GLN A 218     -35.308  -7.201  -2.751  1.00 68.38           H  
ATOM   3400 HE22 GLN A 218     -36.855  -8.017  -2.720  1.00 68.38           H  
ATOM   3401  N   GLU A 219     -39.942  -5.557   2.448  1.00 68.36           N  
ATOM   3402  CA  GLU A 219     -41.281  -4.969   2.393  1.00 68.77           C  
ATOM   3403  C   GLU A 219     -41.218  -3.441   2.311  1.00 69.04           C  
ATOM   3404  O   GLU A 219     -42.113  -2.805   1.748  1.00 69.19           O  
ATOM   3405  CB  GLU A 219     -42.134  -5.410   3.589  1.00 68.74           C  
ATOM   3406  CG  GLU A 219     -42.779  -6.789   3.424  1.00 69.07           C  
ATOM   3407  CD  GLU A 219     -43.857  -7.093   4.468  1.00 69.44           C  
ATOM   3408  OE1 GLU A 219     -44.845  -7.776   4.117  1.00 69.37           O  
ATOM   3409  OE2 GLU A 219     -43.721  -6.657   5.635  1.00 69.30           O1-
ATOM   3410  H   GLU A 219     -39.648  -6.028   3.292  1.00 68.36           H  
ATOM   3411  HA  GLU A 219     -41.757  -5.336   1.484  1.00 68.77           H  
ATOM   3412  HB2 GLU A 219     -41.497  -5.434   4.473  1.00 68.74           H  
ATOM   3413  HB3 GLU A 219     -42.927  -4.676   3.732  1.00 68.74           H  
ATOM   3414  HG2 GLU A 219     -41.999  -7.546   3.505  1.00 69.07           H  
ATOM   3415  HG3 GLU A 219     -43.234  -6.840   2.435  1.00 69.07           H  
ATOM   3416  N   LEU A 220     -40.154  -2.863   2.865  1.00 69.24           N  
ATOM   3417  CA  LEU A 220     -39.958  -1.419   2.845  1.00 69.42           C  
ATOM   3418  C   LEU A 220     -39.357  -0.934   1.528  1.00 69.64           C  
ATOM   3419  O   LEU A 220     -39.742   0.119   1.017  1.00 69.59           O  
ATOM   3420  CB  LEU A 220     -39.073  -0.980   4.015  1.00 69.40           C  
ATOM   3421  CG  LEU A 220     -39.670  -0.943   5.426  1.00 69.29           C  
ATOM   3422  CD1 LEU A 220     -38.554  -0.877   6.458  1.00 69.08           C  
ATOM   3423  CD2 LEU A 220     -40.638   0.224   5.606  1.00 69.17           C  
ATOM   3424  H   LEU A 220     -39.460  -3.444   3.314  1.00 69.24           H  
ATOM   3425  HA  LEU A 220     -40.943  -0.964   2.945  1.00 69.42           H  
ATOM   3426  HB2 LEU A 220     -38.223  -1.662   4.046  1.00 69.40           H  
ATOM   3427  HB3 LEU A 220     -38.723   0.027   3.790  1.00 69.40           H  
ATOM   3428  HG  LEU A 220     -40.242  -1.859   5.572  1.00 69.29           H  
ATOM   3429 HD11 LEU A 220     -37.980   0.039   6.315  1.00 69.08           H  
ATOM   3430 HD12 LEU A 220     -37.898  -1.739   6.339  1.00 69.08           H  
ATOM   3431 HD13 LEU A 220     -38.984  -0.883   7.459  1.00 69.08           H  
ATOM   3432 HD21 LEU A 220     -40.104   1.164   5.468  1.00 69.17           H  
ATOM   3433 HD22 LEU A 220     -41.063   0.192   6.609  1.00 69.17           H  
ATOM   3434 HD23 LEU A 220     -41.438   0.149   4.870  1.00 69.17           H  
ATOM   3435  N   LEU A 221     -38.417  -1.705   0.987  1.00 69.94           N  
ATOM   3436  CA  LEU A 221     -37.677  -1.300  -0.211  1.00 70.32           C  
ATOM   3437  C   LEU A 221     -38.487  -1.389  -1.499  1.00 70.57           C  
ATOM   3438  O   LEU A 221     -38.407  -0.498  -2.345  1.00 70.65           O  
ATOM   3439  CB  LEU A 221     -36.382  -2.102  -0.351  1.00 70.30           C  
ATOM   3440  CG  LEU A 221     -35.265  -1.811   0.652  1.00 70.33           C  
ATOM   3441  CD1 LEU A 221     -34.195  -2.877   0.540  1.00 70.19           C  
ATOM   3442  CD2 LEU A 221     -34.675  -0.420   0.451  1.00 70.56           C  
ATOM   3443  H   LEU A 221     -38.207  -2.596   1.415  1.00 69.94           H  
ATOM   3444  HA  LEU A 221     -37.444  -0.245  -0.065  1.00 70.32           H  
ATOM   3445  HB2 LEU A 221     -36.639  -3.157  -0.258  1.00 70.30           H  
ATOM   3446  HB3 LEU A 221     -35.985  -1.911  -1.348  1.00 70.30           H  
ATOM   3447  HG  LEU A 221     -35.688  -1.832   1.656  1.00 70.33           H  
ATOM   3448 HD11 LEU A 221     -33.768  -2.860  -0.463  1.00 70.19           H  
ATOM   3449 HD12 LEU A 221     -34.636  -3.856   0.731  1.00 70.19           H  
ATOM   3450 HD13 LEU A 221     -33.411  -2.683   1.272  1.00 70.19           H  
ATOM   3451 HD21 LEU A 221     -34.238  -0.351  -0.545  1.00 70.56           H  
ATOM   3452 HD22 LEU A 221     -33.903  -0.241   1.200  1.00 70.56           H  
ATOM   3453 HD23 LEU A 221     -35.462   0.327   0.555  1.00 70.56           H  
ATOM   3454  N   THR A 222     -39.253  -2.469  -1.646  1.00 70.88           N  
ATOM   3455  CA  THR A 222     -40.091  -2.680  -2.828  1.00 71.15           C  
ATOM   3456  C   THR A 222     -41.544  -2.290  -2.548  1.00 71.40           C  
ATOM   3457  O   THR A 222     -42.471  -3.045  -2.855  1.00 71.45           O  
ATOM   3458  CB  THR A 222     -40.017  -4.142  -3.330  1.00 71.10           C  
ATOM   3459  OG1 THR A 222     -40.218  -5.038  -2.229  1.00 70.97           O  
ATOM   3460  CG2 THR A 222     -38.665  -4.427  -3.984  1.00 71.09           C  
ATOM   3461  H   THR A 222     -39.256  -3.167  -0.916  1.00 70.88           H  
ATOM   3462  HA  THR A 222     -39.702  -2.035  -3.615  1.00 71.15           H  
ATOM   3463  HB  THR A 222     -40.798  -4.292  -4.075  1.00 71.10           H  
ATOM   3464 HG21 THR A 222     -37.870  -4.282  -3.253  1.00 71.09           H  
ATOM   3465 HG22 THR A 222     -38.516  -3.746  -4.822  1.00 71.09           H  
ATOM   3466 HG23 THR A 222     -38.645  -5.456  -4.344  1.00 71.09           H  
ATOM   3467  HG1 THR A 222     -39.515  -4.880  -1.594  1.00 70.97           H  
ATOM   3468  N   HIS A 223     -41.720  -1.094  -1.980  1.00 71.70           N  
ATOM   3469  CA  HIS A 223     -43.019  -0.576  -1.534  1.00 71.98           C  
ATOM   3470  C   HIS A 223     -43.646  -1.499  -0.492  1.00 71.99           C  
ATOM   3471  O   HIS A 223     -44.513  -1.089   0.278  1.00 72.07           O  
ATOM   3472  CB  HIS A 223     -43.986  -0.367  -2.708  1.00 72.16           C  
ATOM   3473  CG  HIS A 223     -43.398   0.391  -3.859  1.00 72.85           C  
ATOM   3474  ND1 HIS A 223     -43.507   1.759  -3.983  1.00 73.58           N  
ATOM   3475  CD2 HIS A 223     -42.710  -0.032  -4.946  1.00 73.46           C  
ATOM   3476  CE1 HIS A 223     -42.905   2.148  -5.094  1.00 73.74           C  
ATOM   3477  NE2 HIS A 223     -42.414   1.080  -5.697  1.00 73.77           N  
ATOM   3478  H   HIS A 223     -40.907  -0.509  -1.849  1.00 71.70           H  
ATOM   3479  HA  HIS A 223     -42.835   0.396  -1.077  1.00 71.98           H  
ATOM   3480  HC  HIS A 223     -43.323  -2.528  -0.430  1.00 71.99           H  
ATOM   3481  HB2 HIS A 223     -44.853   0.184  -2.343  1.00 72.16           H  
ATOM   3482  HB3 HIS A 223     -44.302  -1.346  -3.069  1.00 72.16           H  
ATOM   3483  HD2 HIS A 223     -42.444  -1.052  -5.179  1.00 73.46           H  
ATOM   3484  HE2 HIS A 223     -41.904   1.081  -6.569  1.00 73.77           H  
ATOM   3485  HE1 HIS A 223     -42.828   3.165  -5.448  1.00 73.74           H  
TER    3486      HIS A 223 
ATOM   3487  N   PRO A  10     -23.199 -33.183  19.553  1.00 84.35           N1+
ATOM   3488  CA  PRO A  10     -21.770 -32.863  19.532  1.00 84.24           C  
ATOM   3489  C   PRO A  10     -21.290 -32.348  20.888  1.00 84.12           C  
ATOM   3490  O   PRO A  10     -22.022 -31.628  21.570  1.00 84.02           O  
ATOM   3491  CB  PRO A  10     -21.668 -31.757  18.469  1.00 84.29           C  
ATOM   3492  CG  PRO A  10     -23.010 -31.733  17.768  1.00 84.32           C  
ATOM   3493  CD  PRO A  10     -23.992 -32.212  18.781  1.00 84.33           C  
ATOM   3494  H2  PRO A  10     -23.333 -34.102  19.157  1.00 84.35           H  
ATOM   3495  H3  PRO A  10     -23.520 -33.179  20.511  1.00 84.35           H  
ATOM   3496  HA  PRO A  10     -21.152 -33.734  19.313  1.00 84.24           H  
ATOM   3497  HB2 PRO A  10     -21.469 -30.795  18.941  1.00 84.29           H  
ATOM   3498  HB3 PRO A  10     -20.873 -31.985  17.759  1.00 84.29           H  
ATOM   3499  HG2 PRO A  10     -23.000 -32.396  16.903  1.00 84.32           H  
ATOM   3500  HG3 PRO A  10     -23.255 -30.720  17.448  1.00 84.32           H  
ATOM   3501  HD2 PRO A  10     -24.848 -32.691  18.305  1.00 84.33           H  
ATOM   3502  HD3 PRO A  10     -24.338 -31.394  19.413  1.00 84.33           H  
ATOM   3503  N   GLN A  11     -20.069 -32.721  21.266  1.00 84.01           N  
ATOM   3504  CA  GLN A  11     -19.516 -32.368  22.579  1.00 83.90           C  
ATOM   3505  C   GLN A  11     -19.160 -30.884  22.714  1.00 83.76           C  
ATOM   3506  O   GLN A  11     -19.398 -30.276  23.762  1.00 83.73           O  
ATOM   3507  CB  GLN A  11     -18.301 -33.256  22.929  1.00 83.93           C  
ATOM   3508  CG  GLN A  11     -17.139 -33.203  21.931  1.00 83.87           C  
ATOM   3509  CD  GLN A  11     -15.850 -33.815  22.472  1.00 83.76           C  
ATOM   3510  OE1 GLN A  11     -14.844 -33.884  21.763  1.00 83.66           O  
ATOM   3511  NE2 GLN A  11     -15.875 -34.258  23.727  1.00 83.55           N  
ATOM   3512  H   GLN A  11     -19.505 -33.265  20.628  1.00 84.01           H  
ATOM   3513  HA  GLN A  11     -20.312 -32.558  23.298  1.00 83.90           H  
ATOM   3514  HB2 GLN A  11     -17.923 -32.941  23.902  1.00 83.93           H  
ATOM   3515  HB3 GLN A  11     -18.645 -34.288  22.990  1.00 83.93           H  
ATOM   3516  HG2 GLN A  11     -16.947 -32.160  21.678  1.00 83.87           H  
ATOM   3517  HG3 GLN A  11     -17.430 -33.747  21.032  1.00 83.87           H  
ATOM   3518 HE21 GLN A  11     -15.048 -34.670  24.134  1.00 83.55           H  
ATOM   3519 HE22 GLN A  11     -16.721 -34.182  24.273  1.00 83.55           H  
ATOM   3520  N   ASP A  12     -18.598 -30.311  21.651  1.00 83.51           N  
ATOM   3521  CA  ASP A  12     -18.209 -28.905  21.636  1.00 83.22           C  
ATOM   3522  C   ASP A  12     -19.414 -28.016  21.372  1.00 82.98           C  
ATOM   3523  O   ASP A  12     -20.264 -28.342  20.540  1.00 82.94           O  
ATOM   3524  CB  ASP A  12     -17.132 -28.653  20.574  1.00 83.27           C  
ATOM   3525  CG  ASP A  12     -15.798 -29.301  20.920  1.00 83.40           C  
ATOM   3526  OD1 ASP A  12     -15.607 -29.713  22.086  1.00 83.60           O  
ATOM   3527  OD2 ASP A  12     -14.933 -29.391  20.022  1.00 83.44           O1-
ATOM   3528  H   ASP A  12     -18.435 -30.870  20.826  1.00 83.51           H  
ATOM   3529  HA  ASP A  12     -17.800 -28.659  22.616  1.00 83.22           H  
ATOM   3530  HB2 ASP A  12     -16.982 -27.578  20.478  1.00 83.27           H  
ATOM   3531  HB3 ASP A  12     -17.479 -29.057  19.623  1.00 83.27           H  
ATOM   3532  N   LEU A  13     -19.482 -26.896  22.088  1.00 82.72           N  
ATOM   3533  CA  LEU A  13     -20.539 -25.912  21.888  1.00 82.45           C  
ATOM   3534  C   LEU A  13     -20.463 -25.334  20.480  1.00 82.40           C  
ATOM   3535  O   LEU A  13     -21.489 -25.134  19.834  1.00 82.42           O  
ATOM   3536  CB  LEU A  13     -20.444 -24.796  22.931  1.00 82.35           C  
ATOM   3537  CG  LEU A  13     -21.554 -23.738  22.959  1.00 82.21           C  
ATOM   3538  CD1 LEU A  13     -22.896 -24.328  23.385  1.00 82.29           C  
ATOM   3539  CD2 LEU A  13     -21.166 -22.594  23.872  1.00 82.10           C  
ATOM   3540  H   LEU A  13     -18.779 -26.722  22.792  1.00 82.72           H  
ATOM   3541  HA  LEU A  13     -21.501 -26.410  22.009  1.00 82.45           H  
ATOM   3542  HB2 LEU A  13     -20.424 -25.271  23.912  1.00 82.35           H  
ATOM   3543  HB3 LEU A  13     -19.503 -24.273  22.761  1.00 82.35           H  
ATOM   3544  HG  LEU A  13     -21.673 -23.361  21.943  1.00 82.21           H  
ATOM   3545 HD11 LEU A  13     -22.816 -24.717  24.400  1.00 82.29           H  
ATOM   3546 HD12 LEU A  13     -23.169 -25.136  22.707  1.00 82.29           H  
ATOM   3547 HD13 LEU A  13     -23.661 -23.552  23.352  1.00 82.29           H  
ATOM   3548 HD21 LEU A  13     -21.046 -22.966  24.890  1.00 82.10           H  
ATOM   3549 HD22 LEU A  13     -21.946 -21.833  23.853  1.00 82.10           H  
ATOM   3550 HD23 LEU A  13     -20.226 -22.159  23.531  1.00 82.10           H  
ATOM   3551  N   SER A  14     -19.239 -25.089  20.014  1.00 82.36           N  
ATOM   3552  CA  SER A  14     -18.984 -24.570  18.670  1.00 82.36           C  
ATOM   3553  C   SER A  14     -19.536 -25.480  17.579  1.00 82.34           C  
ATOM   3554  O   SER A  14     -20.028 -25.002  16.560  1.00 82.33           O  
ATOM   3555  CB  SER A  14     -17.483 -24.367  18.453  1.00 82.38           C  
ATOM   3556  OG  SER A  14     -16.793 -25.605  18.501  1.00 82.40           O  
ATOM   3557  H   SER A  14     -18.450 -25.270  20.617  1.00 82.36           H  
ATOM   3558  HA  SER A  14     -19.503 -23.614  18.599  1.00 82.36           H  
ATOM   3559  HB2 SER A  14     -17.095 -23.712  19.233  1.00 82.38           H  
ATOM   3560  HB3 SER A  14     -17.322 -23.906  17.478  1.00 82.38           H  
ATOM   3561  HG  SER A  14     -16.949 -25.991  19.366  1.00 82.40           H  
ATOM   3562  N   GLU A  15     -19.440 -26.789  17.798  1.00 82.44           N  
ATOM   3563  CA  GLU A  15     -19.965 -27.775  16.856  1.00 82.53           C  
ATOM   3564  C   GLU A  15     -21.477 -27.906  16.991  1.00 82.47           C  
ATOM   3565  O   GLU A  15     -22.188 -28.006  15.990  1.00 82.45           O  
ATOM   3566  CB  GLU A  15     -19.295 -29.140  17.059  1.00 82.53           C  
ATOM   3567  CG  GLU A  15     -17.804 -29.182  16.716  1.00 82.91           C  
ATOM   3568  CD  GLU A  15     -17.518 -29.210  15.216  1.00 83.43           C  
ATOM   3569  OE1 GLU A  15     -18.475 -29.234  14.409  1.00 83.54           O  
ATOM   3570  OE2 GLU A  15     -16.322 -29.214  14.845  1.00 83.51           O1-
ATOM   3571  H   GLU A  15     -18.990 -27.111  18.643  1.00 82.44           H  
ATOM   3572  HA  GLU A  15     -19.737 -27.425  15.849  1.00 82.53           H  
ATOM   3573  HB2 GLU A  15     -19.410 -29.422  18.106  1.00 82.53           H  
ATOM   3574  HB3 GLU A  15     -19.808 -29.866  16.429  1.00 82.53           H  
ATOM   3575  HG2 GLU A  15     -17.373 -30.077  17.165  1.00 82.91           H  
ATOM   3576  HG3 GLU A  15     -17.329 -28.298  17.140  1.00 82.91           H  
ATOM   3577  N   ALA A  16     -21.954 -27.893  18.234  1.00 82.50           N  
ATOM   3578  CA  ALA A  16     -23.376 -28.046  18.537  1.00 82.59           C  
ATOM   3579  C   ALA A  16     -24.219 -26.902  17.982  1.00 82.61           C  
ATOM   3580  O   ALA A  16     -25.348 -27.120  17.538  1.00 82.66           O  
ATOM   3581  CB  ALA A  16     -23.586 -28.184  20.038  1.00 82.65           C  
ATOM   3582  H   ALA A  16     -21.306 -27.772  19.000  1.00 82.50           H  
ATOM   3583  HA  ALA A  16     -23.712 -28.957  18.042  1.00 82.59           H  
ATOM   3584  HB1 ALA A  16     -23.251 -27.275  20.537  1.00 82.65           H  
ATOM   3585  HB2 ALA A  16     -23.013 -29.034  20.408  1.00 82.65           H  
ATOM   3586  HB3 ALA A  16     -24.645 -28.342  20.244  1.00 82.65           H  
ATOM   3587  N   LEU A  17     -23.663 -25.692  18.012  1.00 82.64           N  
ATOM   3588  CA  LEU A  17     -24.334 -24.507  17.476  1.00 82.67           C  
ATOM   3589  C   LEU A  17     -24.387 -24.522  15.949  1.00 82.78           C  
ATOM   3590  O   LEU A  17     -25.395 -24.130  15.359  1.00 82.78           O  
ATOM   3591  CB  LEU A  17     -23.658 -23.223  17.970  1.00 82.58           C  
ATOM   3592  CG  LEU A  17     -23.810 -22.832  19.444  1.00 82.43           C  
ATOM   3593  CD1 LEU A  17     -22.799 -21.762  19.812  1.00 82.50           C  
ATOM   3594  CD2 LEU A  17     -25.220 -22.365  19.771  1.00 82.44           C  
ATOM   3595  H   LEU A  17     -22.745 -25.589  18.420  1.00 82.64           H  
ATOM   3596  HA  LEU A  17     -25.360 -24.528  17.845  1.00 82.67           H  
ATOM   3597  HB2 LEU A  17     -22.591 -23.326  17.774  1.00 82.58           H  
ATOM   3598  HB3 LEU A  17     -24.059 -22.401  17.377  1.00 82.58           H  
ATOM   3599  HG  LEU A  17     -23.619 -23.725  20.039  1.00 82.43           H  
ATOM   3600 HD11 LEU A  17     -22.986 -20.866  19.219  1.00 82.50           H  
ATOM   3601 HD12 LEU A  17     -21.792 -22.128  19.610  1.00 82.50           H  
ATOM   3602 HD13 LEU A  17     -22.892 -21.523  20.871  1.00 82.50           H  
ATOM   3603 HD21 LEU A  17     -25.449 -21.470  19.193  1.00 82.44           H  
ATOM   3604 HD22 LEU A  17     -25.290 -22.139  20.835  1.00 82.44           H  
ATOM   3605 HD23 LEU A  17     -25.931 -23.152  19.519  1.00 82.44           H  
ATOM   3606  N   LYS A  18     -23.302 -24.977  15.325  1.00 82.92           N  
ATOM   3607  CA  LYS A  18     -23.211 -25.091  13.868  1.00 83.13           C  
ATOM   3608  C   LYS A  18     -24.182 -26.148  13.336  1.00 83.38           C  
ATOM   3609  O   LYS A  18     -24.821 -25.950  12.297  1.00 83.35           O  
ATOM   3610  CB  LYS A  18     -21.780 -25.441  13.454  1.00 83.05           C  
ATOM   3611  CG  LYS A  18     -21.454 -25.161  11.998  1.00 82.92           C  
ATOM   3612  CD  LYS A  18     -20.145 -25.829  11.598  1.00 83.03           C  
ATOM   3613  CE  LYS A  18     -19.559 -25.220  10.330  1.00 83.13           C  
ATOM   3614  NZ  LYS A  18     -20.450 -25.371   9.143  1.00 83.44           N1+
ATOM   3615  H   LYS A  18     -22.507 -25.256  15.881  1.00 82.92           H  
ATOM   3616  HA  LYS A  18     -23.484 -24.128  13.437  1.00 83.13           H  
ATOM   3617  HB2 LYS A  18     -21.096 -24.860  14.073  1.00 83.05           H  
ATOM   3618  HB3 LYS A  18     -21.624 -26.504  13.639  1.00 83.05           H  
ATOM   3619  HG2 LYS A  18     -22.258 -25.547  11.371  1.00 82.92           H  
ATOM   3620  HG3 LYS A  18     -21.365 -24.084  11.853  1.00 82.92           H  
ATOM   3621  HD2 LYS A  18     -20.329 -26.890  11.427  1.00 83.03           H  
ATOM   3622  HD3 LYS A  18     -19.427 -25.711  12.410  1.00 83.03           H  
ATOM   3623  HE2 LYS A  18     -18.610 -25.711  10.116  1.00 83.13           H  
ATOM   3624  HE3 LYS A  18     -19.388 -24.157  10.502  1.00 83.13           H  
ATOM   3625  HZ1 LYS A  18     -20.618 -26.352   8.971  1.00 83.44           H  
ATOM   3626  HZ2 LYS A  18     -20.007 -24.958   8.335  1.00 83.44           H  
ATOM   3627  HZ3 LYS A  18     -21.328 -24.905   9.320  1.00 83.44           H  
ATOM   3628  N   GLU A  19     -24.284 -27.260  14.064  1.00 83.68           N  
ATOM   3629  CA  GLU A  19     -25.185 -28.360  13.720  1.00 83.94           C  
ATOM   3630  C   GLU A  19     -26.654 -27.940  13.822  1.00 83.89           C  
ATOM   3631  O   GLU A  19     -27.446 -28.214  12.919  1.00 83.90           O  
ATOM   3632  CB  GLU A  19     -24.920 -29.567  14.629  1.00 84.05           C  
ATOM   3633  CG  GLU A  19     -25.706 -30.832  14.262  1.00 84.69           C  
ATOM   3634  CD  GLU A  19     -25.965 -31.745  15.456  1.00 85.51           C  
ATOM   3635  OE1 GLU A  19     -25.802 -32.977  15.301  1.00 85.63           O  
ATOM   3636  OE2 GLU A  19     -26.337 -31.235  16.540  1.00 85.92           O1-
ATOM   3637  H   GLU A  19     -23.712 -27.347  14.892  1.00 83.68           H  
ATOM   3638  HA  GLU A  19     -24.987 -28.637  12.685  1.00 83.94           H  
ATOM   3639  HB2 GLU A  19     -23.857 -29.802  14.580  1.00 84.05           H  
ATOM   3640  HB3 GLU A  19     -25.183 -29.288  15.649  1.00 84.05           H  
ATOM   3641  HG2 GLU A  19     -25.138 -31.389  13.517  1.00 84.69           H  
ATOM   3642  HG3 GLU A  19     -26.665 -30.534  13.839  1.00 84.69           H  
ATOM   3643  N   ALA A  20     -27.002 -27.274  14.920  1.00 83.86           N  
ATOM   3644  CA  ALA A  20     -28.385 -26.895  15.200  1.00 83.93           C  
ATOM   3645  C   ALA A  20     -28.947 -25.865  14.219  1.00 84.02           C  
ATOM   3646  O   ALA A  20     -30.130 -25.915  13.867  1.00 84.15           O  
ATOM   3647  CB  ALA A  20     -28.509 -26.386  16.625  1.00 83.83           C  
ATOM   3648  H   ALA A  20     -26.284 -27.021  15.584  1.00 83.86           H  
ATOM   3649  HA  ALA A  20     -28.984 -27.797  15.073  1.00 83.93           H  
ATOM   3650  HB1 ALA A  20     -27.907 -25.485  16.742  1.00 83.83           H  
ATOM   3651  HB2 ALA A  20     -28.156 -27.151  17.316  1.00 83.83           H  
ATOM   3652  HB3 ALA A  20     -29.553 -26.157  16.839  1.00 83.83           H  
ATOM   3653  N   THR A  21     -28.093 -24.946  13.774  1.00 84.01           N  
ATOM   3654  CA  THR A  21     -28.534 -23.798  12.981  1.00 83.90           C  
ATOM   3655  C   THR A  21     -28.520 -24.027  11.465  1.00 83.93           C  
ATOM   3656  O   THR A  21     -28.786 -23.096  10.703  1.00 83.98           O  
ATOM   3657  CB  THR A  21     -27.703 -22.535  13.311  1.00 83.85           C  
ATOM   3658  OG1 THR A  21     -26.309 -22.837  13.190  1.00 83.83           O  
ATOM   3659  CG2 THR A  21     -27.996 -22.043  14.725  1.00 83.69           C  
ATOM   3660  H   THR A  21     -27.111 -25.044  13.990  1.00 84.01           H  
ATOM   3661  HA  THR A  21     -29.576 -23.653  13.268  1.00 83.90           H  
ATOM   3662  HB  THR A  21     -27.976 -21.748  12.608  1.00 83.85           H  
ATOM   3663 HG21 THR A  21     -27.728 -22.819  15.442  1.00 83.69           H  
ATOM   3664 HG22 THR A  21     -29.058 -21.814  14.817  1.00 83.69           H  
ATOM   3665 HG23 THR A  21     -27.412 -21.145  14.926  1.00 83.69           H  
ATOM   3666  HG1 THR A  21     -26.107 -23.531  13.821  1.00 83.83           H  
ATOM   3667  N   LYS A  22     -28.223 -25.255  11.034  1.00 83.89           N  
ATOM   3668  CA  LYS A  22     -28.148 -25.586   9.601  1.00 83.84           C  
ATOM   3669  C   LYS A  22     -29.417 -25.205   8.821  1.00 83.77           C  
ATOM   3670  O   LYS A  22     -29.332 -24.554   7.774  1.00 83.74           O  
ATOM   3671  CB  LYS A  22     -27.786 -27.066   9.374  1.00 83.88           C  
ATOM   3672  CG  LYS A  22     -28.769 -28.085   9.971  1.00 84.18           C  
ATOM   3673  CD  LYS A  22     -28.734 -29.428   9.241  1.00 84.48           C  
ATOM   3674  CE  LYS A  22     -29.578 -29.403   7.969  1.00 84.62           C  
ATOM   3675  NZ  LYS A  22     -29.665 -30.741   7.322  1.00 84.76           N1+
ATOM   3676  H   LYS A  22     -28.044 -25.981  11.713  1.00 83.89           H  
ATOM   3677  HA  LYS A  22     -27.341 -24.972   9.201  1.00 83.84           H  
ATOM   3678  HB2 LYS A  22     -27.735 -27.238   8.299  1.00 83.88           H  
ATOM   3679  HB3 LYS A  22     -26.806 -27.244   9.818  1.00 83.88           H  
ATOM   3680  HG2 LYS A  22     -28.511 -28.249  11.017  1.00 84.18           H  
ATOM   3681  HG3 LYS A  22     -29.778 -27.678   9.905  1.00 84.18           H  
ATOM   3682  HD2 LYS A  22     -29.120 -30.201   9.905  1.00 84.48           H  
ATOM   3683  HD3 LYS A  22     -27.702 -29.659   8.976  1.00 84.48           H  
ATOM   3684  HE2 LYS A  22     -29.130 -28.702   7.265  1.00 84.62           H  
ATOM   3685  HE3 LYS A  22     -30.584 -29.070   8.223  1.00 84.62           H  
ATOM   3686  HZ1 LYS A  22     -28.737 -31.060   7.082  1.00 84.76           H  
ATOM   3687  HZ2 LYS A  22     -30.225 -30.674   6.484  1.00 84.76           H  
ATOM   3688  HZ3 LYS A  22     -30.092 -31.397   7.961  1.00 84.76           H  
ATOM   3689  N   GLU A  23     -30.579 -25.601   9.346  1.00 83.64           N  
ATOM   3690  CA  GLU A  23     -31.873 -25.357   8.697  1.00 83.54           C  
ATOM   3691  C   GLU A  23     -32.250 -23.876   8.698  1.00 83.38           C  
ATOM   3692  O   GLU A  23     -32.900 -23.391   7.767  1.00 83.36           O  
ATOM   3693  CB  GLU A  23     -32.982 -26.180   9.368  1.00 83.55           C  
ATOM   3694  CG  GLU A  23     -32.999 -27.670   8.998  1.00 83.77           C  
ATOM   3695  CD  GLU A  23     -33.766 -27.976   7.711  1.00 84.17           C  
ATOM   3696  OE1 GLU A  23     -34.374 -27.052   7.123  1.00 84.26           O  
ATOM   3697  OE2 GLU A  23     -33.766 -29.154   7.288  1.00 83.96           O1-
ATOM   3698  H   GLU A  23     -30.567 -26.090  10.229  1.00 83.64           H  
ATOM   3699  HA  GLU A  23     -31.770 -25.672   7.659  1.00 83.54           H  
ATOM   3700  HB2 GLU A  23     -32.855 -26.101  10.448  1.00 83.55           H  
ATOM   3701  HB3 GLU A  23     -33.942 -25.750   9.083  1.00 83.55           H  
ATOM   3702  HG2 GLU A  23     -33.464 -28.222   9.815  1.00 83.77           H  
ATOM   3703  HG3 GLU A  23     -31.969 -28.005   8.873  1.00 83.77           H  
ATOM   3704  N   VAL A  24     -31.830 -23.172   9.747  1.00 83.17           N  
ATOM   3705  CA  VAL A  24     -32.134 -21.751   9.920  1.00 82.90           C  
ATOM   3706  C   VAL A  24     -31.160 -20.865   9.134  1.00 82.70           C  
ATOM   3707  O   VAL A  24     -31.498 -19.741   8.754  1.00 82.62           O  
ATOM   3708  CB  VAL A  24     -32.125 -21.336  11.413  1.00 82.92           C  
ATOM   3709  CG1 VAL A  24     -33.223 -20.322  11.674  1.00 82.85           C  
ATOM   3710  CG2 VAL A  24     -32.304 -22.554  12.327  1.00 82.91           C  
ATOM   3711  H   VAL A  24     -31.278 -23.638  10.453  1.00 83.17           H  
ATOM   3712  HA  VAL A  24     -33.139 -21.602   9.526  1.00 82.90           H  
ATOM   3713  HB  VAL A  24     -31.158 -20.886  11.636  1.00 82.92           H  
ATOM   3714 HG11 VAL A  24     -34.192 -20.770  11.451  1.00 82.85           H  
ATOM   3715 HG12 VAL A  24     -33.071 -19.450  11.038  1.00 82.85           H  
ATOM   3716 HG13 VAL A  24     -33.195 -20.018  12.720  1.00 82.85           H  
ATOM   3717 HG21 VAL A  24     -33.266 -23.023  12.123  1.00 82.91           H  
ATOM   3718 HG22 VAL A  24     -32.269 -22.235  13.369  1.00 82.91           H  
ATOM   3719 HG23 VAL A  24     -31.504 -23.270  12.139  1.00 82.91           H  
ATOM   3720  N   HIS A  25     -29.955 -21.380   8.897  1.00 82.43           N  
ATOM   3721  CA  HIS A  25     -28.953 -20.684   8.094  1.00 82.21           C  
ATOM   3722  C   HIS A  25     -29.298 -20.762   6.605  1.00 82.15           C  
ATOM   3723  O   HIS A  25     -29.076 -19.804   5.862  1.00 82.15           O  
ATOM   3724  CB  HIS A  25     -27.555 -21.255   8.360  1.00 82.17           C  
ATOM   3725  CG  HIS A  25     -26.449 -20.479   7.714  1.00 81.99           C  
ATOM   3726  ND1 HIS A  25     -25.944 -20.800   6.472  1.00 81.79           N  
ATOM   3727  CD2 HIS A  25     -25.751 -19.398   8.136  1.00 81.74           C  
ATOM   3728  CE1 HIS A  25     -24.983 -19.951   6.158  1.00 81.55           C  
ATOM   3729  NE2 HIS A  25     -24.848 -19.088   7.149  1.00 81.45           N  
ATOM   3730  H   HIS A  25     -29.726 -22.283   9.286  1.00 82.43           H  
ATOM   3731  HA  HIS A  25     -28.953 -19.634   8.385  1.00 82.21           H  
ATOM   3732  HB2 HIS A  25     -27.524 -22.277   7.981  1.00 82.17           H  
ATOM   3733  HB3 HIS A  25     -27.386 -21.261   9.437  1.00 82.17           H  
ATOM   3734  HD2 HIS A  25     -25.880 -18.877   9.073  1.00 81.74           H  
ATOM   3735  HE1 HIS A  25     -24.405 -19.960   5.246  1.00 81.55           H  
ATOM   3736  N   THR A  26     -29.841 -21.902   6.180  1.00 82.02           N  
ATOM   3737  CA  THR A  26     -30.300 -22.085   4.802  1.00 81.93           C  
ATOM   3738  C   THR A  26     -31.533 -21.221   4.546  1.00 81.85           C  
ATOM   3739  O   THR A  26     -31.693 -20.654   3.461  1.00 81.84           O  
ATOM   3740  CB  THR A  26     -30.640 -23.562   4.508  1.00 81.93           C  
ATOM   3741  OG1 THR A  26     -29.639 -24.409   5.083  1.00 82.14           O  
ATOM   3742  CG2 THR A  26     -30.711 -23.817   3.007  1.00 81.87           C  
ATOM   3743  H   THR A  26     -29.939 -22.667   6.832  1.00 82.02           H  
ATOM   3744  HA  THR A  26     -29.489 -21.783   4.139  1.00 81.93           H  
ATOM   3745  HB  THR A  26     -31.613 -23.783   4.946  1.00 81.93           H  
ATOM   3746 HG21 THR A  26     -29.743 -23.600   2.555  1.00 81.87           H  
ATOM   3747 HG22 THR A  26     -31.471 -23.173   2.565  1.00 81.87           H  
ATOM   3748 HG23 THR A  26     -30.970 -24.860   2.828  1.00 81.87           H  
ATOM   3749  HG1 THR A  26     -28.800 -24.186   4.674  1.00 82.14           H  
ATOM   3750  N   GLN A  27     -32.393 -21.131   5.560  1.00 81.69           N  
ATOM   3751  CA  GLN A  27     -33.571 -20.272   5.539  1.00 81.54           C  
ATOM   3752  C   GLN A  27     -33.160 -18.808   5.385  1.00 81.48           C  
ATOM   3753  O   GLN A  27     -33.854 -18.027   4.733  1.00 81.53           O  
ATOM   3754  CB  GLN A  27     -34.378 -20.470   6.825  1.00 81.50           C  
ATOM   3755  CG  GLN A  27     -35.835 -20.018   6.752  1.00 81.56           C  
ATOM   3756  CD  GLN A  27     -36.601 -20.239   8.056  1.00 81.53           C  
ATOM   3757  OE1 GLN A  27     -37.669 -19.661   8.262  1.00 81.47           O  
ATOM   3758  NE2 GLN A  27     -36.058 -21.075   8.938  1.00 81.31           N  
ATOM   3759  H   GLN A  27     -32.220 -21.686   6.386  1.00 81.69           H  
ATOM   3760  HA  GLN A  27     -34.193 -20.543   4.686  1.00 81.54           H  
ATOM   3761  HB2 GLN A  27     -34.366 -21.532   7.071  1.00 81.50           H  
ATOM   3762  HB3 GLN A  27     -33.889 -19.907   7.620  1.00 81.50           H  
ATOM   3763  HG2 GLN A  27     -36.332 -20.578   5.959  1.00 81.56           H  
ATOM   3764  HG3 GLN A  27     -35.856 -18.955   6.514  1.00 81.56           H  
ATOM   3765 HE21 GLN A  27     -36.524 -21.256   9.816  1.00 81.31           H  
ATOM   3766 HE22 GLN A  27     -35.180 -21.529   8.730  1.00 81.31           H  
ATOM   3767  N   ALA A  28     -32.024 -18.454   5.985  1.00 81.42           N  
ATOM   3768  CA  ALA A  28     -31.471 -17.101   5.909  1.00 81.32           C  
ATOM   3769  C   ALA A  28     -30.774 -16.819   4.575  1.00 81.27           C  
ATOM   3770  O   ALA A  28     -30.723 -15.670   4.132  1.00 81.33           O  
ATOM   3771  CB  ALA A  28     -30.518 -16.857   7.066  1.00 81.37           C  
ATOM   3772  H   ALA A  28     -31.522 -19.151   6.516  1.00 81.42           H  
ATOM   3773  HA  ALA A  28     -32.311 -16.410   5.977  1.00 81.32           H  
ATOM   3774  HB1 ALA A  28     -29.678 -17.548   6.997  1.00 81.37           H  
ATOM   3775  HB2 ALA A  28     -31.042 -17.016   8.008  1.00 81.37           H  
ATOM   3776  HB3 ALA A  28     -30.149 -15.832   7.023  1.00 81.37           H  
ATOM   3777  N   GLU A  29     -30.233 -17.864   3.948  1.00 81.12           N  
ATOM   3778  CA  GLU A  29     -29.642 -17.753   2.612  1.00 80.95           C  
ATOM   3779  C   GLU A  29     -30.717 -17.569   1.547  1.00 80.85           C  
ATOM   3780  O   GLU A  29     -30.476 -16.950   0.509  1.00 80.86           O  
ATOM   3781  CB  GLU A  29     -28.811 -18.990   2.280  1.00 80.96           C  
ATOM   3782  CG  GLU A  29     -27.461 -19.044   2.963  1.00 81.07           C  
ATOM   3783  CD  GLU A  29     -26.560 -20.113   2.375  1.00 81.27           C  
ATOM   3784  OE1 GLU A  29     -26.310 -20.076   1.150  1.00 81.34           O  
ATOM   3785  OE2 GLU A  29     -26.095 -20.986   3.140  1.00 81.33           O1-
ATOM   3786  H   GLU A  29     -30.231 -18.762   4.410  1.00 81.12           H  
ATOM   3787  HA  GLU A  29     -28.995 -16.876   2.617  1.00 80.95           H  
ATOM   3788  HB2 GLU A  29     -29.379 -19.871   2.579  1.00 80.96           H  
ATOM   3789  HB3 GLU A  29     -28.648 -19.011   1.202  1.00 80.96           H  
ATOM   3790  HG2 GLU A  29     -27.612 -19.256   4.021  1.00 81.07           H  
ATOM   3791  HG3 GLU A  29     -26.974 -18.075   2.853  1.00 81.07           H  
ATOM   3792  N   ASN A  30     -31.899 -18.119   1.812  1.00 80.74           N  
ATOM   3793  CA  ASN A  30     -33.038 -18.001   0.909  1.00 80.58           C  
ATOM   3794  C   ASN A  30     -34.017 -16.899   1.329  1.00 80.47           C  
ATOM   3795  O   ASN A  30     -35.215 -16.962   1.032  1.00 80.47           O  
ATOM   3796  CB  ASN A  30     -33.739 -19.357   0.751  1.00 80.62           C  
ATOM   3797  CG  ASN A  30     -32.849 -20.408   0.093  1.00 80.55           C  
ATOM   3798  OD1 ASN A  30     -32.917 -21.590   0.431  1.00 80.44           O  
ATOM   3799  ND2 ASN A  30     -32.009 -19.979  -0.848  1.00 80.24           N  
ATOM   3800  H   ASN A  30     -32.012 -18.638   2.671  1.00 80.74           H  
ATOM   3801  HA  ASN A  30     -32.651 -17.699  -0.064  1.00 80.58           H  
ATOM   3802  HB2 ASN A  30     -34.629 -19.220   0.137  1.00 80.62           H  
ATOM   3803  HB3 ASN A  30     -34.031 -19.716   1.738  1.00 80.62           H  
ATOM   3804 HD21 ASN A  30     -31.396 -20.633  -1.314  1.00 80.24           H  
ATOM   3805 HD22 ASN A  30     -31.985 -19.000  -1.095  1.00 80.24           H  
ATOM   3806  N   ALA A  31     -33.492 -15.893   2.027  1.00 80.32           N  
ATOM   3807  CA  ALA A  31     -34.232 -14.668   2.309  1.00 80.14           C  
ATOM   3808  C   ALA A  31     -34.256 -13.814   1.045  1.00 80.04           C  
ATOM   3809  O   ALA A  31     -33.277 -13.779   0.294  1.00 79.93           O  
ATOM   3810  CB  ALA A  31     -33.592 -13.908   3.455  1.00 80.11           C  
ATOM   3811  H   ALA A  31     -32.547 -15.982   2.373  1.00 80.32           H  
ATOM   3812  HA  ALA A  31     -35.251 -14.915   2.606  1.00 80.14           H  
ATOM   3813  HB1 ALA A  31     -32.568 -13.645   3.190  1.00 80.11           H  
ATOM   3814  HB2 ALA A  31     -33.587 -14.533   4.348  1.00 80.11           H  
ATOM   3815  HB3 ALA A  31     -34.161 -12.999   3.651  1.00 80.11           H  
ATOM   3816  N   GLU A  32     -35.375 -13.130   0.820  1.00 79.88           N  
ATOM   3817  CA  GLU A  32     -35.600 -12.377  -0.413  1.00 79.80           C  
ATOM   3818  C   GLU A  32     -34.525 -11.310  -0.653  1.00 79.61           C  
ATOM   3819  O   GLU A  32     -34.058 -11.135  -1.783  1.00 79.62           O  
ATOM   3820  CB  GLU A  32     -36.995 -11.745  -0.403  1.00 79.91           C  
ATOM   3821  CG  GLU A  32     -37.834 -12.006  -1.658  1.00 80.41           C  
ATOM   3822  CD  GLU A  32     -37.295 -11.317  -2.904  1.00 81.16           C  
ATOM   3823  OE1 GLU A  32     -37.784 -10.214  -3.230  1.00 81.41           O  
ATOM   3824  OE2 GLU A  32     -36.386 -11.877  -3.556  1.00 81.44           O1-
ATOM   3825  H   GLU A  32     -36.096 -13.131   1.527  1.00 79.88           H  
ATOM   3826  HA  GLU A  32     -35.533 -13.084  -1.240  1.00 79.80           H  
ATOM   3827  HB2 GLU A  32     -37.539 -12.140   0.455  1.00 79.91           H  
ATOM   3828  HB3 GLU A  32     -36.877 -10.667  -0.294  1.00 79.91           H  
ATOM   3829  HG2 GLU A  32     -38.847 -11.647  -1.476  1.00 80.41           H  
ATOM   3830  HG3 GLU A  32     -37.857 -13.080  -1.840  1.00 80.41           H  
ATOM   3831  N   PHE A  33     -34.133 -10.614   0.415  1.00 79.27           N  
ATOM   3832  CA  PHE A  33     -33.098  -9.581   0.351  1.00 78.93           C  
ATOM   3833  C   PHE A  33     -31.740 -10.161  -0.049  1.00 78.63           C  
ATOM   3834  O   PHE A  33     -31.089  -9.657  -0.969  1.00 78.56           O  
ATOM   3835  CB  PHE A  33     -32.986  -8.859   1.700  1.00 79.07           C  
ATOM   3836  CG  PHE A  33     -32.084  -7.651   1.678  1.00 79.35           C  
ATOM   3837  CD1 PHE A  33     -30.704  -7.789   1.821  1.00 79.80           C  
ATOM   3838  CD2 PHE A  33     -32.614  -6.375   1.528  1.00 79.46           C  
ATOM   3839  CE1 PHE A  33     -29.864  -6.675   1.802  1.00 79.88           C  
ATOM   3840  CE2 PHE A  33     -31.783  -5.256   1.511  1.00 79.80           C  
ATOM   3841  CZ  PHE A  33     -30.406  -5.407   1.646  1.00 79.85           C  
ATOM   3842  H   PHE A  33     -34.569 -10.808   1.305  1.00 79.27           H  
ATOM   3843  HA  PHE A  33     -33.393  -8.867  -0.418  1.00 78.93           H  
ATOM   3844  HB2 PHE A  33     -33.983  -8.536   2.000  1.00 79.07           H  
ATOM   3845  HB3 PHE A  33     -32.596  -9.564   2.434  1.00 79.07           H  
ATOM   3846  HD1 PHE A  33     -30.279  -8.773   1.948  1.00 79.80           H  
ATOM   3847  HD2 PHE A  33     -33.682  -6.249   1.423  1.00 79.46           H  
ATOM   3848  HE1 PHE A  33     -28.796  -6.799   1.908  1.00 79.88           H  
ATOM   3849  HE2 PHE A  33     -32.208  -4.270   1.393  1.00 79.80           H  
ATOM   3850  HZ  PHE A  33     -29.762  -4.540   1.629  1.00 79.85           H  
ATOM   3851  N   MET A  34     -31.328 -11.219   0.650  1.00 78.23           N  
ATOM   3852  CA  MET A  34     -30.019 -11.846   0.447  1.00 77.71           C  
ATOM   3853  C   MET A  34     -29.963 -12.671  -0.832  1.00 77.44           C  
ATOM   3854  O   MET A  34     -28.878 -12.965  -1.340  1.00 77.42           O  
ATOM   3855  CB  MET A  34     -29.635 -12.716   1.648  1.00 77.66           C  
ATOM   3856  CG  MET A  34     -29.611 -11.982   2.986  1.00 77.45           C  
ATOM   3857  SD  MET A  34     -28.681 -10.435   2.978  1.00 76.90           S  
ATOM   3858  CE  MET A  34     -26.993 -11.016   2.844  1.00 76.77           C  
ATOM   3859  H   MET A  34     -31.945 -11.605   1.350  1.00 78.23           H  
ATOM   3860  HA  MET A  34     -29.298 -11.034   0.349  1.00 77.71           H  
ATOM   3861  HB2 MET A  34     -28.641 -13.125   1.467  1.00 77.66           H  
ATOM   3862  HB3 MET A  34     -30.355 -13.531   1.721  1.00 77.66           H  
ATOM   3863  HG2 MET A  34     -29.164 -12.643   3.729  1.00 77.45           H  
ATOM   3864  HG3 MET A  34     -30.639 -11.759   3.270  1.00 77.45           H  
ATOM   3865  HE1 MET A  34     -26.315 -10.163   2.829  1.00 76.77           H  
ATOM   3866  HE2 MET A  34     -26.878 -11.588   1.924  1.00 76.77           H  
ATOM   3867  HE3 MET A  34     -26.758 -11.651   3.698  1.00 76.77           H  
ATOM   3868  N   ARG A  35     -31.136 -13.049  -1.337  1.00 77.10           N  
ATOM   3869  CA  ARG A  35     -31.250 -13.721  -2.626  1.00 76.76           C  
ATOM   3870  C   ARG A  35     -30.811 -12.740  -3.709  1.00 76.36           C  
ATOM   3871  O   ARG A  35     -30.059 -13.101  -4.617  1.00 76.34           O  
ATOM   3872  CB  ARG A  35     -32.689 -14.182  -2.863  1.00 76.89           C  
ATOM   3873  CG  ARG A  35     -32.816 -15.576  -3.457  1.00 77.24           C  
ATOM   3874  CD  ARG A  35     -34.252 -16.081  -3.341  1.00 77.95           C  
ATOM   3875  NE  ARG A  35     -34.375 -17.506  -3.655  1.00 78.41           N  
ATOM   3876  CZ  ARG A  35     -34.578 -17.999  -4.876  1.00 78.83           C  
ATOM   3877  NH1 ARG A  35     -34.678 -17.189  -5.925  1.00 78.77           N  
ATOM   3878  NH2 ARG A  35     -34.679 -19.311  -5.052  1.00 78.88           N1+
ATOM   3879  H   ARG A  35     -31.976 -12.864  -0.808  1.00 77.10           H  
ATOM   3880  HA  ARG A  35     -30.615 -14.607  -2.647  1.00 76.76           H  
ATOM   3881  HB2 ARG A  35     -33.212 -14.171  -1.907  1.00 76.89           H  
ATOM   3882  HB3 ARG A  35     -33.164 -13.477  -3.545  1.00 76.89           H  
ATOM   3883  HG2 ARG A  35     -32.153 -16.255  -2.921  1.00 77.24           H  
ATOM   3884  HG3 ARG A  35     -32.531 -15.545  -4.509  1.00 77.24           H  
ATOM   3885  HD2 ARG A  35     -34.878 -15.516  -4.032  1.00 77.95           H  
ATOM   3886  HD3 ARG A  35     -34.598 -15.917  -2.321  1.00 77.95           H  
ATOM   3887  HE  ARG A  35     -34.301 -18.162  -2.891  1.00 78.41           H  
ATOM   3888 HH11 ARG A  35     -34.830 -17.573  -6.847  1.00 78.77           H  
ATOM   3889 HH12 ARG A  35     -34.602 -16.190  -5.800  1.00 78.77           H  
ATOM   3890 HH21 ARG A  35     -34.602 -19.934  -4.261  1.00 78.88           H  
ATOM   3891 HH22 ARG A  35     -34.833 -19.686  -5.977  1.00 78.88           H  
ATOM   3892  N   ASN A  36     -31.270 -11.495  -3.585  1.00 75.80           N  
ATOM   3893  CA  ASN A  36     -30.856 -10.416  -4.475  1.00 75.25           C  
ATOM   3894  C   ASN A  36     -29.410  -9.992  -4.243  1.00 74.77           C  
ATOM   3895  O   ASN A  36     -28.679  -9.729  -5.198  1.00 74.64           O  
ATOM   3896  CB  ASN A  36     -31.786  -9.208  -4.330  1.00 75.32           C  
ATOM   3897  CG  ASN A  36     -33.196  -9.481  -4.834  1.00 75.51           C  
ATOM   3898  OD1 ASN A  36     -34.155  -8.848  -4.393  1.00 75.75           O  
ATOM   3899  ND2 ASN A  36     -33.327 -10.422  -5.764  1.00 75.97           N  
ATOM   3900  H   ASN A  36     -31.929 -11.291  -2.847  1.00 75.80           H  
ATOM   3901  HA  ASN A  36     -30.924 -10.804  -5.491  1.00 75.25           H  
ATOM   3902  HB2 ASN A  36     -31.368  -8.377  -4.899  1.00 75.32           H  
ATOM   3903  HB3 ASN A  36     -31.840  -8.936  -3.276  1.00 75.32           H  
ATOM   3904 HD21 ASN A  36     -34.240 -10.641  -6.136  1.00 75.97           H  
ATOM   3905 HD22 ASN A  36     -32.513 -10.918  -6.099  1.00 75.97           H  
ATOM   3906  N   PHE A  37     -29.006  -9.935  -2.975  1.00 74.26           N  
ATOM   3907  CA  PHE A  37     -27.662  -9.490  -2.604  1.00 73.75           C  
ATOM   3908  C   PHE A  37     -26.573 -10.359  -3.229  1.00 73.43           C  
ATOM   3909  O   PHE A  37     -25.560  -9.839  -3.699  1.00 73.41           O  
ATOM   3910  CB  PHE A  37     -27.492  -9.443  -1.080  1.00 73.73           C  
ATOM   3911  CG  PHE A  37     -26.366  -8.556  -0.625  1.00 73.33           C  
ATOM   3912  CD1 PHE A  37     -25.064  -9.038  -0.551  1.00 73.13           C  
ATOM   3913  CD2 PHE A  37     -26.608  -7.232  -0.278  1.00 73.23           C  
ATOM   3914  CE1 PHE A  37     -24.020  -8.214  -0.140  1.00 73.10           C  
ATOM   3915  CE2 PHE A  37     -25.568  -6.401   0.135  1.00 73.11           C  
ATOM   3916  CZ  PHE A  37     -24.273  -6.894   0.203  1.00 72.84           C  
ATOM   3917  H   PHE A  37     -29.649 -10.208  -2.245  1.00 74.26           H  
ATOM   3918  HA  PHE A  37     -27.549  -8.481  -3.000  1.00 73.75           H  
ATOM   3919  HB2 PHE A  37     -28.419  -9.074  -0.641  1.00 73.73           H  
ATOM   3920  HB3 PHE A  37     -27.299 -10.455  -0.724  1.00 73.73           H  
ATOM   3921  HD1 PHE A  37     -24.860 -10.065  -0.816  1.00 73.13           H  
ATOM   3922  HD2 PHE A  37     -27.614  -6.842  -0.329  1.00 73.23           H  
ATOM   3923  HE1 PHE A  37     -23.014  -8.602  -0.088  1.00 73.10           H  
ATOM   3924  HE2 PHE A  37     -25.770  -5.374   0.402  1.00 73.11           H  
ATOM   3925  HZ  PHE A  37     -23.465  -6.252   0.522  1.00 72.84           H  
ATOM   3926  N   GLN A  38     -26.793 -11.673  -3.231  1.00 73.03           N  
ATOM   3927  CA  GLN A  38     -25.864 -12.634  -3.833  1.00 72.66           C  
ATOM   3928  C   GLN A  38     -25.624 -12.359  -5.315  1.00 72.27           C  
ATOM   3929  O   GLN A  38     -24.494 -12.450  -5.798  1.00 72.15           O  
ATOM   3930  CB  GLN A  38     -26.378 -14.065  -3.643  1.00 72.77           C  
ATOM   3931  CG  GLN A  38     -26.061 -14.665  -2.283  1.00 73.08           C  
ATOM   3932  CD  GLN A  38     -24.568 -14.825  -2.053  1.00 73.90           C  
ATOM   3933  OE1 GLN A  38     -23.834 -15.274  -2.938  1.00 74.29           O  
ATOM   3934  NE2 GLN A  38     -24.109 -14.453  -0.861  1.00 73.86           N  
ATOM   3935  H   GLN A  38     -27.637 -12.022  -2.799  1.00 73.03           H  
ATOM   3936  HA  GLN A  38     -24.909 -12.519  -3.320  1.00 72.66           H  
ATOM   3937  HB2 GLN A  38     -27.461 -14.059  -3.770  1.00 72.77           H  
ATOM   3938  HB3 GLN A  38     -25.926 -14.695  -4.409  1.00 72.77           H  
ATOM   3939  HG2 GLN A  38     -26.533 -15.645  -2.215  1.00 73.08           H  
ATOM   3940  HG3 GLN A  38     -26.466 -14.012  -1.510  1.00 73.08           H  
ATOM   3941 HE21 GLN A  38     -23.124 -14.533  -0.652  1.00 73.86           H  
ATOM   3942 HE22 GLN A  38     -24.745 -14.091  -0.165  1.00 73.86           H  
ATOM   3943  N   LYS A  39     -26.699 -12.013  -6.020  1.00 71.87           N  
ATOM   3944  CA  LYS A  39     -26.644 -11.695  -7.444  1.00 71.42           C  
ATOM   3945  C   LYS A  39     -26.239 -10.237  -7.699  1.00 70.97           C  
ATOM   3946  O   LYS A  39     -26.212  -9.784  -8.846  1.00 70.97           O  
ATOM   3947  CB  LYS A  39     -27.990 -12.012  -8.112  1.00 71.54           C  
ATOM   3948  CG  LYS A  39     -28.290 -13.506  -8.258  1.00 71.77           C  
ATOM   3949  CD  LYS A  39     -29.500 -13.743  -9.154  1.00 72.19           C  
ATOM   3950  CE  LYS A  39     -29.526 -15.172  -9.690  1.00 72.43           C  
ATOM   3951  NZ  LYS A  39     -30.487 -15.347 -10.823  1.00 72.12           N1+
ATOM   3952  H   LYS A  39     -27.592 -11.969  -5.549  1.00 71.87           H  
ATOM   3953  HA  LYS A  39     -25.870 -12.321  -7.889  1.00 71.42           H  
ATOM   3954  HB2 LYS A  39     -28.782 -11.563  -7.512  1.00 71.54           H  
ATOM   3955  HB3 LYS A  39     -27.990 -11.566  -9.107  1.00 71.54           H  
ATOM   3956  HG2 LYS A  39     -27.423 -14.001  -8.694  1.00 71.77           H  
ATOM   3957  HG3 LYS A  39     -28.490 -13.926  -7.272  1.00 71.77           H  
ATOM   3958  HD2 LYS A  39     -29.460 -13.050  -9.994  1.00 72.19           H  
ATOM   3959  HD3 LYS A  39     -30.408 -13.564  -8.578  1.00 72.19           H  
ATOM   3960  HE2 LYS A  39     -29.815 -15.843  -8.881  1.00 72.43           H  
ATOM   3961  HE3 LYS A  39     -28.526 -15.432 -10.038  1.00 72.43           H  
ATOM   3962  HZ1 LYS A  39     -31.419 -15.109 -10.514  1.00 72.12           H  
ATOM   3963  HZ2 LYS A  39     -30.470 -16.308 -11.133  1.00 72.12           H  
ATOM   3964  HZ3 LYS A  39     -30.221 -14.742 -11.587  1.00 72.12           H  
ATOM   3965  N   GLY A  40     -25.927  -9.513  -6.625  1.00 70.43           N  
ATOM   3966  CA  GLY A  40     -25.471  -8.125  -6.709  1.00 69.64           C  
ATOM   3967  C   GLY A  40     -26.553  -7.116  -7.047  1.00 69.08           C  
ATOM   3968  O   GLY A  40     -26.262  -6.042  -7.573  1.00 69.10           O  
ATOM   3969  H   GLY A  40     -26.009  -9.941  -5.714  1.00 70.43           H  
ATOM   3970  HA2 GLY A  40     -25.042  -7.851  -5.745  1.00 69.64           H  
ATOM   3971  HA3 GLY A  40     -24.702  -8.067  -7.479  1.00 69.64           H  
ATOM   3972  N   GLN A  41     -27.803  -7.459  -6.739  1.00 68.49           N  
ATOM   3973  CA  GLN A  41     -28.948  -6.592  -7.028  1.00 67.84           C  
ATOM   3974  C   GLN A  41     -29.318  -5.738  -5.810  1.00 67.20           C  
ATOM   3975  O   GLN A  41     -30.451  -5.790  -5.318  1.00 67.13           O  
ATOM   3976  CB  GLN A  41     -30.151  -7.420  -7.507  1.00 67.90           C  
ATOM   3977  CG  GLN A  41     -30.003  -8.003  -8.917  1.00 68.30           C  
ATOM   3978  CD  GLN A  41     -31.108  -8.993  -9.282  1.00 68.94           C  
ATOM   3979  OE1 GLN A  41     -30.854 -10.007  -9.936  1.00 69.04           O  
ATOM   3980  NE2 GLN A  41     -32.337  -8.701  -8.862  1.00 69.22           N  
ATOM   3981  H   GLN A  41     -27.967  -8.349  -6.290  1.00 68.49           H  
ATOM   3982  HA  GLN A  41     -28.661  -5.914  -7.832  1.00 67.84           H  
ATOM   3983  HB2 GLN A  41     -30.294  -8.246  -6.811  1.00 67.90           H  
ATOM   3984  HB3 GLN A  41     -31.032  -6.778  -7.495  1.00 67.90           H  
ATOM   3985  HG2 GLN A  41     -29.044  -8.517  -8.980  1.00 68.30           H  
ATOM   3986  HG3 GLN A  41     -30.023  -7.182  -9.634  1.00 68.30           H  
ATOM   3987 HE21 GLN A  41     -33.105  -9.321  -9.077  1.00 69.22           H  
ATOM   3988 HE22 GLN A  41     -32.502  -7.859  -8.328  1.00 69.22           H  
ATOM   3989  N   VAL A  42     -28.350  -4.953  -5.336  1.00 66.26           N  
ATOM   3990  CA  VAL A  42     -28.538  -4.100  -4.162  1.00 65.30           C  
ATOM   3991  C   VAL A  42     -28.513  -2.609  -4.526  1.00 64.61           C  
ATOM   3992  O   VAL A  42     -27.815  -2.193  -5.455  1.00 64.65           O  
ATOM   3993  CB  VAL A  42     -27.501  -4.435  -3.042  1.00 65.39           C  
ATOM   3994  CG1 VAL A  42     -26.112  -3.885  -3.372  1.00 65.24           C  
ATOM   3995  CG2 VAL A  42     -27.981  -3.936  -1.679  1.00 65.34           C  
ATOM   3996  H   VAL A  42     -27.455  -4.947  -5.804  1.00 66.26           H  
ATOM   3997  HA  VAL A  42     -29.531  -4.314  -3.766  1.00 65.30           H  
ATOM   3998  HB  VAL A  42     -27.417  -5.521  -2.993  1.00 65.39           H  
ATOM   3999 HG11 VAL A  42     -26.156  -2.797  -3.430  1.00 65.24           H  
ATOM   4000 HG12 VAL A  42     -25.780  -4.287  -4.329  1.00 65.24           H  
ATOM   4001 HG13 VAL A  42     -25.410  -4.179  -2.592  1.00 65.24           H  
ATOM   4002 HG21 VAL A  42     -28.074  -2.850  -1.702  1.00 65.34           H  
ATOM   4003 HG22 VAL A  42     -27.261  -4.223  -0.913  1.00 65.34           H  
ATOM   4004 HG23 VAL A  42     -28.951  -4.379  -1.451  1.00 65.34           H  
ATOM   4005  N   THR A  43     -29.297  -1.818  -3.801  1.00 63.60           N  
ATOM   4006  CA  THR A  43     -29.309  -0.367  -3.969  1.00 62.60           C  
ATOM   4007  C   THR A  43     -28.620   0.327  -2.798  1.00 61.83           C  
ATOM   4008  O   THR A  43     -28.263  -0.312  -1.806  1.00 61.69           O  
ATOM   4009  CB  THR A  43     -30.748   0.186  -4.106  1.00 62.68           C  
ATOM   4010  OG1 THR A  43     -31.589  -0.385  -3.093  1.00 62.61           O  
ATOM   4011  CG2 THR A  43     -31.317  -0.131  -5.476  1.00 62.63           C  
ATOM   4012  H   THR A  43     -29.905  -2.234  -3.110  1.00 63.60           H  
ATOM   4013  HA  THR A  43     -28.764  -0.157  -4.889  1.00 62.60           H  
ATOM   4014  HB  THR A  43     -30.713   1.269  -3.984  1.00 62.68           H  
ATOM   4015 HG21 THR A  43     -31.358  -1.212  -5.611  1.00 62.63           H  
ATOM   4016 HG22 THR A  43     -30.680   0.308  -6.244  1.00 62.63           H  
ATOM   4017 HG23 THR A  43     -32.322   0.283  -5.557  1.00 62.63           H  
ATOM   4018  HG1 THR A  43     -31.600  -1.336  -3.227  1.00 62.61           H  
ATOM   4019  N   ARG A  44     -28.430   1.636  -2.925  1.00 60.91           N  
ATOM   4020  CA  ARG A  44     -27.917   2.449  -1.831  1.00 60.01           C  
ATOM   4021  C   ARG A  44     -28.900   2.484  -0.662  1.00 59.34           C  
ATOM   4022  O   ARG A  44     -28.494   2.306   0.486  1.00 59.38           O  
ATOM   4023  CB  ARG A  44     -27.576   3.861  -2.314  1.00 60.08           C  
ATOM   4024  CG  ARG A  44     -26.185   3.971  -2.918  1.00 59.98           C  
ATOM   4025  CD  ARG A  44     -26.087   5.100  -3.927  1.00 59.78           C  
ATOM   4026  NE  ARG A  44     -24.881   4.976  -4.741  1.00 59.32           N  
ATOM   4027  CZ  ARG A  44     -23.824   5.778  -4.657  1.00 59.43           C  
ATOM   4028  NH1 ARG A  44     -23.813   6.792  -3.802  1.00 59.42           N  
ATOM   4029  NH2 ARG A  44     -22.777   5.569  -5.444  1.00 59.39           N1+
ATOM   4030  H   ARG A  44     -28.648   2.080  -3.806  1.00 60.91           H  
ATOM   4031  HA  ARG A  44     -26.997   1.988  -1.472  1.00 60.01           H  
ATOM   4032  HB2 ARG A  44     -28.305   4.154  -3.069  1.00 60.08           H  
ATOM   4033  HB3 ARG A  44     -27.639   4.542  -1.465  1.00 60.08           H  
ATOM   4034  HG2 ARG A  44     -25.943   3.032  -3.417  1.00 59.98           H  
ATOM   4035  HG3 ARG A  44     -25.468   4.152  -2.117  1.00 59.98           H  
ATOM   4036  HD2 ARG A  44     -26.061   6.051  -3.395  1.00 59.78           H  
ATOM   4037  HD3 ARG A  44     -26.960   5.072  -4.578  1.00 59.78           H  
ATOM   4038  HE  ARG A  44     -24.847   4.226  -5.417  1.00 59.32           H  
ATOM   4039 HH11 ARG A  44     -23.009   7.402  -3.752  1.00 59.42           H  
ATOM   4040 HH12 ARG A  44     -24.608   6.954  -3.201  1.00 59.42           H  
ATOM   4041 HH21 ARG A  44     -22.785   4.804  -6.103  1.00 59.39           H  
ATOM   4042 HH22 ARG A  44     -21.971   6.175  -5.384  1.00 59.39           H  
ATOM   4043  N   ASP A  45     -30.183   2.690  -0.964  1.00 58.40           N  
ATOM   4044  CA  ASP A  45     -31.252   2.670   0.044  1.00 57.55           C  
ATOM   4045  C   ASP A  45     -31.220   1.396   0.887  1.00 56.72           C  
ATOM   4046  O   ASP A  45     -31.276   1.459   2.117  1.00 56.54           O  
ATOM   4047  CB  ASP A  45     -32.632   2.806  -0.617  1.00 57.71           C  
ATOM   4048  CG  ASP A  45     -33.030   4.251  -0.873  1.00 57.91           C  
ATOM   4049  OD1 ASP A  45     -32.141   5.105  -1.083  1.00 58.27           O  
ATOM   4050  OD2 ASP A  45     -34.249   4.528  -0.874  1.00 58.37           O1-
ATOM   4051  H   ASP A  45     -30.430   2.867  -1.927  1.00 58.40           H  
ATOM   4052  HA  ASP A  45     -31.077   3.522   0.701  1.00 57.55           H  
ATOM   4053  HB2 ASP A  45     -33.376   2.352   0.037  1.00 57.71           H  
ATOM   4054  HB3 ASP A  45     -32.614   2.277  -1.570  1.00 57.71           H  
ATOM   4055  N   GLY A  46     -31.127   0.252   0.209  1.00 55.75           N  
ATOM   4056  CA  GLY A  46     -31.086  -1.055   0.858  1.00 54.65           C  
ATOM   4057  C   GLY A  46     -29.888  -1.232   1.763  1.00 53.84           C  
ATOM   4058  O   GLY A  46     -30.018  -1.703   2.890  1.00 53.88           O  
ATOM   4059  H   GLY A  46     -31.083   0.291  -0.799  1.00 55.75           H  
ATOM   4060  HA2 GLY A  46     -31.991  -1.175   1.454  1.00 54.65           H  
ATOM   4061  HA3 GLY A  46     -31.054  -1.824   0.086  1.00 54.65           H  
ATOM   4062  N   PHE A  47     -28.722  -0.840   1.261  1.00 53.04           N  
ATOM   4063  CA  PHE A  47     -27.481  -0.908   2.021  1.00 52.10           C  
ATOM   4064  C   PHE A  47     -27.527  -0.016   3.260  1.00 51.54           C  
ATOM   4065  O   PHE A  47     -27.106  -0.435   4.336  1.00 51.52           O  
ATOM   4066  CB  PHE A  47     -26.293  -0.531   1.133  1.00 52.05           C  
ATOM   4067  CG  PHE A  47     -24.968  -0.970   1.679  1.00 51.70           C  
ATOM   4068  CD1 PHE A  47     -24.527  -2.278   1.502  1.00 51.68           C  
ATOM   4069  CD2 PHE A  47     -24.157  -0.080   2.372  1.00 51.47           C  
ATOM   4070  CE1 PHE A  47     -23.298  -2.690   2.005  1.00 51.72           C  
ATOM   4071  CE2 PHE A  47     -22.926  -0.482   2.878  1.00 51.58           C  
ATOM   4072  CZ  PHE A  47     -22.497  -1.790   2.695  1.00 51.58           C  
ATOM   4073  H   PHE A  47     -28.695  -0.481   0.317  1.00 53.04           H  
ATOM   4074  HA  PHE A  47     -27.357  -1.936   2.362  1.00 52.10           H  
ATOM   4075  HB2 PHE A  47     -26.433  -0.994   0.156  1.00 52.05           H  
ATOM   4076  HB3 PHE A  47     -26.277   0.553   1.022  1.00 52.05           H  
ATOM   4077  HD1 PHE A  47     -25.147  -2.982   0.967  1.00 51.68           H  
ATOM   4078  HD2 PHE A  47     -24.487   0.938   2.520  1.00 51.47           H  
ATOM   4079  HE1 PHE A  47     -22.967  -3.708   1.859  1.00 51.72           H  
ATOM   4080  HE2 PHE A  47     -22.305   0.222   3.412  1.00 51.58           H  
ATOM   4081  HZ  PHE A  47     -21.542  -2.107   3.089  1.00 51.58           H  
ATOM   4082  N   LYS A  48     -28.041   1.205   3.102  1.00 50.80           N  
ATOM   4083  CA  LYS A  48     -28.186   2.147   4.215  1.00 50.16           C  
ATOM   4084  C   LYS A  48     -29.008   1.538   5.350  1.00 49.70           C  
ATOM   4085  O   LYS A  48     -28.662   1.684   6.523  1.00 49.58           O  
ATOM   4086  CB  LYS A  48     -28.836   3.449   3.744  1.00 50.23           C  
ATOM   4087  CG  LYS A  48     -27.926   4.385   2.961  1.00 50.65           C  
ATOM   4088  CD  LYS A  48     -28.596   5.743   2.734  1.00 51.20           C  
ATOM   4089  CE  LYS A  48     -27.767   6.629   1.805  1.00 51.84           C  
ATOM   4090  NZ  LYS A  48     -28.265   8.042   1.751  1.00 51.89           N1+
ATOM   4091  H   LYS A  48     -28.341   1.491   2.181  1.00 50.80           H  
ATOM   4092  HA  LYS A  48     -27.187   2.367   4.591  1.00 50.16           H  
ATOM   4093  HB2 LYS A  48     -29.682   3.192   3.107  1.00 50.23           H  
ATOM   4094  HB3 LYS A  48     -29.193   3.984   4.624  1.00 50.23           H  
ATOM   4095  HG2 LYS A  48     -27.002   4.533   3.520  1.00 50.65           H  
ATOM   4096  HG3 LYS A  48     -27.698   3.934   1.995  1.00 50.65           H  
ATOM   4097  HD2 LYS A  48     -28.711   6.246   3.694  1.00 51.20           H  
ATOM   4098  HD3 LYS A  48     -29.578   5.583   2.288  1.00 51.20           H  
ATOM   4099  HE2 LYS A  48     -27.803   6.209   0.800  1.00 51.84           H  
ATOM   4100  HE3 LYS A  48     -26.736   6.637   2.159  1.00 51.84           H  
ATOM   4101  HZ1 LYS A  48     -29.220   8.050   1.424  1.00 51.89           H  
ATOM   4102  HZ2 LYS A  48     -27.688   8.578   1.119  1.00 51.89           H  
ATOM   4103  HZ3 LYS A  48     -28.222   8.450   2.674  1.00 51.89           H  
ATOM   4104  N   LEU A  49     -30.091   0.850   4.984  1.00 49.10           N  
ATOM   4105  CA  LEU A  49     -30.948   0.144   5.934  1.00 48.44           C  
ATOM   4106  C   LEU A  49     -30.203  -0.958   6.685  1.00 48.08           C  
ATOM   4107  O   LEU A  49     -30.372  -1.112   7.896  1.00 48.11           O  
ATOM   4108  CB  LEU A  49     -32.162  -0.455   5.218  1.00 48.41           C  
ATOM   4109  CG  LEU A  49     -33.411   0.412   5.055  1.00 48.08           C  
ATOM   4110  CD1 LEU A  49     -34.421  -0.288   4.161  1.00 47.11           C  
ATOM   4111  CD2 LEU A  49     -34.026   0.739   6.413  1.00 47.98           C  
ATOM   4112  H   LEU A  49     -30.330   0.816   4.003  1.00 49.10           H  
ATOM   4113  HA  LEU A  49     -31.277   0.881   6.667  1.00 48.44           H  
ATOM   4114  HB2 LEU A  49     -31.837  -0.743   4.218  1.00 48.41           H  
ATOM   4115  HB3 LEU A  49     -32.458  -1.345   5.774  1.00 48.41           H  
ATOM   4116  HG  LEU A  49     -33.121   1.351   4.584  1.00 48.08           H  
ATOM   4117 HD11 LEU A  49     -34.721  -1.230   4.620  1.00 47.11           H  
ATOM   4118 HD12 LEU A  49     -33.970  -0.484   3.188  1.00 47.11           H  
ATOM   4119 HD13 LEU A  49     -35.297   0.349   4.034  1.00 47.11           H  
ATOM   4120 HD21 LEU A  49     -34.326  -0.185   6.908  1.00 47.98           H  
ATOM   4121 HD22 LEU A  49     -34.899   1.376   6.272  1.00 47.98           H  
ATOM   4122 HD23 LEU A  49     -33.292   1.259   7.028  1.00 47.98           H  
ATOM   4123  N   VAL A  50     -29.396  -1.724   5.953  1.00 47.49           N  
ATOM   4124  CA  VAL A  50     -28.548  -2.762   6.535  1.00 46.87           C  
ATOM   4125  C   VAL A  50     -27.581  -2.122   7.530  1.00 46.58           C  
ATOM   4126  O   VAL A  50     -27.503  -2.526   8.692  1.00 46.50           O  
ATOM   4127  CB  VAL A  50     -27.775  -3.543   5.430  1.00 46.74           C  
ATOM   4128  CG1 VAL A  50     -26.626  -4.339   6.014  1.00 46.58           C  
ATOM   4129  CG2 VAL A  50     -28.715  -4.462   4.672  1.00 46.64           C  
ATOM   4130  H   VAL A  50     -29.369  -1.581   4.953  1.00 47.49           H  
ATOM   4131  HA  VAL A  50     -29.177  -3.482   7.058  1.00 46.87           H  
ATOM   4132  HB  VAL A  50     -27.360  -2.810   4.738  1.00 46.74           H  
ATOM   4133 HG11 VAL A  50     -27.015  -5.081   6.711  1.00 46.58           H  
ATOM   4134 HG12 VAL A  50     -25.948  -3.666   6.540  1.00 46.58           H  
ATOM   4135 HG13 VAL A  50     -26.088  -4.843   5.211  1.00 46.58           H  
ATOM   4136 HG21 VAL A  50     -29.135  -5.198   5.358  1.00 46.64           H  
ATOM   4137 HG22 VAL A  50     -28.165  -4.973   3.882  1.00 46.64           H  
ATOM   4138 HG23 VAL A  50     -29.521  -3.875   4.232  1.00 46.64           H  
ATOM   4139  N   MET A  51     -26.880  -1.096   7.057  1.00 46.22           N  
ATOM   4140  CA  MET A  51     -25.880  -0.382   7.834  1.00 45.76           C  
ATOM   4141  C   MET A  51     -26.477   0.209   9.106  1.00 45.18           C  
ATOM   4142  O   MET A  51     -25.840   0.196  10.159  1.00 45.10           O  
ATOM   4143  CB  MET A  51     -25.261   0.724   6.974  1.00 46.00           C  
ATOM   4144  CG  MET A  51     -23.748   0.726   6.967  1.00 46.66           C  
ATOM   4145  SD  MET A  51     -23.115  -0.869   6.424  1.00 48.43           S  
ATOM   4146  CE  MET A  51     -21.346  -0.567   6.476  1.00 48.14           C  
ATOM   4147  H   MET A  51     -27.051  -0.797   6.108  1.00 46.22           H  
ATOM   4148  HA  MET A  51     -25.107  -1.090   8.133  1.00 45.76           H  
ATOM   4149  HB2 MET A  51     -25.603   1.686   7.355  1.00 46.00           H  
ATOM   4150  HB3 MET A  51     -25.608   0.595   5.949  1.00 46.00           H  
ATOM   4151  HG2 MET A  51     -23.385   0.931   7.974  1.00 46.66           H  
ATOM   4152  HG3 MET A  51     -23.394   1.502   6.288  1.00 46.66           H  
ATOM   4153  HE1 MET A  51     -20.815  -1.466   6.165  1.00 48.14           H  
ATOM   4154  HE2 MET A  51     -21.052  -0.304   7.492  1.00 48.14           H  
ATOM   4155  HE3 MET A  51     -21.097   0.253   5.802  1.00 48.14           H  
ATOM   4156  N   ALA A  52     -27.700   0.722   8.998  1.00 44.55           N  
ATOM   4157  CA  ALA A  52     -28.404   1.293  10.142  1.00 44.01           C  
ATOM   4158  C   ALA A  52     -28.871   0.203  11.102  1.00 43.58           C  
ATOM   4159  O   ALA A  52     -28.851   0.397  12.319  1.00 43.49           O  
ATOM   4160  CB  ALA A  52     -29.581   2.137   9.676  1.00 44.09           C  
ATOM   4161  H   ALA A  52     -28.155   0.716   8.096  1.00 44.55           H  
ATOM   4162  HA  ALA A  52     -27.707   1.936  10.680  1.00 44.01           H  
ATOM   4163  HB1 ALA A  52     -30.288   1.508   9.136  1.00 44.09           H  
ATOM   4164  HB2 ALA A  52     -29.223   2.928   9.018  1.00 44.09           H  
ATOM   4165  HB3 ALA A  52     -30.076   2.580  10.541  1.00 44.09           H  
ATOM   4166  N   SER A  53     -29.287  -0.936  10.545  1.00 43.01           N  
ATOM   4167  CA  SER A  53     -29.695  -2.097  11.332  1.00 42.55           C  
ATOM   4168  C   SER A  53     -28.525  -2.623  12.155  1.00 42.13           C  
ATOM   4169  O   SER A  53     -28.648  -2.833  13.364  1.00 42.08           O  
ATOM   4170  CB  SER A  53     -30.229  -3.208  10.425  1.00 42.66           C  
ATOM   4171  OG  SER A  53     -31.402  -2.804   9.746  1.00 42.90           O  
ATOM   4172  H   SER A  53     -29.321  -0.998   9.537  1.00 43.01           H  
ATOM   4173  HA  SER A  53     -30.491  -1.782  12.007  1.00 42.55           H  
ATOM   4174  HB2 SER A  53     -30.456  -4.084  11.033  1.00 42.66           H  
ATOM   4175  HB3 SER A  53     -29.465  -3.464   9.691  1.00 42.66           H  
ATOM   4176  HG  SER A  53     -32.060  -2.584  10.409  1.00 42.90           H  
ATOM   4177  N   LEU A  54     -27.390  -2.820  11.487  1.00 41.54           N  
ATOM   4178  CA  LEU A  54     -26.172  -3.282  12.138  1.00 41.00           C  
ATOM   4179  C   LEU A  54     -25.735  -2.342  13.253  1.00 40.71           C  
ATOM   4180  O   LEU A  54     -25.194  -2.792  14.258  1.00 40.76           O  
ATOM   4181  CB  LEU A  54     -25.046  -3.456  11.121  1.00 40.98           C  
ATOM   4182  CG  LEU A  54     -25.137  -4.638  10.153  1.00 41.06           C  
ATOM   4183  CD1 LEU A  54     -24.227  -4.407   8.953  1.00 41.10           C  
ATOM   4184  CD2 LEU A  54     -24.806  -5.961  10.843  1.00 41.02           C  
ATOM   4185  H   LEU A  54     -27.373  -2.643  10.493  1.00 41.54           H  
ATOM   4186  HA  LEU A  54     -26.394  -4.250  12.587  1.00 41.00           H  
ATOM   4187  HB2 LEU A  54     -25.006  -2.547  10.521  1.00 40.98           H  
ATOM   4188  HB3 LEU A  54     -24.116  -3.564  11.680  1.00 40.98           H  
ATOM   4189  HG  LEU A  54     -26.167  -4.707   9.803  1.00 41.06           H  
ATOM   4190 HD11 LEU A  54     -23.193  -4.336   9.290  1.00 41.10           H  
ATOM   4191 HD12 LEU A  54     -24.511  -3.480   8.455  1.00 41.10           H  
ATOM   4192 HD13 LEU A  54     -24.326  -5.239   8.256  1.00 41.10           H  
ATOM   4193 HD21 LEU A  54     -23.780  -5.933  11.209  1.00 41.02           H  
ATOM   4194 HD22 LEU A  54     -24.916  -6.779  10.131  1.00 41.02           H  
ATOM   4195 HD23 LEU A  54     -25.486  -6.114  11.681  1.00 41.02           H  
ATOM   4196  N   TYR A  55     -25.982  -1.046  13.080  1.00 40.26           N  
ATOM   4197  CA  TYR A  55     -25.677  -0.067  14.120  1.00 39.96           C  
ATOM   4198  C   TYR A  55     -26.489  -0.294  15.387  1.00 39.75           C  
ATOM   4199  O   TYR A  55     -25.924  -0.405  16.467  1.00 39.70           O  
ATOM   4200  CB  TYR A  55     -25.890   1.367  13.630  1.00 39.94           C  
ATOM   4201  CG  TYR A  55     -25.729   2.400  14.728  1.00 39.68           C  
ATOM   4202  CD1 TYR A  55     -24.473   2.684  15.260  1.00 39.89           C  
ATOM   4203  CD2 TYR A  55     -26.831   3.087  15.239  1.00 39.54           C  
ATOM   4204  CE1 TYR A  55     -24.314   3.624  16.270  1.00 40.21           C  
ATOM   4205  CE2 TYR A  55     -26.681   4.031  16.253  1.00 39.99           C  
ATOM   4206  CZ  TYR A  55     -25.417   4.292  16.765  1.00 40.27           C  
ATOM   4207  OH  TYR A  55     -25.243   5.224  17.765  1.00 40.91           O  
ATOM   4208  H   TYR A  55     -26.389  -0.732  12.211  1.00 40.26           H  
ATOM   4209  HA  TYR A  55     -24.623  -0.208  14.359  1.00 39.96           H  
ATOM   4210  HB2 TYR A  55     -25.163   1.578  12.846  1.00 39.94           H  
ATOM   4211  HB3 TYR A  55     -26.898   1.448  13.222  1.00 39.94           H  
ATOM   4212  HD1 TYR A  55     -23.607   2.163  14.880  1.00 39.89           H  
ATOM   4213  HD2 TYR A  55     -27.815   2.884  14.843  1.00 39.54           H  
ATOM   4214  HE1 TYR A  55     -23.331   3.832  16.667  1.00 40.21           H  
ATOM   4215  HE2 TYR A  55     -27.542   4.556  16.638  1.00 39.99           H  
ATOM   4216  HH  TYR A  55     -26.047   5.657  18.061  1.00 40.91           H  
ATOM   4217  N   HIS A  56     -27.808  -0.357  15.245  1.00 39.59           N  
ATOM   4218  CA  HIS A  56     -28.703  -0.508  16.391  1.00 39.59           C  
ATOM   4219  C   HIS A  56     -28.481  -1.813  17.146  1.00 39.52           C  
ATOM   4220  O   HIS A  56     -28.645  -1.858  18.365  1.00 39.29           O  
ATOM   4221  CB  HIS A  56     -30.168  -0.387  15.956  1.00 39.57           C  
ATOM   4222  CG  HIS A  56     -30.581   1.010  15.619  1.00 39.72           C  
ATOM   4223  ND1 HIS A  56     -30.854   1.416  14.329  1.00 39.84           N  
ATOM   4224  CD2 HIS A  56     -30.756   2.102  16.401  1.00 39.67           C  
ATOM   4225  CE1 HIS A  56     -31.184   2.695  14.333  1.00 39.95           C  
ATOM   4226  NE2 HIS A  56     -31.132   3.135  15.578  1.00 40.07           N  
ATOM   4227  H   HIS A  56     -28.204  -0.299  14.318  1.00 39.59           H  
ATOM   4228  HA  HIS A  56     -28.465   0.303  17.079  1.00 39.59           H  
ATOM   4229  HB2 HIS A  56     -30.799  -0.746  16.769  1.00 39.57           H  
ATOM   4230  HB3 HIS A  56     -30.319  -1.012  15.076  1.00 39.57           H  
ATOM   4231  HD2 HIS A  56     -30.624   2.151  17.472  1.00 39.67           H  
ATOM   4232  HE2 HIS A  56     -31.336   4.078  15.876  1.00 40.07           H  
ATOM   4233  HE1 HIS A  56     -31.451   3.281  13.466  1.00 39.95           H  
ATOM   4234  N   ILE A  57     -28.101  -2.859  16.411  1.00 39.63           N  
ATOM   4235  CA  ILE A  57     -27.911  -4.195  16.972  1.00 39.85           C  
ATOM   4236  C   ILE A  57     -26.602  -4.291  17.749  1.00 39.87           C  
ATOM   4237  O   ILE A  57     -26.585  -4.777  18.879  1.00 39.89           O  
ATOM   4238  CB  ILE A  57     -27.954  -5.287  15.874  1.00 40.02           C  
ATOM   4239  CG1 ILE A  57     -29.350  -5.370  15.251  1.00 40.25           C  
ATOM   4240  CG2 ILE A  57     -27.555  -6.649  16.440  1.00 39.86           C  
ATOM   4241  CD1 ILE A  57     -29.357  -5.972  13.852  1.00 40.96           C  
ATOM   4242  H   ILE A  57     -27.937  -2.722  15.424  1.00 39.63           H  
ATOM   4243  HA  ILE A  57     -28.738  -4.368  17.661  1.00 39.85           H  
ATOM   4244  HB  ILE A  57     -27.237  -5.010  15.101  1.00 40.02           H  
ATOM   4245 HG12 ILE A  57     -29.979  -5.985  15.894  1.00 40.25           H  
ATOM   4246 HG13 ILE A  57     -29.763  -4.363  15.195  1.00 40.25           H  
ATOM   4247 HG21 ILE A  57     -28.262  -6.941  17.216  1.00 39.86           H  
ATOM   4248 HG22 ILE A  57     -26.554  -6.586  16.866  1.00 39.86           H  
ATOM   4249 HG23 ILE A  57     -27.564  -7.391  15.642  1.00 39.86           H  
ATOM   4250 HD11 ILE A  57     -28.946  -6.981  13.889  1.00 40.96           H  
ATOM   4251 HD12 ILE A  57     -28.750  -5.356  13.189  1.00 40.96           H  
ATOM   4252 HD13 ILE A  57     -30.380  -6.009  13.478  1.00 40.96           H  
ATOM   4253  N   TYR A  58     -25.516  -3.827  17.133  1.00 39.97           N  
ATOM   4254  CA  TYR A  58     -24.197  -3.833  17.760  1.00 39.94           C  
ATOM   4255  C   TYR A  58     -24.092  -2.872  18.932  1.00 39.97           C  
ATOM   4256  O   TYR A  58     -23.341  -3.130  19.866  1.00 40.14           O  
ATOM   4257  CB  TYR A  58     -23.106  -3.515  16.742  1.00 40.00           C  
ATOM   4258  CG  TYR A  58     -22.618  -4.709  15.957  1.00 40.29           C  
ATOM   4259  CD1 TYR A  58     -21.769  -5.649  16.539  1.00 40.84           C  
ATOM   4260  CD2 TYR A  58     -22.989  -4.893  14.628  1.00 40.29           C  
ATOM   4261  CE1 TYR A  58     -21.314  -6.745  15.822  1.00 40.95           C  
ATOM   4262  CE2 TYR A  58     -22.532  -5.982  13.902  1.00 40.59           C  
ATOM   4263  CZ  TYR A  58     -21.698  -6.901  14.505  1.00 40.93           C  
ATOM   4264  OH  TYR A  58     -21.241  -7.981  13.793  1.00 42.03           O  
ATOM   4265  H   TYR A  58     -25.608  -3.457  16.198  1.00 39.97           H  
ATOM   4266  HA  TYR A  58     -24.055  -4.842  18.148  1.00 39.94           H  
ATOM   4267  HB2 TYR A  58     -23.500  -2.782  16.038  1.00 40.00           H  
ATOM   4268  HB3 TYR A  58     -22.257  -3.087  17.275  1.00 40.00           H  
ATOM   4269  HD1 TYR A  58     -21.460  -5.521  17.566  1.00 40.84           H  
ATOM   4270  HD2 TYR A  58     -23.643  -4.176  14.155  1.00 40.29           H  
ATOM   4271  HE1 TYR A  58     -20.665  -7.470  16.290  1.00 40.95           H  
ATOM   4272  HE2 TYR A  58     -22.827  -6.110  12.871  1.00 40.59           H  
ATOM   4273  HH  TYR A  58     -21.546  -8.026  12.884  1.00 42.03           H  
ATOM   4274  N   VAL A  59     -24.828  -1.765  18.883  1.00 40.04           N  
ATOM   4275  CA  VAL A  59     -24.882  -0.841  20.015  1.00 40.19           C  
ATOM   4276  C   VAL A  59     -25.454  -1.576  21.220  1.00 40.52           C  
ATOM   4277  O   VAL A  59     -24.892  -1.511  22.311  1.00 40.55           O  
ATOM   4278  CB  VAL A  59     -25.696   0.447  19.698  1.00 40.10           C  
ATOM   4279  CG1 VAL A  59     -26.106   1.183  20.971  1.00 39.91           C  
ATOM   4280  CG2 VAL A  59     -24.889   1.372  18.817  1.00 40.03           C  
ATOM   4281  H   VAL A  59     -25.359  -1.559  18.049  1.00 40.04           H  
ATOM   4282  HA  VAL A  59     -23.869  -0.504  20.234  1.00 40.19           H  
ATOM   4283  HB  VAL A  59     -26.602   0.140  19.176  1.00 40.10           H  
ATOM   4284 HG11 VAL A  59     -25.214   1.500  21.511  1.00 39.91           H  
ATOM   4285 HG12 VAL A  59     -26.695   0.517  21.602  1.00 39.91           H  
ATOM   4286 HG13 VAL A  59     -26.702   2.057  20.709  1.00 39.91           H  
ATOM   4287 HG21 VAL A  59     -23.984   1.676  19.343  1.00 40.03           H  
ATOM   4288 HG22 VAL A  59     -25.483   2.254  18.576  1.00 40.03           H  
ATOM   4289 HG23 VAL A  59     -24.618   0.853  17.897  1.00 40.03           H  
ATOM   4290  N   ALA A  60     -26.553  -2.296  21.003  1.00 40.94           N  
ATOM   4291  CA  ALA A  60     -27.190  -3.072  22.060  1.00 41.32           C  
ATOM   4292  C   ALA A  60     -26.338  -4.268  22.481  1.00 41.73           C  
ATOM   4293  O   ALA A  60     -26.180  -4.518  23.678  1.00 42.01           O  
ATOM   4294  CB  ALA A  60     -28.576  -3.520  21.633  1.00 41.21           C  
ATOM   4295  H   ALA A  60     -26.958  -2.305  20.078  1.00 40.94           H  
ATOM   4296  HA  ALA A  60     -27.287  -2.422  22.930  1.00 41.32           H  
ATOM   4297  HB1 ALA A  60     -28.495  -4.171  20.763  1.00 41.21           H  
ATOM   4298  HB2 ALA A  60     -29.178  -2.647  21.379  1.00 41.21           H  
ATOM   4299  HB3 ALA A  60     -29.050  -4.063  22.451  1.00 41.21           H  
ATOM   4300  N   LEU A  61     -25.788  -4.994  21.509  1.00 42.05           N  
ATOM   4301  CA  LEU A  61     -24.951  -6.158  21.796  1.00 42.66           C  
ATOM   4302  C   LEU A  61     -23.726  -5.787  22.642  1.00 43.46           C  
ATOM   4303  O   LEU A  61     -23.441  -6.435  23.654  1.00 43.44           O  
ATOM   4304  CB  LEU A  61     -24.529  -6.863  20.500  1.00 42.39           C  
ATOM   4305  CG  LEU A  61     -23.598  -8.083  20.574  1.00 42.09           C  
ATOM   4306  CD1 LEU A  61     -24.197  -9.229  21.384  1.00 41.56           C  
ATOM   4307  CD2 LEU A  61     -23.223  -8.560  19.182  1.00 41.27           C  
ATOM   4308  H   LEU A  61     -25.954  -4.733  20.547  1.00 42.05           H  
ATOM   4309  HA  LEU A  61     -25.552  -6.852  22.383  1.00 42.66           H  
ATOM   4310  HB2 LEU A  61     -25.443  -7.191  20.005  1.00 42.39           H  
ATOM   4311  HB3 LEU A  61     -24.028  -6.118  19.882  1.00 42.39           H  
ATOM   4312  HG  LEU A  61     -22.697  -7.758  21.094  1.00 42.09           H  
ATOM   4313 HD11 LEU A  61     -25.104  -9.584  20.895  1.00 41.56           H  
ATOM   4314 HD12 LEU A  61     -24.439  -8.877  22.387  1.00 41.56           H  
ATOM   4315 HD13 LEU A  61     -23.476 -10.044  21.449  1.00 41.56           H  
ATOM   4316 HD21 LEU A  61     -24.120  -8.887  18.656  1.00 41.27           H  
ATOM   4317 HD22 LEU A  61     -22.524  -9.392  19.259  1.00 41.27           H  
ATOM   4318 HD23 LEU A  61     -22.756  -7.743  18.632  1.00 41.27           H  
ATOM   4319  N   GLU A  62     -23.023  -4.732  22.235  1.00 44.38           N  
ATOM   4320  CA  GLU A  62     -21.810  -4.293  22.924  1.00 45.18           C  
ATOM   4321  C   GLU A  62     -22.101  -3.642  24.273  1.00 45.87           C  
ATOM   4322  O   GLU A  62     -21.287  -3.730  25.192  1.00 45.97           O  
ATOM   4323  CB  GLU A  62     -20.989  -3.365  22.030  1.00 45.01           C  
ATOM   4324  CG  GLU A  62     -20.478  -4.055  20.774  1.00 44.96           C  
ATOM   4325  CD  GLU A  62     -19.517  -3.210  19.957  1.00 45.30           C  
ATOM   4326  OE1 GLU A  62     -19.013  -2.175  20.458  1.00 45.45           O  
ATOM   4327  OE2 GLU A  62     -19.260  -3.600  18.801  1.00 44.93           O1-
ATOM   4328  H   GLU A  62     -23.338  -4.218  21.424  1.00 44.38           H  
ATOM   4329  HA  GLU A  62     -21.222  -5.187  23.134  1.00 45.18           H  
ATOM   4330  HB2 GLU A  62     -21.615  -2.523  21.734  1.00 45.01           H  
ATOM   4331  HB3 GLU A  62     -20.134  -3.000  22.599  1.00 45.01           H  
ATOM   4332  HG2 GLU A  62     -21.334  -4.305  20.147  1.00 44.96           H  
ATOM   4333  HG3 GLU A  62     -19.965  -4.970  21.070  1.00 44.96           H  
ATOM   4334  N   GLU A  63     -23.264  -3.005  24.387  1.00 46.81           N  
ATOM   4335  CA  GLU A  63     -23.719  -2.421  25.646  1.00 47.92           C  
ATOM   4336  C   GLU A  63     -23.937  -3.516  26.686  1.00 48.42           C  
ATOM   4337  O   GLU A  63     -23.520  -3.380  27.844  1.00 48.58           O  
ATOM   4338  CB  GLU A  63     -25.016  -1.641  25.431  1.00 48.10           C  
ATOM   4339  CG  GLU A  63     -25.168  -0.403  26.305  1.00 49.55           C  
ATOM   4340  CD  GLU A  63     -26.012   0.679  25.641  1.00 51.69           C  
ATOM   4341  OE1 GLU A  63     -27.219   0.441  25.394  1.00 52.21           O  
ATOM   4342  OE2 GLU A  63     -25.465   1.772  25.365  1.00 52.43           O1-
ATOM   4343  H   GLU A  63     -23.854  -2.922  23.572  1.00 46.81           H  
ATOM   4344  HA  GLU A  63     -22.952  -1.736  26.008  1.00 47.92           H  
ATOM   4345  HB2 GLU A  63     -25.054  -1.327  24.388  1.00 48.10           H  
ATOM   4346  HB3 GLU A  63     -25.852  -2.309  25.640  1.00 48.10           H  
ATOM   4347  HG2 GLU A  63     -24.178   0.003  26.511  1.00 49.55           H  
ATOM   4348  HG3 GLU A  63     -25.644  -0.692  27.242  1.00 49.55           H  
ATOM   4349  N   GLU A  64     -24.578  -4.605  26.264  1.00 48.97           N  
ATOM   4350  CA  GLU A  64     -24.836  -5.732  27.151  1.00 49.54           C  
ATOM   4351  C   GLU A  64     -23.588  -6.565  27.418  1.00 50.00           C  
ATOM   4352  O   GLU A  64     -23.459  -7.154  28.490  1.00 50.16           O  
ATOM   4353  CB  GLU A  64     -25.970  -6.612  26.619  1.00 49.54           C  
ATOM   4354  CG  GLU A  64     -27.361  -5.965  26.666  1.00 49.76           C  
ATOM   4355  CD  GLU A  64     -27.811  -5.549  28.067  1.00 50.05           C  
ATOM   4356  OE1 GLU A  64     -27.193  -5.966  29.070  1.00 50.13           O  
ATOM   4357  OE2 GLU A  64     -28.800  -4.793  28.161  1.00 50.40           O1-
ATOM   4358  H   GLU A  64     -24.893  -4.651  25.305  1.00 48.97           H  
ATOM   4359  HA  GLU A  64     -25.148  -5.307  28.105  1.00 49.54           H  
ATOM   4360  HB2 GLU A  64     -25.747  -6.863  25.582  1.00 49.54           H  
ATOM   4361  HB3 GLU A  64     -26.000  -7.524  27.215  1.00 49.54           H  
ATOM   4362  HG2 GLU A  64     -28.084  -6.680  26.273  1.00 49.76           H  
ATOM   4363  HG3 GLU A  64     -27.347  -5.077  26.034  1.00 49.76           H  
ATOM   4364  N   ILE A  65     -22.676  -6.612  26.447  1.00 50.56           N  
ATOM   4365  CA  ILE A  65     -21.396  -7.307  26.619  1.00 51.03           C  
ATOM   4366  C   ILE A  65     -20.524  -6.612  27.674  1.00 51.48           C  
ATOM   4367  O   ILE A  65     -19.891  -7.277  28.501  1.00 51.52           O  
ATOM   4368  CB  ILE A  65     -20.649  -7.497  25.268  1.00 50.98           C  
ATOM   4369  CG1 ILE A  65     -21.203  -8.729  24.537  1.00 50.79           C  
ATOM   4370  CG2 ILE A  65     -19.141  -7.637  25.480  1.00 50.89           C  
ATOM   4371  CD1 ILE A  65     -20.735  -8.889  23.091  1.00 50.45           C  
ATOM   4372  H   ILE A  65     -22.872  -6.156  25.567  1.00 50.56           H  
ATOM   4373  HA  ILE A  65     -21.614  -8.308  26.991  1.00 51.03           H  
ATOM   4374  HB  ILE A  65     -20.816  -6.610  24.657  1.00 50.98           H  
ATOM   4375 HG12 ILE A  65     -20.897  -9.616  25.091  1.00 50.79           H  
ATOM   4376 HG13 ILE A  65     -22.291  -8.659  24.534  1.00 50.79           H  
ATOM   4377 HG21 ILE A  65     -18.940  -8.518  26.089  1.00 50.89           H  
ATOM   4378 HG22 ILE A  65     -18.762  -6.750  25.987  1.00 50.89           H  
ATOM   4379 HG23 ILE A  65     -18.647  -7.743  24.514  1.00 50.89           H  
ATOM   4380 HD11 ILE A  65     -19.648  -8.961  23.067  1.00 50.45           H  
ATOM   4381 HD12 ILE A  65     -21.055  -8.025  22.508  1.00 50.45           H  
ATOM   4382 HD13 ILE A  65     -21.169  -9.795  22.667  1.00 50.45           H  
ATOM   4383  N   GLU A  66     -20.520  -5.279  27.656  1.00 52.05           N  
ATOM   4384  CA  GLU A  66     -19.805  -4.494  28.665  1.00 52.68           C  
ATOM   4385  C   GLU A  66     -20.375  -4.669  30.075  1.00 53.13           C  
ATOM   4386  O   GLU A  66     -19.628  -4.627  31.052  1.00 53.22           O  
ATOM   4387  CB  GLU A  66     -19.766  -3.013  28.287  1.00 52.56           C  
ATOM   4388  CG  GLU A  66     -18.737  -2.670  27.214  1.00 52.94           C  
ATOM   4389  CD  GLU A  66     -17.296  -2.820  27.688  1.00 53.56           C  
ATOM   4390  OE1 GLU A  66     -16.986  -2.404  28.830  1.00 53.72           O  
ATOM   4391  OE2 GLU A  66     -16.468  -3.345  26.908  1.00 53.65           O1-
ATOM   4392  H   GLU A  66     -21.024  -4.797  26.926  1.00 52.05           H  
ATOM   4393  HA  GLU A  66     -18.787  -4.882  28.683  1.00 52.68           H  
ATOM   4394  HB2 GLU A  66     -20.752  -2.728  27.919  1.00 52.56           H  
ATOM   4395  HB3 GLU A  66     -19.531  -2.437  29.182  1.00 52.56           H  
ATOM   4396  HG2 GLU A  66     -18.893  -1.637  26.903  1.00 52.94           H  
ATOM   4397  HG3 GLU A  66     -18.892  -3.333  26.363  1.00 52.94           H  
ATOM   4398  N   ARG A  67     -21.688  -4.871  30.173  1.00 53.77           N  
ATOM   4399  CA  ARG A  67     -22.340  -5.159  31.454  1.00 54.45           C  
ATOM   4400  C   ARG A  67     -21.886  -6.481  32.058  1.00 54.56           C  
ATOM   4401  O   ARG A  67     -21.849  -6.622  33.280  1.00 54.70           O  
ATOM   4402  CB  ARG A  67     -23.863  -5.198  31.301  1.00 54.66           C  
ATOM   4403  CG  ARG A  67     -24.552  -3.848  31.311  1.00 55.87           C  
ATOM   4404  CD  ARG A  67     -26.047  -4.019  31.576  1.00 57.96           C  
ATOM   4405  NE  ARG A  67     -26.837  -2.947  30.969  1.00 60.17           N  
ATOM   4406  CZ  ARG A  67     -27.076  -1.763  31.534  1.00 61.10           C  
ATOM   4407  NH1 ARG A  67     -27.810  -0.860  30.890  1.00 61.08           N  
ATOM   4408  NH2 ARG A  67     -26.586  -1.476  32.737  1.00 61.26           N1+
ATOM   4409  H   ARG A  67     -22.253  -4.824  29.337  1.00 53.77           H  
ATOM   4410  HA  ARG A  67     -22.048  -4.350  32.124  1.00 54.45           H  
ATOM   4411  HB2 ARG A  67     -24.093  -5.686  30.354  1.00 54.66           H  
ATOM   4412  HB3 ARG A  67     -24.269  -5.789  32.122  1.00 54.66           H  
ATOM   4413  HG2 ARG A  67     -24.411  -3.365  30.344  1.00 55.87           H  
ATOM   4414  HG3 ARG A  67     -24.116  -3.228  32.094  1.00 55.87           H  
ATOM   4415  HD2 ARG A  67     -26.216  -4.015  32.653  1.00 57.96           H  
ATOM   4416  HD3 ARG A  67     -26.371  -4.973  31.161  1.00 57.96           H  
ATOM   4417  HE  ARG A  67     -27.230  -3.117  30.054  1.00 60.17           H  
ATOM   4418 HH11 ARG A  67     -27.993   0.038  31.315  1.00 61.08           H  
ATOM   4419 HH12 ARG A  67     -28.185  -1.072  29.976  1.00 61.08           H  
ATOM   4420 HH21 ARG A  67     -26.028  -2.158  33.231  1.00 61.26           H  
ATOM   4421 HH22 ARG A  67     -26.772  -0.576  33.157  1.00 61.26           H  
ATOM   4422  N   ASN A  68     -21.541  -7.441  31.202  1.00 54.77           N  
ATOM   4423  CA  ASN A  68     -21.291  -8.814  31.640  1.00 55.05           C  
ATOM   4424  C   ASN A  68     -19.897  -9.357  31.326  1.00 55.12           C  
ATOM   4425  O   ASN A  68     -19.669 -10.565  31.407  1.00 55.22           O  
ATOM   4426  CB  ASN A  68     -22.362  -9.747  31.066  1.00 55.08           C  
ATOM   4427  CG  ASN A  68     -23.772  -9.278  31.377  1.00 55.53           C  
ATOM   4428  OD1 ASN A  68     -24.464  -8.752  30.508  1.00 55.66           O  
ATOM   4429  ND2 ASN A  68     -24.199  -9.453  32.626  1.00 56.02           N  
ATOM   4430  H   ASN A  68     -21.449  -7.214  30.222  1.00 54.77           H  
ATOM   4431  HA  ASN A  68     -21.343  -8.782  32.728  1.00 55.05           H  
ATOM   4432  HB2 ASN A  68     -22.223 -10.741  31.491  1.00 55.08           H  
ATOM   4433  HB3 ASN A  68     -22.240  -9.794  29.984  1.00 55.08           H  
ATOM   4434 HD21 ASN A  68     -25.125  -9.149  32.890  1.00 56.02           H  
ATOM   4435 HD22 ASN A  68     -23.597  -9.890  33.309  1.00 56.02           H  
ATOM   4436  N   LYS A  69     -18.966  -8.468  30.987  1.00 55.22           N  
ATOM   4437  CA  LYS A  69     -17.593  -8.869  30.670  1.00 55.37           C  
ATOM   4438  C   LYS A  69     -16.891  -9.596  31.827  1.00 55.50           C  
ATOM   4439  O   LYS A  69     -16.075 -10.492  31.595  1.00 55.50           O  
ATOM   4440  CB  LYS A  69     -16.761  -7.667  30.194  1.00 55.39           C  
ATOM   4441  CG  LYS A  69     -16.656  -6.514  31.191  1.00 55.29           C  
ATOM   4442  CD  LYS A  69     -15.775  -5.399  30.656  1.00 55.08           C  
ATOM   4443  CE  LYS A  69     -15.836  -4.175  31.550  1.00 54.85           C  
ATOM   4444  NZ  LYS A  69     -15.081  -3.037  30.967  1.00 54.90           N1+
ATOM   4445  H   LYS A  69     -19.213  -7.490  30.947  1.00 55.22           H  
ATOM   4446  HA  LYS A  69     -17.668  -9.588  29.855  1.00 55.37           H  
ATOM   4447  HB2 LYS A  69     -15.752  -8.019  29.978  1.00 55.39           H  
ATOM   4448  HB3 LYS A  69     -17.215  -7.283  29.281  1.00 55.39           H  
ATOM   4449  HG2 LYS A  69     -17.653  -6.118  31.382  1.00 55.29           H  
ATOM   4450  HG3 LYS A  69     -16.229  -6.888  32.122  1.00 55.29           H  
ATOM   4451  HD2 LYS A  69     -16.114  -5.127  29.657  1.00 55.08           H  
ATOM   4452  HD3 LYS A  69     -14.745  -5.752  30.607  1.00 55.08           H  
ATOM   4453  HE2 LYS A  69     -15.408  -4.424  32.521  1.00 54.85           H  
ATOM   4454  HE3 LYS A  69     -16.878  -3.881  31.677  1.00 54.85           H  
ATOM   4455  HZ1 LYS A  69     -14.114  -3.301  30.846  1.00 54.90           H  
ATOM   4456  HZ2 LYS A  69     -15.138  -2.242  31.588  1.00 54.90           H  
ATOM   4457  HZ3 LYS A  69     -15.478  -2.793  30.071  1.00 54.90           H  
ATOM   4458  N   GLU A  70     -17.223  -9.212  33.061  1.00 55.60           N  
ATOM   4459  CA  GLU A  70     -16.610  -9.790  34.262  1.00 55.61           C  
ATOM   4460  C   GLU A  70     -17.182 -11.156  34.625  1.00 55.38           C  
ATOM   4461  O   GLU A  70     -16.517 -11.945  35.293  1.00 55.45           O  
ATOM   4462  CB  GLU A  70     -16.757  -8.848  35.465  1.00 55.80           C  
ATOM   4463  CG  GLU A  70     -16.180  -7.441  35.273  1.00 56.66           C  
ATOM   4464  CD  GLU A  70     -14.666  -7.422  35.109  1.00 57.91           C  
ATOM   4465  OE1 GLU A  70     -13.996  -8.391  35.536  1.00 58.12           O  
ATOM   4466  OE2 GLU A  70     -14.147  -6.427  34.553  1.00 58.57           O1-
ATOM   4467  H   GLU A  70     -17.925  -8.494  33.173  1.00 55.60           H  
ATOM   4468  HA  GLU A  70     -15.555  -9.923  34.021  1.00 55.61           H  
ATOM   4469  HB2 GLU A  70     -17.820  -8.748  35.686  1.00 55.80           H  
ATOM   4470  HB3 GLU A  70     -16.251  -9.306  36.315  1.00 55.80           H  
ATOM   4471  HG2 GLU A  70     -16.440  -6.840  36.144  1.00 56.66           H  
ATOM   4472  HG3 GLU A  70     -16.629  -7.003  34.382  1.00 56.66           H  
ATOM   4473  N   SER A  71     -18.411 -11.425  34.189  1.00 55.18           N  
ATOM   4474  CA  SER A  71     -19.112 -12.664  34.530  1.00 54.96           C  
ATOM   4475  C   SER A  71     -18.500 -13.898  33.864  1.00 54.77           C  
ATOM   4476  O   SER A  71     -18.180 -13.860  32.679  1.00 54.82           O  
ATOM   4477  CB  SER A  71     -20.592 -12.559  34.159  1.00 54.93           C  
ATOM   4478  OG  SER A  71     -21.287 -13.729  34.555  1.00 55.09           O  
ATOM   4479  H   SER A  71     -18.877 -10.749  33.601  1.00 55.18           H  
ATOM   4480  HA  SER A  71     -19.007 -12.792  35.607  1.00 54.96           H  
ATOM   4481  HB2 SER A  71     -20.683 -12.435  33.080  1.00 54.93           H  
ATOM   4482  HB3 SER A  71     -21.028 -11.696  34.662  1.00 54.93           H  
ATOM   4483  HG  SER A  71     -20.886 -14.473  34.100  1.00 55.09           H  
ATOM   4484  N   PRO A  72     -18.347 -15.001  34.629  1.00 54.61           N  
ATOM   4485  CA  PRO A  72     -17.812 -16.274  34.130  1.00 54.35           C  
ATOM   4486  C   PRO A  72     -18.565 -16.831  32.925  1.00 54.12           C  
ATOM   4487  O   PRO A  72     -17.991 -17.594  32.144  1.00 54.19           O  
ATOM   4488  CB  PRO A  72     -17.997 -17.217  35.319  1.00 54.28           C  
ATOM   4489  CG  PRO A  72     -17.932 -16.332  36.496  1.00 54.60           C  
ATOM   4490  CD  PRO A  72     -18.616 -15.065  36.078  1.00 54.65           C  
ATOM   4491  HA  PRO A  72     -16.785 -16.154  33.786  1.00 54.35           H  
ATOM   4492  HB2 PRO A  72     -18.962 -17.720  35.267  1.00 54.28           H  
ATOM   4493  HB3 PRO A  72     -17.201 -17.961  35.350  1.00 54.28           H  
ATOM   4494  HG2 PRO A  72     -16.895 -16.134  36.768  1.00 54.60           H  
ATOM   4495  HG3 PRO A  72     -18.450 -16.784  37.342  1.00 54.60           H  
ATOM   4496  HD2 PRO A  72     -18.192 -14.203  36.593  1.00 54.65           H  
ATOM   4497  HD3 PRO A  72     -19.687 -15.115  36.275  1.00 54.65           H  
ATOM   4498  N   VAL A  73     -19.832 -16.450  32.775  1.00 53.80           N  
ATOM   4499  CA  VAL A  73     -20.660 -16.950  31.673  1.00 53.39           C  
ATOM   4500  C   VAL A  73     -20.271 -16.370  30.304  1.00 53.06           C  
ATOM   4501  O   VAL A  73     -20.620 -16.935  29.265  1.00 53.12           O  
ATOM   4502  CB  VAL A  73     -22.186 -16.771  31.947  1.00 53.49           C  
ATOM   4503  CG1 VAL A  73     -22.605 -17.543  33.205  1.00 53.32           C  
ATOM   4504  CG2 VAL A  73     -22.570 -15.292  32.048  1.00 53.32           C  
ATOM   4505  H   VAL A  73     -20.233 -15.801  33.437  1.00 53.80           H  
ATOM   4506  HA  VAL A  73     -20.455 -18.019  31.626  1.00 53.39           H  
ATOM   4507  HB  VAL A  73     -22.729 -17.187  31.098  1.00 53.49           H  
ATOM   4508 HG11 VAL A  73     -22.074 -17.144  34.070  1.00 53.32           H  
ATOM   4509 HG12 VAL A  73     -22.359 -18.598  33.083  1.00 53.32           H  
ATOM   4510 HG13 VAL A  73     -23.679 -17.435  33.357  1.00 53.32           H  
ATOM   4511 HG21 VAL A  73     -22.046 -14.837  32.889  1.00 53.32           H  
ATOM   4512 HG22 VAL A  73     -23.646 -15.206  32.200  1.00 53.32           H  
ATOM   4513 HG23 VAL A  73     -22.291 -14.781  31.127  1.00 53.32           H  
ATOM   4514  N   PHE A  74     -19.543 -15.251  30.314  1.00 52.58           N  
ATOM   4515  CA  PHE A  74     -19.099 -14.593  29.082  1.00 51.92           C  
ATOM   4516  C   PHE A  74     -17.599 -14.252  29.056  1.00 51.63           C  
ATOM   4517  O   PHE A  74     -17.007 -14.137  27.979  1.00 51.64           O  
ATOM   4518  CB  PHE A  74     -19.935 -13.334  28.806  1.00 51.82           C  
ATOM   4519  CG  PHE A  74     -19.756 -12.781  27.416  1.00 51.58           C  
ATOM   4520  CD1 PHE A  74     -20.501 -13.281  26.354  1.00 51.22           C  
ATOM   4521  CD2 PHE A  74     -18.834 -11.769  27.165  1.00 51.20           C  
ATOM   4522  CE1 PHE A  74     -20.334 -12.784  25.070  1.00 50.94           C  
ATOM   4523  CE2 PHE A  74     -18.658 -11.270  25.881  1.00 51.01           C  
ATOM   4524  CZ  PHE A  74     -19.408 -11.780  24.833  1.00 51.11           C  
ATOM   4525  H   PHE A  74     -19.289 -14.843  31.202  1.00 52.58           H  
ATOM   4526  HA  PHE A  74     -19.257 -15.323  28.288  1.00 51.92           H  
ATOM   4527  HB2 PHE A  74     -20.987 -13.582  28.945  1.00 51.82           H  
ATOM   4528  HB3 PHE A  74     -19.646 -12.565  29.522  1.00 51.82           H  
ATOM   4529  HD1 PHE A  74     -21.220 -14.067  26.531  1.00 51.22           H  
ATOM   4530  HD2 PHE A  74     -18.248 -11.367  27.979  1.00 51.20           H  
ATOM   4531  HE1 PHE A  74     -20.924 -13.178  24.256  1.00 50.94           H  
ATOM   4532  HE2 PHE A  74     -17.938 -10.486  25.699  1.00 51.01           H  
ATOM   4533  HZ  PHE A  74     -19.271 -11.396  23.833  1.00 51.11           H  
ATOM   4534  N   ALA A  75     -16.988 -14.098  30.231  1.00 51.13           N  
ATOM   4535  CA  ALA A  75     -15.589 -13.652  30.334  1.00 50.62           C  
ATOM   4536  C   ALA A  75     -14.598 -14.295  29.342  1.00 50.29           C  
ATOM   4537  O   ALA A  75     -13.783 -13.580  28.762  1.00 50.27           O  
ATOM   4538  CB  ALA A  75     -15.078 -13.778  31.768  1.00 50.66           C  
ATOM   4539  H   ALA A  75     -17.502 -14.294  31.078  1.00 51.13           H  
ATOM   4540  HA  ALA A  75     -15.624 -12.603  30.039  1.00 50.62           H  
ATOM   4541  HB1 ALA A  75     -15.048 -14.830  32.052  1.00 50.66           H  
ATOM   4542  HB2 ALA A  75     -15.746 -13.239  32.440  1.00 50.66           H  
ATOM   4543  HB3 ALA A  75     -14.076 -13.354  31.835  1.00 50.66           H  
ATOM   4544  N   PRO A  76     -14.663 -15.633  29.142  1.00 49.94           N  
ATOM   4545  CA  PRO A  76     -13.704 -16.259  28.226  1.00 49.65           C  
ATOM   4546  C   PRO A  76     -13.794 -15.792  26.768  1.00 49.39           C  
ATOM   4547  O   PRO A  76     -12.764 -15.715  26.098  1.00 49.49           O  
ATOM   4548  CB  PRO A  76     -14.046 -17.749  28.328  1.00 49.73           C  
ATOM   4549  CG  PRO A  76     -14.679 -17.895  29.653  1.00 49.74           C  
ATOM   4550  CD  PRO A  76     -15.480 -16.653  29.828  1.00 49.91           C  
ATOM   4551  HA  PRO A  76     -12.685 -15.996  28.509  1.00 49.65           H  
ATOM   4552  HB2 PRO A  76     -14.737 -18.040  27.537  1.00 49.73           H  
ATOM   4553  HB3 PRO A  76     -13.143 -18.356  28.264  1.00 49.73           H  
ATOM   4554  HG2 PRO A  76     -13.923 -17.978  30.433  1.00 49.74           H  
ATOM   4555  HG3 PRO A  76     -15.323 -18.774  29.677  1.00 49.74           H  
ATOM   4556  HD2 PRO A  76     -15.603 -16.412  30.884  1.00 49.91           H  
ATOM   4557  HD3 PRO A  76     -16.460 -16.750  29.361  1.00 49.91           H  
ATOM   4558  N   VAL A  77     -14.998 -15.486  26.285  1.00 48.94           N  
ATOM   4559  CA  VAL A  77     -15.183 -15.069  24.883  1.00 48.46           C  
ATOM   4560  C   VAL A  77     -15.132 -13.549  24.670  1.00 48.15           C  
ATOM   4561  O   VAL A  77     -15.420 -13.056  23.576  1.00 48.06           O  
ATOM   4562  CB  VAL A  77     -16.482 -15.658  24.247  1.00 48.45           C  
ATOM   4563  CG1 VAL A  77     -16.372 -17.167  24.085  1.00 48.61           C  
ATOM   4564  CG2 VAL A  77     -17.712 -15.290  25.054  1.00 48.19           C  
ATOM   4565  H   VAL A  77     -15.802 -15.541  26.894  1.00 48.94           H  
ATOM   4566  HA  VAL A  77     -14.322 -15.491  24.365  1.00 48.46           H  
ATOM   4567  HB  VAL A  77     -16.593 -15.216  23.257  1.00 48.45           H  
ATOM   4568 HG11 VAL A  77     -16.260 -17.630  25.065  1.00 48.61           H  
ATOM   4569 HG12 VAL A  77     -15.504 -17.404  23.470  1.00 48.61           H  
ATOM   4570 HG13 VAL A  77     -17.273 -17.547  23.604  1.00 48.61           H  
ATOM   4571 HG21 VAL A  77     -17.633 -15.718  26.053  1.00 48.19           H  
ATOM   4572 HG22 VAL A  77     -18.601 -15.682  24.560  1.00 48.19           H  
ATOM   4573 HG23 VAL A  77     -17.786 -14.205  25.129  1.00 48.19           H  
ATOM   4574  N   TYR A  78     -14.756 -12.818  25.717  1.00 47.85           N  
ATOM   4575  CA  TYR A  78     -14.685 -11.359  25.673  1.00 47.50           C  
ATOM   4576  C   TYR A  78     -13.416 -10.908  24.955  1.00 47.42           C  
ATOM   4577  O   TYR A  78     -12.299 -11.137  25.436  1.00 47.67           O  
ATOM   4578  CB  TYR A  78     -14.763 -10.785  27.095  1.00 47.42           C  
ATOM   4579  CG  TYR A  78     -14.674  -9.277  27.194  1.00 47.26           C  
ATOM   4580  CD1 TYR A  78     -15.583  -8.456  26.527  1.00 47.11           C  
ATOM   4581  CD2 TYR A  78     -13.690  -8.670  27.976  1.00 47.10           C  
ATOM   4582  CE1 TYR A  78     -15.504  -7.068  26.622  1.00 46.90           C  
ATOM   4583  CE2 TYR A  78     -13.606  -7.288  28.079  1.00 46.87           C  
ATOM   4584  CZ  TYR A  78     -14.516  -6.494  27.399  1.00 46.86           C  
ATOM   4585  OH  TYR A  78     -14.435  -5.125  27.492  1.00 46.96           O  
ATOM   4586  H   TYR A  78     -14.510 -13.290  26.575  1.00 47.85           H  
ATOM   4587  HA  TYR A  78     -15.536 -10.977  25.109  1.00 47.50           H  
ATOM   4588  HB2 TYR A  78     -15.713 -11.095  27.531  1.00 47.42           H  
ATOM   4589  HB3 TYR A  78     -13.942 -11.209  27.674  1.00 47.42           H  
ATOM   4590  HD1 TYR A  78     -16.361  -8.904  25.927  1.00 47.11           H  
ATOM   4591  HD2 TYR A  78     -12.982  -9.286  28.510  1.00 47.10           H  
ATOM   4592  HE1 TYR A  78     -16.210  -6.445  26.092  1.00 46.90           H  
ATOM   4593  HE2 TYR A  78     -12.836  -6.834  28.685  1.00 46.87           H  
ATOM   4594  HH  TYR A  78     -13.723  -4.797  28.046  1.00 46.96           H  
ATOM   4595  N   PHE A  79     -13.600 -10.288  23.790  1.00 47.05           N  
ATOM   4596  CA  PHE A  79     -12.493  -9.786  22.976  1.00 46.63           C  
ATOM   4597  C   PHE A  79     -12.780  -8.356  22.514  1.00 46.35           C  
ATOM   4598  O   PHE A  79     -12.992  -8.128  21.321  1.00 46.19           O  
ATOM   4599  CB  PHE A  79     -12.269 -10.688  21.756  1.00 46.74           C  
ATOM   4600  CG  PHE A  79     -11.674 -12.033  22.082  1.00 46.80           C  
ATOM   4601  CD1 PHE A  79     -10.300 -12.234  22.013  1.00 47.07           C  
ATOM   4602  CD2 PHE A  79     -12.488 -13.106  22.430  1.00 46.77           C  
ATOM   4603  CE1 PHE A  79      -9.745 -13.482  22.302  1.00 46.96           C  
ATOM   4604  CE2 PHE A  79     -11.947 -14.351  22.725  1.00 46.40           C  
ATOM   4605  CZ  PHE A  79     -10.575 -14.541  22.660  1.00 46.72           C  
ATOM   4606  H   PHE A  79     -14.544 -10.159  23.455  1.00 47.05           H  
ATOM   4607  HA  PHE A  79     -11.591  -9.790  23.588  1.00 46.63           H  
ATOM   4608  HB2 PHE A  79     -13.231 -10.849  21.269  1.00 46.74           H  
ATOM   4609  HB3 PHE A  79     -11.596 -10.174  21.070  1.00 46.74           H  
ATOM   4610  HD1 PHE A  79      -9.654 -11.415  21.732  1.00 47.07           H  
ATOM   4611  HD2 PHE A  79     -13.558 -12.969  22.472  1.00 46.77           H  
ATOM   4612  HE1 PHE A  79      -8.676 -13.625  22.248  1.00 46.96           H  
ATOM   4613  HE2 PHE A  79     -12.594 -15.169  23.004  1.00 46.40           H  
ATOM   4614  HZ  PHE A  79     -10.151 -15.508  22.887  1.00 46.72           H  
ATOM   4615  N   PRO A  80     -12.768  -7.385  23.453  1.00 46.17           N  
ATOM   4616  CA  PRO A  80     -13.209  -6.015  23.167  1.00 46.06           C  
ATOM   4617  C   PRO A  80     -12.501  -5.380  21.972  1.00 46.02           C  
ATOM   4618  O   PRO A  80     -13.159  -4.950  21.025  1.00 46.13           O  
ATOM   4619  CB  PRO A  80     -12.867  -5.255  24.456  1.00 46.04           C  
ATOM   4620  CG  PRO A  80     -11.836  -6.076  25.128  1.00 46.06           C  
ATOM   4621  CD  PRO A  80     -12.181  -7.490  24.801  1.00 46.09           C  
ATOM   4622  HA  PRO A  80     -14.265  -5.991  22.897  1.00 46.06           H  
ATOM   4623  HB2 PRO A  80     -12.475  -4.265  24.223  1.00 46.04           H  
ATOM   4624  HB3 PRO A  80     -13.750  -5.157  25.088  1.00 46.04           H  
ATOM   4625  HG2 PRO A  80     -11.864  -5.916  26.206  1.00 46.06           H  
ATOM   4626  HG3 PRO A  80     -10.844  -5.828  24.749  1.00 46.06           H  
ATOM   4627  HD2 PRO A  80     -12.903  -7.892  25.512  1.00 46.09           H  
ATOM   4628  HD3 PRO A  80     -11.291  -8.119  24.793  1.00 46.09           H  
ATOM   4629  N   GLU A  81     -11.173  -5.353  22.012  1.00 45.83           N  
ATOM   4630  CA  GLU A  81     -10.373  -4.665  21.004  1.00 45.66           C  
ATOM   4631  C   GLU A  81     -10.462  -5.304  19.621  1.00 45.16           C  
ATOM   4632  O   GLU A  81     -10.455  -4.608  18.606  1.00 45.21           O  
ATOM   4633  CB  GLU A  81      -8.911  -4.577  21.459  1.00 45.89           C  
ATOM   4634  CG  GLU A  81      -8.712  -3.827  22.777  1.00 46.88           C  
ATOM   4635  CD  GLU A  81      -9.119  -2.364  22.688  1.00 48.27           C  
ATOM   4636  OE1 GLU A  81      -8.346  -1.570  22.110  1.00 48.90           O  
ATOM   4637  OE2 GLU A  81     -10.207  -2.010  23.202  1.00 48.70           O1-
ATOM   4638  H   GLU A  81     -10.700  -5.826  22.768  1.00 45.83           H  
ATOM   4639  HA  GLU A  81     -10.790  -3.663  20.906  1.00 45.66           H  
ATOM   4640  HB2 GLU A  81      -8.529  -5.590  21.581  1.00 45.89           H  
ATOM   4641  HB3 GLU A  81      -8.341  -4.064  20.684  1.00 45.89           H  
ATOM   4642  HG2 GLU A  81      -7.659  -3.880  23.052  1.00 46.88           H  
ATOM   4643  HG3 GLU A  81      -9.313  -4.310  23.547  1.00 46.88           H  
ATOM   4644  N   GLU A  82     -10.555  -6.629  19.596  1.00 44.51           N  
ATOM   4645  CA  GLU A  82     -10.494  -7.401  18.357  1.00 43.74           C  
ATOM   4646  C   GLU A  82     -11.774  -7.283  17.535  1.00 43.23           C  
ATOM   4647  O   GLU A  82     -11.734  -7.285  16.302  1.00 43.06           O  
ATOM   4648  CB  GLU A  82     -10.209  -8.876  18.668  1.00 43.78           C  
ATOM   4649  CG  GLU A  82      -8.844  -9.151  19.315  1.00 44.17           C  
ATOM   4650  CD  GLU A  82      -8.854  -9.093  20.843  1.00 44.76           C  
ATOM   4651  OE1 GLU A  82      -9.557  -8.239  21.434  1.00 45.18           O  
ATOM   4652  OE2 GLU A  82      -8.131  -9.905  21.460  1.00 45.18           O1-
ATOM   4653  H   GLU A  82     -10.673  -7.123  20.469  1.00 44.51           H  
ATOM   4654  HA  GLU A  82      -9.683  -6.986  17.759  1.00 43.74           H  
ATOM   4655  HB2 GLU A  82     -10.983  -9.234  19.347  1.00 43.78           H  
ATOM   4656  HB3 GLU A  82     -10.259  -9.434  17.733  1.00 43.78           H  
ATOM   4657  HG2 GLU A  82      -8.136  -8.408  18.949  1.00 44.17           H  
ATOM   4658  HG3 GLU A  82      -8.516 -10.145  19.012  1.00 44.17           H  
ATOM   4659  N   LEU A  83     -12.905  -7.155  18.226  1.00 42.57           N  
ATOM   4660  CA  LEU A  83     -14.207  -7.330  17.593  1.00 41.81           C  
ATOM   4661  C   LEU A  83     -15.151  -6.117  17.601  1.00 41.49           C  
ATOM   4662  O   LEU A  83     -16.090  -6.077  16.814  1.00 41.49           O  
ATOM   4663  CB  LEU A  83     -14.910  -8.561  18.184  1.00 41.77           C  
ATOM   4664  CG  LEU A  83     -14.385  -9.959  17.825  1.00 41.11           C  
ATOM   4665  CD1 LEU A  83     -15.045 -11.013  18.697  1.00 40.50           C  
ATOM   4666  CD2 LEU A  83     -14.589 -10.288  16.351  1.00 40.58           C  
ATOM   4667  H   LEU A  83     -12.860  -6.932  19.210  1.00 42.57           H  
ATOM   4668  HA  LEU A  83     -13.977  -7.468  16.536  1.00 41.81           H  
ATOM   4669  HB2 LEU A  83     -14.858  -8.469  19.269  1.00 41.77           H  
ATOM   4670  HB3 LEU A  83     -15.951  -8.519  17.865  1.00 41.77           H  
ATOM   4671  HG  LEU A  83     -13.311  -9.959  18.013  1.00 41.11           H  
ATOM   4672 HD11 LEU A  83     -16.119 -11.016  18.513  1.00 40.50           H  
ATOM   4673 HD12 LEU A  83     -14.857 -10.786  19.746  1.00 40.50           H  
ATOM   4674 HD13 LEU A  83     -14.632 -11.993  18.458  1.00 40.50           H  
ATOM   4675 HD21 LEU A  83     -15.655 -10.297  16.125  1.00 40.58           H  
ATOM   4676 HD22 LEU A  83     -14.164 -11.268  16.135  1.00 40.58           H  
ATOM   4677 HD23 LEU A  83     -14.094  -9.534  15.739  1.00 40.58           H  
ATOM   4678  N   HIS A  84     -14.908  -5.132  18.462  1.00 41.14           N  
ATOM   4679  CA  HIS A  84     -15.836  -3.998  18.586  1.00 40.76           C  
ATOM   4680  C   HIS A  84     -16.170  -3.328  17.239  1.00 40.64           C  
ATOM   4681  O   HIS A  84     -15.283  -2.964  16.455  1.00 40.64           O  
ATOM   4682  CB  HIS A  84     -15.378  -2.993  19.654  1.00 40.57           C  
ATOM   4683  CG  HIS A  84     -14.422  -1.954  19.157  1.00 40.61           C  
ATOM   4684  ND1 HIS A  84     -13.099  -2.228  18.882  1.00 40.43           N  
ATOM   4685  CD2 HIS A  84     -14.595  -0.634  18.904  1.00 40.22           C  
ATOM   4686  CE1 HIS A  84     -12.500  -1.123  18.473  1.00 40.35           C  
ATOM   4687  NE2 HIS A  84     -13.385  -0.141  18.479  1.00 40.04           N  
ATOM   4688  H   HIS A  84     -14.078  -5.164  19.036  1.00 41.14           H  
ATOM   4689  HA  HIS A  84     -16.779  -4.419  18.935  1.00 40.76           H  
ATOM   4690  HB2 HIS A  84     -14.892  -3.547  20.457  1.00 40.57           H  
ATOM   4691  HB3 HIS A  84     -16.260  -2.485  20.045  1.00 40.57           H  
ATOM   4692  HD2 HIS A  84     -15.512  -0.074  19.016  1.00 40.22           H  
ATOM   4693  HE2 HIS A  84     -13.201   0.816  18.214  1.00 40.04           H  
ATOM   4694  HE1 HIS A  84     -11.463  -1.037  18.183  1.00 40.35           H  
ATOM   4695  N   ARG A  85     -17.470  -3.193  16.988  1.00 40.38           N  
ATOM   4696  CA  ARG A  85     -17.988  -2.742  15.702  1.00 40.03           C  
ATOM   4697  C   ARG A  85     -18.738  -1.409  15.750  1.00 40.00           C  
ATOM   4698  O   ARG A  85     -18.983  -0.804  14.704  1.00 40.37           O  
ATOM   4699  CB  ARG A  85     -18.895  -3.820  15.094  1.00 39.84           C  
ATOM   4700  CG  ARG A  85     -18.194  -5.119  14.703  1.00 39.33           C  
ATOM   4701  CD  ARG A  85     -17.285  -4.946  13.490  1.00 38.80           C  
ATOM   4702  NE  ARG A  85     -16.010  -4.317  13.838  1.00 38.34           N  
ATOM   4703  CZ  ARG A  85     -15.198  -3.722  12.968  1.00 37.56           C  
ATOM   4704  NH1 ARG A  85     -15.518  -3.670  11.684  1.00 37.21           N  
ATOM   4705  NH2 ARG A  85     -14.064  -3.176  13.385  1.00 36.68           N1+
ATOM   4706  H   ARG A  85     -18.128  -3.413  17.722  1.00 40.38           H  
ATOM   4707  HA  ARG A  85     -17.111  -2.572  15.077  1.00 40.03           H  
ATOM   4708  HB2 ARG A  85     -19.668  -4.061  15.824  1.00 39.84           H  
ATOM   4709  HB3 ARG A  85     -19.358  -3.405  14.199  1.00 39.84           H  
ATOM   4710  HG2 ARG A  85     -18.950  -5.869  14.470  1.00 39.33           H  
ATOM   4711  HG3 ARG A  85     -17.592  -5.460  15.546  1.00 39.33           H  
ATOM   4712  HD2 ARG A  85     -17.795  -4.322  12.756  1.00 38.80           H  
ATOM   4713  HD3 ARG A  85     -17.086  -5.927  13.058  1.00 38.80           H  
ATOM   4714  HE  ARG A  85     -15.727  -4.336  14.807  1.00 38.34           H  
ATOM   4715 HH11 ARG A  85     -14.899  -3.216  11.027  1.00 37.21           H  
ATOM   4716 HH12 ARG A  85     -16.381  -4.084  11.361  1.00 37.21           H  
ATOM   4717 HH21 ARG A  85     -13.816  -3.212  14.363  1.00 36.68           H  
ATOM   4718 HH22 ARG A  85     -13.448  -2.724  12.724  1.00 36.68           H  
ATOM   4719  N   LYS A  86     -19.102  -0.954  16.948  1.00 39.67           N  
ATOM   4720  CA  LYS A  86     -19.880   0.279  17.100  1.00 39.41           C  
ATOM   4721  C   LYS A  86     -19.207   1.478  16.427  1.00 39.12           C  
ATOM   4722  O   LYS A  86     -19.829   2.155  15.611  1.00 39.27           O  
ATOM   4723  CB  LYS A  86     -20.178   0.564  18.578  1.00 39.57           C  
ATOM   4724  CG  LYS A  86     -21.059   1.796  18.833  1.00 39.83           C  
ATOM   4725  CD  LYS A  86     -21.468   1.913  20.300  1.00 40.70           C  
ATOM   4726  CE  LYS A  86     -20.334   2.435  21.173  1.00 41.89           C  
ATOM   4727  NZ  LYS A  86     -20.697   2.428  22.623  1.00 43.03           N1+
ATOM   4728  H   LYS A  86     -18.835  -1.472  17.773  1.00 39.67           H  
ATOM   4729  HA  LYS A  86     -20.829   0.123  16.587  1.00 39.41           H  
ATOM   4730  HB2 LYS A  86     -20.684  -0.307  18.996  1.00 39.57           H  
ATOM   4731  HB3 LYS A  86     -19.229   0.714  19.092  1.00 39.57           H  
ATOM   4732  HG2 LYS A  86     -20.504   2.690  18.550  1.00 39.83           H  
ATOM   4733  HG3 LYS A  86     -21.958   1.718  18.222  1.00 39.83           H  
ATOM   4734  HD2 LYS A  86     -21.765   0.928  20.661  1.00 40.70           H  
ATOM   4735  HD3 LYS A  86     -22.313   2.598  20.375  1.00 40.70           H  
ATOM   4736  HE2 LYS A  86     -20.100   3.457  20.873  1.00 41.89           H  
ATOM   4737  HE3 LYS A  86     -19.457   1.804  21.026  1.00 41.89           H  
ATOM   4738  HZ1 LYS A  86     -21.509   3.011  22.770  1.00 43.03           H  
ATOM   4739  HZ2 LYS A  86     -19.924   2.786  23.165  1.00 43.03           H  
ATOM   4740  HZ3 LYS A  86     -20.904   1.483  22.914  1.00 43.03           H  
ATOM   4741  N   ALA A  87     -17.938   1.716  16.757  1.00 38.77           N  
ATOM   4742  CA  ALA A  87     -17.176   2.837  16.208  1.00 38.56           C  
ATOM   4743  C   ALA A  87     -17.014   2.777  14.684  1.00 38.60           C  
ATOM   4744  O   ALA A  87     -17.105   3.803  14.009  1.00 38.53           O  
ATOM   4745  CB  ALA A  87     -15.820   2.941  16.884  1.00 38.38           C  
ATOM   4746  H   ALA A  87     -17.484   1.097  17.413  1.00 38.77           H  
ATOM   4747  HA  ALA A  87     -17.757   3.735  16.419  1.00 38.56           H  
ATOM   4748  HB1 ALA A  87     -15.239   2.043  16.673  1.00 38.38           H  
ATOM   4749  HB2 ALA A  87     -15.957   3.040  17.961  1.00 38.38           H  
ATOM   4750  HB3 ALA A  87     -15.290   3.814  16.503  1.00 38.38           H  
ATOM   4751  N   ALA A  88     -16.786   1.578  14.151  1.00 38.77           N  
ATOM   4752  CA  ALA A  88     -16.627   1.384  12.710  1.00 38.88           C  
ATOM   4753  C   ALA A  88     -17.921   1.725  11.991  1.00 39.16           C  
ATOM   4754  O   ALA A  88     -17.905   2.334  10.914  1.00 39.16           O  
ATOM   4755  CB  ALA A  88     -16.215  -0.041  12.406  1.00 38.78           C  
ATOM   4756  H   ALA A  88     -16.721   0.776  14.762  1.00 38.77           H  
ATOM   4757  HA  ALA A  88     -15.841   2.051  12.355  1.00 38.88           H  
ATOM   4758  HB1 ALA A  88     -16.989  -0.725  12.754  1.00 38.78           H  
ATOM   4759  HB2 ALA A  88     -15.277  -0.264  12.915  1.00 38.78           H  
ATOM   4760  HB3 ALA A  88     -16.082  -0.159  11.331  1.00 38.78           H  
ATOM   4761  N   LEU A  89     -19.037   1.343  12.608  1.00 39.34           N  
ATOM   4762  CA  LEU A  89     -20.358   1.599  12.052  1.00 39.66           C  
ATOM   4763  C   LEU A  89     -20.749   3.068  12.156  1.00 39.97           C  
ATOM   4764  O   LEU A  89     -21.421   3.602  11.266  1.00 40.01           O  
ATOM   4765  CB  LEU A  89     -21.402   0.707  12.722  1.00 39.56           C  
ATOM   4766  CG  LEU A  89     -21.420  -0.734  12.197  1.00 39.67           C  
ATOM   4767  CD1 LEU A  89     -22.202  -1.642  13.122  1.00 39.35           C  
ATOM   4768  CD2 LEU A  89     -21.971  -0.806  10.771  1.00 39.49           C  
ATOM   4769  H   LEU A  89     -18.965   0.859  13.492  1.00 39.34           H  
ATOM   4770  HA  LEU A  89     -20.319   1.355  10.990  1.00 39.66           H  
ATOM   4771  HB2 LEU A  89     -21.194   0.680  13.792  1.00 39.56           H  
ATOM   4772  HB3 LEU A  89     -22.386   1.145  12.554  1.00 39.56           H  
ATOM   4773  HG  LEU A  89     -20.388  -1.083  12.171  1.00 39.67           H  
ATOM   4774 HD11 LEU A  89     -23.240  -1.311  13.164  1.00 39.35           H  
ATOM   4775 HD12 LEU A  89     -21.768  -1.604  14.121  1.00 39.35           H  
ATOM   4776 HD13 LEU A  89     -22.161  -2.665  12.747  1.00 39.35           H  
ATOM   4777 HD21 LEU A  89     -23.005  -0.462  10.763  1.00 39.49           H  
ATOM   4778 HD22 LEU A  89     -21.928  -1.836  10.416  1.00 39.49           H  
ATOM   4779 HD23 LEU A  89     -21.372  -0.171  10.118  1.00 39.49           H  
ATOM   4780  N   GLU A  90     -20.320   3.716  13.238  1.00 40.24           N  
ATOM   4781  CA  GLU A  90     -20.566   5.144  13.431  1.00 40.56           C  
ATOM   4782  C   GLU A  90     -19.846   5.962  12.374  1.00 40.67           C  
ATOM   4783  O   GLU A  90     -20.385   6.942  11.873  1.00 40.71           O  
ATOM   4784  CB  GLU A  90     -20.131   5.591  14.820  1.00 40.60           C  
ATOM   4785  CG  GLU A  90     -21.070   5.154  15.920  1.00 41.26           C  
ATOM   4786  CD  GLU A  90     -20.504   5.388  17.303  1.00 42.27           C  
ATOM   4787  OE1 GLU A  90     -19.258   5.385  17.446  1.00 42.52           O  
ATOM   4788  OE2 GLU A  90     -21.310   5.565  18.247  1.00 42.63           O1-
ATOM   4789  H   GLU A  90     -19.810   3.206  13.945  1.00 40.24           H  
ATOM   4790  HA  GLU A  90     -21.639   5.311  13.334  1.00 40.56           H  
ATOM   4791  HB2 GLU A  90     -19.145   5.173  15.023  1.00 40.60           H  
ATOM   4792  HB3 GLU A  90     -20.073   6.679  14.829  1.00 40.60           H  
ATOM   4793  HG2 GLU A  90     -21.272   4.089  15.802  1.00 41.26           H  
ATOM   4794  HG3 GLU A  90     -22.001   5.713  15.826  1.00 41.26           H  
ATOM   4795  N   GLN A  91     -18.628   5.545  12.039  1.00 40.97           N  
ATOM   4796  CA  GLN A  91     -17.869   6.158  10.956  1.00 41.01           C  
ATOM   4797  C   GLN A  91     -18.619   6.042   9.631  1.00 41.21           C  
ATOM   4798  O   GLN A  91     -18.685   7.009   8.875  1.00 41.37           O  
ATOM   4799  CB  GLN A  91     -16.480   5.525  10.841  1.00 40.86           C  
ATOM   4800  CG  GLN A  91     -15.577   5.745  12.054  1.00 40.62           C  
ATOM   4801  CD  GLN A  91     -14.911   7.114  12.090  1.00 40.92           C  
ATOM   4802  OE1 GLN A  91     -14.915   7.858  11.106  1.00 40.59           O  
ATOM   4803  NE2 GLN A  91     -14.323   7.446  13.235  1.00 41.16           N  
ATOM   4804  H   GLN A  91     -18.216   4.779  12.552  1.00 40.97           H  
ATOM   4805  HA  GLN A  91     -17.748   7.216  11.188  1.00 41.01           H  
ATOM   4806  HB2 GLN A  91     -16.606   4.451  10.702  1.00 40.86           H  
ATOM   4807  HB3 GLN A  91     -15.985   5.949   9.967  1.00 40.86           H  
ATOM   4808  HG2 GLN A  91     -14.796   4.984  12.043  1.00 40.62           H  
ATOM   4809  HG3 GLN A  91     -16.180   5.633  12.955  1.00 40.62           H  
ATOM   4810 HE21 GLN A  91     -13.856   8.337  13.323  1.00 41.16           H  
ATOM   4811 HE22 GLN A  91     -14.343   6.807  14.017  1.00 41.16           H  
ATOM   4812  N   ASP A  92     -19.202   4.871   9.371  1.00 41.46           N  
ATOM   4813  CA  ASP A  92     -19.895   4.606   8.103  1.00 41.74           C  
ATOM   4814  C   ASP A  92     -21.213   5.365   7.969  1.00 41.68           C  
ATOM   4815  O   ASP A  92     -21.461   6.017   6.953  1.00 41.48           O  
ATOM   4816  CB  ASP A  92     -20.106   3.105   7.905  1.00 41.86           C  
ATOM   4817  CG  ASP A  92     -18.796   2.343   7.795  1.00 43.15           C  
ATOM   4818  OD1 ASP A  92     -17.762   2.959   7.432  1.00 44.23           O  
ATOM   4819  OD2 ASP A  92     -18.795   1.123   8.073  1.00 44.46           O1-
ATOM   4820  H   ASP A  92     -19.166   4.142  10.069  1.00 41.46           H  
ATOM   4821  HA  ASP A  92     -19.246   4.979   7.311  1.00 41.74           H  
ATOM   4822  HB2 ASP A  92     -20.678   2.950   6.990  1.00 41.86           H  
ATOM   4823  HB3 ASP A  92     -20.667   2.716   8.755  1.00 41.86           H  
ATOM   4824  N   LEU A  93     -22.046   5.284   9.001  1.00 41.77           N  
ATOM   4825  CA  LEU A  93     -23.305   6.026   9.042  1.00 41.94           C  
ATOM   4826  C   LEU A  93     -23.123   7.531   8.852  1.00 42.05           C  
ATOM   4827  O   LEU A  93     -23.983   8.197   8.274  1.00 42.07           O  
ATOM   4828  CB  LEU A  93     -24.046   5.754  10.349  1.00 41.88           C  
ATOM   4829  CG  LEU A  93     -24.691   4.377  10.470  1.00 41.86           C  
ATOM   4830  CD1 LEU A  93     -25.569   4.359  11.696  1.00 41.72           C  
ATOM   4831  CD2 LEU A  93     -25.501   4.033   9.220  1.00 41.36           C  
ATOM   4832  H   LEU A  93     -21.802   4.691   9.782  1.00 41.77           H  
ATOM   4833  HA  LEU A  93     -23.897   5.668   8.200  1.00 41.94           H  
ATOM   4834  HB2 LEU A  93     -23.334   5.863  11.167  1.00 41.88           H  
ATOM   4835  HB3 LEU A  93     -24.832   6.502  10.450  1.00 41.88           H  
ATOM   4836  HG  LEU A  93     -23.910   3.623  10.565  1.00 41.86           H  
ATOM   4837 HD11 LEU A  93     -26.348   5.115  11.596  1.00 41.72           H  
ATOM   4838 HD12 LEU A  93     -24.966   4.573  12.578  1.00 41.72           H  
ATOM   4839 HD13 LEU A  93     -26.028   3.376  11.800  1.00 41.72           H  
ATOM   4840 HD21 LEU A  93     -26.296   4.767   9.089  1.00 41.36           H  
ATOM   4841 HD22 LEU A  93     -25.938   3.041   9.332  1.00 41.36           H  
ATOM   4842 HD23 LEU A  93     -24.847   4.046   8.348  1.00 41.36           H  
ATOM   4843  N   ALA A  94     -22.003   8.055   9.341  1.00 42.22           N  
ATOM   4844  CA  ALA A  94     -21.654   9.458   9.148  1.00 42.52           C  
ATOM   4845  C   ALA A  94     -21.481   9.771   7.666  1.00 42.71           C  
ATOM   4846  O   ALA A  94     -21.833  10.856   7.210  1.00 42.45           O  
ATOM   4847  CB  ALA A  94     -20.390   9.800   9.920  1.00 42.50           C  
ATOM   4848  H   ALA A  94     -21.374   7.462   9.863  1.00 42.22           H  
ATOM   4849  HA  ALA A  94     -22.469  10.072   9.531  1.00 42.52           H  
ATOM   4850  HB1 ALA A  94     -19.563   9.194   9.549  1.00 42.50           H  
ATOM   4851  HB2 ALA A  94     -20.544   9.595  10.979  1.00 42.50           H  
ATOM   4852  HB3 ALA A  94     -20.156  10.856   9.785  1.00 42.50           H  
ATOM   4853  N   PHE A  95     -20.946   8.804   6.924  1.00 43.18           N  
ATOM   4854  CA  PHE A  95     -20.766   8.935   5.481  1.00 43.61           C  
ATOM   4855  C   PHE A  95     -22.058   8.657   4.701  1.00 43.74           C  
ATOM   4856  O   PHE A  95     -22.333   9.311   3.700  1.00 43.80           O  
ATOM   4857  CB  PHE A  95     -19.631   8.024   4.994  1.00 43.53           C  
ATOM   4858  CG  PHE A  95     -19.607   7.837   3.509  1.00 43.97           C  
ATOM   4859  CD1 PHE A  95     -18.988   8.774   2.689  1.00 44.65           C  
ATOM   4860  CD2 PHE A  95     -20.221   6.732   2.924  1.00 44.17           C  
ATOM   4861  CE1 PHE A  95     -18.974   8.608   1.305  1.00 45.08           C  
ATOM   4862  CE2 PHE A  95     -20.213   6.556   1.543  1.00 44.50           C  
ATOM   4863  CZ  PHE A  95     -19.589   7.494   0.731  1.00 44.80           C  
ATOM   4864  H   PHE A  95     -20.654   7.949   7.375  1.00 43.18           H  
ATOM   4865  HA  PHE A  95     -20.495   9.973   5.286  1.00 43.61           H  
ATOM   4866  HB2 PHE A  95     -18.682   8.462   5.301  1.00 43.53           H  
ATOM   4867  HB3 PHE A  95     -19.749   7.047   5.462  1.00 43.53           H  
ATOM   4868  HD1 PHE A  95     -18.513   9.639   3.129  1.00 44.65           H  
ATOM   4869  HD2 PHE A  95     -20.710   6.001   3.551  1.00 44.17           H  
ATOM   4870  HE1 PHE A  95     -18.488   9.340   0.678  1.00 45.08           H  
ATOM   4871  HE2 PHE A  95     -20.691   5.692   1.104  1.00 44.50           H  
ATOM   4872  HZ  PHE A  95     -19.580   7.362  -0.341  1.00 44.80           H  
ATOM   4873  N   TRP A  96     -22.837   7.683   5.159  1.00 44.03           N  
ATOM   4874  CA  TRP A  96     -24.057   7.290   4.461  1.00 44.36           C  
ATOM   4875  C   TRP A  96     -25.234   8.223   4.718  1.00 44.34           C  
ATOM   4876  O   TRP A  96     -26.051   8.443   3.828  1.00 44.41           O  
ATOM   4877  CB  TRP A  96     -24.447   5.855   4.821  1.00 44.58           C  
ATOM   4878  CG  TRP A  96     -23.535   4.830   4.233  1.00 45.20           C  
ATOM   4879  CD1 TRP A  96     -22.570   4.125   4.884  1.00 45.68           C  
ATOM   4880  CD2 TRP A  96     -23.493   4.403   2.866  1.00 45.88           C  
ATOM   4881  NE1 TRP A  96     -21.928   3.279   4.011  1.00 46.30           N  
ATOM   4882  CE2 TRP A  96     -22.475   3.429   2.765  1.00 46.02           C  
ATOM   4883  CE3 TRP A  96     -24.221   4.742   1.718  1.00 46.34           C  
ATOM   4884  CZ2 TRP A  96     -22.164   2.789   1.561  1.00 46.27           C  
ATOM   4885  CZ3 TRP A  96     -23.912   4.105   0.517  1.00 46.75           C  
ATOM   4886  CH2 TRP A  96     -22.891   3.138   0.451  1.00 46.71           C  
ATOM   4887  H   TRP A  96     -22.579   7.204   6.010  1.00 44.03           H  
ATOM   4888  HA  TRP A  96     -23.826   7.358   3.398  1.00 44.36           H  
ATOM   4889  HB2 TRP A  96     -24.428   5.753   5.906  1.00 44.58           H  
ATOM   4890  HB3 TRP A  96     -25.457   5.669   4.456  1.00 44.58           H  
ATOM   4891  HD1 TRP A  96     -22.341   4.217   5.936  1.00 45.68           H  
ATOM   4892  HE1 TRP A  96     -21.175   2.649   4.250  1.00 46.30           H
[truncated: 248,522 more chars]
