# Supplementary material for: Discovery of Novel Acetamide-Based Heme Oxygenase-1 Inhibitors with Potent In Vitro Antiproliferative Activity
Source: J Med Chem. 2021 Sep 2;64(18):13373–93. doi: 10.1021/acs.jmedchem.1c00633 (PMC8474116; doi:10.1021/acs.jmedchem.1c00633)
Supplement: Supplementary file 6 — jm1c00633_si_006.pdb [file jm1c00633_si_006.pdb]

HEADER    OXIDOREDUCTASE/OXIDOREDUCTASE INHIBITOR                     
REMARK  99                                                                      
REMARK  99 MOE v2014.09 (Chemical Computing Group Inc.) Wed Jun 23 14:09:56 2021
HELIX    1   1 LEU B   33  GLY B   40  1               Generated by MOE    8
HELIX    2   2 LYS B   42  GLU B   49  1               Generated by MOE    8
HELIX    3   3 GLN B   52  LEU B   58  1               Generated by MOE    7
HELIX    4   4 LYS B   64  LYS B   68  1               Generated by MOE    5
HELIX    5   5 THR B   72  ARG B   87  1               Generated by MOE   16
HELIX    6   6 ALA B   95  LEU B   97  5               Generated by MOE    3
HELIX    7   7 PRO B  100  LEU B  103  1               Generated by MOE    4
HELIX    8   8 LYS B  106  PHE B  117  1               Generated by MOE   12
HELIX    9   9 TRP B  121  GLN B  124  1               Generated by MOE    4
HELIX   10  10 LYS B  129  ASN B  144  1               Generated by MOE   16
HELIX   11  11 PRO B  146  LEU B  148  5               Generated by MOE    3
HELIX   12  12 LEU B  149  LEU B  175  1               Generated by MOE   27
HELIX   13  13 ALA B  195  ASN B  207  1               Generated by MOE   13
HELIX   14  14 MET B  213  MET B  231  1               Generated by MOE   19
HELIX   15  15 ASN B  235  GLU B  247  1               Generated by MOE   13
ATOM      1  N   MET B  30      26.159 -43.991   7.552  1.00 92.46           N1+
ATOM      2  CA  MET B  30      26.466 -45.125   8.475  1.00 92.91           C  
ATOM      3  C   MET B  30      26.037 -44.846   9.923  1.00 91.52           C  
ATOM      4  O   MET B  30      25.298 -45.639  10.519  1.00 91.91           O  
ATOM      5  CB  MET B  30      27.956 -45.512   8.401  1.00 93.53           C  
ATOM      6  CG  MET B  30      28.951 -44.352   8.565  1.00 94.59           C  
ATOM      7  SD  MET B  30      30.691 -44.856   8.525  1.00 95.80           S  
ATOM      8  CE  MET B  30      30.975 -45.043   6.758  1.00 95.35           C  
ATOM      9  H1  MET B  30      26.449 -44.201   6.618  1.00 92.46           H  
ATOM     10  H2  MET B  30      26.630 -43.157   7.840  1.00 92.46           H  
ATOM     11  H3  MET B  30      25.178 -43.799   7.534  1.00 92.46           H  
ATOM     12  HA  MET B  30      25.908 -45.885   8.141  1.00 92.91           H  
ATOM     13  HB2 MET B  30      28.139 -46.177   9.125  1.00 93.53           H  
ATOM     14  HB3 MET B  30      28.122 -45.934   7.510  1.00 93.53           H  
ATOM     15  HG2 MET B  30      28.728 -43.724   7.819  1.00 94.59           H  
ATOM     16  HG3 MET B  30      28.705 -43.933   9.439  1.00 94.59           H  
ATOM     17  HE1 MET B  30      31.917 -45.325   6.574  1.00 95.35           H  
ATOM     18  HE2 MET B  30      30.813 -44.182   6.276  1.00 95.35           H  
ATOM     19  HE3 MET B  30      30.365 -45.733   6.368  1.00 95.35           H  
ATOM     20  N   ALA B  31      26.487 -43.719  10.473  1.00 89.24           N  
ATOM     21  CA  ALA B  31      26.271 -43.396  11.883  1.00 86.94           C  
ATOM     22  C   ALA B  31      25.310 -42.223  12.081  1.00 85.35           C  
ATOM     23  O   ALA B  31      25.066 -41.441  11.158  1.00 84.98           O  
ATOM     24  CB  ALA B  31      27.606 -43.124  12.573  1.00 86.75           C  
ATOM     25  H   ALA B  31      26.990 -43.071   9.901  1.00 89.24           H  
ATOM     26  HA  ALA B  31      25.841 -44.214  12.264  1.00 86.94           H  
ATOM     27  HB1 ALA B  31      28.237 -43.889  12.446  1.00 86.75           H  
ATOM     28  HB2 ALA B  31      27.480 -42.989  13.556  1.00 86.75           H  
ATOM     29  HB3 ALA B  31      28.040 -42.303  12.203  1.00 86.75           H  
ATOM     30  N   ASP B  32      24.766 -42.118  13.293  1.00 83.41           N  
ATOM     31  CA  ASP B  32      23.879 -41.017  13.676  1.00 81.64           C  
ATOM     32  C   ASP B  32      24.627 -39.691  13.760  1.00 79.91           C  
ATOM     33  O   ASP B  32      25.826 -39.661  14.044  1.00 79.34           O  
ATOM     34  CB  ASP B  32      23.208 -41.307  15.023  1.00 81.81           C  
ATOM     35  CG  ASP B  32      22.330 -42.541  14.989  1.00 82.01           C  
ATOM     36  OD1 ASP B  32      21.956 -42.987  13.885  1.00 82.64           O  
ATOM     37  OD2 ASP B  32      22.008 -43.066  16.077  1.00 82.25           O1-
ATOM     38  H   ASP B  32      24.973 -42.823  13.972  1.00 83.41           H  
ATOM     39  HA  ASP B  32      23.203 -40.971  12.941  1.00 81.64           H  
ATOM     40  HB2 ASP B  32      23.917 -41.444  15.715  1.00 81.81           H  
ATOM     41  HB3 ASP B  32      22.641 -40.524  15.277  1.00 81.81           H  
ATOM     42  N   LEU B  33      23.903 -38.604  13.518  1.00 78.32           N  
ATOM     43  CA  LEU B  33      24.468 -37.257  13.568  1.00 77.20           C  
ATOM     44  C   LEU B  33      25.006 -36.927  14.962  1.00 76.49           C  
ATOM     45  O   LEU B  33      26.085 -36.354  15.094  1.00 76.19           O  
ATOM     46  CB  LEU B  33      23.426 -36.222  13.116  1.00 76.93           C  
ATOM     47  CG  LEU B  33      23.780 -34.732  13.086  1.00 76.76           C  
ATOM     48  CD1 LEU B  33      24.835 -34.417  12.028  1.00 76.72           C  
ATOM     49  CD2 LEU B  33      22.526 -33.914  12.846  1.00 76.52           C  
ATOM     50  H   LEU B  33      22.935 -38.711  13.293  1.00 78.32           H  
ATOM     51  HA  LEU B  33      25.236 -37.270  12.927  1.00 77.20           H  
ATOM     52  HB2 LEU B  33      23.157 -36.471  12.186  1.00 76.93           H  
ATOM     53  HB3 LEU B  33      22.640 -36.317  13.728  1.00 76.93           H  
ATOM     54  HG  LEU B  33      24.167 -34.482  13.974  1.00 76.76           H  
ATOM     55 HD11 LEU B  33      25.055 -33.442  12.021  1.00 76.72           H  
ATOM     56 HD12 LEU B  33      24.512 -34.666  11.115  1.00 76.72           H  
ATOM     57 HD13 LEU B  33      25.680 -34.922  12.204  1.00 76.72           H  
ATOM     58 HD21 LEU B  33      22.735 -32.936  12.823  1.00 76.52           H  
ATOM     59 HD22 LEU B  33      21.854 -34.068  13.570  1.00 76.52           H  
ATOM     60 HD23 LEU B  33      22.100 -34.158  11.975  1.00 76.52           H  
ATOM     61  N   SER B  34      24.259 -37.317  15.993  1.00 75.81           N  
ATOM     62  CA  SER B  34      24.657 -37.093  17.385  1.00 75.47           C  
ATOM     63  C   SER B  34      25.970 -37.785  17.749  1.00 75.32           C  
ATOM     64  O   SER B  34      26.750 -37.257  18.543  1.00 75.09           O  
ATOM     65  CB  SER B  34      23.548 -37.540  18.334  1.00 75.11           C  
ATOM     66  OG  SER B  34      23.062 -38.816  17.966  1.00 75.87           O  
ATOM     67  H   SER B  34      23.392 -37.781  15.810  1.00 75.81           H  
ATOM     68  HA  SER B  34      24.798 -36.105  17.442  1.00 75.47           H  
ATOM     69  HB2 SER B  34      23.889 -37.606  19.272  1.00 75.11           H  
ATOM     70  HB3 SER B  34      22.778 -36.903  18.303  1.00 75.11           H  
ATOM     71  HG  SER B  34      22.109 -38.783  17.883  1.00 75.87           H  
ATOM     72  N   GLU B  35      26.206 -38.961  17.173  1.00 75.53           N  
ATOM     73  CA  GLU B  35      27.465 -39.679  17.374  1.00 75.40           C  
ATOM     74  C   GLU B  35      28.592 -39.051  16.561  1.00 74.47           C  
ATOM     75  O   GLU B  35      29.687 -38.832  17.081  1.00 74.38           O  
ATOM     76  CB  GLU B  35      27.320 -41.172  17.052  1.00 76.35           C  
ATOM     77  CG  GLU B  35      26.584 -41.991  18.122  1.00 77.86           C  
ATOM     78  CD  GLU B  35      27.462 -42.363  19.317  1.00 78.67           C  
ATOM     79  OE1 GLU B  35      27.680 -43.576  19.540  1.00 78.92           O  
ATOM     80  OE2 GLU B  35      27.930 -41.451  20.036  1.00 79.16           O1-
ATOM     81  H   GLU B  35      25.504 -39.365  16.587  1.00 75.53           H  
ATOM     82  HA  GLU B  35      27.667 -39.572  18.348  1.00 75.40           H  
ATOM     83  HB2 GLU B  35      26.816 -41.257  16.193  1.00 76.35           H  
ATOM     84  HB3 GLU B  35      28.236 -41.557  16.941  1.00 76.35           H  
ATOM     85  HG2 GLU B  35      25.809 -41.454  18.456  1.00 77.86           H  
ATOM     86  HG3 GLU B  35      26.250 -42.835  17.702  1.00 77.86           H  
ATOM     87  N   LEU B  36      28.316 -38.760  15.291  1.00 73.65           N  
ATOM     88  CA  LEU B  36      29.259 -38.038  14.435  1.00 73.05           C  
ATOM     89  C   LEU B  36      29.706 -36.730  15.090  1.00 73.12           C  
ATOM     90  O   LEU B  36      30.881 -36.365  15.021  1.00 73.55           O  
ATOM     91  CB  LEU B  36      28.645 -37.753  13.062  1.00 72.58           C  
ATOM     92  CG  LEU B  36      28.511 -38.900  12.053  1.00 72.75           C  
ATOM     93  CD1 LEU B  36      27.551 -38.515  10.932  1.00 71.89           C  
ATOM     94  CD2 LEU B  36      29.867 -39.316  11.483  1.00 72.52           C  
ATOM     95  H   LEU B  36      27.436 -39.044  14.910  1.00 73.65           H  
ATOM     96  HA  LEU B  36      30.042 -38.652  14.338  1.00 73.05           H  
ATOM     97  HB2 LEU B  36      27.725 -37.394  13.222  1.00 72.58           H  
ATOM     98  HB3 LEU B  36      29.208 -37.048  12.631  1.00 72.58           H  
ATOM     99  HG  LEU B  36      28.135 -39.691  12.536  1.00 72.75           H  
ATOM    100 HD11 LEU B  36      27.458 -39.258  10.269  1.00 71.89           H  
ATOM    101 HD12 LEU B  36      27.877 -37.706  10.443  1.00 71.89           H  
ATOM    102 HD13 LEU B  36      26.642 -38.310  11.294  1.00 71.89           H  
ATOM    103 HD21 LEU B  36      29.766 -40.064  10.827  1.00 72.52           H  
ATOM    104 HD22 LEU B  36      30.481 -39.625  12.209  1.00 72.52           H  
ATOM    105 HD23 LEU B  36      30.308 -38.552  11.012  1.00 72.52           H  
ATOM    106  N   LEU B  37      28.768 -36.044  15.736  1.00 72.63           N  
ATOM    107  CA  LEU B  37      29.060 -34.803  16.440  1.00 73.05           C  
ATOM    108  C   LEU B  37      29.897 -35.031  17.700  1.00 73.59           C  
ATOM    109  O   LEU B  37      30.892 -34.347  17.914  1.00 73.43           O  
ATOM    110  CB  LEU B  37      27.765 -34.051  16.774  1.00 72.88           C  
ATOM    111  CG  LEU B  37      27.163 -33.169  15.675  1.00 72.33           C  
ATOM    112  CD1 LEU B  37      25.712 -32.843  15.965  1.00 71.60           C  
ATOM    113  CD2 LEU B  37      27.966 -31.891  15.522  1.00 72.73           C  
ATOM    114  H   LEU B  37      27.830 -36.392  15.739  1.00 72.63           H  
ATOM    115  HA  LEU B  37      29.609 -34.279  15.789  1.00 73.05           H  
ATOM    116  HB2 LEU B  37      27.077 -34.732  17.023  1.00 72.88           H  
ATOM    117  HB3 LEU B  37      27.952 -33.464  17.561  1.00 72.88           H  
ATOM    118  HG  LEU B  37      27.195 -33.673  14.812  1.00 72.33           H  
ATOM    119 HD11 LEU B  37      25.323 -32.267  15.246  1.00 71.60           H  
ATOM    120 HD12 LEU B  37      25.621 -32.354  16.833  1.00 71.60           H  
ATOM    121 HD13 LEU B  37      25.162 -33.676  16.023  1.00 71.60           H  
ATOM    122 HD21 LEU B  37      27.580 -31.309  14.806  1.00 72.73           H  
ATOM    123 HD22 LEU B  37      28.915 -32.091  15.277  1.00 72.73           H  
ATOM    124 HD23 LEU B  37      27.972 -31.368  16.374  1.00 72.73           H  
ATOM    125  N   LYS B  38      29.494 -35.992  18.525  1.00 74.74           N  
ATOM    126  CA  LYS B  38      30.221 -36.324  19.752  1.00 75.92           C  
ATOM    127  C   LYS B  38      31.675 -36.703  19.450  1.00 76.17           C  
ATOM    128  O   LYS B  38      32.602 -36.133  20.034  1.00 76.40           O  
ATOM    129  CB  LYS B  38      29.509 -37.454  20.506  1.00 76.19           C  
ATOM    130  CG  LYS B  38      29.899 -37.599  21.970  1.00 76.50           C  
ATOM    131  CD  LYS B  38      29.319 -38.881  22.556  1.00 76.72           C  
ATOM    132  CE  LYS B  38      29.893 -39.188  23.932  1.00 76.94           C  
ATOM    133  NZ  LYS B  38      29.478 -40.537  24.411  1.00 76.73           N1+
ATOM    134  H   LYS B  38      28.666 -36.506  18.300  1.00 74.74           H  
ATOM    135  HA  LYS B  38      30.210 -35.489  20.302  1.00 75.92           H  
ATOM    136  HB2 LYS B  38      28.524 -37.284  20.466  1.00 76.19           H  
ATOM    137  HB3 LYS B  38      29.718 -38.317  20.046  1.00 76.19           H  
ATOM    138  HG2 LYS B  38      30.896 -37.626  22.043  1.00 76.50           H  
ATOM    139  HG3 LYS B  38      29.548 -36.815  22.482  1.00 76.50           H  
ATOM    140  HD2 LYS B  38      28.327 -38.781  22.635  1.00 76.72           H  
ATOM    141  HD3 LYS B  38      29.529 -39.642  21.942  1.00 76.72           H  
ATOM    142  HE2 LYS B  38      30.892 -39.160  23.889  1.00 76.94           H  
ATOM    143  HE3 LYS B  38      29.568 -38.505  24.587  1.00 76.94           H  
ATOM    144  HZ1 LYS B  38      29.860 -40.729  25.315  1.00 76.73           H  
ATOM    145  HZ2 LYS B  38      29.793 -41.252  23.786  1.00 76.73           H  
ATOM    146  HZ3 LYS B  38      28.482 -40.603  24.477  1.00 76.73           H  
ATOM    147  N   GLU B  39      31.858 -37.648  18.526  1.00 76.39           N  
ATOM    148  CA  GLU B  39      33.185 -38.105  18.099  1.00 76.69           C  
ATOM    149  C   GLU B  39      33.965 -37.027  17.349  1.00 76.54           C  
ATOM    150  O   GLU B  39      35.171 -36.869  17.554  1.00 76.08           O  
ATOM    151  CB  GLU B  39      33.068 -39.351  17.212  1.00 76.82           C  
ATOM    152  CG  GLU B  39      32.850 -40.658  17.963  1.00 77.53           C  
ATOM    153  CD  GLU B  39      32.614 -41.840  17.033  1.00 77.57           C  
ATOM    154  OE1 GLU B  39      31.756 -41.735  16.129  1.00 78.24           O  
ATOM    155  OE2 GLU B  39      33.282 -42.881  17.214  1.00 77.79           O1-
ATOM    156  H   GLU B  39      31.052 -38.064  18.105  1.00 76.39           H  
ATOM    157  HA  GLU B  39      33.656 -38.310  18.957  1.00 76.69           H  
ATOM    158  HB2 GLU B  39      32.295 -39.221  16.591  1.00 76.82           H  
ATOM    159  HB3 GLU B  39      33.912 -39.438  16.682  1.00 76.82           H  
ATOM    160  HG2 GLU B  39      33.660 -40.846  18.519  1.00 77.53           H  
ATOM    161  HG3 GLU B  39      32.053 -40.556  18.558  1.00 77.53           H  
ATOM    162  N   GLY B  40      33.270 -36.292  16.484  1.00 76.47           N  
ATOM    163  CA  GLY B  40      33.901 -35.296  15.624  1.00 76.74           C  
ATOM    164  C   GLY B  40      34.281 -33.996  16.307  1.00 76.83           C  
ATOM    165  O   GLY B  40      34.917 -33.138  15.694  1.00 77.13           O  
ATOM    166  H   GLY B  40      32.281 -36.427  16.421  1.00 76.47           H  
ATOM    167  HA2 GLY B  40      34.726 -35.715  15.245  1.00 76.74           H  
ATOM    168  HA3 GLY B  40      33.258 -35.097  14.884  1.00 76.74           H  
ATOM    169  N   THR B  41      33.888 -33.843  17.571  1.00 76.68           N  
ATOM    170  CA  THR B  41      34.214 -32.641  18.342  1.00 76.77           C  
ATOM    171  C   THR B  41      34.971 -32.962  19.631  1.00 77.51           C  
ATOM    172  O   THR B  41      35.121 -32.094  20.495  1.00 77.29           O  
ATOM    173  CB  THR B  41      32.952 -31.805  18.683  1.00 76.71           C  
ATOM    174  OG1 THR B  41      32.019 -32.611  19.414  1.00 76.23           O  
ATOM    175  CG2 THR B  41      32.289 -31.265  17.416  1.00 75.79           C  
ATOM    176  H   THR B  41      33.355 -34.569  18.006  1.00 76.68           H  
ATOM    177  HA  THR B  41      34.817 -32.143  17.719  1.00 76.77           H  
ATOM    178  HB  THR B  41      33.183 -31.044  19.289  1.00 76.71           H  
ATOM    179 HG21 THR B  41      31.476 -30.727  17.638  1.00 75.79           H  
ATOM    180 HG22 THR B  41      32.008 -32.011  16.813  1.00 75.79           H  
ATOM    181 HG23 THR B  41      32.917 -30.677  16.906  1.00 75.79           H  
ATOM    182  HG1 THR B  41      31.221 -32.108  19.577  1.00 76.23           H  
ATOM    183  N   LYS B  42      35.439 -34.206  19.752  1.00 78.46           N  
ATOM    184  CA  LYS B  42      36.224 -34.658  20.905  1.00 79.59           C  
ATOM    185  C   LYS B  42      37.404 -33.727  21.165  1.00 80.01           C  
ATOM    186  O   LYS B  42      37.488 -33.107  22.227  1.00 80.00           O  
ATOM    187  CB  LYS B  42      36.751 -36.079  20.683  1.00 79.77           C  
ATOM    188  CG  LYS B  42      35.754 -37.201  20.911  1.00 80.15           C  
ATOM    189  CD  LYS B  42      36.390 -38.548  20.552  1.00 80.34           C  
ATOM    190  CE  LYS B  42      35.407 -39.704  20.704  1.00 80.61           C  
ATOM    191  NZ  LYS B  42      35.887 -40.926  20.007  1.00 79.93           N1+
ATOM    192  H   LYS B  42      35.245 -34.861  19.022  1.00 78.46           H  
ATOM    193  HA  LYS B  42      35.587 -34.632  21.675  1.00 79.59           H  
ATOM    194  HB2 LYS B  42      37.071 -36.146  19.738  1.00 79.77           H  
ATOM    195  HB3 LYS B  42      37.519 -36.225  21.307  1.00 79.77           H  
ATOM    196  HG2 LYS B  42      35.481 -37.206  21.873  1.00 80.15           H  
ATOM    197  HG3 LYS B  42      34.950 -37.047  20.336  1.00 80.15           H  
ATOM    198  HD2 LYS B  42      36.703 -38.516  19.603  1.00 80.34           H  
ATOM    199  HD3 LYS B  42      37.171 -38.709  21.156  1.00 80.34           H  
ATOM    200  HE2 LYS B  42      35.292 -39.919  21.674  1.00 80.61           H  
ATOM    201  HE3 LYS B  42      34.524 -39.444  20.313  1.00 80.61           H  
ATOM    202  HZ1 LYS B  42      35.236 -41.678  20.112  1.00 79.93           H  
ATOM    203  HZ2 LYS B  42      36.766 -41.227  20.376  1.00 79.93           H  
ATOM    204  HZ3 LYS B  42      36.006 -40.757  19.029  1.00 79.93           H  
ATOM    205  N   GLU B  43      38.298 -33.641  20.176  1.00 80.60           N  
ATOM    206  CA  GLU B  43      39.505 -32.809  20.232  1.00 80.97           C  
ATOM    207  C   GLU B  43      39.185 -31.401  20.717  1.00 81.10           C  
ATOM    208  O   GLU B  43      39.805 -30.902  21.660  1.00 81.05           O  
ATOM    209  CB  GLU B  43      40.152 -32.715  18.846  1.00 81.06           C  
ATOM    210  CG  GLU B  43      40.485 -34.043  18.191  1.00 81.62           C  
ATOM    211  CD  GLU B  43      41.931 -34.452  18.385  1.00 82.01           C  
ATOM    212  OE1 GLU B  43      42.193 -35.671  18.486  1.00 81.91           O  
ATOM    213  OE2 GLU B  43      42.807 -33.560  18.432  1.00 82.13           O1-
ATOM    214  H   GLU B  43      38.135 -34.176  19.347  1.00 80.60           H  
ATOM    215  HA  GLU B  43      40.107 -33.267  20.886  1.00 80.97           H  
ATOM    216  HB2 GLU B  43      39.524 -32.226  18.241  1.00 81.06           H  
ATOM    217  HB3 GLU B  43      41.003 -32.197  18.933  1.00 81.06           H  
ATOM    218  HG2 GLU B  43      39.899 -34.750  18.586  1.00 81.62           H  
ATOM    219  HG3 GLU B  43      40.304 -33.970  17.210  1.00 81.62           H  
ATOM    220  N   ALA B  44      38.205 -30.780  20.063  1.00 81.24           N  
ATOM    221  CA  ALA B  44      37.818 -29.404  20.342  1.00 81.77           C  
ATOM    222  C   ALA B  44      37.197 -29.241  21.728  1.00 82.11           C  
ATOM    223  O   ALA B  44      37.410 -28.224  22.389  1.00 82.15           O  
ATOM    224  CB  ALA B  44      36.876 -28.894  19.267  1.00 81.91           C  
ATOM    225  H   ALA B  44      37.714 -31.280  19.350  1.00 81.24           H  
ATOM    226  HA  ALA B  44      38.676 -28.891  20.319  1.00 81.77           H  
ATOM    227  HB1 ALA B  44      37.279 -28.999  18.358  1.00 81.91           H  
ATOM    228  HB2 ALA B  44      36.670 -27.925  19.402  1.00 81.91           H  
ATOM    229  HB3 ALA B  44      36.012 -29.397  19.280  1.00 81.91           H  
ATOM    230  N   HIS B  45      36.439 -30.248  22.161  1.00 82.60           N  
ATOM    231  CA  HIS B  45      35.823 -30.248  23.489  1.00 83.32           C  
ATOM    232  C   HIS B  45      36.875 -30.301  24.601  1.00 83.10           C  
ATOM    233  O   HIS B  45      36.716 -29.661  25.641  1.00 82.85           O  
ATOM    234  CB  HIS B  45      34.829 -31.409  23.632  1.00 83.76           C  
ATOM    235  CG  HIS B  45      33.963 -31.320  24.852  1.00 84.17           C  
ATOM    236  ND1 HIS B  45      34.383 -31.738  26.097  1.00 84.30           N  
ATOM    237  CD2 HIS B  45      32.699 -30.862  25.017  1.00 84.33           C  
ATOM    238  CE1 HIS B  45      33.418 -31.537  26.976  1.00 84.33           C  
ATOM    239  NE2 HIS B  45      32.384 -31.007  26.346  1.00 84.31           N  
ATOM    240  H   HIS B  45      36.286 -31.031  21.558  1.00 82.60           H  
ATOM    241  HA  HIS B  45      35.338 -29.375  23.542  1.00 83.32           H  
ATOM    242  HB2 HIS B  45      34.230 -31.422  22.832  1.00 83.76           H  
ATOM    243  HB3 HIS B  45      35.339 -32.268  23.681  1.00 83.76           H  
ATOM    244  HD1 HIS B  45      35.279 -32.132  26.302  1.00 84.30           H  
ATOM    245  HD2 HIS B  45      32.106 -30.488  24.304  1.00 84.33           H  
ATOM    246  HE1 HIS B  45      33.462 -31.750  27.952  1.00 84.33           H  
ATOM    247  N   ASP B  46      37.945 -31.056  24.364  1.00 83.42           N  
ATOM    248  CA  ASP B  46      39.024 -31.219  25.342  1.00 83.66           C  
ATOM    249  C   ASP B  46      39.894 -29.970  25.473  1.00 83.51           C  
ATOM    250  O   ASP B  46      40.343 -29.640  26.572  1.00 83.45           O  
ATOM    251  CB  ASP B  46      39.886 -32.439  25.000  1.00 84.15           C  
ATOM    252  CG  ASP B  46      39.118 -33.751  25.102  1.00 84.47           C  
ATOM    253  OD1 ASP B  46      37.868 -33.726  25.162  1.00 85.15           O  
ATOM    254  OD2 ASP B  46      39.772 -34.816  25.113  1.00 84.66           O1-
ATOM    255  H   ASP B  46      38.015 -31.530  23.486  1.00 83.42           H  
ATOM    256  HA  ASP B  46      38.547 -31.359  26.210  1.00 83.66           H  
ATOM    257  HB2 ASP B  46      40.225 -32.341  24.064  1.00 84.15           H  
ATOM    258  HB3 ASP B  46      40.659 -32.474  25.633  1.00 84.15           H  
ATOM    259  N   ARG B  47      40.128 -29.284  24.353  1.00 83.35           N  
ATOM    260  CA  ARG B  47      40.864 -28.018  24.354  1.00 83.40           C  
ATOM    261  C   ARG B  47      40.090 -26.924  25.088  1.00 83.17           C  
ATOM    262  O   ARG B  47      40.689 -26.034  25.693  1.00 83.35           O  
ATOM    263  CB  ARG B  47      41.184 -27.562  22.927  1.00 83.48           C  
ATOM    264  CG  ARG B  47      42.256 -28.386  22.215  1.00 84.02           C  
ATOM    265  CD  ARG B  47      42.705 -27.714  20.919  1.00 84.19           C  
ATOM    266  NE  ARG B  47      41.613 -27.593  19.951  1.00 85.02           N  
ATOM    267  CZ  ARG B  47      41.458 -28.371  18.882  1.00 85.22           C  
ATOM    268  NH1 ARG B  47      42.335 -29.336  18.615  1.00 85.08           N  
ATOM    269  NH2 ARG B  47      40.425 -28.177  18.071  1.00 84.51           N1+
ATOM    270  H   ARG B  47      39.790 -29.646  23.484  1.00 83.35           H  
ATOM    271  HA  ARG B  47      41.710 -28.220  24.847  1.00 83.40           H  
ATOM    272  HB2 ARG B  47      40.344 -27.614  22.387  1.00 83.48           H  
ATOM    273  HB3 ARG B  47      41.497 -26.613  22.966  1.00 83.48           H  
ATOM    274  HG2 ARG B  47      43.046 -28.485  22.820  1.00 84.02           H  
ATOM    275  HG3 ARG B  47      41.884 -29.289  22.001  1.00 84.02           H  
ATOM    276  HD2 ARG B  47      43.043 -26.794  21.116  1.00 84.19           H  
ATOM    277  HD3 ARG B  47      43.433 -28.253  20.495  1.00 84.19           H  
ATOM    278  HE  ARG B  47      40.935 -26.874  20.104  1.00 85.02           H  
ATOM    279 HH11 ARG B  47      43.118 -29.481  19.220  1.00 85.08           H  
ATOM    280 HH12 ARG B  47      42.211 -29.916  17.810  1.00 85.08           H  
ATOM    281 HH21 ARG B  47      39.767 -27.449  18.264  1.00 84.51           H  
ATOM    282 HH22 ARG B  47      40.305 -28.759  17.267  1.00 84.51           H  
ATOM    283  N   ALA B  48      38.762 -27.004  25.029  1.00 83.02           N  
ATOM    284  CA  ALA B  48      37.881 -26.068  25.728  1.00 82.64           C  
ATOM    285  C   ALA B  48      37.977 -26.231  27.245  1.00 82.57           C  
ATOM    286  O   ALA B  48      37.937 -25.244  27.983  1.00 82.37           O  
ATOM    287  CB  ALA B  48      36.446 -26.239  25.258  1.00 82.59           C  
ATOM    288  H   ALA B  48      38.350 -27.734  24.484  1.00 83.02           H  
ATOM    289  HA  ALA B  48      38.209 -25.157  25.478  1.00 82.64           H  
ATOM    290  HB1 ALA B  48      36.379 -26.133  24.266  1.00 82.59           H  
ATOM    291  HB2 ALA B  48      35.847 -25.559  25.681  1.00 82.59           H  
ATOM    292  HB3 ALA B  48      36.097 -27.146  25.495  1.00 82.59           H  
ATOM    293  N   GLU B  49      38.108 -27.477  27.698  1.00 82.52           N  
ATOM    294  CA  GLU B  49      38.340 -27.781  29.114  1.00 82.70           C  
ATOM    295  C   GLU B  49      39.713 -27.304  29.596  1.00 82.13           C  
ATOM    296  O   GLU B  49      39.872 -26.944  30.764  1.00 82.32           O  
ATOM    297  CB  GLU B  49      38.211 -29.285  29.376  1.00 82.87           C  
ATOM    298  CG  GLU B  49      36.787 -29.821  29.397  1.00 83.30           C  
ATOM    299  CD  GLU B  49      36.730 -31.303  29.736  1.00 83.18           C  
ATOM    300  OE1 GLU B  49      37.144 -31.678  30.853  1.00 83.35           O  
ATOM    301  OE2 GLU B  49      36.267 -32.094  28.885  1.00 83.41           O1-
ATOM    302  H   GLU B  49      38.046 -28.234  27.048  1.00 82.52           H  
ATOM    303  HA  GLU B  49      37.624 -27.270  29.589  1.00 82.70           H  
ATOM    304  HB2 GLU B  49      38.710 -29.770  28.658  1.00 82.87           H  
ATOM    305  HB3 GLU B  49      38.626 -29.483  30.264  1.00 82.87           H  
ATOM    306  HG2 GLU B  49      36.263 -29.315  30.082  1.00 83.30           H  
ATOM    307  HG3 GLU B  49      36.378 -29.682  28.495  1.00 83.30           H  
ATOM    308  N   ASN B  50      40.696 -27.309  28.694  1.00 81.41           N  
ATOM    309  CA  ASN B  50      42.081 -26.968  29.037  1.00 80.85           C  
ATOM    310  C   ASN B  50      42.436 -25.481  28.961  1.00 80.14           C  
ATOM    311  O   ASN B  50      43.584 -25.101  29.212  1.00 80.09           O  
ATOM    312  CB  ASN B  50      43.059 -27.792  28.193  1.00 80.92           C  
ATOM    313  CG  ASN B  50      43.206 -29.213  28.696  1.00 81.07           C  
ATOM    314  OD1 ASN B  50      42.222 -29.865  29.053  1.00 81.10           O  
ATOM    315  ND2 ASN B  50      44.440 -29.705  28.724  1.00 81.04           N  
ATOM    316  H   ASN B  50      40.481 -27.554  27.749  1.00 81.41           H  
ATOM    317  HA  ASN B  50      42.121 -27.215  30.005  1.00 80.85           H  
ATOM    318  HB2 ASN B  50      42.728 -27.823  27.250  1.00 80.92           H  
ATOM    319  HB3 ASN B  50      43.957 -27.354  28.217  1.00 80.92           H  
ATOM    320 HD21 ASN B  50      44.599 -30.639  29.044  1.00 81.04           H  
ATOM    321 HD22 ASN B  50      45.210 -29.141  28.425  1.00 81.04           H  
ATOM    322  N   THR B  51      41.457 -24.647  28.619  1.00 79.13           N  
ATOM    323  CA  THR B  51      41.663 -23.201  28.564  1.00 78.38           C  
ATOM    324  C   THR B  51      41.825 -22.625  29.962  1.00 77.79           C  
ATOM    325  O   THR B  51      41.164 -23.071  30.903  1.00 77.93           O  
ATOM    326  CB  THR B  51      40.501 -22.480  27.864  1.00 78.51           C  
ATOM    327  OG1 THR B  51      39.259 -22.925  28.422  1.00 78.74           O  
ATOM    328  CG2 THR B  51      40.519 -22.762  26.373  1.00 78.32           C  
ATOM    329  H   THR B  51      40.557 -25.019  28.394  1.00 79.13           H  
ATOM    330  HA  THR B  51      42.507 -23.097  28.037  1.00 78.38           H  
ATOM    331  HB  THR B  51      40.543 -21.494  28.023  1.00 78.51           H  
ATOM    332 HG21 THR B  51      39.765 -22.295  25.911  1.00 78.32           H  
ATOM    333 HG22 THR B  51      40.431 -23.742  26.192  1.00 78.32           H  
ATOM    334 HG23 THR B  51      41.374 -22.449  25.959  1.00 78.32           H  
ATOM    335  HG1 THR B  51      38.612 -23.024  27.723  1.00 78.74           H  
ATOM    336  N   GLN B  52      42.702 -21.632  30.082  1.00 76.77           N  
ATOM    337  CA  GLN B  52      43.020 -21.012  31.366  1.00 76.01           C  
ATOM    338  C   GLN B  52      41.788 -20.442  32.068  1.00 75.89           C  
ATOM    339  O   GLN B  52      41.634 -20.603  33.281  1.00 75.87           O  
ATOM    340  CB  GLN B  52      44.094 -19.929  31.190  1.00 75.74           C  
ATOM    341  CG  GLN B  52      44.724 -19.421  32.496  1.00 74.93           C  
ATOM    342  CD  GLN B  52      45.653 -20.430  33.152  1.00 74.52           C  
ATOM    343  OE1 GLN B  52      45.224 -21.492  33.606  1.00 73.74           O  
ATOM    344  NE2 GLN B  52      46.936 -20.091  33.220  1.00 74.43           N  
ATOM    345  H   GLN B  52      43.162 -21.296  29.260  1.00 76.77           H  
ATOM    346  HA  GLN B  52      43.368 -21.768  31.921  1.00 76.01           H  
ATOM    347  HB2 GLN B  52      44.824 -20.306  30.620  1.00 75.74           H  
ATOM    348  HB3 GLN B  52      43.675 -19.150  30.724  1.00 75.74           H  
ATOM    349  HG2 GLN B  52      45.250 -18.594  32.298  1.00 74.93           H  
ATOM    350  HG3 GLN B  52      43.992 -19.204  33.142  1.00 74.93           H  
ATOM    351 HE21 GLN B  52      47.594 -20.708  33.652  1.00 74.43           H  
ATOM    352 HE22 GLN B  52      47.244 -19.219  32.839  1.00 74.43           H  
ATOM    353  N   PHE B  53      40.915 -19.792  31.299  1.00 75.52           N  
ATOM    354  CA  PHE B  53      39.693 -19.191  31.834  1.00 75.03           C  
ATOM    355  C   PHE B  53      38.758 -20.222  32.470  1.00 75.40           C  
ATOM    356  O   PHE B  53      38.125 -19.946  33.491  1.00 75.34           O  
ATOM    357  CB  PHE B  53      38.960 -18.400  30.744  1.00 74.30           C  
ATOM    358  CG  PHE B  53      37.630 -17.851  31.181  1.00 73.52           C  
ATOM    359  CD1 PHE B  53      37.558 -16.702  31.961  1.00 73.18           C  
ATOM    360  CD2 PHE B  53      36.449 -18.489  30.817  1.00 73.54           C  
ATOM    361  CE1 PHE B  53      36.329 -16.196  32.372  1.00 73.09           C  
ATOM    362  CE2 PHE B  53      35.212 -17.989  31.222  1.00 73.58           C  
ATOM    363  CZ  PHE B  53      35.154 -16.840  32.002  1.00 73.50           C  
ATOM    364  H   PHE B  53      41.102 -19.712  30.320  1.00 75.52           H  
ATOM    365  HA  PHE B  53      40.018 -18.578  32.554  1.00 75.03           H  
ATOM    366  HB2 PHE B  53      39.534 -17.630  30.464  1.00 74.30           H  
ATOM    367  HB3 PHE B  53      38.802 -19.001  29.961  1.00 74.30           H  
ATOM    368  HD1 PHE B  53      38.400 -16.234  32.230  1.00 73.18           H  
ATOM    369  HD2 PHE B  53      36.487 -19.317  30.258  1.00 73.54           H  
ATOM    370  HE1 PHE B  53      36.291 -15.369  32.933  1.00 73.09           H  
ATOM    371  HE2 PHE B  53      34.370 -18.455  30.952  1.00 73.58           H  
ATOM    372  HZ  PHE B  53      34.270 -16.478  32.296  1.00 73.50           H  
ATOM    373  N   VAL B  54      38.681 -21.404  31.859  1.00 76.18           N  
ATOM    374  CA  VAL B  54      37.837 -22.497  32.350  1.00 76.88           C  
ATOM    375  C   VAL B  54      38.408 -23.134  33.621  1.00 77.70           C  
ATOM    376  O   VAL B  54      37.663 -23.433  34.557  1.00 78.24           O  
ATOM    377  CB  VAL B  54      37.596 -23.561  31.241  1.00 76.73           C  
ATOM    378  CG1 VAL B  54      37.261 -24.925  31.828  1.00 76.26           C  
ATOM    379  CG2 VAL B  54      36.502 -23.093  30.289  1.00 76.42           C  
ATOM    380  H   VAL B  54      39.222 -21.551  31.031  1.00 76.18           H  
ATOM    381  HA  VAL B  54      36.975 -22.051  32.591  1.00 76.88           H  
ATOM    382  HB  VAL B  54      38.437 -23.680  30.714  1.00 76.73           H  
ATOM    383 HG11 VAL B  54      37.109 -25.599  31.105  1.00 76.26           H  
ATOM    384 HG12 VAL B  54      36.433 -24.881  32.387  1.00 76.26           H  
ATOM    385 HG13 VAL B  54      38.005 -25.258  32.407  1.00 76.26           H  
ATOM    386 HG21 VAL B  54      36.338 -23.770  29.571  1.00 76.42           H  
ATOM    387 HG22 VAL B  54      36.755 -22.232  29.848  1.00 76.42           H  
ATOM    388 HG23 VAL B  54      35.641 -22.947  30.776  1.00 76.42           H  
ATOM    389  N   LYS B  55      39.726 -23.327  33.645  1.00 78.50           N  
ATOM    390  CA  LYS B  55      40.421 -23.870  34.814  1.00 79.13           C  
ATOM    391  C   LYS B  55      40.299 -22.949  36.026  1.00 79.65           C  
ATOM    392  O   LYS B  55      40.093 -23.418  37.149  1.00 79.79           O  
ATOM    393  CB  LYS B  55      41.897 -24.134  34.494  1.00 79.07           C  
ATOM    394  CG  LYS B  55      42.134 -25.377  33.655  1.00 79.04           C  
ATOM    395  CD  LYS B  55      43.595 -25.522  33.271  1.00 78.81           C  
ATOM    396  CE  LYS B  55      43.823 -26.810  32.498  1.00 78.84           C  
ATOM    397  NZ  LYS B  55      45.119 -26.801  31.781  1.00 78.13           N1+
ATOM    398  H   LYS B  55      40.261 -23.092  32.834  1.00 78.50           H  
ATOM    399  HA  LYS B  55      39.949 -24.729  35.012  1.00 79.13           H  
ATOM    400  HB2 LYS B  55      42.260 -23.348  33.994  1.00 79.07           H  
ATOM    401  HB3 LYS B  55      42.395 -24.240  35.355  1.00 79.07           H  
ATOM    402  HG2 LYS B  55      41.855 -26.181  34.180  1.00 79.04           H  
ATOM    403  HG3 LYS B  55      41.584 -25.316  32.822  1.00 79.04           H  
ATOM    404  HD2 LYS B  55      43.863 -24.745  32.701  1.00 78.81           H  
ATOM    405  HD3 LYS B  55      44.152 -25.534  34.101  1.00 78.81           H  
ATOM    406  HE2 LYS B  55      43.820 -27.583  33.132  1.00 78.84           H  
ATOM    407  HE3 LYS B  55      43.092 -26.928  31.825  1.00 78.84           H  
ATOM    408  HZ1 LYS B  55      45.256 -27.654  31.277  1.00 78.13           H  
ATOM    409  HZ2 LYS B  55      45.881 -26.696  32.420  1.00 78.13           H  
ATOM    410  HZ3 LYS B  55      45.161 -26.047  31.126  1.00 78.13           H  
ATOM    411  N   ASP B  56      40.418 -21.642  35.785  1.00 80.11           N  
ATOM    412  CA  ASP B  56      40.263 -20.627  36.829  1.00 80.46           C  
ATOM    413  C   ASP B  56      38.815 -20.513  37.304  1.00 80.78           C  
ATOM    414  O   ASP B  56      38.561 -20.158  38.457  1.00 80.65           O  
ATOM    415  CB  ASP B  56      40.761 -19.263  36.336  1.00 80.35           C  
ATOM    416  CG  ASP B  56      42.274 -19.196  36.213  1.00 80.39           C  
ATOM    417  OD1 ASP B  56      42.980 -19.622  37.152  1.00 80.69           O  
ATOM    418  OD2 ASP B  56      42.761 -18.699  35.176  1.00 80.40           O1-
ATOM    419  H   ASP B  56      40.621 -21.343  34.853  1.00 80.11           H  
ATOM    420  HA  ASP B  56      40.829 -20.957  37.585  1.00 80.46           H  
ATOM    421  HB2 ASP B  56      40.363 -19.080  35.437  1.00 80.35           H  
ATOM    422  HB3 ASP B  56      40.465 -18.559  36.982  1.00 80.35           H  
ATOM    423  N   PHE B  57      37.876 -20.813  36.409  1.00 81.00           N  
ATOM    424  CA  PHE B  57      36.454 -20.785  36.737  1.00 81.53           C  
ATOM    425  C   PHE B  57      36.076 -21.952  37.647  1.00 81.67           C  
ATOM    426  O   PHE B  57      35.540 -21.742  38.738  1.00 81.45           O  
ATOM    427  CB  PHE B  57      35.605 -20.812  35.464  1.00 81.87           C  
ATOM    428  CG  PHE B  57      34.185 -20.371  35.673  1.00 82.28           C  
ATOM    429  CD1 PHE B  57      33.811 -19.057  35.417  1.00 82.56           C  
ATOM    430  CD2 PHE B  57      33.218 -21.267  36.123  1.00 82.49           C  
ATOM    431  CE1 PHE B  57      32.496 -18.638  35.605  1.00 82.70           C  
ATOM    432  CE2 PHE B  57      31.901 -20.860  36.320  1.00 82.60           C  
ATOM    433  CZ  PHE B  57      31.539 -19.542  36.058  1.00 82.80           C  
ATOM    434  H   PHE B  57      38.154 -21.066  35.482  1.00 81.00           H  
ATOM    435  HA  PHE B  57      36.316 -19.923  37.225  1.00 81.53           H  
ATOM    436  HB2 PHE B  57      36.020 -20.204  34.787  1.00 81.87           H  
ATOM    437  HB3 PHE B  57      35.588 -21.746  35.108  1.00 81.87           H  
ATOM    438  HD1 PHE B  57      34.495 -18.404  35.093  1.00 82.56           H  
ATOM    439  HD2 PHE B  57      33.473 -22.216  36.307  1.00 82.49           H  
ATOM    440  HE1 PHE B  57      32.240 -17.690  35.415  1.00 82.70           H  
ATOM    441  HE2 PHE B  57      31.218 -21.512  36.648  1.00 82.60           H  
ATOM    442  HZ  PHE B  57      30.594 -19.245  36.195  1.00 82.80           H  
ATOM    443  N   LEU B  58      36.360 -23.172  37.187  1.00 81.82           N  
ATOM    444  CA  LEU B  58      36.060 -24.402  37.924  1.00 81.82           C  
ATOM    445  C   LEU B  58      36.664 -24.411  39.329  1.00 81.98           C  
ATOM    446  O   LEU B  58      36.003 -24.809  40.291  1.00 82.07           O  
ATOM    447  CB  LEU B  58      36.545 -25.629  37.143  1.00 81.74           C  
ATOM    448  CG  LEU B  58      35.573 -26.384  36.229  1.00 81.85           C  
ATOM    449  CD1 LEU B  58      35.129 -25.547  35.038  1.00 81.94           C  
ATOM    450  CD2 LEU B  58      36.213 -27.682  35.754  1.00 81.88           C  
ATOM    451  H   LEU B  58      36.800 -23.251  36.293  1.00 81.82           H  
ATOM    452  HA  LEU B  58      35.063 -24.398  38.005  1.00 81.82           H  
ATOM    453  HB2 LEU B  58      37.305 -25.325  36.569  1.00 81.74           H  
ATOM    454  HB3 LEU B  58      36.879 -26.288  37.817  1.00 81.74           H  
ATOM    455  HG  LEU B  58      34.750 -26.591  36.759  1.00 81.85           H  
ATOM    456 HD11 LEU B  58      34.496 -26.059  34.456  1.00 81.94           H  
ATOM    457 HD12 LEU B  58      35.912 -25.277  34.478  1.00 81.94           H  
ATOM    458 HD13 LEU B  58      34.665 -24.714  35.339  1.00 81.94           H  
ATOM    459 HD21 LEU B  58      35.593 -28.189  35.156  1.00 81.88           H  
ATOM    460 HD22 LEU B  58      36.444 -28.272  36.528  1.00 81.88           H  
ATOM    461 HD23 LEU B  58      37.054 -27.501  35.243  1.00 81.88           H  
ATOM    462  N   LYS B  59      37.913 -23.963  39.436  1.00 81.82           N  
ATOM    463  CA  LYS B  59      38.607 -23.904  40.722  1.00 81.98           C  
ATOM    464  C   LYS B  59      38.141 -22.725  41.583  1.00 81.71           C  
ATOM    465  O   LYS B  59      38.588 -22.564  42.722  1.00 81.48           O  
ATOM    466  CB  LYS B  59      40.129 -23.889  40.518  1.00 82.20           C  
ATOM    467  CG  LYS B  59      40.684 -25.208  39.982  1.00 82.57           C  
ATOM    468  CD  LYS B  59      42.203 -25.215  39.913  1.00 82.43           C  
ATOM    469  CE  LYS B  59      42.718 -26.565  39.429  1.00 82.65           C  
ATOM    470  NZ  LYS B  59      44.206 -26.634  39.407  1.00 82.57           N1+
ATOM    471  H   LYS B  59      38.391 -23.658  38.612  1.00 81.82           H  
ATOM    472  HA  LYS B  59      38.338 -24.747  41.189  1.00 81.98           H  
ATOM    473  HB2 LYS B  59      40.356 -23.164  39.867  1.00 82.20           H  
ATOM    474  HB3 LYS B  59      40.566 -23.697  41.397  1.00 82.20           H  
ATOM    475  HG2 LYS B  59      40.389 -25.950  40.583  1.00 82.57           H  
ATOM    476  HG3 LYS B  59      40.322 -25.360  39.062  1.00 82.57           H  
ATOM    477  HD2 LYS B  59      42.505 -24.502  39.280  1.00 82.43           H  
ATOM    478  HD3 LYS B  59      42.572 -25.030  40.824  1.00 82.43           H  
ATOM    479  HE2 LYS B  59      42.381 -27.283  40.038  1.00 82.65           H  
ATOM    480  HE3 LYS B  59      42.384 -26.731  38.501  1.00 82.65           H  
ATOM    481  HZ1 LYS B  59      44.519 -27.528  39.086  1.00 82.57           H  
ATOM    482  HZ2 LYS B  59      44.585 -26.485  40.320  1.00 82.57           H  
ATOM    483  HZ3 LYS B  59      44.588 -25.939  38.798  1.00 82.57           H  
ATOM    484  N   GLY B  60      37.240 -21.912  41.031  1.00 81.30           N  
ATOM    485  CA  GLY B  60      36.568 -20.852  41.782  1.00 80.96           C  
ATOM    486  C   GLY B  60      37.285 -19.516  41.866  1.00 80.75           C  
ATOM    487  O   GLY B  60      36.883 -18.645  42.639  1.00 80.84           O  
ATOM    488  H   GLY B  60      37.014 -22.032  40.064  1.00 81.30           H  
ATOM    489  HA2 GLY B  60      35.680 -20.709  41.346  1.00 80.96           H  
ATOM    490  HA3 GLY B  60      36.432 -21.199  42.710  1.00 80.96           H  
ATOM    491  N   ASN B  61      38.344 -19.347  41.079  1.00 80.53           N  
ATOM    492  CA  ASN B  61      39.094 -18.092  41.072  1.00 80.11           C  
ATOM    493  C   ASN B  61      38.758 -17.216  39.864  1.00 79.88           C  
ATOM    494  O   ASN B  61      39.568 -17.050  38.948  1.00 80.03           O  
ATOM    495  CB  ASN B  61      40.602 -18.347  41.190  1.00 79.95           C  
ATOM    496  CG  ASN B  61      41.030 -18.682  42.613  1.00 80.13           C  
ATOM    497  OD1 ASN B  61      41.810 -17.954  43.224  1.00 79.96           O  
ATOM    498  ND2 ASN B  61      40.514 -19.784  43.145  1.00 80.14           N  
ATOM    499  H   ASN B  61      38.633 -20.094  40.480  1.00 80.53           H  
ATOM    500  HA  ASN B  61      38.775 -17.613  41.890  1.00 80.11           H  
ATOM    501  HB2 ASN B  61      40.847 -19.113  40.596  1.00 79.95           H  
ATOM    502  HB3 ASN B  61      41.092 -17.526  40.896  1.00 79.95           H  
ATOM    503 HD21 ASN B  61      40.757 -20.050  44.078  1.00 80.14           H  
ATOM    504 HD22 ASN B  61      39.883 -20.348  42.613  1.00 80.14           H  
ATOM    505  N   ILE B  62      37.545 -16.670  39.875  1.00 79.38           N  
ATOM    506  CA  ILE B  62      37.102 -15.724  38.858  1.00 78.60           C  
ATOM    507  C   ILE B  62      36.557 -14.455  39.514  1.00 78.08           C  
ATOM    508  O   ILE B  62      35.821 -14.523  40.499  1.00 78.02           O  
ATOM    509  CB  ILE B  62      36.073 -16.367  37.881  1.00 78.89           C  
ATOM    510  CG1 ILE B  62      36.118 -15.677  36.513  1.00 78.99           C  
ATOM    511  CG2 ILE B  62      34.657 -16.416  38.480  1.00 78.83           C  
ATOM    512  CD1 ILE B  62      37.390 -15.970  35.725  1.00 78.81           C  
ATOM    513  H   ILE B  62      36.913 -16.918  40.609  1.00 79.38           H  
ATOM    514  HA  ILE B  62      37.930 -15.490  38.348  1.00 78.60           H  
ATOM    515  HB  ILE B  62      36.327 -17.322  37.726  1.00 78.89           H  
ATOM    516 HG12 ILE B  62      35.335 -15.988  35.974  1.00 78.99           H  
ATOM    517 HG13 ILE B  62      36.055 -14.689  36.653  1.00 78.99           H  
ATOM    518 HG21 ILE B  62      34.011 -16.831  37.839  1.00 78.83           H  
ATOM    519 HG22 ILE B  62      34.327 -15.497  38.696  1.00 78.83           H  
ATOM    520 HG23 ILE B  62      34.643 -16.954  39.323  1.00 78.83           H  
ATOM    521 HD11 ILE B  62      37.380 -15.502  34.841  1.00 78.81           H  
ATOM    522 HD12 ILE B  62      37.487 -16.950  35.553  1.00 78.81           H  
ATOM    523 HD13 ILE B  62      38.200 -15.664  36.225  1.00 78.81           H  
ATOM    524  N   LYS B  63      36.933 -13.300  38.972  1.00 77.60           N  
ATOM    525  CA  LYS B  63      36.587 -12.021  39.593  1.00 77.07           C  
ATOM    526  C   LYS B  63      35.435 -11.293  38.902  1.00 76.61           C  
ATOM    527  O   LYS B  63      35.232 -11.434  37.696  1.00 76.87           O  
ATOM    528  CB  LYS B  63      37.826 -11.130  39.733  1.00 77.18           C  
ATOM    529  CG  LYS B  63      38.798 -11.629  40.799  1.00 77.10           C  
ATOM    530  CD  LYS B  63      39.922 -10.643  41.068  1.00 77.09           C  
ATOM    531  CE  LYS B  63      40.832 -11.153  42.174  1.00 76.84           C  
ATOM    532  NZ  LYS B  63      41.838 -10.135  42.588  1.00 76.86           N1+
ATOM    533  H   LYS B  63      37.462 -13.306  38.124  1.00 77.60           H  
ATOM    534  HA  LYS B  63      36.253 -12.284  40.498  1.00 77.07           H  
ATOM    535  HB2 LYS B  63      38.303 -11.104  38.855  1.00 77.18           H  
ATOM    536  HB3 LYS B  63      37.531 -10.207  39.979  1.00 77.18           H  
ATOM    537  HG2 LYS B  63      38.294 -11.779  41.650  1.00 77.10           H  
ATOM    538  HG3 LYS B  63      39.198 -12.493  40.492  1.00 77.10           H  
ATOM    539  HD2 LYS B  63      40.458 -10.521  40.232  1.00 77.09           H  
ATOM    540  HD3 LYS B  63      39.529  -9.766  41.344  1.00 77.09           H  
ATOM    541  HE2 LYS B  63      40.279 -11.392  42.972  1.00 76.84           H  
ATOM    542  HE3 LYS B  63      41.319 -11.964  41.851  1.00 76.84           H  
ATOM    543  HZ1 LYS B  63      42.427 -10.488  43.315  1.00 76.86           H  
ATOM    544  HZ2 LYS B  63      41.391  -9.308  42.928  1.00 76.86           H  
ATOM    545  HZ3 LYS B  63      42.422  -9.875  41.819  1.00 76.86           H  
ATOM    546  N   LYS B  64      34.697 -10.518  39.696  1.00 76.09           N  
ATOM    547  CA  LYS B  64      33.434  -9.892  39.293  1.00 75.49           C  
ATOM    548  C   LYS B  64      33.441  -9.321  37.878  1.00 74.98           C  
ATOM    549  O   LYS B  64      32.632  -9.729  37.038  1.00 74.99           O  
ATOM    550  CB  LYS B  64      33.036  -8.809  40.305  1.00 75.64           C  
ATOM    551  CG  LYS B  64      31.563  -8.416  40.273  1.00 75.71           C  
ATOM    552  CD  LYS B  64      31.276  -7.279  41.249  1.00 75.82           C  
ATOM    553  CE  LYS B  64      29.788  -6.968  41.319  1.00 75.87           C  
ATOM    554  NZ  LYS B  64      29.498  -5.797  42.191  1.00 75.47           N1+
ATOM    555  H   LYS B  64      35.026 -10.353  40.626  1.00 76.09           H  
ATOM    556  HA  LYS B  64      32.787 -10.655  39.293  1.00 75.49           H  
ATOM    557  HB2 LYS B  64      33.246  -9.145  41.223  1.00 75.64           H  
ATOM    558  HB3 LYS B  64      33.578  -7.990  40.117  1.00 75.64           H  
ATOM    559  HG2 LYS B  64      31.324  -8.121  39.348  1.00 75.71           H  
ATOM    560  HG3 LYS B  64      31.008  -9.209  40.523  1.00 75.71           H  
ATOM    561  HD2 LYS B  64      31.595  -7.542  42.159  1.00 75.82           H  
ATOM    562  HD3 LYS B  64      31.765  -6.460  40.948  1.00 75.82           H  
ATOM    563  HE2 LYS B  64      29.450  -6.766  40.400  1.00 75.87           H  
ATOM    564  HE3 LYS B  64      29.302  -7.761  41.687  1.00 75.87           H  
ATOM    565  HZ1 LYS B  64      28.516  -5.609  42.224  1.00 75.47           H  
ATOM    566  HZ2 LYS B  64      29.957  -4.976  41.852  1.00 75.47           H  
ATOM    567  HZ3 LYS B  64      29.811  -5.961  43.127  1.00 75.47           H  
ATOM    568  N   GLU B  65      34.364  -8.398  37.614  1.00 74.14           N  
ATOM    569  CA  GLU B  65      34.406  -7.690  36.330  1.00 73.54           C  
ATOM    570  C   GLU B  65      34.709  -8.604  35.141  1.00 72.68           C  
ATOM    571  O   GLU B  65      34.345  -8.286  34.006  1.00 72.84           O  
ATOM    572  CB  GLU B  65      35.387  -6.509  36.376  1.00 74.10           C  
ATOM    573  CG  GLU B  65      35.011  -5.396  37.370  1.00 74.53           C  
ATOM    574  CD  GLU B  65      33.583  -4.882  37.202  1.00 74.75           C  
ATOM    575  OE1 GLU B  65      33.199  -4.497  36.075  1.00 75.09           O  
ATOM    576  OE2 GLU B  65      32.842  -4.857  38.206  1.00 75.20           O1-
ATOM    577  H   GLU B  65      35.048  -8.182  38.311  1.00 74.14           H  
ATOM    578  HA  GLU B  65      33.469  -7.357  36.224  1.00 73.54           H  
ATOM    579  HB2 GLU B  65      36.287  -6.863  36.630  1.00 74.10           H  
ATOM    580  HB3 GLU B  65      35.433  -6.108  35.461  1.00 74.10           H  
ATOM    581  HG2 GLU B  65      35.108  -5.752  38.299  1.00 74.53           H  
ATOM    582  HG3 GLU B  65      35.638  -4.628  37.240  1.00 74.53           H  
ATOM    583  N   LEU B  66      35.365  -9.732  35.404  1.00 71.36           N  
ATOM    584  CA  LEU B  66      35.643 -10.713  34.359  1.00 70.36           C  
ATOM    585  C   LEU B  66      34.426 -11.601  34.090  1.00 69.79           C  
ATOM    586  O   LEU B  66      34.184 -12.005  32.952  1.00 69.00           O  
ATOM    587  CB  LEU B  66      36.881 -11.551  34.703  1.00 70.35           C  
ATOM    588  CG  LEU B  66      37.469 -12.469  33.623  1.00 70.13           C  
ATOM    589  CD1 LEU B  66      37.541 -11.789  32.256  1.00 69.90           C  
ATOM    590  CD2 LEU B  66      38.842 -12.973  34.041  1.00 70.24           C  
ATOM    591  H   LEU B  66      35.674  -9.912  36.338  1.00 71.36           H  
ATOM    592  HA  LEU B  66      35.831 -10.169  33.541  1.00 70.36           H  
ATOM    593  HB2 LEU B  66      37.603 -10.914  34.973  1.00 70.35           H  
ATOM    594  HB3 LEU B  66      36.638 -12.130  35.482  1.00 70.35           H  
ATOM    595  HG  LEU B  66      36.855 -13.253  33.529  1.00 70.13           H  
ATOM    596 HD11 LEU B  66      37.927 -12.405  31.569  1.00 69.90           H  
ATOM    597 HD12 LEU B  66      38.115 -10.971  32.292  1.00 69.90           H  
ATOM    598 HD13 LEU B  66      36.632 -11.513  31.945  1.00 69.90           H  
ATOM    599 HD21 LEU B  66      39.232 -13.572  33.342  1.00 70.24           H  
ATOM    600 HD22 LEU B  66      38.789 -13.491  34.895  1.00 70.24           H  
ATOM    601 HD23 LEU B  66      39.475 -12.212  34.182  1.00 70.24           H  
ATOM    602  N   PHE B  67      33.665 -11.893  35.142  1.00 69.47           N  
ATOM    603  CA  PHE B  67      32.403 -12.614  35.014  1.00 69.07           C  
ATOM    604  C   PHE B  67      31.384 -11.783  34.229  1.00 69.12           C  
ATOM    605  O   PHE B  67      30.558 -12.327  33.493  1.00 69.04           O  
ATOM    606  CB  PHE B  67      31.856 -12.970  36.397  1.00 69.21           C  
ATOM    607  CG  PHE B  67      30.649 -13.865  36.365  1.00 69.22           C  
ATOM    608  CD1 PHE B  67      30.790 -15.239  36.206  1.00 69.43           C  
ATOM    609  CD2 PHE B  67      29.370 -13.335  36.507  1.00 69.51           C  
ATOM    610  CE1 PHE B  67      29.672 -16.074  36.177  1.00 69.71           C  
ATOM    611  CE2 PHE B  67      28.244 -14.159  36.479  1.00 69.41           C  
ATOM    612  CZ  PHE B  67      28.397 -15.530  36.313  1.00 69.48           C  
ATOM    613  H   PHE B  67      33.968 -11.609  36.051  1.00 69.47           H  
ATOM    614  HA  PHE B  67      32.615 -13.449  34.507  1.00 69.07           H  
ATOM    615  HB2 PHE B  67      32.572 -13.438  36.915  1.00 69.21           H  
ATOM    616  HB3 PHE B  67      31.601 -12.126  36.868  1.00 69.21           H  
ATOM    617  HD1 PHE B  67      31.704 -15.634  36.111  1.00 69.43           H  
ATOM    618  HD2 PHE B  67      29.256 -12.349  36.631  1.00 69.51           H  
ATOM    619  HE1 PHE B  67      29.786 -17.060  36.059  1.00 69.71           H  
ATOM    620  HE2 PHE B  67      27.331 -13.764  36.578  1.00 69.41           H  
ATOM    621  HZ  PHE B  67      27.593 -16.125  36.291  1.00 69.48           H  
ATOM    622  N   LYS B  68      31.464 -10.463  34.387  1.00 69.00           N  
ATOM    623  CA  LYS B  68      30.584  -9.526  33.690  1.00 68.87           C  
ATOM    624  C   LYS B  68      30.838  -9.492  32.181  1.00 68.80           C  
ATOM    625  O   LYS B  68      29.896  -9.387  31.394  1.00 69.06           O  
ATOM    626  CB  LYS B  68      30.711  -8.122  34.290  1.00 69.01           C  
ATOM    627  CG  LYS B  68      30.084  -7.983  35.678  1.00 68.46           C  
ATOM    628  CD  LYS B  68      30.611  -6.768  36.432  1.00 68.66           C  
ATOM    629  CE  LYS B  68      29.853  -5.496  36.082  1.00 68.43           C  
ATOM    630  NZ  LYS B  68      30.093  -4.437  37.096  1.00 68.12           N1+
ATOM    631  H   LYS B  68      32.156 -10.097  35.009  1.00 69.00           H  
ATOM    632  HA  LYS B  68      29.666  -9.891  33.844  1.00 68.87           H  
ATOM    633  HB2 LYS B  68      31.682  -7.895  34.360  1.00 69.01           H  
ATOM    634  HB3 LYS B  68      30.261  -7.474  33.675  1.00 69.01           H  
ATOM    635  HG2 LYS B  68      29.093  -7.892  35.577  1.00 68.46           H  
ATOM    636  HG3 LYS B  68      30.291  -8.804  36.209  1.00 68.46           H  
ATOM    637  HD2 LYS B  68      30.521  -6.935  37.414  1.00 68.66           H  
ATOM    638  HD3 LYS B  68      31.576  -6.640  36.202  1.00 68.66           H  
ATOM    639  HE2 LYS B  68      30.157  -5.159  35.191  1.00 68.43           H  
ATOM    640  HE3 LYS B  68      28.872  -5.689  36.049  1.00 68.43           H  
ATOM    641  HZ1 LYS B  68      29.595  -3.601  36.866  1.00 68.12           H  
ATOM    642  HZ2 LYS B  68      31.065  -4.210  37.153  1.00 68.12           H  
ATOM    643  HZ3 LYS B  68      29.793  -4.734  38.002  1.00 68.12           H  
ATOM    644  N   LEU B  69      32.105  -9.586  31.785  1.00 68.79           N  
ATOM    645  CA  LEU B  69      32.472  -9.655  30.370  1.00 68.46           C  
ATOM    646  C   LEU B  69      32.006 -10.963  29.736  1.00 67.69           C  
ATOM    647  O   LEU B  69      31.542 -10.971  28.595  1.00 67.45           O  
ATOM    648  CB  LEU B  69      33.983  -9.477  30.185  1.00 69.36           C  
ATOM    649  CG  LEU B  69      34.548  -8.050  30.200  1.00 70.41           C  
ATOM    650  CD1 LEU B  69      36.030  -8.051  30.563  1.00 70.61           C  
ATOM    651  CD2 LEU B  69      34.320  -7.341  28.862  1.00 70.66           C  
ATOM    652  H   LEU B  69      32.828  -9.610  32.475  1.00 68.79           H  
ATOM    653  HA  LEU B  69      31.985  -8.893  29.942  1.00 68.46           H  
ATOM    654  HC  LEU B  69      32.084 -11.886  30.291  1.00 67.69           H  
ATOM    655  HB2 LEU B  69      34.434  -9.983  30.920  1.00 69.36           H  
ATOM    656  HB3 LEU B  69      34.224  -9.883  29.304  1.00 69.36           H  
ATOM    657  HG  LEU B  69      34.057  -7.538  30.905  1.00 70.41           H  
ATOM    658 HD11 LEU B  69      36.397  -7.121  30.573  1.00 70.61           H  
ATOM    659 HD12 LEU B  69      36.560  -8.584  29.904  1.00 70.61           H  
ATOM    660 HD13 LEU B  69      36.177  -8.449  31.469  1.00 70.61           H  
ATOM    661 HD21 LEU B  69      34.691  -6.413  28.881  1.00 70.66           H  
ATOM    662 HD22 LEU B  69      33.344  -7.278  28.651  1.00 70.66           H  
ATOM    663 HD23 LEU B  69      34.764  -7.835  28.115  1.00 70.66           H  
ATOM    664  N   THR B  71      29.428 -12.882  30.838  1.00 64.80           N  
ATOM    665  CA  THR B  71      27.967 -12.795  30.775  1.00 63.80           C  
ATOM    666  C   THR B  71      27.533 -11.963  29.561  1.00 63.38           C  
ATOM    667  O   THR B  71      26.579 -12.321  28.864  1.00 63.80           O  
ATOM    668  CB  THR B  71      27.365 -12.215  32.079  1.00 63.46           C  
ATOM    669  OG1 THR B  71      27.954 -12.865  33.208  1.00 63.27           O  
ATOM    670  CG2 THR B  71      25.860 -12.436  32.131  1.00 63.48           C  
ATOM    671  H1  THR B  71      29.899 -12.527  31.645  1.00 64.80           H  
ATOM    672  H2  THR B  71      29.951 -13.294  30.078  1.00 64.80           H  
ATOM    673  HA  THR B  71      27.663 -13.742  30.666  1.00 63.80           H  
ATOM    674  HB  THR B  71      27.576 -11.241  32.162  1.00 63.46           H  
ATOM    675 HG21 THR B  71      25.472 -12.061  32.973  1.00 63.48           H  
ATOM    676 HG22 THR B  71      25.640 -13.411  32.098  1.00 63.48           H  
ATOM    677 HG23 THR B  71      25.406 -11.992  31.359  1.00 63.48           H  
ATOM    678  HG1 THR B  71      28.086 -12.228  33.910  1.00 63.27           H  
ATOM    679  N   THR B  72      28.255 -10.871  29.311  1.00 62.06           N  
ATOM    680  CA  THR B  72      28.042 -10.030  28.137  1.00 60.98           C  
ATOM    681  C   THR B  72      28.282 -10.820  26.848  1.00 60.91           C  
ATOM    682  O   THR B  72      27.512 -10.710  25.887  1.00 61.08           O  
ATOM    683  CB  THR B  72      28.955  -8.777  28.175  1.00 60.53           C  
ATOM    684  OG1 THR B  72      28.762  -8.079  29.410  1.00 59.51           O  
ATOM    685  CG2 THR B  72      28.645  -7.834  27.023  1.00 60.04           C  
ATOM    686  H   THR B  72      28.975 -10.616  29.957  1.00 62.06           H  
ATOM    687  HA  THR B  72      27.080  -9.764  28.191  1.00 60.98           H  
ATOM    688  HB  THR B  72      29.919  -9.041  28.144  1.00 60.53           H  
ATOM    689 HG21 THR B  72      29.236  -7.028  27.051  1.00 60.04           H  
ATOM    690 HG22 THR B  72      27.696  -7.521  27.061  1.00 60.04           H  
ATOM    691 HG23 THR B  72      28.784  -8.286  26.142  1.00 60.04           H  
ATOM    692  HG1 THR B  72      28.719  -7.138  29.242  1.00 59.51           H  
ATOM    693  N   ALA B  73      29.348 -11.618  26.830  1.00 60.46           N  
ATOM    694  CA  ALA B  73      29.654 -12.450  25.674  1.00 59.94           C  
ATOM    695  C   ALA B  73      28.501 -13.404  25.414  1.00 60.34           C  
ATOM    696  O   ALA B  73      28.082 -13.581  24.265  1.00 60.65           O  
ATOM    697  CB  ALA B  73      30.946 -13.217  25.886  1.00 59.98           C  
ATOM    698  H   ALA B  73      29.951 -11.647  27.627  1.00 60.46           H  
ATOM    699  HA  ALA B  73      29.771 -11.829  24.899  1.00 59.94           H  
ATOM    700  HB1 ALA B  73      31.709 -12.594  26.058  1.00 59.98           H  
ATOM    701  HB2 ALA B  73      31.173 -13.766  25.082  1.00 59.98           H  
ATOM    702  HB3 ALA B  73      30.872 -13.835  26.669  1.00 59.98           H  
ATOM    703  N   LEU B  74      27.974 -13.990  26.490  1.00 60.00           N  
ATOM    704  CA  LEU B  74      26.850 -14.922  26.394  1.00 59.98           C  
ATOM    705  C   LEU B  74      25.580 -14.264  25.859  1.00 60.03           C  
ATOM    706  O   LEU B  74      24.896 -14.831  24.998  1.00 59.19           O  
ATOM    707  CB  LEU B  74      26.582 -15.602  27.742  1.00 59.61           C  
ATOM    708  CG  LEU B  74      27.610 -16.648  28.202  1.00 60.18           C  
ATOM    709  CD1 LEU B  74      27.264 -17.171  29.592  1.00 58.22           C  
ATOM    710  CD2 LEU B  74      27.742 -17.805  27.201  1.00 58.28           C  
ATOM    711  H   LEU B  74      28.359 -13.786  27.390  1.00 60.00           H  
ATOM    712  HA  LEU B  74      27.156 -15.596  25.721  1.00 59.98           H  
ATOM    713  HB2 LEU B  74      26.543 -14.886  28.439  1.00 59.61           H  
ATOM    714  HB3 LEU B  74      25.693 -16.056  27.680  1.00 59.61           H  
ATOM    715  HG  LEU B  74      28.500 -16.194  28.253  1.00 60.18           H  
ATOM    716 HD11 LEU B  74      27.931 -17.852  29.895  1.00 58.22           H  
ATOM    717 HD12 LEU B  74      26.361 -17.601  29.599  1.00 58.22           H  
ATOM    718 HD13 LEU B  74      27.256 -16.429  30.262  1.00 58.22           H  
ATOM    719 HD21 LEU B  74      28.414 -18.476  27.515  1.00 58.28           H  
ATOM    720 HD22 LEU B  74      28.036 -17.472  26.305  1.00 58.28           H  
ATOM    721 HD23 LEU B  74      26.869 -18.277  27.082  1.00 58.28           H  
ATOM    722  N   TYR B  75      25.279 -13.063  26.354  1.00 60.47           N  
ATOM    723  CA  TYR B  75      24.062 -12.357  25.957  1.00 61.38           C  
ATOM    724  C   TYR B  75      23.957 -12.141  24.451  1.00 61.87           C  
ATOM    725  O   TYR B  75      22.924 -12.444  23.850  1.00 62.33           O  
ATOM    726  CB  TYR B  75      23.921 -11.011  26.673  1.00 61.16           C  
ATOM    727  CG  TYR B  75      22.768 -10.198  26.126  1.00 61.28           C  
ATOM    728  CD1 TYR B  75      21.449 -10.534  26.434  1.00 61.17           C  
ATOM    729  CD2 TYR B  75      22.993  -9.113  25.277  1.00 61.42           C  
ATOM    730  CE1 TYR B  75      20.383  -9.805  25.924  1.00 61.24           C  
ATOM    731  CE2 TYR B  75      21.934  -8.375  24.759  1.00 61.35           C  
ATOM    732  CZ  TYR B  75      20.632  -8.728  25.088  1.00 61.73           C  
ATOM    733  OH  TYR B  75      19.576  -8.003  24.588  1.00 62.33           O  
ATOM    734  H   TYR B  75      25.900 -12.636  27.011  1.00 60.47           H  
ATOM    735  HA  TYR B  75      23.344 -12.990  26.248  1.00 61.38           H  
ATOM    736  HB2 TYR B  75      23.763 -11.173  27.647  1.00 61.16           H  
ATOM    737  HB3 TYR B  75      24.765 -10.488  26.555  1.00 61.16           H  
ATOM    738  HD1 TYR B  75      21.268 -11.314  27.033  1.00 61.17           H  
ATOM    739  HD2 TYR B  75      23.931  -8.862  25.037  1.00 61.42           H  
ATOM    740  HE1 TYR B  75      19.443 -10.055  26.158  1.00 61.24           H  
ATOM    741  HE2 TYR B  75      22.109  -7.597  24.155  1.00 61.35           H  
ATOM    742  HH  TYR B  75      19.841  -7.091  24.472  1.00 62.33           H  
ATOM    743  N   PHE B  76      25.019 -11.605  23.855  1.00 61.91           N  
ATOM    744  CA  PHE B  76      25.027 -11.315  22.424  1.00 61.82           C  
ATOM    745  C   PHE B  76      25.080 -12.581  21.587  1.00 62.14           C  
ATOM    746  O   PHE B  76      24.464 -12.642  20.520  1.00 62.53           O  
ATOM    747  CB  PHE B  76      26.173 -10.369  22.062  1.00 61.37           C  
ATOM    748  CG  PHE B  76      25.985  -8.977  22.582  1.00 61.14           C  
ATOM    749  CD1 PHE B  76      25.129  -8.092  21.938  1.00 61.22           C  
ATOM    750  CD2 PHE B  76      26.655  -8.550  23.726  1.00 61.22           C  
ATOM    751  CE1 PHE B  76      24.948  -6.794  22.421  1.00 61.36           C  
ATOM    752  CE2 PHE B  76      26.481  -7.255  24.214  1.00 60.84           C  
ATOM    753  CZ  PHE B  76      25.625  -6.379  23.563  1.00 60.73           C  
ATOM    754  H   PHE B  76      25.831 -11.396  24.400  1.00 61.91           H  
ATOM    755  HA  PHE B  76      24.150 -10.866  22.253  1.00 61.82           H  
ATOM    756  HB2 PHE B  76      27.024 -10.729  22.445  1.00 61.37           H  
ATOM    757  HB3 PHE B  76      26.250 -10.319  21.066  1.00 61.37           H  
ATOM    758  HD1 PHE B  76      24.637  -8.388  21.119  1.00 61.22           H  
ATOM    759  HD2 PHE B  76      27.268  -9.180  24.203  1.00 61.22           H  
ATOM    760  HE1 PHE B  76      24.333  -6.164  21.947  1.00 61.36           H  
ATOM    761  HE2 PHE B  76      26.973  -6.958  25.033  1.00 60.84           H  
ATOM    762  HZ  PHE B  76      25.495  -5.452  23.914  1.00 60.73           H  
ATOM    763  N   THR B  77      25.811 -13.579  22.081  1.00 62.73           N  
ATOM    764  CA  THR B  77      25.882 -14.898  21.452  1.00 63.65           C  
ATOM    765  C   THR B  77      24.494 -15.519  21.336  1.00 63.37           C  
ATOM    766  O   THR B  77      24.058 -15.884  20.241  1.00 63.00           O  
ATOM    767  CB  THR B  77      26.789 -15.850  22.261  1.00 64.53           C  
ATOM    768  OG1 THR B  77      28.113 -15.309  22.312  1.00 66.78           O  
ATOM    769  CG2 THR B  77      26.832 -17.250  21.637  1.00 64.92           C  
ATOM    770  H   THR B  77      26.334 -13.420  22.918  1.00 62.73           H  
ATOM    771  HA  THR B  77      26.261 -14.723  20.543  1.00 63.65           H  
ATOM    772  HB  THR B  77      26.474 -15.914  23.208  1.00 64.53           H  
ATOM    773 HG21 THR B  77      27.421 -17.860  22.166  1.00 64.92           H  
ATOM    774 HG22 THR B  77      27.186 -17.215  20.703  1.00 64.92           H  
ATOM    775 HG23 THR B  77      25.919 -17.656  21.605  1.00 64.92           H  
ATOM    776  HG1 THR B  77      28.750 -16.024  22.323  1.00 66.78           H  
ATOM    777  N   TYR B  78      23.805 -15.618  22.469  1.00 63.16           N  
ATOM    778  CA  TYR B  78      22.503 -16.274  22.527  1.00 62.98           C  
ATOM    779  C   TYR B  78      21.385 -15.465  21.894  1.00 63.18           C  
ATOM    780  O   TYR B  78      20.424 -16.038  21.387  1.00 63.98           O  
ATOM    781  CB  TYR B  78      22.150 -16.664  23.963  1.00 62.15           C  
ATOM    782  CG  TYR B  78      22.843 -17.929  24.412  1.00 61.81           C  
ATOM    783  CD1 TYR B  78      24.166 -17.909  24.843  1.00 61.10           C  
ATOM    784  CD2 TYR B  78      22.179 -19.149  24.390  1.00 61.47           C  
ATOM    785  CE1 TYR B  78      24.804 -19.069  25.247  1.00 61.72           C  
ATOM    786  CE2 TYR B  78      22.810 -20.315  24.792  1.00 61.88           C  
ATOM    787  CZ  TYR B  78      24.117 -20.268  25.224  1.00 61.74           C  
ATOM    788  OH  TYR B  78      24.741 -21.427  25.624  1.00 61.78           O  
ATOM    789  H   TYR B  78      24.191 -15.231  23.307  1.00 63.16           H  
ATOM    790  HA  TYR B  78      22.631 -17.089  21.962  1.00 62.98           H  
ATOM    791  HB2 TYR B  78      22.420 -15.922  24.576  1.00 62.15           H  
ATOM    792  HB3 TYR B  78      21.162 -16.806  24.027  1.00 62.15           H  
ATOM    793  HD1 TYR B  78      24.664 -17.042  24.861  1.00 61.10           H  
ATOM    794  HD2 TYR B  78      21.229 -19.186  24.079  1.00 61.47           H  
ATOM    795  HE1 TYR B  78      25.755 -19.040  25.553  1.00 61.72           H  
ATOM    796  HE2 TYR B  78      22.319 -21.186  24.769  1.00 61.88           H  
ATOM    797  HH  TYR B  78      24.091 -22.124  25.717  1.00 61.78           H  
ATOM    798  N   SER B  79      21.513 -14.141  21.911  1.00 62.78           N  
ATOM    799  CA  SER B  79      20.521 -13.282  21.276  1.00 63.16           C  
ATOM    800  C   SER B  79      20.452 -13.572  19.779  1.00 63.38           C  
ATOM    801  O   SER B  79      19.368 -13.730  19.217  1.00 63.85           O  
ATOM    802  CB  SER B  79      20.837 -11.810  21.521  1.00 63.08           C  
ATOM    803  OG  SER B  79      19.901 -10.982  20.859  1.00 64.07           O  
ATOM    804  H   SER B  79      22.302 -13.729  22.366  1.00 62.78           H  
ATOM    805  HA  SER B  79      19.649 -13.509  21.710  1.00 63.16           H  
ATOM    806  HB2 SER B  79      20.792 -11.596  22.497  1.00 63.08           H  
ATOM    807  HB3 SER B  79      21.745 -11.580  21.170  1.00 63.08           H  
ATOM    808  HG  SER B  79      20.287 -10.119  20.710  1.00 64.07           H  
ATOM    809  N   ALA B  80      21.622 -13.654  19.151  1.00 63.76           N  
ATOM    810  CA  ALA B  80      21.735 -13.948  17.728  1.00 63.07           C  
ATOM    811  C   ALA B  80      21.254 -15.365  17.429  1.00 63.22           C  
ATOM    812  O   ALA B  80      20.474 -15.585  16.497  1.00 62.86           O  
ATOM    813  CB  ALA B  80      23.173 -13.760  17.266  1.00 62.16           C  
ATOM    814  H   ALA B  80      22.459 -13.508  19.678  1.00 63.76           H  
ATOM    815  HA  ALA B  80      21.142 -13.291  17.263  1.00 63.07           H  
ATOM    816  HB1 ALA B  80      23.493 -12.833  17.460  1.00 62.16           H  
ATOM    817  HB2 ALA B  80      23.256 -13.915  16.282  1.00 62.16           H  
ATOM    818  HB3 ALA B  80      23.785 -14.400  17.730  1.00 62.16           H  
ATOM    819  N   LEU B  81      21.712 -16.319  18.235  1.00 63.75           N  
ATOM    820  CA  LEU B  81      21.381 -17.722  18.035  1.00 64.86           C  
ATOM    821  C   LEU B  81      19.876 -17.936  18.099  1.00 64.87           C  
ATOM    822  O   LEU B  81      19.299 -18.607  17.240  1.00 65.23           O  
ATOM    823  CB  LEU B  81      22.115 -18.596  19.056  1.00 65.86           C  
ATOM    824  CG  LEU B  81      21.939 -20.118  19.010  1.00 67.49           C  
ATOM    825  CD1 LEU B  81      22.316 -20.705  17.649  1.00 67.57           C  
ATOM    826  CD2 LEU B  81      22.755 -20.762  20.123  1.00 66.74           C  
ATOM    827  H   LEU B  81      22.302 -16.064  19.002  1.00 63.75           H  
ATOM    828  HA  LEU B  81      21.697 -17.948  17.113  1.00 64.86           H  
ATOM    829  HB2 LEU B  81      23.092 -18.412  18.947  1.00 65.86           H  
ATOM    830  HB3 LEU B  81      21.818 -18.296  19.962  1.00 65.86           H  
ATOM    831  HG  LEU B  81      20.971 -20.324  19.153  1.00 67.49           H  
ATOM    832 HD11 LEU B  81      22.194 -21.698  17.641  1.00 67.57           H  
ATOM    833 HD12 LEU B  81      23.272 -20.511  17.427  1.00 67.57           H  
ATOM    834 HD13 LEU B  81      21.747 -20.319  16.922  1.00 67.57           H  
ATOM    835 HD21 LEU B  81      22.655 -21.757  20.111  1.00 66.74           H  
ATOM    836 HD22 LEU B  81      22.459 -20.434  21.020  1.00 66.74           H  
ATOM    837 HD23 LEU B  81      23.727 -20.550  20.023  1.00 66.74           H  
ATOM    838  N   GLU B  82      19.242 -17.326  19.097  1.00 64.61           N  
ATOM    839  CA  GLU B  82      17.802 -17.441  19.276  1.00 64.14           C  
ATOM    840  C   GLU B  82      16.993 -16.646  18.259  1.00 64.36           C  
ATOM    841  O   GLU B  82      15.851 -17.000  17.970  1.00 65.95           O  
ATOM    842  CB  GLU B  82      17.405 -17.096  20.709  1.00 63.88           C  
ATOM    843  CG  GLU B  82      17.663 -18.251  21.655  1.00 63.57           C  
ATOM    844  CD  GLU B  82      17.926 -17.840  23.086  1.00 64.11           C  
ATOM    845  OE1 GLU B  82      17.266 -16.900  23.598  1.00 63.24           O  
ATOM    846  OE2 GLU B  82      18.791 -18.494  23.709  1.00 63.77           O1-
ATOM    847  H   GLU B  82      19.769 -16.773  19.742  1.00 64.61           H  
ATOM    848  HA  GLU B  82      17.622 -18.408  19.094  1.00 64.14           H  
ATOM    849  HB2 GLU B  82      17.937 -16.306  21.014  1.00 63.88           H  
ATOM    850  HB3 GLU B  82      16.431 -16.872  20.733  1.00 63.88           H  
ATOM    851  HG2 GLU B  82      16.862 -18.850  21.645  1.00 63.57           H  
ATOM    852  HG3 GLU B  82      18.461 -18.755  21.324  1.00 63.57           H  
ATOM    853  N   GLU B  83      17.575 -15.583  17.718  1.00 64.25           N  
ATOM    854  CA  GLU B  83      16.939 -14.861  16.621  1.00 64.92           C  
ATOM    855  C   GLU B  83      16.922 -15.719  15.360  1.00 64.83           C  
ATOM    856  O   GLU B  83      15.923 -15.754  14.640  1.00 65.40           O  
ATOM    857  CB  GLU B  83      17.655 -13.540  16.334  1.00 65.31           C  
ATOM    858  CG  GLU B  83      16.977 -12.728  15.235  1.00 66.36           C  
ATOM    859  CD  GLU B  83      17.742 -11.483  14.819  1.00 66.48           C  
ATOM    860  OE1 GLU B  83      18.768 -11.137  15.456  1.00 66.53           O  
ATOM    861  OE2 GLU B  83      17.294 -10.844  13.841  1.00 67.14           O1-
ATOM    862  H   GLU B  83      18.460 -15.273  18.066  1.00 64.25           H  
ATOM    863  HA  GLU B  83      16.007 -14.680  16.936  1.00 64.92           H  
ATOM    864  HB2 GLU B  83      17.668 -12.994  17.172  1.00 65.31           H  
ATOM    865  HB3 GLU B  83      18.593 -13.739  16.051  1.00 65.31           H  
ATOM    866  HG2 GLU B  83      16.872 -13.313  14.431  1.00 66.36           H  
ATOM    867  HG3 GLU B  83      16.075 -12.445  15.563  1.00 66.36           H  
ATOM    868  N   GLU B  84      18.029 -16.412  15.106  1.00 64.07           N  
ATOM    869  CA  GLU B  84      18.157 -17.257  13.924  1.00 63.96           C  
ATOM    870  C   GLU B  84      17.328 -18.548  14.001  1.00 64.65           C  
ATOM    871  O   GLU B  84      16.843 -19.039  12.979  1.00 65.41           O  
ATOM    872  CB  GLU B  84      19.638 -17.557  13.627  1.00 63.61           C  
ATOM    873  CG  GLU B  84      20.481 -16.324  13.215  1.00 60.96           C  
ATOM    874  CD  GLU B  84      19.886 -15.543  12.043  1.00 60.88           C  
ATOM    875  OE1 GLU B  84      19.258 -16.170  11.163  1.00 60.27           O  
ATOM    876  OE2 GLU B  84      20.047 -14.300  11.995  1.00 59.37           O1-
ATOM    877  H   GLU B  84      18.796 -16.352  15.745  1.00 64.07           H  
ATOM    878  HA  GLU B  84      17.762 -16.694  13.198  1.00 63.96           H  
ATOM    879  HB2 GLU B  84      20.044 -17.953  14.451  1.00 63.61           H  
ATOM    880  HB3 GLU B  84      19.675 -18.224  12.883  1.00 63.61           H  
ATOM    881  HG2 GLU B  84      20.551 -15.706  13.998  1.00 60.96           H  
ATOM    882  HG3 GLU B  84      21.395 -16.633  12.952  1.00 60.96           H  
ATOM    883  N   MET B  85      17.168 -19.092  15.204  1.00 65.26           N  
ATOM    884  CA  MET B  85      16.313 -20.263  15.418  1.00 65.80           C  
ATOM    885  C   MET B  85      14.849 -19.894  15.261  1.00 66.25           C  
ATOM    886  O   MET B  85      14.054 -20.679  14.753  1.00 66.97           O  
ATOM    887  CB  MET B  85      16.526 -20.837  16.811  1.00 65.87           C  
ATOM    888  CG  MET B  85      17.842 -21.537  16.996  1.00 65.76           C  
ATOM    889  SD  MET B  85      18.027 -22.050  18.698  1.00 66.62           S  
ATOM    890  CE  MET B  85      19.202 -23.353  18.492  1.00 66.85           C  
ATOM    891  H   MET B  85      17.645 -18.690  15.986  1.00 65.26           H  
ATOM    892  HA  MET B  85      16.584 -20.924  14.718  1.00 65.80           H  
ATOM    893  HB2 MET B  85      16.479 -20.090  17.474  1.00 65.87           H  
ATOM    894  HB3 MET B  85      15.797 -21.496  16.998  1.00 65.87           H  
ATOM    895  HG2 MET B  85      17.830 -22.308  16.359  1.00 65.76           H  
ATOM    896  HG3 MET B  85      18.540 -20.880  16.712  1.00 65.76           H  
ATOM    897  HE1 MET B  85      19.432 -23.771  19.371  1.00 66.85           H  
ATOM    898  HE2 MET B  85      20.048 -23.011  18.084  1.00 66.85           H  
ATOM    899  HE3 MET B  85      18.841 -24.070  17.896  1.00 66.85           H  
ATOM    900  N   GLU B  86      14.499 -18.699  15.725  1.00 66.48           N  
ATOM    901  CA  GLU B  86      13.164 -18.159  15.536  1.00 67.65           C  
ATOM    902  C   GLU B  86      12.861 -18.021  14.039  1.00 66.87           C  
ATOM    903  O   GLU B  86      11.757 -18.339  13.588  1.00 66.34           O  
ATOM    904  CB  GLU B  86      13.048 -16.810  16.252  1.00 68.76           C  
ATOM    905  CG  GLU B  86      11.757 -16.050  15.996  1.00 71.80           C  
ATOM    906  CD  GLU B  86      10.612 -16.481  16.891  1.00 72.79           C  
ATOM    907  OE1 GLU B  86      10.678 -17.581  17.479  1.00 73.89           O  
ATOM    908  OE2 GLU B  86       9.633 -15.707  16.999  1.00 74.43           O1-
ATOM    909  H   GLU B  86      15.176 -18.154  16.220  1.00 66.48           H  
ATOM    910  HA  GLU B  86      12.530 -18.815  15.946  1.00 67.65           H  
ATOM    911  HB2 GLU B  86      13.118 -16.972  17.236  1.00 68.76           H  
ATOM    912  HB3 GLU B  86      13.808 -16.232  15.954  1.00 68.76           H  
ATOM    913  HG2 GLU B  86      11.927 -15.076  16.148  1.00 71.80           H  
ATOM    914  HG3 GLU B  86      11.486 -16.197  15.045  1.00 71.80           H  
ATOM    915  N   ARG B  87      13.861 -17.569  13.280  1.00 65.94           N  
ATOM    916  CA  ARG B  87      13.744 -17.398  11.836  1.00 65.21           C  
ATOM    917  C   ARG B  87      13.437 -18.721  11.155  1.00 64.92           C  
ATOM    918  O   ARG B  87      12.628 -18.769  10.229  1.00 64.62           O  
ATOM    919  CB  ARG B  87      15.032 -16.799  11.256  1.00 65.62           C  
ATOM    920  CG  ARG B  87      14.914 -16.320   9.796  1.00 65.50           C  
ATOM    921  CD  ARG B  87      16.264 -15.906   9.195  1.00 64.85           C  
ATOM    922  NE  ARG B  87      17.026 -15.022  10.080  1.00 65.95           N  
ATOM    923  CZ  ARG B  87      16.822 -13.711  10.214  1.00 65.39           C  
ATOM    924  NH1 ARG B  87      15.873 -13.095   9.522  1.00 64.64           N  
ATOM    925  NH2 ARG B  87      17.579 -13.009  11.046  1.00 65.70           N1+
ATOM    926  H   ARG B  87      14.729 -17.337  13.720  1.00 65.94           H  
ATOM    927  HA  ARG B  87      12.975 -16.771  11.708  1.00 65.21           H  
ATOM    928  HB2 ARG B  87      15.293 -16.018  11.823  1.00 65.62           H  
ATOM    929  HB3 ARG B  87      15.747 -17.497  11.300  1.00 65.62           H  
ATOM    930  HG2 ARG B  87      14.535 -17.063   9.244  1.00 65.50           H  
ATOM    931  HG3 ARG B  87      14.298 -15.533   9.765  1.00 65.50           H  
ATOM    932  HD2 ARG B  87      16.821 -16.719   9.026  1.00 64.85           H  
ATOM    933  HD3 ARG B  87      16.115 -15.419   8.335  1.00 64.85           H  
ATOM    934  HE  ARG B  87      17.756 -15.433  10.626  1.00 65.95           H  
ATOM    935 HH11 ARG B  87      15.299 -13.614   8.889  1.00 64.64           H  
ATOM    936 HH12 ARG B  87      15.732 -12.111   9.633  1.00 64.64           H  
ATOM    937 HH21 ARG B  87      18.300 -13.463  11.570  1.00 65.70           H  
ATOM    938 HH22 ARG B  87      17.429 -12.026  11.149  1.00 65.70           H  
ATOM    939  N   ASN B  88      14.075 -19.788  11.630  1.00 64.91           N  
ATOM    940  CA  ASN B  88      13.987 -21.101  10.996  1.00 65.51           C  
ATOM    941  C   ASN B  88      13.135 -22.102  11.769  1.00 66.34           C  
ATOM    942  O   ASN B  88      13.281 -23.317  11.592  1.00 67.10           O  
ATOM    943  CB  ASN B  88      15.391 -21.664  10.772  1.00 64.77           C  
ATOM    944  CG  ASN B  88      16.191 -20.838   9.798  1.00 65.15           C  
ATOM    945  OD1 ASN B  88      15.961 -20.903   8.593  1.00 66.16           O  
ATOM    946  ND2 ASN B  88      17.127 -20.039  10.313  1.00 63.82           N  
ATOM    947  H   ASN B  88      14.636 -19.687  12.452  1.00 64.91           H  
ATOM    948  HA  ASN B  88      13.519 -20.918  10.131  1.00 65.51           H  
ATOM    949  HB2 ASN B  88      15.878 -21.683  11.645  1.00 64.77           H  
ATOM    950  HB3 ASN B  88      15.316 -22.594  10.411  1.00 64.77           H  
ATOM    951 HD21 ASN B  88      17.676 -19.460   9.711  1.00 63.82           H  
ATOM    952 HD22 ASN B  88      17.279 -20.019  11.301  1.00 63.82           H  
ATOM    953  N   LYS B  89      12.239 -21.596  12.612  1.00 66.73           N  
ATOM    954  CA  LYS B  89      11.370 -22.458  13.414  1.00 67.68           C  
ATOM    955  C   LYS B  89      10.487 -23.371  12.552  1.00 68.00           C  
ATOM    956  O   LYS B  89      10.067 -24.427  13.008  1.00 68.35           O  
ATOM    957  CB  LYS B  89      10.508 -21.628  14.374  1.00 67.21           C  
ATOM    958  CG  LYS B  89       9.491 -20.727  13.690  1.00 67.31           C  
ATOM    959  CD  LYS B  89       8.655 -19.961  14.693  1.00 67.80           C  
ATOM    960  CE  LYS B  89       7.544 -19.209  13.992  1.00 67.99           C  
ATOM    961  NZ  LYS B  89       6.729 -18.430  14.956  1.00 70.38           N1+
ATOM    962  H   LYS B  89      12.157 -20.603  12.700  1.00 66.73           H  
ATOM    963  HA  LYS B  89      12.011 -23.028  13.929  1.00 67.68           H  
ATOM    964  HB2 LYS B  89      10.011 -22.255  14.974  1.00 67.21           H  
ATOM    965  HB3 LYS B  89      11.113 -21.051  14.922  1.00 67.21           H  
ATOM    966  HG2 LYS B  89       9.975 -20.073  13.108  1.00 67.31           H  
ATOM    967  HG3 LYS B  89       8.884 -21.289  13.128  1.00 67.31           H  
ATOM    968  HD2 LYS B  89       8.256 -20.603  15.347  1.00 67.80           H  
ATOM    969  HD3 LYS B  89       9.238 -19.310  15.178  1.00 67.80           H  
ATOM    970  HE2 LYS B  89       7.939 -18.577  13.325  1.00 67.99           H  
ATOM    971  HE3 LYS B  89       6.947 -19.859  13.522  1.00 67.99           H  
ATOM    972  HZ1 LYS B  89       5.997 -17.935  14.488  1.00 70.38           H  
ATOM    973  HZ2 LYS B  89       7.291 -17.760  15.442  1.00 70.38           H  
ATOM    974  HZ3 LYS B  89       6.309 -19.030  15.637  1.00 70.38           H  
ATOM    975  N   ASP B  90      10.208 -22.955  11.318  1.00 68.51           N  
ATOM    976  CA  ASP B  90       9.365 -23.732  10.412  1.00 69.39           C  
ATOM    977  C   ASP B  90      10.153 -24.376   9.281  1.00 69.00           C  
ATOM    978  O   ASP B  90       9.572 -25.002   8.399  1.00 69.31           O  
ATOM    979  CB  ASP B  90       8.242 -22.863   9.838  1.00 70.29           C  
ATOM    980  CG  ASP B  90       7.195 -22.504  10.871  1.00 71.50           C  
ATOM    981  OD1 ASP B  90       6.873 -23.361  11.725  1.00 72.52           O  
ATOM    982  OD2 ASP B  90       6.685 -21.364  10.824  1.00 72.08           O1-
ATOM    983  H   ASP B  90      10.587 -22.085  11.002  1.00 68.51           H  
ATOM    984  HA  ASP B  90       8.997 -24.459  10.992  1.00 69.39           H  
ATOM    985  HB2 ASP B  90       8.637 -22.016   9.482  1.00 70.29           H  
ATOM    986  HB3 ASP B  90       7.795 -23.361   9.095  1.00 70.29           H  
ATOM    987  N   HIS B  91      11.472 -24.220   9.307  1.00 69.09           N  
ATOM    988  CA  HIS B  91      12.328 -24.834   8.304  1.00 69.11           C  
ATOM    989  C   HIS B  91      12.478 -26.331   8.594  1.00 69.14           C  
ATOM    990  O   HIS B  91      12.807 -26.716   9.717  1.00 68.98           O  
ATOM    991  CB  HIS B  91      13.691 -24.146   8.268  1.00 69.49           C  
ATOM    992  CG  HIS B  91      14.458 -24.405   7.010  1.00 71.10           C  
ATOM    993  ND1 HIS B  91      15.185 -25.560   6.805  1.00 70.99           N  
ATOM    994  CD2 HIS B  91      14.595 -23.666   5.883  1.00 70.55           C  
ATOM    995  CE1 HIS B  91      15.741 -25.519   5.606  1.00 70.68           C  
ATOM    996  NE2 HIS B  91      15.399 -24.381   5.026  1.00 70.98           N  
ATOM    997  H   HIS B  91      11.885 -23.669  10.032  1.00 69.09           H  
ATOM    998  HA  HIS B  91      11.869 -24.698   7.426  1.00 69.11           H  
ATOM    999  HB2 HIS B  91      13.558 -23.158   8.350  1.00 69.49           H  
ATOM   1000  HB3 HIS B  91      14.240 -24.474   9.037  1.00 69.49           H  
ATOM   1001  HD1 HIS B  91      15.277 -26.310   7.460  1.00 70.99           H  
ATOM   1002  HD2 HIS B  91      14.188 -22.770   5.707  1.00 70.55           H  
ATOM   1003  HE1 HIS B  91      16.322 -26.228   5.206  1.00 70.68           H  
ATOM   1004  N   PRO B  92      12.225 -27.185   7.586  1.00 68.90           N  
ATOM   1005  CA  PRO B  92      12.263 -28.639   7.818  1.00 68.62           C  
ATOM   1006  C   PRO B  92      13.622 -29.146   8.305  1.00 68.35           C  
ATOM   1007  O   PRO B  92      13.698 -30.216   8.912  1.00 68.89           O  
ATOM   1008  CB  PRO B  92      11.919 -29.236   6.445  1.00 68.49           C  
ATOM   1009  CG  PRO B  92      12.160 -28.131   5.453  1.00 68.73           C  
ATOM   1010  CD  PRO B  92      11.886 -26.850   6.190  1.00 68.73           C  
ATOM   1011  HA  PRO B  92      11.623 -28.868   8.551  1.00 68.62           H  
ATOM   1012  HB2 PRO B  92      12.509 -30.017   6.239  1.00 68.49           H  
ATOM   1013  HB3 PRO B  92      10.962 -29.524   6.412  1.00 68.49           H  
ATOM   1014  HG2 PRO B  92      13.107 -28.152   5.132  1.00 68.73           H  
ATOM   1015  HG3 PRO B  92      11.541 -28.222   4.673  1.00 68.73           H  
ATOM   1016  HD2 PRO B  92      12.465 -26.107   5.855  1.00 68.73           H  
ATOM   1017  HD3 PRO B  92      10.925 -26.585   6.114  1.00 68.73           H  
ATOM   1018  N   ALA B  93      14.679 -28.379   8.050  1.00 67.93           N  
ATOM   1019  CA  ALA B  93      16.021 -28.751   8.494  1.00 68.23           C  
ATOM   1020  C   ALA B  93      16.351 -28.231   9.901  1.00 68.67           C  
ATOM   1021  O   ALA B  93      17.428 -28.523  10.431  1.00 69.57           O  
ATOM   1022  CB  ALA B  93      17.070 -28.289   7.485  1.00 67.91           C  
ATOM   1023  H   ALA B  93      14.552 -27.527   7.542  1.00 67.93           H  
ATOM   1024  HA  ALA B  93      15.994 -29.750   8.528  1.00 68.23           H  
ATOM   1025  HB1 ALA B  93      16.858 -28.626   6.568  1.00 67.91           H  
ATOM   1026  HB2 ALA B  93      17.979 -28.625   7.733  1.00 67.91           H  
ATOM   1027  HB3 ALA B  93      17.112 -27.291   7.444  1.00 67.91           H  
ATOM   1028  N   PHE B  94      15.437 -27.464  10.499  1.00 67.45           N  
ATOM   1029  CA  PHE B  94      15.623 -27.012  11.875  1.00 66.18           C  
ATOM   1030  C   PHE B  94      14.417 -27.171  12.812  1.00 65.86           C  
ATOM   1031  O   PHE B  94      14.596 -27.328  14.024  1.00 65.37           O  
ATOM   1032  CB  PHE B  94      16.161 -25.573  11.953  1.00 65.81           C  
ATOM   1033  CG  PHE B  94      16.553 -25.180  13.345  1.00 64.43           C  
ATOM   1034  CD1 PHE B  94      17.801 -25.530  13.849  1.00 65.38           C  
ATOM   1035  CD2 PHE B  94      15.653 -24.534  14.176  1.00 63.73           C  
ATOM   1036  CE1 PHE B  94      18.158 -25.207  15.152  1.00 65.10           C  
ATOM   1037  CE2 PHE B  94      15.992 -24.221  15.475  1.00 64.20           C  
ATOM   1038  CZ  PHE B  94      17.247 -24.554  15.965  1.00 64.74           C  
ATOM   1039  H   PHE B  94      14.614 -27.195   9.998  1.00 67.45           H  
ATOM   1040  HA  PHE B  94      16.310 -27.678  12.165  1.00 66.18           H  
ATOM   1041  HB2 PHE B  94      16.968 -25.490  11.368  1.00 65.81           H  
ATOM   1042  HB3 PHE B  94      15.454 -24.939  11.638  1.00 65.81           H  
ATOM   1043  HD1 PHE B  94      18.449 -26.020  13.266  1.00 65.38           H  
ATOM   1044  HD2 PHE B  94      14.747 -24.292  13.830  1.00 63.73           H  
ATOM   1045  HE1 PHE B  94      19.065 -25.444  15.500  1.00 65.10           H  
ATOM   1046  HE2 PHE B  94      15.333 -23.754  16.065  1.00 64.20           H  
ATOM   1047  HZ  PHE B  94      17.494 -24.322  16.906  1.00 64.74           H  
ATOM   1048  N   ALA B  95      13.207 -27.143  12.253  1.00 65.41           N  
ATOM   1049  CA  ALA B  95      11.959 -27.212  13.030  1.00 64.30           C  
ATOM   1050  C   ALA B  95      11.971 -28.136  14.255  1.00 64.48           C  
ATOM   1051  O   ALA B  95      11.543 -27.715  15.330  1.00 65.66           O  
ATOM   1052  CB  ALA B  95      10.768 -27.533  12.123  1.00 63.59           C  
ATOM   1053  H   ALA B  95      13.144 -27.072  11.258  1.00 65.41           H  
ATOM   1054  HA  ALA B  95      11.904 -26.282  13.393  1.00 64.30           H  
ATOM   1055  HB1 ALA B  95      10.755 -26.934  11.323  1.00 63.59           H  
ATOM   1056  HB2 ALA B  95       9.903 -27.413  12.611  1.00 63.59           H  
ATOM   1057  HB3 ALA B  95      10.809 -28.478  11.799  1.00 63.59           H  
ATOM   1058  N   PRO B  96      12.451 -29.393  14.110  1.00 64.36           N  
ATOM   1059  CA  PRO B  96      12.412 -30.293  15.272  1.00 63.74           C  
ATOM   1060  C   PRO B  96      13.330 -29.915  16.439  1.00 64.00           C  
ATOM   1061  O   PRO B  96      13.248 -30.534  17.493  1.00 64.62           O  
ATOM   1062  CB  PRO B  96      12.855 -31.643  14.692  1.00 63.73           C  
ATOM   1063  CG  PRO B  96      12.741 -31.510  13.222  1.00 64.10           C  
ATOM   1064  CD  PRO B  96      13.000 -30.074  12.925  1.00 63.93           C  
ATOM   1065  HA  PRO B  96      11.488 -30.246  15.652  1.00 63.74           H  
ATOM   1066  HB2 PRO B  96      13.802 -31.846  14.939  1.00 63.73           H  
ATOM   1067  HB3 PRO B  96      12.261 -32.382  15.010  1.00 63.73           H  
ATOM   1068  HG2 PRO B  96      13.418 -32.089  12.768  1.00 64.10           H  
ATOM   1069  HG3 PRO B  96      11.824 -31.770  12.921  1.00 64.10           H  
ATOM   1070  HD2 PRO B  96      13.979 -29.893  12.831  1.00 63.93           H  
ATOM   1071  HD3 PRO B  96      12.525 -29.783  12.094  1.00 63.93           H  
ATOM   1072  N   LEU B  97      14.195 -28.922  16.267  1.00 63.96           N  
ATOM   1073  CA  LEU B  97      15.135 -28.555  17.324  1.00 63.85           C  
ATOM   1074  C   LEU B  97      14.773 -27.227  17.968  1.00 64.30           C  
ATOM   1075  O   LEU B  97      15.520 -26.703  18.800  1.00 64.82           O  
ATOM   1076  CB  LEU B  97      16.573 -28.514  16.790  1.00 63.84           C  
ATOM   1077  CG  LEU B  97      17.142 -29.798  16.183  1.00 63.68           C  
ATOM   1078  CD1 LEU B  97      18.498 -29.494  15.621  1.00 64.27           C  
ATOM   1079  CD2 LEU B  97      17.223 -30.930  17.207  1.00 64.37           C  
ATOM   1080  H   LEU B  97      14.203 -28.419  15.403  1.00 63.96           H  
ATOM   1081  HA  LEU B  97      15.037 -29.278  18.008  1.00 63.85           H  
ATOM   1082  HB2 LEU B  97      16.610 -27.808  16.082  1.00 63.84           H  
ATOM   1083  HB3 LEU B  97      17.168 -28.255  17.551  1.00 63.84           H  
ATOM   1084  HG  LEU B  97      16.544 -30.112  15.446  1.00 63.68           H  
ATOM   1085 HD11 LEU B  97      18.908 -30.310  15.213  1.00 64.27           H  
ATOM   1086 HD12 LEU B  97      19.116 -29.164  16.335  1.00 64.27           H  
ATOM   1087 HD13 LEU B  97      18.443 -28.790  14.913  1.00 64.27           H  
ATOM   1088 HD21 LEU B  97      17.597 -31.761  16.794  1.00 64.37           H  
ATOM   1089 HD22 LEU B  97      16.318 -31.148  17.572  1.00 64.37           H  
ATOM   1090 HD23 LEU B  97      17.811 -30.677  17.975  1.00 64.37           H  
ATOM   1091  N   TYR B  98      13.627 -26.688  17.563  1.00 64.31           N  
ATOM   1092  CA  TYR B  98      13.105 -25.439  18.090  1.00 63.51           C  
ATOM   1093  C   TYR B  98      12.406 -25.692  19.426  1.00 63.60           C  
ATOM   1094  O   TYR B  98      11.331 -26.295  19.476  1.00 64.24           O  
ATOM   1095  CB  TYR B  98      12.156 -24.812  17.063  1.00 63.02           C  
ATOM   1096  CG  TYR B  98      11.574 -23.465  17.447  1.00 63.38           C  
ATOM   1097  CD1 TYR B  98      10.205 -23.323  17.676  1.00 62.76           C  
ATOM   1098  CD2 TYR B  98      12.386 -22.330  17.567  1.00 62.45           C  
ATOM   1099  CE1 TYR B  98       9.654 -22.091  18.013  1.00 62.31           C  
ATOM   1100  CE2 TYR B  98      11.844 -21.090  17.913  1.00 62.15           C  
ATOM   1101  CZ  TYR B  98      10.476 -20.980  18.134  1.00 62.54           C  
ATOM   1102  OH  TYR B  98       9.923 -19.768  18.477  1.00 62.46           O  
ATOM   1103  H   TYR B  98      13.099 -27.166  16.861  1.00 64.31           H  
ATOM   1104  HA  TYR B  98      13.886 -24.832  18.241  1.00 63.51           H  
ATOM   1105  HB2 TYR B  98      12.658 -24.693  16.206  1.00 63.02           H  
ATOM   1106  HB3 TYR B  98      11.393 -25.442  16.918  1.00 63.02           H  
ATOM   1107  HD1 TYR B  98       9.609 -24.122  17.596  1.00 62.76           H  
ATOM   1108  HD2 TYR B  98      13.369 -22.409  17.402  1.00 62.45           H  
ATOM   1109  HE1 TYR B  98       8.670 -22.007  18.167  1.00 62.31           H  
ATOM   1110  HE2 TYR B  98      12.435 -20.288  18.001  1.00 62.15           H  
ATOM   1111  HH  TYR B  98      10.616 -19.112  18.557  1.00 62.46           H  
ATOM   1112  N   PHE B  99      13.043 -25.245  20.504  1.00 63.85           N  
ATOM   1113  CA  PHE B  99      12.498 -25.375  21.853  1.00 64.27           C  
ATOM   1114  C   PHE B  99      12.580 -24.032  22.587  1.00 65.31           C  
ATOM   1115  O   PHE B  99      13.377 -23.885  23.513  1.00 65.90           O  
ATOM   1116  CB  PHE B  99      13.263 -26.446  22.639  1.00 63.87           C  
ATOM   1117  CG  PHE B  99      13.013 -27.848  22.168  1.00 63.63           C  
ATOM   1118  CD1 PHE B  99      11.962 -28.594  22.695  1.00 63.52           C  
ATOM   1119  CD2 PHE B  99      13.837 -28.433  21.207  1.00 64.25           C  
ATOM   1120  CE1 PHE B  99      11.724 -29.904  22.261  1.00 63.51           C  
ATOM   1121  CE2 PHE B  99      13.611 -29.745  20.769  1.00 64.24           C  
ATOM   1122  CZ  PHE B  99      12.551 -30.478  21.295  1.00 63.56           C  
ATOM   1123  H   PHE B  99      13.932 -24.802  20.387  1.00 63.85           H  
ATOM   1124  HA  PHE B  99      11.544 -25.651  21.736  1.00 64.27           H  
ATOM   1125  HB2 PHE B  99      14.243 -26.266  22.557  1.00 63.87           H  
ATOM   1126  HB3 PHE B  99      12.993 -26.394  23.601  1.00 63.87           H  
ATOM   1127  HD1 PHE B  99      11.370 -28.189  23.392  1.00 63.52           H  
ATOM   1128  HD2 PHE B  99      14.599 -27.910  20.826  1.00 64.25           H  
ATOM   1129  HE1 PHE B  99      10.962 -30.427  22.643  1.00 63.51           H  
ATOM   1130  HE2 PHE B  99      14.210 -30.154  20.080  1.00 64.24           H  
ATOM   1131  HZ  PHE B  99      12.383 -31.413  20.982  1.00 63.56           H  
ATOM   1132  N   PRO B 100      11.755 -23.047  22.181  1.00 66.18           N  
ATOM   1133  CA  PRO B 100      11.853 -21.714  22.785  1.00 67.47           C  
ATOM   1134  C   PRO B 100      11.606 -21.726  24.293  1.00 68.66           C  
ATOM   1135  O   PRO B 100      12.389 -21.156  25.049  1.00 69.35           O  
ATOM   1136  CB  PRO B 100      10.755 -20.913  22.067  1.00 67.01           C  
ATOM   1137  CG  PRO B 100       9.806 -21.951  21.540  1.00 67.05           C  
ATOM   1138  CD  PRO B 100      10.687 -23.107  21.167  1.00 66.09           C  
ATOM   1139  HA  PRO B 100      12.782 -21.364  22.665  1.00 67.47           H  
ATOM   1140  HB2 PRO B 100      10.282 -20.303  22.703  1.00 67.01           H  
ATOM   1141  HB3 PRO B 100      11.136 -20.378  21.313  1.00 67.01           H  
ATOM   1142  HG2 PRO B 100       9.149 -22.220  22.244  1.00 67.05           H  
ATOM   1143  HG3 PRO B 100       9.315 -21.608  20.739  1.00 67.05           H  
ATOM   1144  HD2 PRO B 100      10.193 -23.975  21.223  1.00 66.09           H  
ATOM   1145  HD3 PRO B 100      11.064 -22.996  20.248  1.00 66.09           H  
ATOM   1146  N   MET B 101      10.539 -22.389  24.722  1.00 70.06           N  
ATOM   1147  CA  MET B 101      10.143 -22.380  26.124  1.00 71.73           C  
ATOM   1148  C   MET B 101      11.086 -23.177  27.034  1.00 70.92           C  
ATOM   1149  O   MET B 101      11.211 -22.865  28.215  1.00 71.17           O  
ATOM   1150  CB  MET B 101       8.689 -22.850  26.280  1.00 74.26           C  
ATOM   1151  CG  MET B 101       7.688 -22.124  25.359  1.00 77.03           C  
ATOM   1152  SD  MET B 101       7.792 -20.303  25.380  1.00 80.57           S  
ATOM   1153  CE  MET B 101       7.267 -19.911  23.704  1.00 77.43           C  
ATOM   1154  H   MET B 101       9.992 -22.909  24.065  1.00 70.06           H  
ATOM   1155  HA  MET B 101      10.230 -21.417  26.378  1.00 71.73           H  
ATOM   1156  HB2 MET B 101       8.653 -23.828  26.075  1.00 74.26           H  
ATOM   1157  HB3 MET B 101       8.412 -22.698  27.229  1.00 74.26           H  
ATOM   1158  HG2 MET B 101       7.880 -22.496  24.451  1.00 77.03           H  
ATOM   1159  HG3 MET B 101       6.794 -22.448  25.669  1.00 77.03           H  
ATOM   1160  HE1 MET B 101       7.269 -18.923  23.550  1.00 77.43           H  
ATOM   1161  HE2 MET B 101       6.341 -20.247  23.531  1.00 77.43           H  
ATOM   1162  HE3 MET B 101       7.877 -20.329  23.031  1.00 77.43           H  
ATOM   1163  N   GLU B 102      11.760 -24.182  26.481  1.00 69.42           N  
ATOM   1164  CA  GLU B 102      12.608 -25.066  27.282  1.00 67.53           C  
ATOM   1165  C   GLU B 102      14.061 -24.608  27.360  1.00 66.61           C  
ATOM   1166  O   GLU B 102      14.700 -24.732  28.406  1.00 66.25           O  
ATOM   1167  CB  GLU B 102      12.554 -26.507  26.755  1.00 67.34           C  
ATOM   1168  CG  GLU B 102      11.243 -27.252  27.012  1.00 66.34           C  
ATOM   1169  CD  GLU B 102      10.180 -26.985  25.953  1.00 66.66           C  
ATOM   1170  OE1 GLU B 102      10.474 -26.312  24.943  1.00 66.31           O  
ATOM   1171  OE2 GLU B 102       9.037 -27.452  26.134  1.00 66.98           O1-
ATOM   1172  H   GLU B 102      11.686 -24.337  25.496  1.00 69.42           H  
ATOM   1173  HA  GLU B 102      12.206 -24.994  28.195  1.00 67.53           H  
ATOM   1174  HB2 GLU B 102      12.704 -26.481  25.767  1.00 67.34           H  
ATOM   1175  HB3 GLU B 102      13.291 -27.024  27.190  1.00 67.34           H  
ATOM   1176  HG2 GLU B 102      11.432 -28.234  27.029  1.00 66.34           H  
ATOM   1177  HG3 GLU B 102      10.883 -26.966  27.900  1.00 66.34           H  
ATOM   1178  N   LEU B 103      14.578 -24.080  26.254  1.00 65.76           N  
ATOM   1179  CA  LEU B 103      16.013 -23.882  26.104  1.00 64.75           C  
ATOM   1180  C   LEU B 103      16.491 -22.437  26.049  1.00 64.40           C  
ATOM   1181  O   LEU B 103      17.633 -22.163  26.405  1.00 64.63           O  
ATOM   1182  CB  LEU B 103      16.521 -24.621  24.860  1.00 64.77           C  
ATOM   1183  CG  LEU B 103      16.580 -26.151  24.880  1.00 65.56           C  
ATOM   1184  CD1 LEU B 103      16.891 -26.684  23.487  1.00 66.19           C  
ATOM   1185  CD2 LEU B 103      17.603 -26.664  25.884  1.00 65.54           C  
ATOM   1186  H   LEU B 103      13.967 -23.813  25.508  1.00 65.76           H  
ATOM   1187  HA  LEU B 103      16.350 -24.263  26.965  1.00 64.75           H  
ATOM   1188  HB2 LEU B 103      15.925 -24.361  24.100  1.00 64.77           H  
ATOM   1189  HB3 LEU B 103      17.450 -24.295  24.683  1.00 64.77           H  
ATOM   1190  HG  LEU B 103      15.685 -26.491  25.167  1.00 65.56           H  
ATOM   1191 HD11 LEU B 103      16.932 -27.683  23.487  1.00 66.19           H  
ATOM   1192 HD12 LEU B 103      17.771 -26.340  23.160  1.00 66.19           H  
ATOM   1193 HD13 LEU B 103      16.189 -26.405  22.832  1.00 66.19           H  
ATOM   1194 HD21 LEU B 103      17.632 -27.664  25.887  1.00 65.54           H  
ATOM   1195 HD22 LEU B 103      17.380 -26.360  26.810  1.00 65.54           H  
ATOM   1196 HD23 LEU B 103      18.520 -26.331  25.664  1.00 65.54           H  
ATOM   1197  N   HIS B 104      15.641 -21.526  25.580  1.00 63.63           N  
ATOM   1198  CA  HIS B 104      16.082 -20.159  25.255  1.00 63.44           C  
ATOM   1199  C   HIS B 104      16.651 -19.413  26.459  1.00 62.85           C  
ATOM   1200  O   HIS B 104      16.093 -19.475  27.553  1.00 62.45           O  
ATOM   1201  CB  HIS B 104      14.947 -19.368  24.592  1.00 63.31           C  
ATOM   1202  CG  HIS B 104      14.795 -19.639  23.125  1.00 63.73           C  
ATOM   1203  ND1 HIS B 104      14.285 -18.709  22.245  1.00 64.24           N  
ATOM   1204  CD2 HIS B 104      15.109 -20.727  22.378  1.00 64.01           C  
ATOM   1205  CE1 HIS B 104      14.272 -19.217  21.026  1.00 63.73           C  
ATOM   1206  NE2 HIS B 104      14.764 -20.440  21.079  1.00 63.69           N  
ATOM   1207  H   HIS B 104      14.682 -21.775  25.445  1.00 63.63           H  
ATOM   1208  HA  HIS B 104      16.834 -20.286  24.608  1.00 63.44           H  
ATOM   1209  HB2 HIS B 104      14.084 -19.605  25.038  1.00 63.31           H  
ATOM   1210  HB3 HIS B 104      15.124 -18.391  24.706  1.00 63.31           H  
ATOM   1211  HD1 HIS B 104      13.973 -17.791  22.491  1.00 64.24           H  
ATOM   1212  HD2 HIS B 104      15.515 -21.578  22.710  1.00 64.01           H  
ATOM   1213  HE1 HIS B 104      13.945 -18.753  20.203  1.00 63.73           H  
ATOM   1214  N   ARG B 105      17.774 -18.726  26.253  1.00 62.58           N  
ATOM   1215  CA  ARG B 105      18.492 -18.081  27.358  1.00 62.37           C  
ATOM   1216  C   ARG B 105      18.382 -16.553  27.379  1.00 62.58           C  
ATOM   1217  O   ARG B 105      18.749 -15.929  28.380  1.00 63.11           O  
ATOM   1218  CB  ARG B 105      19.979 -18.486  27.390  1.00 61.99           C  
ATOM   1219  CG  ARG B 105      20.309 -19.987  27.395  1.00 61.67           C  
ATOM   1220  CD  ARG B 105      19.351 -20.834  28.214  1.00 62.21           C  
ATOM   1221  NE  ARG B 105      19.416 -20.590  29.648  1.00 62.94           N  
ATOM   1222  CZ  ARG B 105      18.387 -20.734  30.480  1.00 62.25           C  
ATOM   1223  NH1 ARG B 105      17.198 -21.102  30.023  1.00 62.13           N  
ATOM   1224  NH2 ARG B 105      18.546 -20.489  31.770  1.00 62.35           N1+
ATOM   1225  H   ARG B 105      18.136 -18.648  25.324  1.00 62.58           H  
ATOM   1226  HA  ARG B 105      17.997 -18.440  28.149  1.00 62.37           H  
ATOM   1227  HB2 ARG B 105      20.416 -18.088  26.583  1.00 61.99           H  
ATOM   1228  HB3 ARG B 105      20.380 -18.090  28.216  1.00 61.99           H  
ATOM   1229  HG2 ARG B 105      20.287 -20.320  26.452  1.00 61.67           H  
ATOM   1230  HG3 ARG B 105      21.228 -20.109  27.771  1.00 61.67           H  
ATOM   1231  HD2 ARG B 105      18.413 -20.646  27.922  1.00 62.21           H  
ATOM   1232  HD3 ARG B 105      19.558 -21.801  28.067  1.00 62.21           H  
ATOM   1233  HE  ARG B 105      20.291 -20.295  30.033  1.00 62.94           H  
ATOM   1234 HH11 ARG B 105      17.069 -21.274  29.046  1.00 62.13           H  
ATOM   1235 HH12 ARG B 105      16.430 -21.208  30.655  1.00 62.13           H  
ATOM   1236 HH21 ARG B 105      19.437 -20.197  32.117  1.00 62.35           H  
ATOM   1237 HH22 ARG B 105      17.775 -20.596  32.398  1.00 62.35           H  
ATOM   1238  N   LYS B 106      17.883 -15.951  26.300  1.00 62.55           N  
ATOM   1239  CA  LYS B 106      17.854 -14.483  26.191  1.00 63.03           C  
ATOM   1240  C   LYS B 106      17.194 -13.804  27.393  1.00 63.12           C  
ATOM   1241  O   LYS B 106      17.777 -12.903  27.994  1.00 62.44           O  
ATOM   1242  CB  LYS B 106      17.197 -14.013  24.884  1.00 63.07           C  
ATOM   1243  CG  LYS B 106      17.416 -12.531  24.600  1.00 63.01           C  
ATOM   1244  CD  LYS B 106      16.978 -12.122  23.207  1.00 62.47           C  
ATOM   1245  CE  LYS B 106      17.226 -10.636  22.989  1.00 61.81           C  
ATOM   1246  NZ  LYS B 106      16.786 -10.171  21.649  1.00 61.52           N1+
ATOM   1247  H   LYS B 106      17.522 -16.506  25.551  1.00 62.55           H  
ATOM   1248  HA  LYS B 106      18.825 -14.243  26.188  1.00 63.03           H  
ATOM   1249  HB2 LYS B 106      17.581 -14.539  24.125  1.00 63.07           H  
ATOM   1250  HB3 LYS B 106      16.213 -14.180  24.942  1.00 63.07           H  
ATOM   1251  HG2 LYS B 106      16.894 -11.997  25.265  1.00 63.01           H  
ATOM   1252  HG3 LYS B 106      18.390 -12.327  24.698  1.00 63.01           H  
ATOM   1253  HD2 LYS B 106      17.497 -12.647  22.532  1.00 62.47           H  
ATOM   1254  HD3 LYS B 106      16.002 -12.314  23.100  1.00 62.47           H  
ATOM   1255  HE2 LYS B 106      16.724 -10.115  23.679  1.00 61.81           H  
ATOM   1256  HE3 LYS B 106      18.205 -10.450  23.077  1.00 61.81           H  
ATOM   1257  HZ1 LYS B 106      16.961  -9.193  21.534  1.00 61.52           H  
ATOM   1258  HZ2 LYS B 106      15.806 -10.326  21.520  1.00 61.52           H  
ATOM   1259  HZ3 LYS B 106      17.272 -10.658  20.923  1.00 61.52           H  
ATOM   1260  N   GLU B 107      15.987 -14.251  27.734  1.00 64.16           N  
ATOM   1261  CA  GLU B 107      15.230 -13.703  28.860  1.00 64.44           C  
ATOM   1262  C   GLU B 107      16.060 -13.749  30.145  1.00 64.32           C  
ATOM   1263  O   GLU B 107      16.170 -12.742  30.861  1.00 64.85           O  
ATOM   1264  CB  GLU B 107      13.909 -14.464  29.030  1.00 64.43           C  
ATOM   1265  CG  GLU B 107      12.956 -13.892  30.082  1.00 66.28           C  
ATOM   1266  CD  GLU B 107      11.892 -14.892  30.529  1.00 66.20           C  
ATOM   1267  OE1 GLU B 107      12.141 -16.114  30.456  1.00 67.69           O  
ATOM   1268  OE2 GLU B 107      10.806 -14.458  30.969  1.00 67.75           O1-
ATOM   1269  H   GLU B 107      15.581 -14.992  27.199  1.00 64.16           H  
ATOM   1270  HA  GLU B 107      15.043 -12.748  28.628  1.00 64.44           H  
ATOM   1271  HB2 GLU B 107      13.434 -14.461  28.150  1.00 64.43           H  
ATOM   1272  HB3 GLU B 107      14.125 -15.405  29.289  1.00 64.43           H  
ATOM   1273  HG2 GLU B 107      13.490 -13.618  30.882  1.00 66.28           H  
ATOM   1274  HG3 GLU B 107      12.498 -13.091  29.696  1.00 66.28           H  
ATOM   1275  N   ALA B 108      16.659 -14.909  30.416  1.00 63.77           N  
ATOM   1276  CA  ALA B 108      17.491 -15.104  31.602  1.00 63.42           C  
ATOM   1277  C   ALA B 108      18.718 -14.187  31.600  1.00 63.55           C  
ATOM   1278  O   ALA B 108      19.041 -13.572  32.618  1.00 62.89           O  
ATOM   1279  CB  ALA B 108      17.906 -16.562  31.730  1.00 62.87           C  
ATOM   1280  H   ALA B 108      16.534 -15.674  29.784  1.00 63.77           H  
ATOM   1281  HA  ALA B 108      16.903 -14.853  32.371  1.00 63.42           H  
ATOM   1282  HB1 ALA B 108      17.107 -17.163  31.732  1.00 62.87           H  
ATOM   1283  HB2 ALA B 108      18.410 -16.718  32.580  1.00 62.87           H  
ATOM   1284  HB3 ALA B 108      18.495 -16.835  30.969  1.00 62.87           H  
ATOM   1285  N   LEU B 109      19.386 -14.093  30.450  1.00 63.19           N  
ATOM   1286  CA  LEU B 109      20.583 -13.266  30.317  1.00 63.79           C  
ATOM   1287  C   LEU B 109      20.288 -11.767  30.435  1.00 64.24           C  
ATOM   1288  O   LEU B 109      21.094 -11.015  30.993  1.00 63.86           O  
ATOM   1289  CB  LEU B 109      21.323 -13.584  29.015  1.00 63.99           C  
ATOM   1290  CG  LEU B 109      22.093 -14.909  28.998  1.00 63.57           C  
ATOM   1291  CD1 LEU B 109      22.303 -15.400  27.573  1.00 63.46           C  
ATOM   1292  CD2 LEU B 109      23.418 -14.774  29.728  1.00 63.75           C  
ATOM   1293  H   LEU B 109      19.058 -14.604  29.655  1.00 63.19           H  
ATOM   1294  HA  LEU B 109      21.144 -13.530  31.101  1.00 63.79           H  
ATOM   1295  HB2 LEU B 109      20.649 -13.610  28.277  1.00 63.99           H  
ATOM   1296  HB3 LEU B 109      21.976 -12.846  28.845  1.00 63.99           H  
ATOM   1297  HG  LEU B 109      21.550 -15.597  29.479  1.00 63.57           H  
ATOM   1298 HD11 LEU B 109      22.805 -16.265  27.562  1.00 63.46           H  
ATOM   1299 HD12 LEU B 109      22.824 -14.735  27.038  1.00 63.46           H  
ATOM   1300 HD13 LEU B 109      21.428 -15.547  27.112  1.00 63.46           H  
ATOM   1301 HD21 LEU B 109      23.922 -15.638  29.718  1.00 63.75           H  
ATOM   1302 HD22 LEU B 109      23.276 -14.512  30.683  1.00 63.75           H  
ATOM   1303 HD23 LEU B 109      23.994 -14.077  29.300  1.00 63.75           H  
ATOM   1304  N   THR B 110      19.135 -11.346  29.917  1.00 64.42           N  
ATOM   1305  CA  THR B 110      18.641  -9.980  30.103  1.00 64.62           C  
ATOM   1306  C   THR B 110      18.493  -9.659  31.595  1.00 64.84           C  
ATOM   1307  O   THR B 110      18.871  -8.570  32.035  1.00 65.26           O  
ATOM   1308  CB  THR B 110      17.297  -9.754  29.361  1.00 64.67           C  
ATOM   1309  OG1 THR B 110      17.456 -10.087  27.978  1.00 64.59           O  
ATOM   1310  CG2 THR B 110      16.835  -8.305  29.470  1.00 63.85           C  
ATOM   1311  H   THR B 110      18.586 -11.987  29.381  1.00 64.42           H  
ATOM   1312  HA  THR B 110      19.349  -9.399  29.703  1.00 64.62           H  
ATOM   1313  HB  THR B 110      16.588 -10.360  29.723  1.00 64.67           H  
ATOM   1314 HG21 THR B 110      15.969  -8.168  28.989  1.00 63.85           H  
ATOM   1315 HG22 THR B 110      17.509  -7.683  29.072  1.00 63.85           H  
ATOM   1316 HG23 THR B 110      16.701  -8.042  30.426  1.00 63.85           H  
ATOM   1317  HG1 THR B 110      17.491 -11.039  27.881  1.00 64.59           H  
ATOM   1318  N   LYS B 111      17.962 -10.613  32.363  1.00 65.00           N  
ATOM   1319  CA  LYS B 111      17.838 -10.478  33.822  1.00 64.63           C  
ATOM   1320  C   LYS B 111      19.202 -10.381  34.498  1.00 64.16           C  
ATOM   1321  O   LYS B 111      19.370  -9.633  35.463  1.00 64.12           O  
ATOM   1322  CB  LYS B 111      17.054 -11.652  34.418  1.00 65.26           C  
ATOM   1323  CG  LYS B 111      15.549 -11.566  34.255  1.00 66.21           C  
ATOM   1324  CD  LYS B 111      14.915 -12.939  34.423  1.00 67.73           C  
ATOM   1325  CE  LYS B 111      13.396 -12.850  34.517  1.00 68.73           C  
ATOM   1326  NZ  LYS B 111      12.754 -14.182  34.297  1.00 69.13           N1+
ATOM   1327  H   LYS B 111      17.636 -11.453  31.929  1.00 65.00           H  
ATOM   1328  HA  LYS B 111      17.340  -9.621  33.954  1.00 64.63           H  
ATOM   1329  HB2 LYS B 111      17.362 -12.493  33.974  1.00 65.26           H  
ATOM   1330  HB3 LYS B 111      17.254 -11.699  35.397  1.00 65.26           H  
ATOM   1331  HG2 LYS B 111      15.179 -10.945  34.946  1.00 66.21           H  
ATOM   1332  HG3 LYS B 111      15.338 -11.214  33.343  1.00 66.21           H  
ATOM   1333  HD2 LYS B 111      15.159 -13.506  33.637  1.00 67.73           H  
ATOM   1334  HD3 LYS B 111      15.268 -13.358  35.259  1.00 67.73           H  
ATOM   1335  HE2 LYS B 111      13.139 -12.519  35.425  1.00 68.73           H  
ATOM   1336  HE3 LYS B 111      13.057 -12.215  33.822  1.00 68.73           H  
ATOM   1337  HZ1 LYS B 111      11.758 -14.115  34.360  1.00 69.13           H  
ATOM   1338  HZ2 LYS B 111      13.061 -14.845  34.980  1.00 69.13           H  
ATOM   1339  HZ3 LYS B 111      12.981 -14.544  33.393  1.00 69.13           H  
ATOM   1340  N   ASP B 112      20.168 -11.142  33.986  1.00 63.74           N  
ATOM   1341  CA  ASP B 112      21.530 -11.126  34.513  1.00 64.04           C  
ATOM   1342  C   ASP B 112      22.248  -9.810  34.198  1.00 64.34           C  
ATOM   1343  O   ASP B 112      23.065  -9.340  34.988  1.00 64.11           O  
ATOM   1344  CB  ASP B 112      22.335 -12.320  33.986  1.00 63.60           C  
ATOM   1345  CG  ASP B 112      21.824 -13.661  34.513  1.00 63.95           C  
ATOM   1346  OD1 ASP B 112      21.220 -13.701  35.610  1.00 62.98           O  
ATOM   1347  OD2 ASP B 112      22.037 -14.685  33.824  1.00 63.70           O1-
ATOM   1348  H   ASP B 112      19.954 -11.743  33.216  1.00 63.74           H  
ATOM   1349  HA  ASP B 112      21.414 -11.203  35.503  1.00 64.04           H  
ATOM   1350  HB2 ASP B 112      22.279 -12.329  32.988  1.00 63.60           H  
ATOM   1351  HB3 ASP B 112      23.289 -12.211  34.265  1.00 63.60           H  
ATOM   1352  N   MET B 113      21.926  -9.224  33.046  1.00 65.11           N  
ATOM   1353  CA  MET B 113      22.505  -7.948  32.619  1.00 65.37           C  
ATOM   1354  C   MET B 113      21.942  -6.761  33.404  1.00 65.61           C  
ATOM   1355  O   MET B 113      22.645  -5.771  33.615  1.00 65.35           O  
ATOM   1356  CB  MET B 113      22.306  -7.733  31.116  1.00 65.69           C  
ATOM   1357  CG  MET B 113      23.000  -8.757  30.209  1.00 66.12           C  
ATOM   1358  SD  MET B 113      24.731  -8.396  29.853  1.00 66.59           S  
ATOM   1359  CE  MET B 113      25.552  -9.091  31.276  1.00 66.65           C  
ATOM   1360  H   MET B 113      21.262  -9.673  32.448  1.00 65.11           H  
ATOM   1361  HA  MET B 113      23.478  -8.039  32.830  1.00 65.37           H  
ATOM   1362  HB2 MET B 113      21.325  -7.767  30.927  1.00 65.69           H  
ATOM   1363  HB3 MET B 113      22.659  -6.826  30.885  1.00 65.69           H  
ATOM   1364  HG2 MET B 113      22.895  -9.627  30.691  1.00 66.12           H  
ATOM   1365  HG3 MET B 113      22.446  -8.768  29.377  1.00 66.12           H  
ATOM   1366  HE1 MET B 113      26.542  -8.963  31.217  1.00 66.65           H  
ATOM   1367  HE2 MET B 113      25.373 -10.072  31.349  1.00 66.65           H  
ATOM   1368  HE3 MET B 113      25.236  -8.657  32.120  1.00 66.65           H  
ATOM   1369  N   GLU B 114      20.681  -6.865  33.826  1.00 66.10           N  
ATOM   1370  CA  GLU B 114      20.069  -5.865  34.713  1.00 66.81           C  
ATOM   1371  C   GLU B 114      20.776  -5.834  36.064  1.00 66.20           C  
ATOM   1372  O   GLU B 114      21.034  -4.763  36.611  1.00 65.96           O  
ATOM   1373  CB  GLU B 114      18.582  -6.157  34.946  1.00 67.22           C  
ATOM   1374  CG  GLU B 114      17.679  -6.029  33.723  1.00 67.92           C  
ATOM   1375  CD  GLU B 114      16.347  -6.754  33.902  1.00 67.85           C  
ATOM   1376  OE1 GLU B 114      15.873  -7.377  32.927  1.00 68.03           O  
ATOM   1377  OE2 GLU B 114      15.774  -6.710  35.018  1.00 68.17           O1-
ATOM   1378  H   GLU B 114      20.134  -7.648  33.530  1.00 66.10           H  
ATOM   1379  HA  GLU B 114      20.185  -4.996  34.233  1.00 66.81           H  
ATOM   1380  HB2 GLU B 114      18.501  -7.094  35.287  1.00 67.22           H  
ATOM   1381  HB3 GLU B 114      18.247  -5.519  35.640  1.00 67.22           H  
ATOM   1382  HG2 GLU B 114      17.497  -5.059  33.559  1.00 67.92           H  
ATOM   1383  HG3 GLU B 114      18.153  -6.418  32.933  1.00 67.92           H  
ATOM   1384  N   TYR B 115      21.087  -7.022  36.584  1.00 66.28           N  
ATOM   1385  CA  TYR B 115      21.683  -7.186  37.909  1.00 66.42           C  
ATOM   1386  C   TYR B 115      23.114  -6.660  37.997  1.00 66.56           C  
ATOM   1387  O   TYR B 115      23.502  -6.079  39.012  1.00 66.82           O  
ATOM   1388  CB  TYR B 115      21.629  -8.660  38.345  1.00 66.62           C  
ATOM   1389  CG  TYR B 115      22.200  -8.928  39.725  1.00 66.65           C  
ATOM   1390  CD1 TYR B 115      23.423  -9.579  39.879  1.00 66.70           C  
ATOM   1391  CD2 TYR B 115      21.519  -8.523  40.876  1.00 67.08           C  
ATOM   1392  CE1 TYR B 115      23.957  -9.823  41.145  1.00 66.84           C  
ATOM   1393  CE2 TYR B 115      22.043  -8.762  42.147  1.00 66.88           C  
ATOM   1394  CZ  TYR B 115      23.262  -9.411  42.272  1.00 67.00           C  
ATOM   1395  OH  TYR B 115      23.780  -9.650  43.524  1.00 66.97           O  
ATOM   1396  H   TYR B 115      20.903  -7.841  36.041  1.00 66.28           H  
ATOM   1397  HA  TYR B 115      21.111  -6.612  38.495  1.00 66.42           H  
ATOM   1398  HB2 TYR B 115      20.674  -8.957  38.345  1.00 66.62           H  
ATOM   1399  HB3 TYR B 115      22.148  -9.205  37.687  1.00 66.62           H  
ATOM   1400  HD1 TYR B 115      23.927  -9.876  39.068  1.00 66.70           H  
ATOM   1401  HD2 TYR B 115      20.641  -8.054  40.787  1.00 67.08           H  
ATOM   1402  HE1 TYR B 115      24.835 -10.292  41.239  1.00 66.84           H  
ATOM   1403  HE2 TYR B 115      21.543  -8.468  42.962  1.00 66.88           H  
ATOM   1404  HH  TYR B 115      23.066  -9.706  44.160  1.00 66.97           H  
ATOM   1405  N   PHE B 116      23.891  -6.860  36.938  1.00 66.57           N  
ATOM   1406  CA  PHE B 116      25.301  -6.488  36.960  1.00 67.13           C  
ATOM   1407  C   PHE B 116      25.594  -5.074  36.450  1.00 67.28           C  
ATOM   1408  O   PHE B 116      26.430  -4.374  37.020  1.00 66.96           O  
ATOM   1409  CB  PHE B 116      26.151  -7.523  36.209  1.00 67.02           C  
ATOM   1410  CG  PHE B 116      26.355  -8.809  36.969  1.00 67.31           C  
ATOM   1411  CD1 PHE B 116      27.013  -8.814  38.201  1.00 67.09           C  
ATOM   1412  CD2 PHE B 116      25.896 -10.018  36.453  1.00 67.23           C  
ATOM   1413  CE1 PHE B 116      27.201  -9.999  38.909  1.00 66.80           C  
ATOM   1414  CE2 PHE B 116      26.080 -11.210  37.153  1.00 67.05           C  
ATOM   1415  CZ  PHE B 116      26.735 -11.199  38.384  1.00 67.08           C  
ATOM   1416  H   PHE B 116      23.503  -7.272  36.113  1.00 66.57           H  
ATOM   1417  HA  PHE B 116      25.505  -6.493  37.939  1.00 67.13           H  
ATOM   1418  HB2 PHE B 116      25.700  -7.744  35.344  1.00 67.02           H  
ATOM   1419  HB3 PHE B 116      27.051  -7.128  36.024  1.00 67.02           H  
ATOM   1420  HD1 PHE B 116      27.354  -7.954  38.581  1.00 67.09           H  
ATOM   1421  HD2 PHE B 116      25.428 -10.032  35.569  1.00 67.23           H  
ATOM   1422  HE1 PHE B 116      27.670  -9.987  39.792  1.00 66.80           H  
ATOM   1423  HE2 PHE B 116      25.743 -12.071  36.773  1.00 67.05           H  
ATOM   1424  HZ  PHE B 116      26.869 -12.052  38.888  1.00 67.08           H  
ATOM   1425  N   PHE B 117      24.899  -4.664  35.389  1.00 67.91           N  
ATOM   1426  CA  PHE B 117      25.212  -3.419  34.681  1.00 68.46           C  
ATOM   1427  C   PHE B 117      24.247  -2.259  34.939  1.00 69.37           C  
ATOM   1428  O   PHE B 117      24.596  -1.098  34.704  1.00 69.35           O  
ATOM   1429  CB  PHE B 117      25.324  -3.676  33.175  1.00 68.21           C  
ATOM   1430  CG  PHE B 117      26.596  -4.365  32.765  1.00 68.22           C  
ATOM   1431  CD1 PHE B 117      27.796  -3.659  32.694  1.00 68.00           C  
ATOM   1432  CD2 PHE B 117      26.594  -5.718  32.432  1.00 68.02           C  
ATOM   1433  CE1 PHE B 117      28.976  -4.294  32.307  1.00 68.03           C  
ATOM   1434  CE2 PHE B 117      27.769  -6.361  32.044  1.00 67.72           C  
ATOM   1435  CZ  PHE B 117      28.961  -5.648  31.981  1.00 67.88           C  
ATOM   1436  H   PHE B 117      24.138  -5.225  35.065  1.00 67.91           H  
ATOM   1437  HA  PHE B 117      26.089  -3.162  35.087  1.00 68.46           H  
ATOM   1438  HB2 PHE B 117      24.557  -4.251  32.889  1.00 68.21           H  
ATOM   1439  HB3 PHE B 117      25.281  -2.800  32.695  1.00 68.21           H  
ATOM   1440  HD1 PHE B 117      27.811  -2.686  32.923  1.00 68.00           H  
ATOM   1441  HD2 PHE B 117      25.739  -6.235  32.472  1.00 68.02           H  
ATOM   1442  HE1 PHE B 117      29.831  -3.778  32.264  1.00 68.03           H  
ATOM   1443  HE2 PHE B 117      27.754  -7.334  31.811  1.00 67.72           H  
ATOM   1444  HZ  PHE B 117      29.805  -6.106  31.702  1.00 67.88           H  
ATOM   1445  N   GLY B 118      23.042  -2.569  35.414  1.00 70.12           N  
ATOM   1446  CA  GLY B 118      22.065  -1.536  35.756  1.00 70.77           C  
ATOM   1447  C   GLY B 118      20.820  -1.558  34.892  1.00 71.42           C  
ATOM   1448  O   GLY B 118      20.472  -2.588  34.316  1.00 71.99           O  
ATOM   1449  H   GLY B 118      22.800  -3.531  35.540  1.00 70.12           H  
ATOM   1450  HA2 GLY B 118      21.804  -1.673  36.711  1.00 70.77           H  
ATOM   1451  HA3 GLY B 118      22.517  -0.649  35.658  1.00 70.77           H  
ATOM   1452  N   GLU B 119      20.157  -0.409  34.795  1.00 72.15           N  
ATOM   1453  CA  GLU B 119      18.876  -0.303  34.098  1.00 72.75           C  
ATOM   1454  C   GLU B 119      19.043  -0.057  32.600  1.00 73.27           C  
ATOM   1455  O   GLU B 119      18.394  -0.716  31.783  1.00 73.64           O  
ATOM   1456  CB  GLU B 119      18.011   0.798  34.720  1.00 73.00           C  
ATOM   1457  CG  GLU B 119      17.803   0.668  36.227  1.00 73.02           C  
ATOM   1458  CD  GLU B 119      16.563   1.392  36.715  1.00 73.24           C  
ATOM   1459  OE1 GLU B 119      16.681   2.231  37.636  1.00 73.09           O  
ATOM   1460  OE2 GLU B 119      15.467   1.125  36.176  1.00 73.21           O1-
ATOM   1461  H   GLU B 119      20.548   0.411  35.213  1.00 72.15           H  
ATOM   1462  HA  GLU B 119      18.454  -1.201  34.227  1.00 72.75           H  
ATOM   1463  HB2 GLU B 119      18.450   1.679  34.542  1.00 73.00           H  
ATOM   1464  HB3 GLU B 119      17.113   0.777  34.280  1.00 73.00           H  
ATOM   1465  HG2 GLU B 119      17.715  -0.301  36.457  1.00 73.02           H  
ATOM   1466  HG3 GLU B 119      18.599   1.051  36.696  1.00 73.02           H  
ATOM   1467  N   ASN B 120      19.915   0.884  32.245  1.00 73.71           N  
ATOM   1468  CA  ASN B 120      20.121   1.267  30.845  1.00 74.18           C  
ATOM   1469  C   ASN B 120      21.351   0.635  30.187  1.00 74.13           C  
ATOM   1470  O   ASN B 120      22.070   1.294  29.431  1.00 73.84           O  
ATOM   1471  CB  ASN B 120      20.170   2.794  30.724  1.00 74.24           C  
ATOM   1472  CG  ASN B 120      18.796   3.421  30.787  1.00 74.39           C  
ATOM   1473  OD1 ASN B 120      17.916   3.102  29.983  1.00 74.36           O  
ATOM   1474  ND2 ASN B 120      18.601   4.324  31.744  1.00 74.63           N  
ATOM   1475  H   ASN B 120      20.447   1.344  32.956  1.00 73.71           H  
ATOM   1476  HA  ASN B 120      19.321   0.885  30.382  1.00 74.18           H  
ATOM   1477  HB2 ASN B 120      20.721   3.163  31.473  1.00 74.24           H  
ATOM   1478  HB3 ASN B 120      20.589   3.038  29.850  1.00 74.24           H  
ATOM   1479 HD21 ASN B 120      17.713   4.774  31.833  1.00 74.63           H  
ATOM   1480 HD22 ASN B 120      19.343   4.552  32.375  1.00 74.63           H  
ATOM   1481  N   TRP B 121      21.573  -0.648  30.465  1.00 74.46           N  
ATOM   1482  CA  TRP B 121      22.778  -1.348  30.012  1.00 75.05           C  
ATOM   1483  C   TRP B 121      22.875  -1.507  28.493  1.00 75.05           C  
ATOM   1484  O   TRP B 121      23.968  -1.437  27.933  1.00 74.62           O  
ATOM   1485  CB  TRP B 121      22.914  -2.707  30.707  1.00 75.45           C  
ATOM   1486  CG  TRP B 121      21.787  -3.647  30.431  1.00 75.57           C  
ATOM   1487  CD1 TRP B 121      20.615  -3.749  31.124  1.00 75.84           C  
ATOM   1488  CD2 TRP B 121      21.721  -4.621  29.385  1.00 75.67           C  
ATOM   1489  NE1 TRP B 121      19.822  -4.726  30.572  1.00 75.85           N  
ATOM   1490  CE2 TRP B 121      20.476  -5.274  29.502  1.00 75.84           C  
ATOM   1491  CE3 TRP B 121      22.593  -5.003  28.357  1.00 75.66           C  
ATOM   1492  CZ2 TRP B 121      20.082  -6.295  28.632  1.00 75.83           C  
ATOM   1493  CZ3 TRP B 121      22.200  -6.011  27.493  1.00 75.93           C  
ATOM   1494  CH2 TRP B 121      20.953  -6.647  27.637  1.00 75.74           C  
ATOM   1495  H   TRP B 121      20.895  -1.151  31.001  1.00 74.46           H  
ATOM   1496  HA  TRP B 121      23.512  -0.730  30.292  1.00 75.05           H  
ATOM   1497  HB2 TRP B 121      23.758  -3.145  30.399  1.00 75.45           H  
ATOM   1498  HB3 TRP B 121      22.955  -2.562  31.696  1.00 75.45           H  
ATOM   1499  HD1 TRP B 121      20.369  -3.193  31.918  1.00 75.84           H  
ATOM   1500  HE1 TRP B 121      18.915  -4.993  30.899  1.00 75.85           H  
ATOM   1501  HE3 TRP B 121      23.481  -4.557  28.249  1.00 75.66           H  
ATOM   1502  HZ2 TRP B 121      19.198  -6.751  28.733  1.00 75.83           H  
ATOM   1503  HZ3 TRP B 121      22.813  -6.292  26.754  1.00 75.93           H  
ATOM   1504  HH2 TRP B 121      20.698  -7.373  26.998  1.00 75.74           H  
ATOM   1505  N   GLU B 122      21.730  -1.712  27.842  1.00 75.68           N  
ATOM   1506  CA  GLU B 122      21.671  -1.967  26.398  1.00 76.69           C  
ATOM   1507  C   GLU B 122      22.179  -0.774  25.592  1.00 76.51           C  
ATOM   1508  O   GLU B 122      22.737  -0.936  24.506  1.00 76.31           O  
ATOM   1509  CB  GLU B 122      20.238  -2.321  25.980  1.00 76.92           C  
ATOM   1510  CG  GLU B 122      20.112  -3.031  24.632  1.00 77.83           C  
ATOM   1511  CD  GLU B 122      18.694  -3.523  24.347  1.00 77.85           C  
ATOM   1512  OE1 GLU B 122      17.725  -2.808  24.690  1.00 78.65           O  
ATOM   1513  OE2 GLU B 122      18.548  -4.625  23.774  1.00 77.94           O1-
ATOM   1514  H   GLU B 122      20.875  -1.691  28.360  1.00 75.68           H  
ATOM   1515  HA  GLU B 122      22.284  -2.742  26.242  1.00 76.69           H  
ATOM   1516  HB2 GLU B 122      19.848  -2.919  26.681  1.00 76.92           H  
ATOM   1517  HB3 GLU B 122      19.709  -1.473  25.933  1.00 76.92           H  
ATOM   1518  HG2 GLU B 122      20.379  -2.393  23.910  1.00 77.83           H  
ATOM   1519  HG3 GLU B 122      20.729  -3.818  24.627  1.00 77.83           H  
ATOM   1520  N   GLU B 123      21.981   0.418  26.148  1.00 76.36           N  
ATOM   1521  CA  GLU B 123      22.419   1.666  25.540  1.00 76.80           C  
ATOM   1522  C   GLU B 123      23.946   1.829  25.583  1.00 76.61           C  
ATOM   1523  O   GLU B 123      24.522   2.519  24.737  1.00 76.65           O  
ATOM   1524  CB  GLU B 123      21.738   2.837  26.261  1.00 76.97           C  
ATOM   1525  CG  GLU B 123      21.717   4.163  25.505  1.00 77.36           C  
ATOM   1526  CD  GLU B 123      21.004   5.269  26.279  1.00 77.57           C  
ATOM   1527  OE1 GLU B 123      21.477   6.428  26.253  1.00 77.81           O  
ATOM   1528  OE2 GLU B 123      19.968   4.982  26.918  1.00 78.07           O1-
ATOM   1529  H   GLU B 123      21.507   0.459  27.028  1.00 76.36           H  
ATOM   1530  HA  GLU B 123      22.134   1.606  24.583  1.00 76.80           H  
ATOM   1531  HB2 GLU B 123      20.790   2.577  26.445  1.00 76.97           H  
ATOM   1532  HB3 GLU B 123      22.217   2.987  27.126  1.00 76.97           H  
ATOM   1533  HG2 GLU B 123      22.660   4.449  25.334  1.00 77.36           H  
ATOM   1534  HG3 GLU B 123      21.246   4.027  24.633  1.00 77.36           H  
ATOM   1535  N   GLN B 124      24.596   1.180  26.550  1.00 76.25           N  
ATOM   1536  CA  GLN B 124      26.017   1.420  26.828  1.00 75.92           C  
ATOM   1537  C   GLN B 124      26.988   0.254  26.589  1.00 75.63           C  
ATOM   1538  O   GLN B 124      28.159   0.491  26.290  1.00 75.59           O  
ATOM   1539  CB  GLN B 124      26.205   1.979  28.246  1.00 76.20           C  
ATOM   1540  CG  GLN B 124      25.619   1.119  29.368  1.00 76.52           C  
ATOM   1541  CD  GLN B 124      25.633   1.811  30.728  1.00 76.41           C  
ATOM   1542  OE1 GLN B 124      25.796   1.161  31.760  1.00 76.54           O  
ATOM   1543  NE2 GLN B 124      25.458   3.131  30.731  1.00 76.20           N  
ATOM   1544  H   GLN B 124      24.100   0.510  27.102  1.00 76.25           H  
ATOM   1545  HA  GLN B 124      26.224   2.090  26.115  1.00 75.92           H  
ATOM   1546  HB2 GLN B 124      27.186   2.077  28.414  1.00 76.20           H  
ATOM   1547  HB3 GLN B 124      25.768   2.877  28.286  1.00 76.20           H  
ATOM   1548  HG2 GLN B 124      24.672   0.895  29.137  1.00 76.52           H  
ATOM   1549  HG3 GLN B 124      26.154   0.277  29.436  1.00 76.52           H  
ATOM   1550 HE21 GLN B 124      25.456   3.633  31.596  1.00 76.20           H  
ATOM   1551 HE22 GLN B 124      25.329   3.620  29.868  1.00 76.20           H  
ATOM   1552  N   VAL B 125      26.524  -0.987  26.725  1.00 75.19           N  
ATOM   1553  CA  VAL B 125      27.421  -2.142  26.569  1.00 74.70           C  
ATOM   1554  C   VAL B 125      27.614  -2.545  25.107  1.00 74.60           C  
ATOM   1555  O   VAL B 125      26.662  -2.559  24.323  1.00 75.07           O  
ATOM   1556  CB  VAL B 125      26.991  -3.381  27.417  1.00 74.66           C  
ATOM   1557  CG1 VAL B 125      26.827  -3.010  28.891  1.00 74.50           C  
ATOM   1558  CG2 VAL B 125      25.721  -4.028  26.869  1.00 74.72           C  
ATOM   1559  H   VAL B 125      25.558  -1.135  26.935  1.00 75.19           H  
ATOM   1560  HA  VAL B 125      28.282  -1.772  26.917  1.00 74.70           H  
ATOM   1561  HB  VAL B 125      27.712  -4.072  27.361  1.00 74.66           H  
ATOM   1562 HG11 VAL B 125      26.552  -3.805  29.432  1.00 74.50           H  
ATOM   1563 HG12 VAL B 125      26.130  -2.303  29.007  1.00 74.50           H  
ATOM   1564 HG13 VAL B 125      27.684  -2.662  29.270  1.00 74.50           H  
ATOM   1565 HG21 VAL B 125      25.456  -4.820  27.420  1.00 74.72           H  
ATOM   1566 HG22 VAL B 125      25.855  -4.339  25.928  1.00 74.72           H  
ATOM   1567 HG23 VAL B 125      24.959  -3.381  26.874  1.00 74.72           H  
ATOM   1568  N   GLN B 126      28.854  -2.866  24.748  1.00 73.88           N  
ATOM   1569  CA  GLN B 126      29.150  -3.429  23.431  1.00 72.95           C  
ATOM   1570  C   GLN B 126      29.467  -4.915  23.527  1.00 71.92           C  
ATOM   1571  O   GLN B 126      29.883  -5.414  24.579  1.00 71.39           O  
ATOM   1572  CB  GLN B 126      30.316  -2.698  22.758  1.00 73.12           C  
ATOM   1573  CG  GLN B 126      29.953  -1.349  22.164  1.00 73.90           C  
ATOM   1574  CD  GLN B 126      31.002  -0.842  21.194  1.00 74.37           C  
ATOM   1575  OE1 GLN B 126      31.207  -1.420  20.124  1.00 75.07           O  
ATOM   1576  NE2 GLN B 126      31.670   0.248  21.558  1.00 73.66           N  
ATOM   1577  H   GLN B 126      29.602  -2.719  25.395  1.00 73.88           H  
ATOM   1578  HA  GLN B 126      28.309  -3.293  22.907  1.00 72.95           H  
ATOM   1579  HB2 GLN B 126      31.033  -2.553  23.439  1.00 73.12           H  
ATOM   1580  HB3 GLN B 126      30.668  -3.276  22.021  1.00 73.12           H  
ATOM   1581  HG2 GLN B 126      29.083  -1.435  21.679  1.00 73.90           H  
ATOM   1582  HG3 GLN B 126      29.857  -0.686  22.907  1.00 73.90           H  
ATOM   1583 HE21 GLN B 126      32.370   0.630  20.955  1.00 73.66           H  
ATOM   1584 HE22 GLN B 126      31.472   0.686  22.435  1.00 73.66           H  
ATOM   1585  N   ALA B 127      29.256  -5.617  22.418  1.00 70.62           N  
ATOM   1586  CA  ALA B 127      29.673  -7.000  22.298  1.00 69.57           C  
ATOM   1587  C   ALA B 127      31.197  -7.041  22.179  1.00 68.99           C  
ATOM   1588  O   ALA B 127      31.769  -6.339  21.333  1.00 68.88           O  
ATOM   1589  CB  ALA B 127      29.018  -7.646  21.086  1.00 69.18           C  
ATOM   1590  H   ALA B 127      28.797  -5.179  21.645  1.00 70.62           H  
ATOM   1591  HA  ALA B 127      29.365  -7.474  23.123  1.00 69.57           H  
ATOM   1592  HB1 ALA B 127      28.021  -7.621  21.161  1.00 69.18           H  
ATOM   1593  HB2 ALA B 127      29.295  -8.603  20.996  1.00 69.18           H  
ATOM   1594  HB3 ALA B 127      29.275  -7.171  20.244  1.00 69.18           H  
ATOM   1595  N   PRO B 128      31.865  -7.835  23.043  1.00 68.03           N  
ATOM   1596  CA  PRO B 128      33.312  -8.023  22.914  1.00 67.09           C  
ATOM   1597  C   PRO B 128      33.670  -8.623  21.554  1.00 66.63           C  
ATOM   1598  O   PRO B 128      32.865  -9.357  20.966  1.00 65.54           O  
ATOM   1599  CB  PRO B 128      33.656  -8.994  24.051  1.00 67.04           C  
ATOM   1600  CG  PRO B 128      32.366  -9.601  24.463  1.00 67.10           C  
ATOM   1601  CD  PRO B 128      31.313  -8.583  24.187  1.00 67.26           C  
ATOM   1602  HA  PRO B 128      33.785  -7.144  22.974  1.00 67.09           H  
ATOM   1603  HB2 PRO B 128      34.281  -9.708  23.736  1.00 67.04           H  
ATOM   1604  HB3 PRO B 128      34.065  -8.510  24.825  1.00 67.04           H  
ATOM   1605  HG2 PRO B 128      32.192 -10.432  23.934  1.00 67.10           H  
ATOM   1606  HG3 PRO B 128      32.386  -9.824  25.438  1.00 67.10           H  
ATOM   1607  HD2 PRO B 128      30.445  -9.016  23.944  1.00 67.26           H  
ATOM   1608  HD3 PRO B 128      31.176  -7.981  24.974  1.00 67.26           H  
ATOM   1609  N   LYS B 129      34.871  -8.302  21.077  1.00 66.10           N  
ATOM   1610  CA  LYS B 129      35.292  -8.584  19.702  1.00 65.80           C  
ATOM   1611  C   LYS B 129      35.114 -10.043  19.269  1.00 65.56           C  
ATOM   1612  O   LYS B 129      34.593 -10.316  18.185  1.00 65.23           O  
ATOM   1613  CB  LYS B 129      36.743  -8.140  19.488  1.00 66.04           C  
ATOM   1614  CG  LYS B 129      37.101  -6.778  20.106  1.00 66.98           C  
ATOM   1615  CD  LYS B 129      36.346  -5.608  19.459  1.00 66.53           C  
ATOM   1616  CE  LYS B 129      36.732  -4.273  20.086  1.00 66.03           C  
ATOM   1617  NZ  LYS B 129      38.179  -3.953  19.912  1.00 65.60           N1+
ATOM   1618  H   LYS B 129      35.518  -7.846  21.688  1.00 66.10           H  
ATOM   1619  HA  LYS B 129      34.656  -8.037  19.158  1.00 65.80           H  
ATOM   1620  HB2 LYS B 129      37.341  -8.833  19.892  1.00 66.04           H  
ATOM   1621  HB3 LYS B 129      36.909  -8.089  18.503  1.00 66.04           H  
ATOM   1622  HG2 LYS B 129      36.877  -6.801  21.080  1.00 66.98           H  
ATOM   1623  HG3 LYS B 129      38.083  -6.624  19.993  1.00 66.98           H  
ATOM   1624  HD2 LYS B 129      36.562  -5.580  18.483  1.00 66.53           H  
ATOM   1625  HD3 LYS B 129      35.363  -5.747  19.579  1.00 66.53           H  
ATOM   1626  HE2 LYS B 129      36.197  -3.544  19.659  1.00 66.03           H  
ATOM   1627  HE3 LYS B 129      36.534  -4.302  21.066  1.00 66.03           H  
ATOM   1628  HZ1 LYS B 129      38.405  -3.074  20.332  1.00 65.60           H  
ATOM   1629  HZ2 LYS B 129      38.421  -3.902  18.943  1.00 65.60           H  
ATOM   1630  HZ3 LYS B 129      38.754  -4.653  20.336  1.00 65.60           H  
ATOM   1631  N   ALA B 130      35.540 -10.972  20.121  1.00 65.01           N  
ATOM   1632  CA  ALA B 130      35.471 -12.390  19.801  1.00 64.89           C  
ATOM   1633  C   ALA B 130      34.023 -12.871  19.739  1.00 65.52           C  
ATOM   1634  O   ALA B 130      33.670 -13.698  18.891  1.00 66.41           O  
ATOM   1635  CB  ALA B 130      36.270 -13.203  20.802  1.00 64.65           C  
ATOM   1636  H   ALA B 130      35.917 -10.689  21.003  1.00 65.01           H  
ATOM   1637  HA  ALA B 130      35.888 -12.479  18.896  1.00 64.89           H  
ATOM   1638  HB1 ALA B 130      37.218 -12.889  20.843  1.00 64.65           H  
ATOM   1639  HB2 ALA B 130      36.278 -14.171  20.553  1.00 64.65           H  
ATOM   1640  HB3 ALA B 130      35.880 -13.125  21.720  1.00 64.65           H  
ATOM   1641  N   ALA B 131      33.188 -12.341  20.628  1.00 65.00           N  
ATOM   1642  CA  ALA B 131      31.766 -12.652  20.618  1.00 65.25           C  
ATOM   1643  C   ALA B 131      31.098 -12.102  19.355  1.00 65.18           C  
ATOM   1644  O   ALA B 131      30.213 -12.743  18.787  1.00 65.74           O  
ATOM   1645  CB  ALA B 131      31.091 -12.109  21.871  1.00 64.96           C  
ATOM   1646  H   ALA B 131      33.546 -11.714  21.320  1.00 65.00           H  
ATOM   1647  HA  ALA B 131      31.710 -13.650  20.618  1.00 65.25           H  
ATOM   1648  HB1 ALA B 131      31.526 -12.468  22.697  1.00 64.96           H  
ATOM   1649  HB2 ALA B 131      30.125 -12.365  21.897  1.00 64.96           H  
ATOM   1650  HB3 ALA B 131      31.145 -11.111  21.904  1.00 64.96           H  
ATOM   1651  N   GLN B 132      31.547 -10.930  18.912  1.00 65.55           N  
ATOM   1652  CA  GLN B 132      31.005 -10.285  17.718  1.00 65.41           C  
ATOM   1653  C   GLN B 132      31.274 -11.102  16.459  1.00 65.31           C  
ATOM   1654  O   GLN B 132      30.418 -11.187  15.576  1.00 65.57           O  
ATOM   1655  CB  GLN B 132      31.543  -8.856  17.573  1.00 65.92           C  
ATOM   1656  CG  GLN B 132      30.833  -7.994  16.514  1.00 67.43           C  
ATOM   1657  CD  GLN B 132      29.316  -8.220  16.441  1.00 68.21           C  
ATOM   1658  OE1 GLN B 132      28.649  -8.456  17.455  1.00 68.18           O  
ATOM   1659  NE2 GLN B 132      28.773  -8.152  15.229  1.00 68.44           N  
ATOM   1660  H   GLN B 132      32.282 -10.474  19.414  1.00 65.55           H  
ATOM   1661  HA  GLN B 132      30.017 -10.261  17.872  1.00 65.41           H  
ATOM   1662  HB2 GLN B 132      31.450  -8.400  18.458  1.00 65.92           H  
ATOM   1663  HB3 GLN B 132      32.511  -8.914  17.328  1.00 65.92           H  
ATOM   1664  HG2 GLN B 132      30.997  -7.031  16.729  1.00 67.43           H  
ATOM   1665  HG3 GLN B 132      31.225  -8.207  15.619  1.00 67.43           H  
ATOM   1666 HE21 GLN B 132      27.790  -8.294  15.113  1.00 68.44           H  
ATOM   1667 HE22 GLN B 132      29.348  -7.959  14.434  1.00 68.44           H  
ATOM   1668  N   LYS B 133      32.455 -11.710  16.393  1.00 64.88           N  
ATOM   1669  CA  LYS B 133      32.795 -12.617  15.305  1.00 64.91           C  
ATOM   1670  C   LYS B 133      31.847 -13.805  15.299  1.00 65.39           C  
ATOM   1671  O   LYS B 133      31.267 -14.141  14.269  1.00 65.94           O  
ATOM   1672  CB  LYS B 133      34.234 -13.107  15.440  1.00 64.45           C  
ATOM   1673  CG  LYS B 133      35.282 -12.109  15.015  1.00 62.91           C  
ATOM   1674  CD  LYS B 133      36.659 -12.612  15.396  1.00 62.63           C  
ATOM   1675  CE  LYS B 133      37.744 -11.800  14.727  1.00 62.13           C  
ATOM   1676  NZ  LYS B 133      39.076 -12.409  14.958  1.00 61.86           N1+
ATOM   1677  H   LYS B 133      33.129 -11.540  17.111  1.00 64.88           H  
ATOM   1678  HA  LYS B 133      32.691 -12.085  14.465  1.00 64.91           H  
ATOM   1679  HB2 LYS B 133      34.401 -13.338  16.399  1.00 64.45           H  
ATOM   1680  HB3 LYS B 133      34.343 -13.926  14.876  1.00 64.45           H  
ATOM   1681  HG2 LYS B 133      35.236 -11.984  14.024  1.00 62.91           H  
ATOM   1682  HG3 LYS B 133      35.109 -11.235  15.470  1.00 62.91           H  
ATOM   1683  HD2 LYS B 133      36.768 -12.546  16.388  1.00 62.63           H  
ATOM   1684  HD3 LYS B 133      36.747 -13.567  15.114  1.00 62.63           H  
ATOM   1685  HE2 LYS B 133      37.574 -11.763  13.742  1.00 62.13           H  
ATOM   1686  HE3 LYS B 133      37.746 -10.872  15.101  1.00 62.13           H  
ATOM   1687  HZ1 LYS B 133      39.796 -11.874  14.516  1.00 61.86           H  
ATOM   1688  HZ2 LYS B 133      39.114 -13.338  14.590  1.00 61.86           H  
ATOM   1689  HZ3 LYS B 133      39.284 -12.457  15.935  1.00 61.86           H  
ATOM   1690  N   TYR B 134      31.685 -14.429  16.460  1.00 66.43           N  
ATOM   1691  CA  TYR B 134      30.793 -15.576  16.598  1.00 67.10           C  
ATOM   1692  C   TYR B 134      29.368 -15.213  16.186  1.00 66.25           C  
ATOM   1693  O   TYR B 134      28.735 -15.946  15.423  1.00 66.07           O  
ATOM   1694  CB  TYR B 134      30.842 -16.127  18.029  1.00 68.43           C  
ATOM   1695  CG  TYR B 134      30.156 -17.466  18.216  1.00 69.41           C  
ATOM   1696  CD1 TYR B 134      29.904 -18.306  17.131  1.00 69.40           C  
ATOM   1697  CD2 TYR B 134      29.793 -17.910  19.488  1.00 69.59           C  
ATOM   1698  CE1 TYR B 134      29.284 -19.538  17.303  1.00 69.92           C  
ATOM   1699  CE2 TYR B 134      29.175 -19.145  19.668  1.00 70.02           C  
ATOM   1700  CZ  TYR B 134      28.923 -19.950  18.572  1.00 69.68           C  
ATOM   1701  OH  TYR B 134      28.304 -21.175  18.734  1.00 71.05           O  
ATOM   1702  H   TYR B 134      32.188 -14.104  17.261  1.00 66.43           H  
ATOM   1703  HA  TYR B 134      31.141 -16.266  15.964  1.00 67.10           H  
ATOM   1704  HB2 TYR B 134      31.800 -16.234  18.294  1.00 68.43           H  
ATOM   1705  HB3 TYR B 134      30.399 -15.468  18.637  1.00 68.43           H  
ATOM   1706  HD1 TYR B 134      30.174 -18.016  16.213  1.00 69.40           H  
ATOM   1707  HD2 TYR B 134      29.979 -17.332  20.283  1.00 69.59           H  
ATOM   1708  HE1 TYR B 134      29.100 -20.123  16.513  1.00 69.92           H  
ATOM   1709  HE2 TYR B 134      28.915 -19.448  20.585  1.00 70.02           H  
ATOM   1710  HH  TYR B 134      27.356 -21.051  18.771  1.00 71.05           H  
ATOM   1711  N   VAL B 135      28.888 -14.069  16.673  1.00 64.97           N  
ATOM   1712  CA  VAL B 135      27.585 -13.525  16.284  1.00 63.54           C  
ATOM   1713  C   VAL B 135      27.456 -13.372  14.765  1.00 63.93           C  
ATOM   1714  O   VAL B 135      26.447 -13.781  14.180  1.00 64.09           O  
ATOM   1715  CB  VAL B 135      27.307 -12.180  16.990  1.00 63.15           C  
ATOM   1716  CG1 VAL B 135      26.118 -11.453  16.357  1.00 61.75           C  
ATOM   1717  CG2 VAL B 135      27.067 -12.404  18.478  1.00 61.76           C  
ATOM   1718  H   VAL B 135      29.441 -13.560  17.332  1.00 64.97           H  
ATOM   1719  HA  VAL B 135      26.934 -14.218  16.592  1.00 63.54           H  
ATOM   1720  HB  VAL B 135      28.110 -11.593  16.886  1.00 63.15           H  
ATOM   1721 HG11 VAL B 135      25.943 -10.583  16.818  1.00 61.75           H  
ATOM   1722 HG12 VAL B 135      25.287 -12.006  16.417  1.00 61.75           H  
ATOM   1723 HG13 VAL B 135      26.289 -11.260  15.391  1.00 61.75           H  
ATOM   1724 HG21 VAL B 135      26.886 -11.539  18.946  1.00 61.76           H  
ATOM   1725 HG22 VAL B 135      27.864 -12.826  18.910  1.00 61.76           H  
ATOM   1726 HG23 VAL B 135      26.282 -13.005  18.628  1.00 61.76           H  
ATOM   1727  N   GLU B 136      28.478 -12.797  14.131  1.00 64.09           N  
ATOM   1728  CA  GLU B 136      28.494 -12.650  12.673  1.00 64.26           C  
ATOM   1729  C   GLU B 136      28.261 -13.998  11.981  1.00 63.63           C  
ATOM   1730  O   GLU B 136      27.449 -14.095  11.056  1.00 64.04           O  
ATOM   1731  CB  GLU B 136      29.797 -11.999  12.191  1.00 64.27           C  
ATOM   1732  CG  GLU B 136      29.856 -10.475  12.382  1.00 65.43           C  
ATOM   1733  CD  GLU B 136      31.273  -9.893  12.262  1.00 65.66           C  
ATOM   1734  OE1 GLU B 136      32.259 -10.666  12.244  1.00 66.25           O  
ATOM   1735  OE2 GLU B 136      31.402  -8.648  12.189  1.00 66.69           O1-
ATOM   1736  H   GLU B 136      29.253 -12.457  14.664  1.00 64.09           H  
ATOM   1737  HA  GLU B 136      27.730 -12.038  12.467  1.00 64.26           H  
ATOM   1738  HB2 GLU B 136      30.556 -12.408  12.698  1.00 64.27           H  
ATOM   1739  HB3 GLU B 136      29.902 -12.197  11.216  1.00 64.27           H  
ATOM   1740  HG2 GLU B 136      29.279 -10.047  11.687  1.00 65.43           H  
ATOM   1741  HG3 GLU B 136      29.501 -10.257  13.291  1.00 65.43           H  
ATOM   1742  N   ARG B 137      28.947 -15.037  12.452  1.00 62.17           N  
ATOM   1743  CA  ARG B 137      28.826 -16.363  11.858  1.00 61.49           C  
ATOM   1744  C   ARG B 137      27.424 -16.946  12.041  1.00 61.82           C  
ATOM   1745  O   ARG B 137      26.878 -17.549  11.120  1.00 62.27           O  
ATOM   1746  CB  ARG B 137      29.893 -17.315  12.408  1.00 60.42           C  
ATOM   1747  CG  ARG B 137      29.879 -18.716  11.801  1.00 60.16           C  
ATOM   1748  CD  ARG B 137      30.189 -18.713  10.309  1.00 60.14           C  
ATOM   1749  NE  ARG B 137      30.315 -20.068   9.773  1.00 59.50           N  
ATOM   1750  CZ  ARG B 137      30.710 -20.358   8.535  1.00 59.30           C  
ATOM   1751  NH1 ARG B 137      31.030 -19.392   7.681  1.00 59.56           N  
ATOM   1752  NH2 ARG B 137      30.797 -21.623   8.150  1.00 57.96           N1+
ATOM   1753  H   ARG B 137      29.560 -14.905  13.231  1.00 62.17           H  
ATOM   1754  HA  ARG B 137      28.983 -16.209  10.883  1.00 61.49           H  
ATOM   1755  HB2 ARG B 137      30.791 -16.911  12.233  1.00 60.42           H  
ATOM   1756  HB3 ARG B 137      29.753 -17.404  13.394  1.00 60.42           H  
ATOM   1757  HG2 ARG B 137      30.564 -19.275  12.268  1.00 60.16           H  
ATOM   1758  HG3 ARG B 137      28.973 -19.116  11.938  1.00 60.16           H  
ATOM   1759  HD2 ARG B 137      29.453 -18.253   9.813  1.00 60.14           H  
ATOM   1760  HD3 ARG B 137      31.052 -18.235  10.145  1.00 60.14           H  
ATOM   1761  HE  ARG B 137      30.088 -20.830  10.379  1.00 59.50           H  
ATOM   1762 HH11 ARG B 137      30.976 -18.435   7.965  1.00 59.56           H  
ATOM   1763 HH12 ARG B 137      31.325 -19.622   6.754  1.00 59.56           H  
ATOM   1764 HH21 ARG B 137      30.566 -22.357   8.789  1.00 57.96           H  
ATOM   1765 HH22 ARG B 137      31.093 -21.844   7.221  1.00 57.96           H  
ATOM   1766  N   ILE B 138      26.847 -16.751  13.225  1.00 62.04           N  
ATOM   1767  CA  ILE B 138      25.515 -17.262  13.530  1.00 61.76           C  
ATOM   1768  C   ILE B 138      24.465 -16.668  12.587  1.00 61.99           C  
ATOM   1769  O   ILE B 138      23.650 -17.402  12.028  1.00 62.11           O  
ATOM   1770  CB  ILE B 138      25.140 -17.039  15.018  1.00 62.09           C  
ATOM   1771  CG1 ILE B 138      26.038 -17.891  15.922  1.00 61.97           C  
ATOM   1772  CG2 ILE B 138      23.690 -17.417  15.267  1.00 62.60           C  
ATOM   1773  CD1 ILE B 138      26.081 -17.444  17.377  1.00 62.15           C  
ATOM   1774  H   ILE B 138      27.342 -16.239  13.927  1.00 62.04           H  
ATOM   1775  HA  ILE B 138      25.584 -18.244  13.353  1.00 61.76           H  
ATOM   1776  HB  ILE B 138      25.258 -16.071  15.241  1.00 62.09           H  
ATOM   1777 HG12 ILE B 138      25.704 -18.833  15.898  1.00 61.97           H  
ATOM   1778 HG13 ILE B 138      26.970 -17.858  15.561  1.00 61.97           H  
ATOM   1779 HG21 ILE B 138      23.442 -17.275  16.225  1.00 62.60           H  
ATOM   1780 HG22 ILE B 138      23.527 -18.379  15.047  1.00 62.60           H  
ATOM   1781 HG23 ILE B 138      23.074 -16.865  14.705  1.00 62.60           H  
ATOM   1782 HD11 ILE B 138      26.681 -18.035  17.916  1.00 62.15           H  
ATOM   1783 HD12 ILE B 138      25.170 -17.474  17.788  1.00 62.15           H  
ATOM   1784 HD13 ILE B 138      26.423 -16.507  17.454  1.00 62.15           H  
ATOM   1785  N   HIS B 139      24.503 -15.349  12.401  1.00 62.00           N  
ATOM   1786  CA  HIS B 139      23.593 -14.676  11.475  1.00 62.20           C  
ATOM   1787  C   HIS B 139      23.739 -15.167  10.039  1.00 63.04           C  
ATOM   1788  O   HIS B 139      22.735 -15.347   9.346  1.00 64.40           O  
ATOM   1789  CB  HIS B 139      23.762 -13.159  11.530  1.00 61.97           C  
ATOM   1790  CG  HIS B 139      23.258 -12.544  12.796  1.00 63.10           C  
ATOM   1791  ND1 HIS B 139      21.973 -12.738  13.257  1.00 63.10           N  
ATOM   1792  CD2 HIS B 139      23.865 -11.736  13.697  1.00 62.54           C  
ATOM   1793  CE1 HIS B 139      21.815 -12.084  14.395  1.00 63.36           C  
ATOM   1794  NE2 HIS B 139      22.945 -11.461  14.679  1.00 62.82           N  
ATOM   1795  H   HIS B 139      25.172 -14.805  12.908  1.00 62.00           H  
ATOM   1796  HA  HIS B 139      22.688 -14.937  11.811  1.00 62.20           H  
ATOM   1797  HB2 HIS B 139      24.734 -12.938  11.446  1.00 61.97           H  
ATOM   1798  HB3 HIS B 139      23.260 -12.750  10.768  1.00 61.97           H  
ATOM   1799  HD1 HIS B 139      21.271 -13.287  12.802  1.00 63.10           H  
ATOM   1800  HD2 HIS B 139      24.807 -11.402  13.655  1.00 62.54           H  
ATOM   1801  HE1 HIS B 139      20.982 -12.064  14.947  1.00 63.36           H  
ATOM   1802  N   TYR B 140      24.977 -15.377   9.588  1.00 62.62           N  
ATOM   1803  CA  TYR B 140      25.189 -15.924   8.255  1.00 62.57           C  
ATOM   1804  C   TYR B 140      24.494 -17.280   8.104  1.00 62.50           C  
ATOM   1805  O   TYR B 140      23.704 -17.479   7.172  1.00 62.19           O  
ATOM   1806  CB  TYR B 140      26.678 -16.064   7.899  1.00 62.33           C  
ATOM   1807  CG  TYR B 140      26.857 -16.925   6.667  1.00 62.02           C  
ATOM   1808  CD1 TYR B 140      26.597 -16.412   5.395  1.00 61.68           C  
ATOM   1809  CD2 TYR B 140      27.229 -18.269   6.775  1.00 61.89           C  
ATOM   1810  CE1 TYR B 140      26.728 -17.206   4.261  1.00 61.80           C  
ATOM   1811  CE2 TYR B 140      27.366 -19.071   5.643  1.00 61.30           C  
ATOM   1812  CZ  TYR B 140      27.110 -18.531   4.394  1.00 61.63           C  
ATOM   1813  OH  TYR B 140      27.238 -19.309   3.271  1.00 62.15           O  
ATOM   1814  H   TYR B 140      25.762 -15.158  10.167  1.00 62.62           H  
ATOM   1815  HA  TYR B 140      24.769 -15.239   7.659  1.00 62.57           H  
ATOM   1816  HB2 TYR B 140      27.064 -15.159   7.719  1.00 62.33           H  
ATOM   1817  HB3 TYR B 140      27.165 -16.488   8.663  1.00 62.33           H  
ATOM   1818  HD1 TYR B 140      26.312 -15.458   5.298  1.00 61.68           H  
ATOM   1819  HD2 TYR B 140      27.399 -18.661   7.679  1.00 61.89           H  
ATOM   1820  HE1 TYR B 140      26.548 -16.823   3.355  1.00 61.80           H  
ATOM   1821  HE2 TYR B 140      27.646 -20.027   5.732  1.00 61.30           H  
ATOM   1822  HH  TYR B 140      27.268 -20.232   3.524  1.00 62.15           H  
ATOM   1823  N   ILE B 141      24.799 -18.197   9.024  1.00 61.78           N  
ATOM   1824  CA  ILE B 141      24.274 -19.557   8.983  1.00 61.61           C  
ATOM   1825  C   ILE B 141      22.736 -19.593   8.984  1.00 62.44           C  
ATOM   1826  O   ILE B 141      22.127 -20.237   8.126  1.00 62.91           O  
ATOM   1827  CB  ILE B 141      24.862 -20.433  10.123  1.00 60.85           C  
ATOM   1828  CG1 ILE B 141      26.370 -20.655   9.922  1.00 60.34           C  
ATOM   1829  CG2 ILE B 141      24.105 -21.770  10.258  1.00 59.83           C  
ATOM   1830  CD1 ILE B 141      26.776 -21.408   8.638  1.00 60.33           C  
ATOM   1831  H   ILE B 141      25.412 -17.942   9.772  1.00 61.78           H  
ATOM   1832  HA  ILE B 141      24.593 -19.893   8.097  1.00 61.61           H  
ATOM   1833  HB  ILE B 141      24.745 -19.944  10.987  1.00 60.85           H  
ATOM   1834 HG12 ILE B 141      26.811 -19.757   9.904  1.00 60.34           H  
ATOM   1835 HG13 ILE B 141      26.708 -21.177  10.705  1.00 60.34           H  
ATOM   1836 HG21 ILE B 141      24.490 -22.327  10.994  1.00 59.83           H  
ATOM   1837 HG22 ILE B 141      24.159 -22.299   9.411  1.00 59.83           H  
ATOM   1838 HG23 ILE B 141      23.139 -21.616  10.463  1.00 59.83           H  
ATOM   1839 HD11 ILE B 141      27.769 -21.511   8.582  1.00 60.33           H  
ATOM   1840 HD12 ILE B 141      26.472 -20.916   7.823  1.00 60.33           H  
ATOM   1841 HD13 ILE B 141      26.370 -22.322   8.615  1.00 60.33           H  
ATOM   1842  N   GLY B 142      22.123 -18.882   9.926  1.00 62.55           N  
ATOM   1843  CA  GLY B 142      20.669 -18.849  10.045  1.00 62.67           C  
ATOM   1844  C   GLY B 142      19.963 -18.262   8.833  1.00 63.46           C  
ATOM   1845  O   GLY B 142      18.840 -18.665   8.510  1.00 63.80           O  
ATOM   1846  H   GLY B 142      22.675 -18.354  10.572  1.00 62.55           H  
ATOM   1847  HA2 GLY B 142      20.359 -19.790  10.184  1.00 62.67           H  
ATOM   1848  HA3 GLY B 142      20.447 -18.302  10.852  1.00 62.67           H  
ATOM   1849  N   GLN B 143      20.627 -17.324   8.157  1.00 62.54           N  
ATOM   1850  CA  GLN B 143      20.036 -16.623   7.016  1.00 61.91           C  
ATOM   1851  C   GLN B 143      20.286 -17.294   5.662  1.00 61.77           C  
ATOM   1852  O   GLN B 143      19.494 -17.123   4.729  1.00 60.60           O  
ATOM   1853  CB  GLN B 143      20.510 -15.162   6.980  1.00 61.44           C  
ATOM   1854  CG  GLN B 143      19.905 -14.298   8.081  1.00 61.46           C  
ATOM   1855  CD  GLN B 143      20.729 -13.063   8.411  1.00 61.21           C  
ATOM   1856  OE1 GLN B 143      21.223 -12.371   7.528  1.00 60.19           O  
ATOM   1857  NE2 GLN B 143      20.862 -12.777   9.695  1.00 62.04           N  
ATOM   1858  H   GLN B 143      21.558 -17.092   8.438  1.00 62.54           H  
ATOM   1859  HA  GLN B 143      19.056 -16.689   7.202  1.00 61.91           H  
ATOM   1860  HB2 GLN B 143      21.505 -15.147   7.081  1.00 61.44           H  
ATOM   1861  HB3 GLN B 143      20.258 -14.766   6.097  1.00 61.44           H  
ATOM   1862  HG2 GLN B 143      18.996 -14.001   7.787  1.00 61.46           H  
ATOM   1863  HG3 GLN B 143      19.823 -14.852   8.909  1.00 61.46           H  
ATOM   1864 HE21 GLN B 143      21.381 -11.970   9.976  1.00 62.04           H  
ATOM   1865 HE22 GLN B 143      20.443 -13.368  10.385  1.00 62.04           H  
ATOM   1866  N   ASN B 144      21.374 -18.058   5.555  1.00 62.11           N  
ATOM   1867  CA  ASN B 144      21.833 -18.578   4.259  1.00 62.21           C  
ATOM   1868  C   ASN B 144      22.040 -20.094   4.178  1.00 63.49           C  
ATOM   1869  O   ASN B 144      21.845 -20.694   3.118  1.00 62.72           O  
ATOM   1870  CB  ASN B 144      23.109 -17.857   3.839  1.00 61.42           C  
ATOM   1871  CG  ASN B 144      22.925 -16.356   3.768  1.00 61.72           C  
ATOM   1872  OD1 ASN B 144      22.423 -15.828   2.778  1.00 61.70           O  
ATOM   1873  ND2 ASN B 144      23.320 -15.660   4.827  1.00 61.32           N  
ATOM   1874  H   ASN B 144      21.892 -18.284   6.380  1.00 62.11           H  
ATOM   1875  HA  ASN B 144      21.060 -18.371   3.659  1.00 62.21           H  
ATOM   1876  HB2 ASN B 144      23.829 -18.059   4.503  1.00 61.42           H  
ATOM   1877  HB3 ASN B 144      23.386 -18.187   2.937  1.00 61.42           H  
ATOM   1878 HD21 ASN B 144      23.214 -14.666   4.840  1.00 61.32           H  
ATOM   1879 HD22 ASN B 144      23.724 -16.130   5.612  1.00 61.32           H  
ATOM   1880  N   GLU B 145      22.451 -20.703   5.290  1.00 65.30           N  
ATOM   1881  CA  GLU B 145      22.662 -22.146   5.349  1.00 66.52           C  
ATOM   1882  C   GLU B 145      22.041 -22.708   6.633  1.00 67.12           C  
ATOM   1883  O   GLU B 145      22.751 -23.199   7.509  1.00 68.30           O  
ATOM   1884  CB  GLU B 145      24.157 -22.489   5.251  1.00 66.73           C  
ATOM   1885  CG  GLU B 145      24.873 -21.893   4.034  1.00 67.32           C  
ATOM   1886  CD  GLU B 145      26.222 -22.539   3.741  1.00 67.95           C  
ATOM   1887  OE1 GLU B 145      26.356 -23.770   3.913  1.00 70.04           O  
ATOM   1888  OE2 GLU B 145      27.148 -21.819   3.309  1.00 69.08           O1-
ATOM   1889  H   GLU B 145      22.620 -20.155   6.109  1.00 65.30           H  
ATOM   1890  HA  GLU B 145      22.193 -22.527   4.552  1.00 66.52           H  
ATOM   1891  HB2 GLU B 145      24.610 -22.149   6.075  1.00 66.73           H  
ATOM   1892  HB3 GLU B 145      24.247 -23.484   5.207  1.00 66.73           H  
ATOM   1893  HG2 GLU B 145      24.288 -22.011   3.232  1.00 67.32           H  
ATOM   1894  HG3 GLU B 145      25.021 -20.918   4.199  1.00 67.32           H  
ATOM   1895  N   PRO B 146      20.702 -22.646   6.745  1.00 67.35           N  
ATOM   1896  CA  PRO B 146      20.015 -23.006   7.992  1.00 67.49           C  
ATOM   1897  C   PRO B 146      20.093 -24.498   8.357  1.00 67.96           C  
ATOM   1898  O   PRO B 146      19.833 -24.868   9.506  1.00 67.27           O  
ATOM   1899  CB  PRO B 146      18.567 -22.608   7.709  1.00 67.61           C  
ATOM   1900  CG  PRO B 146      18.439 -22.719   6.217  1.00 67.44           C  
ATOM   1901  CD  PRO B 146      19.749 -22.248   5.691  1.00 67.25           C  
ATOM   1902  HA  PRO B 146      20.459 -22.528   8.750  1.00 67.49           H  
ATOM   1903  HB2 PRO B 146      17.928 -23.230   8.162  1.00 67.61           H  
ATOM   1904  HB3 PRO B 146      18.387 -21.670   8.006  1.00 67.61           H  
ATOM   1905  HG2 PRO B 146      18.272 -23.666   5.944  1.00 67.44           H  
ATOM   1906  HG3 PRO B 146      17.697 -22.139   5.880  1.00 67.44           H  
ATOM   1907  HD2 PRO B 146      19.971 -22.694   4.824  1.00 67.25           H  
ATOM   1908  HD3 PRO B 146      19.751 -21.256   5.566  1.00 67.25           H  
ATOM   1909  N   GLU B 147      20.441 -25.342   7.388  1.00 68.05           N  
ATOM   1910  CA  GLU B 147      20.652 -26.767   7.656  1.00 68.13           C  
ATOM   1911  C   GLU B 147      21.887 -27.008   8.530  1.00 67.34           C  
ATOM   1912  O   GLU B 147      22.067 -28.104   9.063  1.00 66.55           O  
ATOM   1913  CB  GLU B 147      20.726 -27.580   6.350  1.00 68.40           C  
ATOM   1914  CG  GLU B 147      21.936 -27.307   5.459  1.00 69.34           C  
ATOM   1915  CD  GLU B 147      21.783 -26.080   4.567  1.00 70.49           C  
ATOM   1916  OE1 GLU B 147      20.763 -25.360   4.672  1.00 70.59           O  
ATOM   1917  OE2 GLU B 147      22.701 -25.833   3.752  1.00 72.21           O1-
ATOM   1918  H   GLU B 147      20.561 -24.996   6.457  1.00 68.05           H  
ATOM   1919  HA  GLU B 147      19.841 -27.041   8.173  1.00 68.13           H  
ATOM   1920  HB2 GLU B 147      20.740 -28.551   6.590  1.00 68.40           H  
ATOM   1921  HB3 GLU B 147      19.905 -27.381   5.815  1.00 68.40           H  
ATOM   1922  HG2 GLU B 147      22.735 -27.172   6.045  1.00 69.34           H  
ATOM   1923  HG3 GLU B 147      22.083 -28.104   4.874  1.00 69.34           H  
ATOM   1924  N   LEU B 148      22.724 -25.981   8.673  1.00 66.68           N  
ATOM   1925  CA  LEU B 148      23.924 -26.071   9.507  1.00 66.72           C  
ATOM   1926  C   LEU B 148      23.735 -25.445  10.889  1.00 66.62           C  
ATOM   1927  O   LEU B 148      24.649 -25.478  11.717  1.00 67.66           O  
ATOM   1928  CB  LEU B 148      25.137 -25.447   8.803  1.00 66.37           C  
ATOM   1929  CG  LEU B 148      25.625 -26.031   7.473  1.00 66.63           C  
ATOM   1930  CD1 LEU B 148      26.856 -25.281   6.991  1.00 66.26           C  
ATOM   1931  CD2 LEU B 148      25.927 -27.511   7.586  1.00 66.70           C  
ATOM   1932  H   LEU B 148      22.527 -25.124   8.197  1.00 66.68           H  
ATOM   1933  HA  LEU B 148      24.053 -27.056   9.622  1.00 66.72           H  
ATOM   1934  HB2 LEU B 148      24.913 -24.487   8.633  1.00 66.37           H  
ATOM   1935  HB3 LEU B 148      25.904 -25.502   9.442  1.00 66.37           H  
ATOM   1936  HG  LEU B 148      24.893 -25.929   6.800  1.00 66.63           H  
ATOM   1937 HD11 LEU B 148      27.185 -25.653   6.123  1.00 66.26           H  
ATOM   1938 HD12 LEU B 148      27.600 -25.348   7.656  1.00 66.26           H  
ATOM   1939 HD13 LEU B 148      26.654 -24.311   6.853  1.00 66.26           H  
ATOM   1940 HD21 LEU B 148      26.244 -27.880   6.712  1.00 66.70           H  
ATOM   1941 HD22 LEU B 148      25.112 -28.023   7.858  1.00 66.70           H  
ATOM   1942 HD23 LEU B 148      26.639 -27.681   8.268  1.00 66.70           H  
ATOM   1943  N   LEU B 149      22.551 -24.891  11.138  1.00 66.19           N  
ATOM   1944  CA  LEU B 149      22.253 -24.221  12.401  1.00 66.13           C  
ATOM   1945  C   LEU B 149      22.229 -25.193  13.579  1.00 66.87           C  
ATOM   1946  O   LEU B 149      22.569 -24.816  14.705  1.00 67.49           O  
ATOM   1947  CB  LEU B 149      20.934 -23.449  12.301  1.00 66.26           C  
ATOM   1948  CG  LEU B 149      20.598 -22.408  13.380  1.00 66.99           C  
ATOM   1949  CD1 LEU B 149      21.663 -21.317  13.477  1.00 66.03           C  
ATOM   1950  CD2 LEU B 149      19.221 -21.803  13.105  1.00 66.31           C  
ATOM   1951  H   LEU B 149      21.840 -24.935  10.436  1.00 66.19           H  
ATOM   1952  HA  LEU B 149      23.015 -23.587  12.536  1.00 66.13           H  
ATOM   1953  HB2 LEU B 149      20.942 -22.971  11.423  1.00 66.26           H  
ATOM   1954  HB3 LEU B 149      20.198 -24.126  12.306  1.00 66.26           H  
ATOM   1955  HG  LEU B 149      20.581 -22.870  14.267  1.00 66.99           H  
ATOM   1956 HD11 LEU B 149      21.428 -20.649  14.183  1.00 66.03           H  
ATOM   1957 HD12 LEU B 149      21.755 -20.828  12.610  1.00 66.03           H  
ATOM   1958 HD13 LEU B 149      22.555 -21.706  13.706  1.00 66.03           H  
ATOM   1959 HD21 LEU B 149      18.984 -21.122  13.798  1.00 66.31           H  
ATOM   1960 HD22 LEU B 149      18.512 -22.508  13.112  1.00 66.31           H  
ATOM   1961 HD23 LEU B 149      19.199 -21.354  12.212  1.00 66.31           H  
ATOM   1962  N   VAL B 150      21.845 -26.440  13.306  1.00 66.71           N  
ATOM   1963  CA  VAL B 150      21.891 -27.519  14.290  1.00 66.49           C  
ATOM   1964  C   VAL B 150      23.252 -27.585  14.983  1.00 66.82           C  
ATOM   1965  O   VAL B 150      23.322 -27.781  16.198  1.00 68.06           O  
ATOM   1966  CB  VAL B 150      21.521 -28.900  13.657  1.00 66.61           C  
ATOM   1967  CG1 VAL B 150      22.293 -29.146  12.365  1.00 66.49           C  
ATOM   1968  CG2 VAL B 150      21.749 -30.042  14.642  1.00 66.06           C  
ATOM   1969  H   VAL B 150      21.510 -26.646  12.386  1.00 66.71           H  
ATOM   1970  HA  VAL B 150      21.202 -27.251  14.964  1.00 66.49           H  
ATOM   1971  HB  VAL B 150      20.548 -28.895  13.426  1.00 66.61           H  
ATOM   1972 HG11 VAL B 150      22.051 -30.031  11.966  1.00 66.49           H  
ATOM   1973 HG12 VAL B 150      23.279 -29.143  12.531  1.00 66.49           H  
ATOM   1974 HG13 VAL B 150      22.093 -28.438  11.688  1.00 66.49           H  
ATOM   1975 HG21 VAL B 150      21.511 -30.922  14.232  1.00 66.06           H  
ATOM   1976 HG22 VAL B 150      21.190 -29.924  15.463  1.00 66.06           H  
ATOM   1977 HG23 VAL B 150      22.707 -30.085  14.926  1.00 66.06           H  
ATOM   1978  N   ALA B 151      24.325 -27.399  14.213  1.00 66.51           N  
ATOM   1979  CA  ALA B 151      25.689 -27.418  14.751  1.00 66.07           C  
ATOM   1980  C   ALA B 151      25.908 -26.405  15.877  1.00 65.72           C  
ATOM   1981  O   ALA B 151      26.563 -26.714  16.870  1.00 66.32           O  
ATOM   1982  CB  ALA B 151      26.703 -27.201  13.641  1.00 66.11           C  
ATOM   1983  H   ALA B 151      24.195 -27.241  13.234  1.00 66.51           H  
ATOM   1984  HA  ALA B 151      25.785 -28.336  15.135  1.00 66.07           H  
ATOM   1985  HB1 ALA B 151      26.569 -27.858  12.899  1.00 66.11           H  
ATOM   1986  HB2 ALA B 151      27.637 -27.309  13.982  1.00 66.11           H  
ATOM   1987  HB3 ALA B 151      26.621 -26.282  13.256  1.00 66.11           H  
ATOM   1988  N   HIS B 152      25.355 -25.206  15.722  1.00 65.02           N  
ATOM   1989  CA  HIS B 152      25.519 -24.153  16.716  1.00 65.16           C  
ATOM   1990  C   HIS B 152      24.616 -24.362  17.927  1.00 65.86           C  
ATOM   1991  O   HIS B 152      25.010 -24.081  19.061  1.00 65.68           O  
ATOM   1992  CB  HIS B 152      25.285 -22.782  16.084  1.00 65.22           C  
ATOM   1993  CG  HIS B 152      26.372 -22.371  15.140  1.00 66.33           C  
ATOM   1994  ND1 HIS B 152      27.557 -21.812  15.570  1.00 66.50           N  
ATOM   1995  CD2 HIS B 152      26.466 -22.462  13.792  1.00 65.87           C  
ATOM   1996  CE1 HIS B 152      28.329 -21.566  14.525  1.00 66.74           C  
ATOM   1997  NE2 HIS B 152      27.690 -21.953  13.436  1.00 66.44           N  
ATOM   1998  H   HIS B 152      24.813 -25.022  14.902  1.00 65.02           H  
ATOM   1999  HA  HIS B 152      26.469 -24.233  17.019  1.00 65.16           H  
ATOM   2000  HB2 HIS B 152      24.424 -22.802  15.576  1.00 65.22           H  
ATOM   2001  HB3 HIS B 152      25.229 -22.096  16.809  1.00 65.22           H  
ATOM   2002  HD1 HIS B 152      27.795 -21.622  16.523  1.00 66.50           H  
ATOM   2003  HD2 HIS B 152      25.773 -22.831  13.172  1.00 65.87           H  
ATOM   2004  HE1 HIS B 152      29.241 -21.157  14.554  1.00 66.74           H  
ATOM   2005  N   ALA B 153      23.409 -24.865  17.676  1.00 66.12           N  
ATOM   2006  CA  ALA B 153      22.464 -25.203  18.726  1.00 65.72           C  
ATOM   2007  C   ALA B 153      22.986 -26.351  19.588  1.00 66.05           C  
ATOM   2008  O   ALA B 153      22.955 -26.272  20.822  1.00 65.83           O  
ATOM   2009  CB  ALA B 153      21.139 -25.572  18.117  1.00 66.26           C  
ATOM   2010  H   ALA B 153      23.142 -25.016  16.724  1.00 66.12           H  
ATOM   2011  HA  ALA B 153      22.365 -24.379  19.283  1.00 65.72           H  
ATOM   2012  HB1 ALA B 153      20.786 -24.828  17.550  1.00 66.26           H  
ATOM   2013  HB2 ALA B 153      20.461 -25.767  18.826  1.00 66.26           H  
ATOM   2014  HB3 ALA B 153      21.223 -26.385  17.541  1.00 66.26           H  
ATOM   2015  N   TYR B 154      23.459 -27.411  18.930  1.00 65.86           N  
ATOM   2016  CA  TYR B 154      24.015 -28.575  19.613  1.00 66.85           C  
ATOM   2017  C   TYR B 154      25.183 -28.162  20.502  1.00 67.48           C  
ATOM   2018  O   TYR B 154      25.197 -28.453  21.690  1.00 67.31           O  
ATOM   2019  CB  TYR B 154      24.457 -29.644  18.597  1.00 67.28           C  
ATOM   2020  CG  TYR B 154      25.454 -30.646  19.147  1.00 67.31           C  
ATOM   2021  CD1 TYR B 154      25.030 -31.765  19.872  1.00 67.22           C  
ATOM   2022  CD2 TYR B 154      26.824 -30.468  18.953  1.00 67.34           C  
ATOM   2023  CE1 TYR B 154      25.947 -32.678  20.394  1.00 67.11           C  
ATOM   2024  CE2 TYR B 154      27.749 -31.376  19.469  1.00 67.96           C  
ATOM   2025  CZ  TYR B 154      27.305 -32.478  20.185  1.00 67.76           C  
ATOM   2026  OH  TYR B 154      28.231 -33.371  20.686  1.00 68.02           O  
ATOM   2027  H   TYR B 154      23.432 -27.408  17.930  1.00 65.86           H  
ATOM   2028  HA  TYR B 154      23.274 -28.932  20.182  1.00 66.85           H  
ATOM   2029  HB2 TYR B 154      23.649 -30.148  18.292  1.00 67.28           H  
ATOM   2030  HB3 TYR B 154      24.880 -29.186  17.815  1.00 67.28           H  
ATOM   2031  HD1 TYR B 154      24.052 -31.913  20.019  1.00 67.22           H  
ATOM   2032  HD2 TYR B 154      27.148 -29.676  18.435  1.00 67.34           H  
ATOM   2033  HE1 TYR B 154      25.629 -33.470  20.915  1.00 67.11           H  
ATOM   2034  HE2 TYR B 154      28.728 -31.233  19.323  1.00 67.96           H  
ATOM   2035  HH  TYR B 154      27.819 -34.227  20.802  1.00 68.02           H  
ATOM   2036  N   THR B 155      26.151 -27.470  19.911  1.00 69.14           N  
ATOM   2037  CA  THR B 155      27.358 -27.026  20.608  1.00 70.28           C  
ATOM   2038  C   THR B 155      27.036 -26.214  21.863  1.00 70.70           C  
ATOM   2039  O   THR B 155      27.643 -26.413  22.918  1.00 70.96           O  
ATOM   2040  CB  THR B 155      28.253 -26.197  19.662  1.00 70.41           C  
ATOM   2041  OG1 THR B 155      28.648 -27.010  18.549  1.00 70.16           O  
ATOM   2042  CG2 THR B 155      29.492 -25.685  20.379  1.00 71.25           C  
ATOM   2043  H   THR B 155      26.050 -27.242  18.943  1.00 69.14           H  
ATOM   2044  HA  THR B 155      27.808 -27.876  20.883  1.00 70.28           H  
ATOM   2045  HB  THR B 155      27.746 -25.422  19.285  1.00 70.41           H  
ATOM   2046 HG21 THR B 155      30.068 -25.149  19.761  1.00 71.25           H  
ATOM   2047 HG22 THR B 155      30.041 -26.443  20.731  1.00 71.25           H  
ATOM   2048 HG23 THR B 155      29.243 -25.101  21.152  1.00 71.25           H  
ATOM   2049  HG1 THR B 155      28.736 -27.920  18.833  1.00 70.16           H  
ATOM   2050  N   ARG B 156      26.069 -25.311  21.743  1.00 70.57           N  
ATOM   2051  CA  ARG B 156      25.728 -24.435  22.845  1.00 70.29           C  
ATOM   2052  C   ARG B 156      24.804 -25.046  23.895  1.00 69.76           C  
ATOM   2053  O   ARG B 156      25.170 -25.123  25.069  1.00 69.10           O  
ATOM   2054  CB  ARG B 156      25.202 -23.095  22.325  1.00 71.26           C  
ATOM   2055  CG  ARG B 156      26.317 -22.072  22.162  1.00 72.53           C  
ATOM   2056  CD  ARG B 156      26.774 -21.586  23.533  1.00 73.80           C  
ATOM   2057  NE  ARG B 156      28.210 -21.708  23.765  1.00 74.79           N  
ATOM   2058  CZ  ARG B 156      28.780 -21.633  24.968  1.00 75.50           C  
ATOM   2059  NH1 ARG B 156      28.037 -21.445  26.054  1.00 75.43           N  
ATOM   2060  NH2 ARG B 156      30.096 -21.752  25.086  1.00 75.98           N1+
ATOM   2061  H   ARG B 156      25.570 -25.235  20.880  1.00 70.57           H  
ATOM   2062  HA  ARG B 156      26.611 -24.318  23.300  1.00 70.29           H  
ATOM   2063  HB2 ARG B 156      24.766 -23.239  21.437  1.00 71.26           H  
ATOM   2064  HB3 ARG B 156      24.529 -22.736  22.972  1.00 71.26           H  
ATOM   2065  HG2 ARG B 156      27.088 -22.495  21.685  1.00 72.53           H  
ATOM   2066  HG3 ARG B 156      25.980 -21.296  21.629  1.00 72.53           H  
ATOM   2067  HD2 ARG B 156      26.538 -20.620  23.635  1.00 73.80           H  
ATOM   2068  HD3 ARG B 156      26.313 -22.119  24.242  1.00 73.80           H  
ATOM   2069  HE  ARG B 156      28.802 -21.857  22.973  1.00 74.79           H  
ATOM   2070 HH11 ARG B 156      27.044 -21.359  25.972  1.00 75.43           H  
ATOM   2071 HH12 ARG B 156      28.471 -21.390  26.953  1.00 75.43           H  
ATOM   2072 HH21 ARG B 156      30.660 -21.898  24.273  1.00 75.98           H  
ATOM   2073 HH22 ARG B 156      30.524 -21.696  25.988  1.00 75.98           H  
ATOM   2074  N   TYR B 157      23.632 -25.512  23.470  1.00 69.44           N  
ATOM   2075  CA  TYR B 157      22.609 -25.969  24.417  1.00 68.96           C  
ATOM   2076  C   TYR B 157      22.898 -27.304  25.084  1.00 68.98           C  
ATOM   2077  O   TYR B 157      22.597 -27.479  26.262  1.00 68.67           O  
ATOM   2078  CB  TYR B 157      21.215 -25.945  23.781  1.00 68.50           C  
ATOM   2079  CG  TYR B 157      20.787 -24.544  23.430  1.00 68.10           C  
ATOM   2080  CD1 TYR B 157      20.413 -23.640  24.423  1.00 68.76           C  
ATOM   2081  CD2 TYR B 157      20.786 -24.107  22.114  1.00 68.13           C  
ATOM   2082  CE1 TYR B 157      20.037 -22.342  24.109  1.00 68.24           C  
ATOM   2083  CE2 TYR B 157      20.407 -22.812  21.790  1.00 68.24           C  
ATOM   2084  CZ  TYR B 157      20.036 -21.939  22.789  1.00 67.65           C  
ATOM   2085  OH  TYR B 157      19.667 -20.661  22.465  1.00 68.08           O  
ATOM   2086  H   TYR B 157      23.446 -25.551  22.488  1.00 69.44           H  
ATOM   2087  HA  TYR B 157      22.674 -25.289  25.147  1.00 68.96           H  
ATOM   2088  HB2 TYR B 157      21.224 -26.494  22.945  1.00 68.50           H  
ATOM   2089  HB3 TYR B 157      20.552 -26.328  24.424  1.00 68.50           H  
ATOM   2090  HD1 TYR B 157      20.416 -23.932  25.379  1.00 68.76           H  
ATOM   2091  HD2 TYR B 157      21.063 -24.735  21.387  1.00 68.13           H  
ATOM   2092  HE1 TYR B 157      19.769 -21.705  24.832  1.00 68.24           H  
ATOM   2093  HE2 TYR B 157      20.403 -22.514  20.836  1.00 68.24           H  
ATOM   2094  HH  TYR B 157      20.448 -20.113  22.389  1.00 68.08           H  
ATOM   2095  N   MET B 158      23.487 -28.235  24.339  1.00 69.80           N  
ATOM   2096  CA  MET B 158      23.860 -29.536  24.899  1.00 70.83           C  
ATOM   2097  C   MET B 158      24.878 -29.392  26.025  1.00 71.13           C  
ATOM   2098  O   MET B 158      24.831 -30.139  27.005  1.00 71.47           O  
ATOM   2099  CB  MET B 158      24.393 -30.479  23.818  1.00 71.73           C  
ATOM   2100  CG  MET B 158      23.346 -30.965  22.829  1.00 72.59           C  
ATOM   2101  SD  MET B 158      22.194 -32.162  23.536  1.00 75.42           S  
ATOM   2102  CE  MET B 158      20.905 -31.090  24.165  1.00 74.60           C  
ATOM   2103  H   MET B 158      23.679 -28.043  23.377  1.00 69.80           H  
ATOM   2104  HA  MET B 158      23.006 -29.900  25.272  1.00 70.83           H  
ATOM   2105  HB2 MET B 158      25.104 -29.998  23.304  1.00 71.73           H  
ATOM   2106  HB3 MET B 158      24.789 -31.280  24.267  1.00 71.73           H  
ATOM   2107  HG2 MET B 158      22.884 -30.133  22.522  1.00 72.59           H  
ATOM   2108  HG3 MET B 158      23.874 -31.351  22.073  1.00 72.59           H  
ATOM   2109  HE1 MET B 158      20.176 -31.621  24.597  1.00 74.60           H  
ATOM   2110  HE2 MET B 158      20.497 -30.550  23.429  1.00 74.60           H  
ATOM   2111  HE3 MET B 158      21.268 -30.455  24.847  1.00 74.60           H  
ATOM   2112  N   GLY B 159      25.783 -28.422  25.884  1.00 70.63           N  
ATOM   2113  CA  GLY B 159      26.747 -28.102  26.934  1.00 70.57           C  
ATOM   2114  C   GLY B 159      26.086 -27.483  28.154  1.00 70.42           C  
ATOM   2115  O   GLY B 159      26.398 -27.849  29.293  1.00 69.72           O  
ATOM   2116  H   GLY B 159      25.802 -27.897  25.033  1.00 70.63           H  
ATOM   2117  HA2 GLY B 159      27.209 -28.949  27.196  1.00 70.57           H  
ATOM   2118  HA3 GLY B 159      27.415 -27.462  26.554  1.00 70.57           H  
ATOM   2119  N   ASP B 160      25.168 -26.548  27.905  1.00 70.29           N  
ATOM   2120  CA  ASP B 160      24.440 -25.842  28.960  1.00 70.14           C  
ATOM   2121  C   ASP B 160      23.702 -26.777  29.898  1.00 70.89           C  
ATOM   2122  O   ASP B 160      23.791 -26.629  31.114  1.00 71.14           O  
ATOM   2123  CB  ASP B 160      23.437 -24.871  28.350  1.00 69.67           C  
ATOM   2124  CG  ASP B 160      24.096 -23.713  27.655  1.00 69.08           C  
ATOM   2125  OD1 ASP B 160      25.289 -23.463  27.914  1.00 68.82           O  
ATOM   2126  OD2 ASP B 160      23.411 -23.052  26.844  1.00 69.58           O1-
ATOM   2127  H   ASP B 160      24.968 -26.319  26.953  1.00 70.29           H  
ATOM   2128  HA  ASP B 160      25.156 -25.369  29.474  1.00 70.14           H  
ATOM   2129  HB2 ASP B 160      22.876 -25.361  27.682  1.00 69.67           H  
ATOM   2130  HB3 ASP B 160      22.852 -24.510  29.076  1.00 69.67           H  
ATOM   2131  N   LEU B 161      22.970 -27.729  29.324  1.00 71.98           N  
ATOM   2132  CA  LEU B 161      22.215 -28.722  30.089  1.00 73.44           C  
ATOM   2133  C   LEU B 161      23.113 -29.666  30.895  1.00 74.64           C  
ATOM   2134  O   LEU B 161      22.727 -30.129  31.971  1.00 75.47           O  
ATOM   2135  CB  LEU B 161      21.310 -29.532  29.157  1.00 73.31           C  
ATOM   2136  CG  LEU B 161      20.097 -28.816  28.555  1.00 73.45           C  
ATOM   2137  CD1 LEU B 161      19.729 -29.430  27.217  1.00 73.10           C  
ATOM   2138  CD2 LEU B 161      18.909 -28.841  29.509  1.00 73.15           C  
ATOM   2139  H   LEU B 161      22.934 -27.767  28.325  1.00 71.98           H  
ATOM   2140  HA  LEU B 161      21.677 -28.175  30.730  1.00 73.44           H  
ATOM   2141  HB2 LEU B 161      21.875 -29.856  28.398  1.00 73.31           H  
ATOM   2142  HB3 LEU B 161      20.969 -30.315  29.677  1.00 73.31           H  
ATOM   2143  HG  LEU B 161      20.339 -27.858  28.401  1.00 73.45           H  
ATOM   2144 HD11 LEU B 161      18.938 -28.968  26.816  1.00 73.10           H  
ATOM   2145 HD12 LEU B 161      19.502 -30.399  27.318  1.00 73.10           H  
ATOM   2146 HD13 LEU B 161      20.487 -29.358  26.569  1.00 73.10           H  
ATOM   2147 HD21 LEU B 161      18.120 -28.372  29.111  1.00 73.15           H  
ATOM   2148 HD22 LEU B 161      19.133 -28.388  30.372  1.00 73.15           H  
ATOM   2149 HD23 LEU B 161      18.636 -29.780  29.717  1.00 73.15           H  
ATOM   2150  N   SER B 162      24.307 -29.935  30.374  1.00 75.84           N  
ATOM   2151  CA  SER B 162      25.250 -30.847  31.013  1.00 76.88           C  
ATOM   2152  C   SER B 162      25.889 -30.263  32.281  1.00 78.12           C  
ATOM   2153  O   SER B 162      25.759 -30.837  33.365  1.00 78.58           O  
ATOM   2154  CB  SER B 162      26.326 -31.286  30.016  1.00 76.82           C  
ATOM   2155  OG  SER B 162      25.747 -31.940  28.901  1.00 75.82           O  
ATOM   2156  H   SER B 162      24.568 -29.497  29.514  1.00 75.84           H  
ATOM   2157  HA  SER B 162      24.682 -31.624  31.284  1.00 76.88           H  
ATOM   2158  HB2 SER B 162      26.831 -30.495  29.670  1.00 76.82           H  
ATOM   2159  HB3 SER B 162      26.963 -31.928  30.443  1.00 76.82           H  
ATOM   2160  HG  SER B 162      25.616 -32.866  29.106  1.00 75.82           H  
ATOM   2161  N   GLY B 163      26.565 -29.123  32.149  1.00 79.36           N  
ATOM   2162  CA  GLY B 163      27.318 -28.542  33.264  1.00 81.02           C  
ATOM   2163  C   GLY B 163      26.642 -27.430  34.049  1.00 81.94           C  
ATOM   2164  O   GLY B 163      27.236 -26.879  34.979  1.00 82.19           O  
ATOM   2165  H   GLY B 163      26.559 -28.652  31.267  1.00 79.36           H  
ATOM   2166  HA2 GLY B 163      27.524 -29.292  33.892  1.00 81.02           H  
ATOM   2167  HA3 GLY B 163      28.169 -28.185  32.880  1.00 81.02           H  
ATOM   2168  N   GLY B 164      25.400 -27.111  33.687  1.00 82.81           N  
ATOM   2169  CA  GLY B 164      24.667 -25.979  34.263  1.00 83.72           C  
ATOM   2170  C   GLY B 164      24.585 -25.940  35.777  1.00 84.52           C  
ATOM   2171  O   GLY B 164      24.775 -24.885  36.386  1.00 84.29           O  
ATOM   2172  H   GLY B 164      24.947 -27.669  32.991  1.00 82.81           H  
ATOM   2173  HA2 GLY B 164      25.120 -25.146  33.947  1.00 83.72           H  
ATOM   2174  HA3 GLY B 164      23.738 -26.014  33.894  1.00 83.72           H  
ATOM   2175  N   GLN B 165      24.306 -27.094  36.381  1.00 85.32           N  
ATOM   2176  CA  GLN B 165      24.107 -27.198  37.827  1.00 86.14           C  
ATOM   2177  C   GLN B 165      25.383 -26.928  38.632  1.00 86.02           C  
ATOM   2178  O   GLN B 165      25.332 -26.295  39.689  1.00 85.92           O  
ATOM   2179  CB  GLN B 165      23.520 -28.566  38.197  1.00 87.06           C  
ATOM   2180  CG  GLN B 165      22.053 -28.768  37.789  1.00 88.35           C  
ATOM   2181  CD  GLN B 165      21.875 -29.584  36.507  1.00 89.02           C  
ATOM   2182  OE1 GLN B 165      21.102 -30.545  36.479  1.00 89.23           O  
ATOM   2183  NE2 GLN B 165      22.586 -29.204  35.445  1.00 89.29           N  
ATOM   2184  H   GLN B 165      24.230 -27.921  35.825  1.00 85.32           H  
ATOM   2185  HA  GLN B 165      23.454 -26.467  38.026  1.00 86.14           H  
ATOM   2186  HB2 GLN B 165      24.068 -29.271  37.748  1.00 87.06           H  
ATOM   2187  HB3 GLN B 165      23.585 -28.674  39.189  1.00 87.06           H  
ATOM   2188  HG2 GLN B 165      21.580 -29.243  38.531  1.00 88.35           H  
ATOM   2189  HG3 GLN B 165      21.637 -27.870  37.649  1.00 88.35           H  
ATOM   2190 HE21 GLN B 165      22.504 -29.704  34.583  1.00 89.29           H  
ATOM   2191 HE22 GLN B 165      23.202 -28.419  35.510  1.00 89.29           H  
ATOM   2192  N   VAL B 166      26.519 -27.402  38.122  1.00 85.98           N  
ATOM   2193  CA  VAL B 166      27.815 -27.232  38.790  1.00 85.65           C  
ATOM   2194  C   VAL B 166      28.299 -25.776  38.735  1.00 85.01           C  
ATOM   2195  O   VAL B 166      28.638 -25.195  39.769  1.00 84.91           O  
ATOM   2196  CB  VAL B 166      28.893 -28.210  38.221  1.00 85.86           C  
ATOM   2197  CG1 VAL B 166      30.270 -27.935  38.823  1.00 85.88           C  
ATOM   2198  CG2 VAL B 166      28.490 -29.662  38.477  1.00 85.86           C  
ATOM   2199  H   VAL B 166      26.487 -27.892  37.251  1.00 85.98           H  
ATOM   2200  HA  VAL B 166      27.619 -27.459  39.744  1.00 85.65           H  
ATOM   2201  HB  VAL B 166      28.965 -28.072  37.233  1.00 85.86           H  
ATOM   2202 HG11 VAL B 166      30.954 -28.564  38.455  1.00 85.88           H  
ATOM   2203 HG12 VAL B 166      30.255 -28.045  39.817  1.00 85.88           H  
ATOM   2204 HG13 VAL B 166      30.570 -27.003  38.621  1.00 85.88           H  
ATOM   2205 HG21 VAL B 166      29.176 -30.293  38.115  1.00 85.86           H  
ATOM   2206 HG22 VAL B 166      27.616 -29.874  38.039  1.00 85.86           H  
ATOM   2207 HG23 VAL B 166      28.395 -29.840  39.456  1.00 85.86           H  
ATOM   2208  N   LEU B 167      28.309 -25.198  37.534  1.00 84.39           N  
ATOM   2209  CA  LEU B 167      28.787 -23.826  37.306  1.00 83.77           C  
ATOM   2210  C   LEU B 167      27.979 -22.761  38.059  1.00 83.16           C  
ATOM   2211  O   LEU B 167      28.536 -21.753  38.500  1.00 82.85           O  
ATOM   2212  CB  LEU B 167      28.817 -23.502  35.803  1.00 83.75           C  
ATOM   2213  CG  LEU B 167      29.610 -24.409  34.849  1.00 83.88           C  
ATOM   2214  CD1 LEU B 167      29.172 -24.192  33.401  1.00 83.79           C  
ATOM   2215  CD2 LEU B 167      31.118 -24.222  34.989  1.00 83.58           C  
ATOM   2216  H   LEU B 167      27.976 -25.722  36.750  1.00 84.39           H  
ATOM   2217  HA  LEU B 167      29.710 -23.839  37.690  1.00 83.77           H  
ATOM   2218  HB2 LEU B 167      27.869 -23.505  35.486  1.00 83.75           H  
ATOM   2219  HB3 LEU B 167      29.197 -22.581  35.711  1.00 83.75           H  
ATOM   2220  HG  LEU B 167      29.410 -25.355  35.104  1.00 83.88           H  
ATOM   2221 HD11 LEU B 167      29.687 -24.781  32.779  1.00 83.79           H  
ATOM   2222 HD12 LEU B 167      29.321 -23.244  33.120  1.00 83.79           H  
ATOM   2223 HD13 LEU B 167      28.200 -24.398  33.286  1.00 83.79           H  
ATOM   2224 HD21 LEU B 167      31.613 -24.821  34.360  1.00 83.58           H  
ATOM   2225 HD22 LEU B 167      31.421 -24.434  35.918  1.00 83.58           H  
ATOM   2226 HD23 LEU B 167      31.382 -23.279  34.788  1.00 83.58           H  
ATOM   2227  N   LYS B 168      26.673 -22.994  38.194  1.00 82.59           N  
ATOM   2228  CA  LYS B 168      25.778 -22.124  38.964  1.00 82.28           C  
ATOM   2229  C   LYS B 168      26.230 -22.014  40.427  1.00 82.25           C  
ATOM   2230  O   LYS B 168      26.334 -20.911  40.968  1.00 82.21           O  
ATOM   2231  CB  LYS B 168      24.339 -22.651  38.894  1.00 82.03           C  
ATOM   2232  CG  LYS B 168      23.271 -21.706  39.440  1.00 81.78           C  
ATOM   2233  CD  LYS B 168      21.956 -22.442  39.726  1.00 82.19           C  
ATOM   2234  CE  LYS B 168      22.019 -23.241  41.033  1.00 82.47           C  
ATOM   2235  NZ  LYS B 168      20.746 -23.952  41.344  1.00 82.44           N1+
ATOM   2236  H   LYS B 168      26.285 -23.801  37.749  1.00 82.59           H  
ATOM   2237  HA  LYS B 168      25.842 -21.226  38.529  1.00 82.28           H  
ATOM   2238  HB2 LYS B 168      24.123 -22.838  37.936  1.00 82.03           H  
ATOM   2239  HB3 LYS B 168      24.294 -23.501  39.418  1.00 82.03           H  
ATOM   2240  HG2 LYS B 168      23.606 -21.296  40.288  1.00 81.78           H  
ATOM   2241  HG3 LYS B 168      23.102 -20.987  38.766  1.00 81.78           H  
ATOM   2242  HD2 LYS B 168      21.218 -21.771  39.793  1.00 82.19           H  
ATOM   2243  HD3 LYS B 168      21.767 -23.071  38.972  1.00 82.19           H  
ATOM   2244  HE2 LYS B 168      22.745 -23.925  40.965  1.00 82.47           H  
ATOM   2245  HE3 LYS B 168      22.217 -22.618  41.790  1.00 82.47           H  
ATOM   2246  HZ1 LYS B 168      20.821 -24.462  42.201  1.00 82.44           H  
ATOM   2247  HZ2 LYS B 168      20.511 -24.600  40.620  1.00 82.44           H  
ATOM   2248  HZ3 LYS B 168      19.988 -23.306  41.436  1.00 82.44           H  
ATOM   2249  N   LYS B 169      26.503 -23.164  41.044  1.00 82.03           N  
ATOM   2250  CA  LYS B 169      26.938 -23.247  42.441  1.00 81.77           C  
ATOM   2251  C   LYS B 169      28.327 -22.629  42.653  1.00 81.58           C  
ATOM   2252  O   LYS B 169      28.568 -21.951  43.658  1.00 81.38           O  
ATOM   2253  CB  LYS B 169      26.899 -24.711  42.916  1.00 81.49           C  
ATOM   2254  CG  LYS B 169      27.572 -25.002  44.257  1.00 81.27           C  
ATOM   2255  CD  LYS B 169      26.726 -24.563  45.444  1.00 81.19           C  
ATOM   2256  CE  LYS B 169      27.404 -24.926  46.756  1.00 80.96           C  
ATOM   2257  NZ  LYS B 169      26.549 -24.612  47.932  1.00 80.75           N1+
ATOM   2258  H   LYS B 169      26.406 -24.014  40.527  1.00 82.03           H  
ATOM   2259  HA  LYS B 169      26.278 -22.697  42.953  1.00 81.77           H  
ATOM   2260  HB2 LYS B 169      25.940 -24.984  42.993  1.00 81.49           H  
ATOM   2261  HB3 LYS B 169      27.351 -25.272  42.223  1.00 81.49           H  
ATOM   2262  HG2 LYS B 169      27.735 -25.986  44.328  1.00 81.27           H  
ATOM   2263  HG3 LYS B 169      28.445 -24.516  44.291  1.00 81.27           H  
ATOM   2264  HD2 LYS B 169      26.597 -23.572  45.406  1.00 81.19           H  
ATOM   2265  HD3 LYS B 169      25.836 -25.018  45.399  1.00 81.19           H  
ATOM   2266  HE2 LYS B 169      27.604 -25.906  46.765  1.00 80.96           H  
ATOM   2267  HE3 LYS B 169      28.257 -24.411  46.841  1.00 80.96           H  
ATOM   2268  HZ1 LYS B 169      27.009 -24.857  48.785  1.00 80.75           H  
ATOM   2269  HZ2 LYS B 169      25.686 -25.116  47.893  1.00 80.75           H  
ATOM   2270  HZ3 LYS B 169      26.333 -23.636  47.968  1.00 80.75           H  
ATOM   2271  N   VAL B 170      29.225 -22.863  41.696  1.00 81.28           N  
ATOM   2272  CA  VAL B 170      30.598 -22.358  41.764  1.00 81.17           C  
ATOM   2273  C   VAL B 170      30.642 -20.826  41.712  1.00 81.01           C  
ATOM   2274  O   VAL B 170      31.276 -20.192  42.559  1.00 80.84           O  
ATOM   2275  CB  VAL B 170      31.496 -22.981  40.651  1.00 81.11           C  
ATOM   2276  CG1 VAL B 170      32.842 -22.272  40.567  1.00 81.02           C  
ATOM   2277  CG2 VAL B 170      31.702 -24.472  40.899  1.00 81.03           C  
ATOM   2278  H   VAL B 170      28.951 -23.404  40.901  1.00 81.28           H  
ATOM   2279  HA  VAL B 170      30.913 -22.654  42.666  1.00 81.17           H  
ATOM   2280  HB  VAL B 170      31.043 -22.871  39.766  1.00 81.11           H  
ATOM   2281 HG11 VAL B 170      33.415 -22.674  39.853  1.00 81.02           H  
ATOM   2282 HG12 VAL B 170      33.338 -22.340  41.433  1.00 81.02           H  
ATOM   2283 HG13 VAL B 170      32.723 -21.302  40.356  1.00 81.02           H  
ATOM   2284 HG21 VAL B 170      32.277 -24.877  40.188  1.00 81.03           H  
ATOM   2285 HG22 VAL B 170      30.828 -24.959  40.902  1.00 81.03           H  
ATOM   2286 HG23 VAL B 170      32.145 -24.631  41.781  1.00 81.03           H  
ATOM   2287  N   ALA B 171      29.951 -20.247  40.729  1.00 80.78           N  
ATOM   2288  CA  ALA B 171      29.925 -18.797  40.531  1.00 80.53           C  
ATOM   2289  C   ALA B 171      29.260 -18.040  41.684  1.00 80.50           C  
ATOM   2290  O   ALA B 171      29.709 -16.950  42.054  1.00 80.65           O  
ATOM   2291  CB  ALA B 171      29.249 -18.456  39.211  1.00 80.63           C  
ATOM   2292  H   ALA B 171      29.430 -20.827  40.102  1.00 80.78           H  
ATOM   2293  HA  ALA B 171      30.891 -18.539  40.508  1.00 80.53           H  
ATOM   2294  HB1 ALA B 171      29.677 -18.946  38.452  1.00 80.63           H  
ATOM   2295  HB2 ALA B 171      29.312 -17.477  39.019  1.00 80.63           H  
ATOM   2296  HB3 ALA B 171      28.280 -18.704  39.230  1.00 80.63           H  
ATOM   2297  N   GLN B 172      28.196 -18.617  42.243  1.00 80.15           N  
ATOM   2298  CA  GLN B 172      27.484 -18.013  43.370  1.00 79.77           C  
ATOM   2299  C   GLN B 172      28.386 -17.879  44.591  1.00 79.46           C  
ATOM   2300  O   GLN B 172      28.440 -16.817  45.212  1.00 79.52           O  
ATOM   2301  CB  GLN B 172      26.227 -18.817  43.723  1.00 79.75           C  
ATOM   2302  CG  GLN B 172      24.998 -18.461  42.888  1.00 79.93           C  
ATOM   2303  CD  GLN B 172      23.761 -19.290  43.231  1.00 79.98           C  
ATOM   2304  OE1 GLN B 172      22.746 -19.219  42.535  1.00 80.13           O  
ATOM   2305  NE2 GLN B 172      23.839 -20.077  44.302  1.00 79.96           N  
ATOM   2306  H   GLN B 172      27.874 -19.491  41.880  1.00 80.15           H  
ATOM   2307  HA  GLN B 172      27.228 -17.101  43.050  1.00 79.77           H  
ATOM   2308  HB2 GLN B 172      26.426 -19.788  43.587  1.00 79.75           H  
ATOM   2309  HB3 GLN B 172      26.009 -18.653  44.685  1.00 79.75           H  
ATOM   2310  HG2 GLN B 172      24.783 -17.496  43.038  1.00 79.93           H  
ATOM   2311  HG3 GLN B 172      25.219 -18.607  41.924  1.00 79.93           H  
ATOM   2312 HE21 GLN B 172      23.056 -20.639  44.568  1.00 79.96           H  
ATOM   2313 HE22 GLN B 172      24.681 -20.106  44.841  1.00 79.96           H  
ATOM   2314  N   ARG B 173      29.101 -18.956  44.914  1.00 79.02           N  
ATOM   2315  CA  ARG B 173      29.996 -18.983  46.067  1.00 78.72           C  
ATOM   2316  C   ARG B 173      31.225 -18.095  45.855  1.00 77.68           C  
ATOM   2317  O   ARG B 173      31.685 -17.430  46.787  1.00 77.65           O  
ATOM   2318  CB  ARG B 173      30.424 -20.422  46.378  1.00 79.00           C  
ATOM   2319  CG  ARG B 173      31.067 -20.607  47.755  1.00 79.70           C  
ATOM   2320  CD  ARG B 173      31.698 -21.989  47.917  1.00 79.72           C  
ATOM   2321  NE  ARG B 173      32.914 -22.148  47.117  1.00 80.45           N  
ATOM   2322  CZ  ARG B 173      32.984 -22.805  45.959  1.00 80.49           C  
ATOM   2323  NH1 ARG B 173      31.904 -23.384  45.445  1.00 80.73           N  
ATOM   2324  NH2 ARG B 173      34.140 -22.884  45.315  1.00 80.53           N1+
ATOM   2325  H   ARG B 173      29.022 -19.775  44.346  1.00 79.02           H  
ATOM   2326  HA  ARG B 173      29.453 -18.609  46.819  1.00 78.72           H  
ATOM   2327  HB2 ARG B 173      29.614 -21.007  46.330  1.00 79.00           H  
ATOM   2328  HB3 ARG B 173      31.084 -20.709  45.684  1.00 79.00           H  
ATOM   2329  HG2 ARG B 173      31.777 -19.914  47.875  1.00 79.70           H  
ATOM   2330  HG3 ARG B 173      30.365 -20.490  48.457  1.00 79.70           H  
ATOM   2331  HD2 ARG B 173      31.942 -22.136  48.876  1.00 79.72           H  
ATOM   2332  HD3 ARG B 173      31.048 -22.691  47.627  1.00 79.72           H  
ATOM   2333  HE  ARG B 173      33.755 -21.733  47.465  1.00 80.45           H  
ATOM   2334 HH11 ARG B 173      31.030 -23.329  45.927  1.00 80.73           H  
ATOM   2335 HH12 ARG B 173      31.966 -23.875  44.576  1.00 80.73           H  
ATOM   2336 HH21 ARG B 173      34.956 -22.452  45.698  1.00 80.53           H  
ATOM   2337 HH22 ARG B 173      34.196 -23.376  44.446  1.00 80.53           H  
ATOM   2338  N   ALA B 174      31.738 -18.087  44.627  1.00 76.48           N  
ATOM   2339  CA  ALA B 174      32.941 -17.329  44.282  1.00 75.57           C  
ATOM   2340  C   ALA B 174      32.735 -15.814  44.307  1.00 74.89           C  
ATOM   2341  O   ALA B 174      33.643 -15.068  44.681  1.00 74.68           O  
ATOM   2342  CB  ALA B 174      33.472 -17.766  42.922  1.00 75.64           C  
ATOM   2343  H   ALA B 174      31.284 -18.619  43.913  1.00 76.48           H  
ATOM   2344  HA  ALA B 174      33.586 -17.564  45.009  1.00 75.57           H  
ATOM   2345  HB1 ALA B 174      33.611 -18.756  42.893  1.00 75.64           H  
ATOM   2346  HB2 ALA B 174      34.347 -17.327  42.721  1.00 75.64           H  
ATOM   2347  HB3 ALA B 174      32.832 -17.524  42.193  1.00 75.64           H  
ATOM   2348  N   LEU B 175      31.545 -15.365  43.918  1.00 74.03           N  
ATOM   2349  CA  LEU B 175      31.261 -13.933  43.796  1.00 73.18           C  
ATOM   2350  C   LEU B 175      30.316 -13.399  44.873  1.00 72.86           C  
ATOM   2351  O   LEU B 175      29.915 -12.232  44.825  1.00 72.43           O  
ATOM   2352  CB  LEU B 175      30.711 -13.619  42.401  1.00 72.99           C  
ATOM   2353  CG  LEU B 175      31.574 -14.004  41.195  1.00 72.67           C  
ATOM   2354  CD1 LEU B 175      30.756 -13.909  39.929  1.00 72.66           C  
ATOM   2355  CD2 LEU B 175      32.820 -13.138  41.092  1.00 72.52           C  
ATOM   2356  H   LEU B 175      30.824 -16.023  43.703  1.00 74.03           H  
ATOM   2357  HA  LEU B 175      32.152 -13.503  43.940  1.00 73.18           H  
ATOM   2358  HB2 LEU B 175      29.838 -14.098  42.309  1.00 72.99           H  
ATOM   2359  HB3 LEU B 175      30.557 -12.632  42.356  1.00 72.99           H  
ATOM   2360  HG  LEU B 175      31.879 -14.949  41.309  1.00 72.67           H  
ATOM   2361 HD11 LEU B 175      31.303 -14.157  39.129  1.00 72.66           H  
ATOM   2362 HD12 LEU B 175      30.415 -12.979  39.792  1.00 72.66           H  
ATOM   2363 HD13 LEU B 175      29.968 -14.523  39.965  1.00 72.66           H  
ATOM   2364 HD21 LEU B 175      33.374 -13.400  40.301  1.00 72.52           H  
ATOM   2365 HD22 LEU B 175      33.389 -13.230  41.909  1.00 72.52           H  
ATOM   2366 HD23 LEU B 175      32.578 -12.173  40.992  1.00 72.52           H  
ATOM   2367  N   LYS B 176      29.980 -14.256  45.840  1.00 72.66           N  
ATOM   2368  CA  LYS B 176      29.052 -13.934  46.936  1.00 72.68           C  
ATOM   2369  C   LYS B 176      27.665 -13.500  46.440  1.00 72.69           C  
ATOM   2370  O   LYS B 176      27.049 -12.581  46.991  1.00 72.53           O  
ATOM   2371  CB  LYS B 176      29.656 -12.889  47.893  1.00 72.67           C  
ATOM   2372  CG  LYS B 176      30.774 -13.407  48.795  1.00 72.35           C  
ATOM   2373  CD  LYS B 176      30.226 -14.074  50.052  1.00 72.30           C  
ATOM   2374  CE  LYS B 176      31.323 -14.281  51.084  1.00 72.19           C  
ATOM   2375  NZ  LYS B 176      30.811 -14.913  52.329  1.00 71.96           N1+
ATOM   2376  H   LYS B 176      30.383 -15.171  45.818  1.00 72.66           H  
ATOM   2377  HA  LYS B 176      28.943 -14.805  47.414  1.00 72.68           H  
ATOM   2378  HB2 LYS B 176      30.027 -12.140  47.344  1.00 72.67           H  
ATOM   2379  HB3 LYS B 176      28.924 -12.542  48.480  1.00 72.67           H  
ATOM   2380  HG2 LYS B 176      31.318 -14.074  48.286  1.00 72.35           H  
ATOM   2381  HG3 LYS B 176      31.355 -12.639  49.064  1.00 72.35           H  
ATOM   2382  HD2 LYS B 176      29.513 -13.494  50.446  1.00 72.30           H  
ATOM   2383  HD3 LYS B 176      29.836 -14.962  49.808  1.00 72.30           H  
ATOM   2384  HE2 LYS B 176      32.030 -14.874  50.699  1.00 72.19           H  
ATOM   2385  HE3 LYS B 176      31.723 -13.396  51.322  1.00 72.19           H  
ATOM   2386  HZ1 LYS B 176      31.546 -15.041  52.995  1.00 71.96           H  
ATOM   2387  HZ2 LYS B 176      30.411 -15.809  52.137  1.00 71.96           H  
ATOM   2388  HZ3 LYS B 176      30.106 -14.346  52.755  1.00 71.96           H  
ATOM   2389  N   LEU B 177      27.182 -14.187  45.404  1.00 72.78           N  
ATOM   2390  CA  LEU B 177      25.882 -13.902  44.792  1.00 72.84           C  
ATOM   2391  C   LEU B 177      24.725 -14.466  45.629  1.00 73.27           C  
ATOM   2392  O   LEU B 177      24.922 -15.420  46.387  1.00 73.56           O  
ATOM   2393  CB  LEU B 177      25.838 -14.461  43.365  1.00 72.47           C  
ATOM   2394  CG  LEU B 177      26.895 -13.967  42.369  1.00 72.02           C  
ATOM   2395  CD1 LEU B 177      26.900 -14.842  41.127  1.00 71.60           C  
ATOM   2396  CD2 LEU B 177      26.691 -12.498  42.000  1.00 71.71           C  
ATOM   2397  H   LEU B 177      27.733 -14.932  45.027  1.00 72.78           H  
ATOM   2398  HA  LEU B 177      25.812 -12.905  44.776  1.00 72.84           H  
ATOM   2399  HB2 LEU B 177      25.932 -15.454  43.431  1.00 72.47           H  
ATOM   2400  HB3 LEU B 177      24.941 -14.235  42.984  1.00 72.47           H  
ATOM   2401  HG  LEU B 177      27.791 -14.038  42.808  1.00 72.02           H  
ATOM   2402 HD11 LEU B 177      27.586 -14.528  40.470  1.00 71.60           H  
ATOM   2403 HD12 LEU B 177      26.009 -14.825  40.673  1.00 71.60           H  
ATOM   2404 HD13 LEU B 177      27.108 -15.792  41.359  1.00 71.60           H  
ATOM   2405 HD21 LEU B 177      27.387 -12.192  41.351  1.00 71.71           H  
ATOM   2406 HD22 LEU B 177      26.747 -11.914  42.810  1.00 71.71           H  
ATOM   2407 HD23 LEU B 177      25.795 -12.355  41.580  1.00 71.71           H  
ATOM   2408  N   PRO B 178      23.517 -13.873  45.504  1.00 73.46           N  
ATOM   2409  CA  PRO B 178      22.366 -14.325  46.295  1.00 73.34           C  
ATOM   2410  C   PRO B 178      21.894 -15.715  45.878  1.00 73.60           C  
ATOM   2411  O   PRO B 178      21.819 -16.011  44.680  1.00 73.59           O  
ATOM   2412  CB  PRO B 178      21.283 -13.283  45.981  1.00 73.33           C  
ATOM   2413  CG  PRO B 178      22.002 -12.134  45.347  1.00 73.55           C  
ATOM   2414  CD  PRO B 178      23.155 -12.743  44.629  1.00 73.42           C  
ATOM   2415  HA  PRO B 178      22.622 -14.391  47.259  1.00 73.34           H  
ATOM   2416  HB2 PRO B 178      20.605 -13.653  45.346  1.00 73.33           H  
ATOM   2417  HB3 PRO B 178      20.826 -12.980  46.817  1.00 73.33           H  
ATOM   2418  HG2 PRO B 178      21.404 -11.656  44.704  1.00 73.55           H  
ATOM   2419  HG3 PRO B 178      22.324 -11.493  46.043  1.00 73.55           H  
ATOM   2420  HD2 PRO B 178      22.889 -13.064  43.720  1.00 73.42           H  
ATOM   2421  HD3 PRO B 178      23.914 -12.097  44.545  1.00 73.42           H  
ATOM   2422  N   SER B 179      21.575 -16.551  46.867  1.00 73.44           N  
ATOM   2423  CA  SER B 179      21.162 -17.936  46.620  1.00 73.44           C  
ATOM   2424  C   SER B 179      19.808 -18.052  45.911  1.00 73.28           C  
ATOM   2425  O   SER B 179      19.498 -19.096  45.328  1.00 73.37           O  
ATOM   2426  CB  SER B 179      21.160 -18.743  47.921  1.00 73.31           C  
ATOM   2427  OG  SER B 179      20.354 -18.125  48.907  1.00 73.96           O  
ATOM   2428  H   SER B 179      21.619 -16.222  47.810  1.00 73.44           H  
ATOM   2429  HA  SER B 179      21.864 -18.280  45.996  1.00 73.44           H  
ATOM   2430  HB2 SER B 179      20.792 -19.660  47.767  1.00 73.31           H  
ATOM   2431  HB3 SER B 179      22.085 -18.814  48.294  1.00 73.31           H  
ATOM   2432  HG  SER B 179      19.474 -17.986  48.558  1.00 73.96           H  
ATOM   2433  N   THR B 180      19.020 -16.977  45.949  1.00 72.90           N  
ATOM   2434  CA  THR B 180      17.711 -16.939  45.286  1.00 72.41           C  
ATOM   2435  C   THR B 180      17.800 -16.949  43.753  1.00 72.04           C  
ATOM   2436  O   THR B 180      16.794 -17.170  43.074  1.00 72.20           O  
ATOM   2437  CB  THR B 180      16.842 -15.747  45.764  1.00 72.29           C  
ATOM   2438  OG1 THR B 180      17.634 -14.554  45.809  1.00 71.82           O  
ATOM   2439  CG2 THR B 180      16.259 -16.028  47.143  1.00 71.77           C  
ATOM   2440  H   THR B 180      19.332 -16.168  46.447  1.00 72.90           H  
ATOM   2441  HA  THR B 180      17.310 -17.806  45.583  1.00 72.41           H  
ATOM   2442  HB  THR B 180      16.104 -15.555  45.117  1.00 72.29           H  
ATOM   2443 HG21 THR B 180      15.697 -15.263  47.457  1.00 71.77           H  
ATOM   2444 HG22 THR B 180      16.984 -16.174  47.816  1.00 71.77           H  
ATOM   2445 HG23 THR B 180      15.684 -16.846  47.129  1.00 71.77           H  
ATOM   2446  HG1 THR B 180      18.562 -14.787  45.819  1.00 71.82           H  
ATOM   2447  N   GLY B 181      18.997 -16.708  43.218  1.00 71.63           N  
ATOM   2448  CA  GLY B 181      19.264 -16.945  41.800  1.00 70.57           C  
ATOM   2449  C   GLY B 181      19.825 -15.792  40.992  1.00 70.29           C  
ATOM   2450  O   GLY B 181      20.402 -16.013  39.922  1.00 70.43           O  
ATOM   2451  H   GLY B 181      19.730 -16.357  43.800  1.00 71.63           H  
ATOM   2452  HA2 GLY B 181      19.913 -17.705  41.755  1.00 70.57           H  
ATOM   2453  HA3 GLY B 181      18.396 -17.223  41.389  1.00 70.57           H  
ATOM   2454  N   GLU B 182      19.654 -14.566  41.489  1.00 69.57           N  
ATOM   2455  CA  GLU B 182      20.050 -13.365  40.747  1.00 69.02           C  
ATOM   2456  C   GLU B 182      21.520 -13.398  40.333  1.00 68.21           C  
ATOM   2457  O   GLU B 182      22.398 -13.696  41.150  1.00 67.96           O  
ATOM   2458  CB  GLU B 182      19.758 -12.089  41.546  1.00 69.98           C  
ATOM   2459  CG  GLU B 182      18.277 -11.732  41.671  1.00 71.13           C  
ATOM   2460  CD  GLU B 182      17.600 -12.371  42.877  1.00 71.68           C  
ATOM   2461  OE1 GLU B 182      18.297 -13.007  43.700  1.00 72.19           O  
ATOM   2462  OE2 GLU B 182      16.365 -12.230  43.004  1.00 72.12           O1-
ATOM   2463  H   GLU B 182      19.243 -14.463  42.395  1.00 69.57           H  
ATOM   2464  HA  GLU B 182      19.480 -13.396  39.926  1.00 69.02           H  
ATOM   2465  HB2 GLU B 182      20.126 -12.208  42.468  1.00 69.98           H  
ATOM   2466  HB3 GLU B 182      20.223 -11.326  41.096  1.00 69.98           H  
ATOM   2467  HG2 GLU B 182      18.195 -10.739  41.753  1.00 71.13           H  
ATOM   2468  HG3 GLU B 182      17.805 -12.039  40.845  1.00 71.13           H  
ATOM   2469  N   GLY B 183      21.767 -13.102  39.058  1.00 66.94           N  
ATOM   2470  CA  GLY B 183      23.116 -13.082  38.505  1.00 65.60           C  
ATOM   2471  C   GLY B 183      23.541 -14.375  37.831  1.00 65.17           C  
ATOM   2472  O   GLY B 183      24.559 -14.408  37.140  1.00 64.68           O  
ATOM   2473  H   GLY B 183      20.998 -12.885  38.457  1.00 66.94           H  
ATOM   2474  HA2 GLY B 183      23.152 -12.338  37.838  1.00 65.60           H  
ATOM   2475  HA3 GLY B 183      23.743 -12.885  39.259  1.00 65.60           H  
ATOM   2476  N   THR B 184      22.767 -15.442  38.037  1.00 64.99           N  
ATOM   2477  CA  THR B 184      23.058 -16.750  37.436  1.00 64.45           C  
ATOM   2478  C   THR B 184      21.833 -17.397  36.780  1.00 64.30           C  
ATOM   2479  O   THR B 184      21.798 -18.617  36.593  1.00 64.13           O  
ATOM   2480  CB  THR B 184      23.655 -17.742  38.468  1.00 64.02           C  
ATOM   2481  OG1 THR B 184      22.843 -17.755  39.644  1.00 63.91           O  
ATOM   2482  CG2 THR B 184      25.086 -17.364  38.833  1.00 63.37           C  
ATOM   2483  H   THR B 184      21.961 -15.348  38.621  1.00 64.99           H  
ATOM   2484  HA  THR B 184      23.723 -16.510  36.729  1.00 64.45           H  
ATOM   2485  HB  THR B 184      23.640 -18.678  38.117  1.00 64.02           H  
ATOM   2486 HG21 THR B 184      25.468 -18.006  39.498  1.00 63.37           H  
ATOM   2487 HG22 THR B 184      25.124 -16.448  39.233  1.00 63.37           H  
ATOM   2488 HG23 THR B 184      25.676 -17.372  38.025  1.00 63.37           H  
ATOM   2489  HG1 THR B 184      21.919 -17.758  39.394  1.00 63.91           H  
ATOM   2490  N   GLN B 185      20.844 -16.580  36.419  1.00 64.35           N  
ATOM   2491  CA  GLN B 185      19.606 -17.063  35.787  1.00 64.47           C  
ATOM   2492  C   GLN B 185      19.886 -17.895  34.538  1.00 64.06           C  
ATOM   2493  O   GLN B 185      19.115 -18.794  34.195  1.00 63.91           O  
ATOM   2494  CB  GLN B 185      18.689 -15.893  35.425  1.00 65.10           C  
ATOM   2495  CG  GLN B 185      18.192 -15.082  36.616  1.00 66.99           C  
ATOM   2496  CD  GLN B 185      16.822 -15.510  37.111  1.00 67.20           C  
ATOM   2497  OE1 GLN B 185      15.903 -14.693  37.185  1.00 68.02           O  
ATOM   2498  NE2 GLN B 185      16.677 -16.788  37.455  1.00 67.81           N  
ATOM   2499  H   GLN B 185      20.947 -15.599  36.584  1.00 64.35           H  
ATOM   2500  HA  GLN B 185      19.180 -17.645  36.480  1.00 64.47           H  
ATOM   2501  HB2 GLN B 185      19.192 -15.277  34.819  1.00 65.10           H  
ATOM   2502  HB3 GLN B 185      17.892 -16.258  34.944  1.00 65.10           H  
ATOM   2503  HG2 GLN B 185      18.845 -15.186  37.366  1.00 66.99           H  
ATOM   2504  HG3 GLN B 185      18.143 -14.120  36.347  1.00 66.99           H  
ATOM   2505 HE21 GLN B 185      15.795 -17.119  37.789  1.00 67.81           H  
ATOM   2506 HE22 GLN B 185      17.451 -17.417  37.379  1.00 67.81           H  
ATOM   2507  N   PHE B 186      20.998 -17.580  33.874  1.00 63.53           N  
ATOM   2508  CA  PHE B 186      21.441 -18.276  32.673  1.00 63.12           C  
ATOM   2509  C   PHE B 186      21.667 -19.768  32.898  1.00 63.11           C  
ATOM   2510  O   PHE B 186      21.372 -20.572  32.020  1.00 63.34           O  
ATOM   2511  CB  PHE B 186      22.720 -17.628  32.129  1.00 62.30           C  
ATOM   2512  CG  PHE B 186      23.406 -18.433  31.057  1.00 61.31           C  
ATOM   2513  CD1 PHE B 186      22.936 -18.423  29.748  1.00 61.01           C  
ATOM   2514  CD2 PHE B 186      24.525 -19.204  31.360  1.00 60.97           C  
ATOM   2515  CE1 PHE B 186      23.573 -19.169  28.756  1.00 61.43           C  
ATOM   2516  CE2 PHE B 186      25.163 -19.957  30.381  1.00 60.37           C  
ATOM   2517  CZ  PHE B 186      24.689 -19.939  29.076  1.00 61.11           C  
ATOM   2518  H   PHE B 186      21.558 -16.826  34.218  1.00 63.53           H  
ATOM   2519  HA  PHE B 186      20.676 -18.169  32.038  1.00 63.12           H  
ATOM   2520  HC  PHE B 186      22.087 -20.116  33.830  1.00 63.11           H  
ATOM   2521  HB2 PHE B 186      22.488 -16.735  31.743  1.00 62.30           H  
ATOM   2522  HB3 PHE B 186      23.365 -17.508  32.884  1.00 62.30           H  
ATOM   2523  HD1 PHE B 186      22.133 -17.875  29.515  1.00 61.01           H  
ATOM   2524  HD2 PHE B 186      24.875 -19.216  32.297  1.00 60.97           H  
ATOM   2525  HE1 PHE B 186      23.229 -19.151  27.817  1.00 61.43           H  
ATOM   2526  HE2 PHE B 186      25.962 -20.511  30.616  1.00 60.37           H  
ATOM   2527  HZ  PHE B 186      25.147 -20.477  28.368  1.00 61.11           H  
ATOM   2528  N   LEU B 188      20.272 -21.753  35.109  1.00 65.08           N  
ATOM   2529  CA  LEU B 188      19.087 -22.469  35.575  1.00 65.40           C  
ATOM   2530  C   LEU B 188      18.035 -22.596  34.472  1.00 65.27           C  
ATOM   2531  O   LEU B 188      17.493 -21.595  34.002  1.00 65.29           O  
ATOM   2532  CB  LEU B 188      18.497 -21.777  36.812  1.00 65.42           C  
ATOM   2533  CG  LEU B 188      17.118 -22.203  37.341  1.00 66.17           C  
ATOM   2534  CD1 LEU B 188      17.183 -23.532  38.087  1.00 66.17           C  
ATOM   2535  CD2 LEU B 188      16.526 -21.116  38.234  1.00 65.46           C  
ATOM   2536  H1  LEU B 188      20.217 -20.764  34.971  1.00 65.08           H  
ATOM   2537  H2  LEU B 188      21.133 -22.249  34.929  1.00 65.08           H  
ATOM   2538  HA  LEU B 188      19.413 -23.384  35.812  1.00 65.40           H  
ATOM   2539  HB2 LEU B 188      19.149 -21.914  37.558  1.00 65.42           H  
ATOM   2540  HB3 LEU B 188      18.436 -20.802  36.596  1.00 65.42           H  
ATOM   2541  HG  LEU B 188      16.514 -22.333  36.555  1.00 66.17           H  
ATOM   2542 HD11 LEU B 188      16.280 -23.797  38.426  1.00 66.17           H  
ATOM   2543 HD12 LEU B 188      17.800 -23.473  38.871  1.00 66.17           H  
ATOM   2544 HD13 LEU B 188      17.514 -24.262  37.490  1.00 66.17           H  
ATOM   2545 HD21 LEU B 188      15.628 -21.387  38.582  1.00 65.46           H  
ATOM   2546 HD22 LEU B 188      16.415 -20.260  37.730  1.00 65.46           H  
ATOM   2547 HD23 LEU B 188      17.118 -20.936  39.019  1.00 65.46           H  
ATOM   2548  N   PHE B 189      17.758 -23.833  34.069  1.00 65.57           N  
ATOM   2549  CA  PHE B 189      16.687 -24.128  33.116  1.00 66.04           C  
ATOM   2550  C   PHE B 189      15.390 -24.476  33.858  1.00 66.59           C  
ATOM   2551  O   PHE B 189      15.099 -25.655  34.093  1.00 66.24           O  
ATOM   2552  CB  PHE B 189      17.090 -25.291  32.205  1.00 65.67           C  
ATOM   2553  CG  PHE B 189      18.105 -24.930  31.154  1.00 65.36           C  
ATOM   2554  CD1 PHE B 189      17.699 -24.596  29.866  1.00 65.55           C  
ATOM   2555  CD2 PHE B 189      19.468 -24.954  31.443  1.00 65.16           C  
ATOM   2556  CE1 PHE B 189      18.635 -24.274  28.882  1.00 65.81           C  
ATOM   2557  CE2 PHE B 189      20.410 -24.631  30.474  1.00 65.03           C  
ATOM   2558  CZ  PHE B 189      19.993 -24.290  29.187  1.00 65.54           C  
ATOM   2559  H   PHE B 189      18.302 -24.590  34.431  1.00 65.57           H  
ATOM   2560  HA  PHE B 189      16.566 -23.294  32.578  1.00 66.04           H  
ATOM   2561  HB2 PHE B 189      17.479 -26.019  32.769  1.00 65.67           H  
ATOM   2562  HB3 PHE B 189      16.273 -25.630  31.739  1.00 65.67           H  
ATOM   2563  HD1 PHE B 189      16.724 -24.587  29.642  1.00 65.55           H  
ATOM   2564  HD2 PHE B 189      19.773 -25.207  32.361  1.00 65.16           H  
ATOM   2565  HE1 PHE B 189      18.331 -24.032  27.961  1.00 65.81           H  
ATOM   2566  HE2 PHE B 189      21.384 -24.643  30.699  1.00 65.03           H  
ATOM   2567  HZ  PHE B 189      20.667 -24.058  28.486  1.00 65.54           H  
ATOM   2568  N   GLU B 190      14.611 -23.457  34.219  1.00 67.22           N  
ATOM   2569  CA  GLU B 190      13.403 -23.669  35.030  1.00 68.46           C  
ATOM   2570  C   GLU B 190      12.228 -24.309  34.283  1.00 68.48           C  
ATOM   2571  O   GLU B 190      11.132 -24.428  34.831  1.00 68.99           O  
ATOM   2572  CB  GLU B 190      12.971 -22.377  35.746  1.00 68.72           C  
ATOM   2573  CG  GLU B 190      12.516 -21.233  34.840  1.00 69.43           C  
ATOM   2574  CD  GLU B 190      12.313 -19.928  35.605  1.00 69.63           C  
ATOM   2575  OE1 GLU B 190      11.472 -19.891  36.532  1.00 70.21           O  
ATOM   2576  OE2 GLU B 190      12.991 -18.932  35.275  1.00 69.99           O1-
ATOM   2577  H   GLU B 190      14.853 -22.530  33.933  1.00 67.22           H  
ATOM   2578  HA  GLU B 190      13.717 -24.349  35.693  1.00 68.46           H  
ATOM   2579  HB2 GLU B 190      12.212 -22.601  36.357  1.00 68.72           H  
ATOM   2580  HB3 GLU B 190      13.747 -22.048  36.285  1.00 68.72           H  
ATOM   2581  HG2 GLU B 190      13.210 -21.086  34.135  1.00 69.43           H  
ATOM   2582  HG3 GLU B 190      11.651 -21.489  34.409  1.00 69.43           H  
ATOM   2583  N   ASN B 191      12.469 -24.733  33.043  1.00 69.00           N  
ATOM   2584  CA  ASN B 191      11.478 -25.468  32.254  1.00 68.69           C  
ATOM   2585  C   ASN B 191      11.970 -26.838  31.775  1.00 68.73           C  
ATOM   2586  O   ASN B 191      11.274 -27.523  31.022  1.00 69.01           O  
ATOM   2587  CB  ASN B 191      10.993 -24.630  31.068  1.00 68.45           C  
ATOM   2588  CG  ASN B 191      10.084 -23.490  31.486  1.00 68.59           C  
ATOM   2589  OD1 ASN B 191       9.428 -23.540  32.530  1.00 68.69           O  
ATOM   2590  ND2 ASN B 191      10.034 -22.453  30.663  1.00 68.63           N  
ATOM   2591  H   ASN B 191      13.362 -24.542  32.635  1.00 69.00           H  
ATOM   2592  HA  ASN B 191      10.735 -25.619  32.906  1.00 68.69           H  
ATOM   2593  HB2 ASN B 191      11.788 -24.245  30.599  1.00 68.45           H  
ATOM   2594  HB3 ASN B 191      10.489 -25.222  30.439  1.00 68.45           H  
ATOM   2595 HD21 ASN B 191       9.449 -21.672  30.878  1.00 68.63           H  
ATOM   2596 HD22 ASN B 191      10.582 -22.452  29.826  1.00 68.63           H  
ATOM   2597  N   VAL B 192      13.167 -27.229  32.207  1.00 68.54           N  
ATOM   2598  CA  VAL B 192      13.662 -28.584  31.968  1.00 68.70           C  
ATOM   2599  C   VAL B 192      13.537 -29.395  33.255  1.00 69.40           C  
ATOM   2600  O   VAL B 192      14.223 -29.122  34.244  1.00 69.76           O  
ATOM   2601  CB  VAL B 192      15.120 -28.602  31.453  1.00 68.51           C  
ATOM   2602  CG1 VAL B 192      15.598 -30.034  31.258  1.00 67.71           C  
ATOM   2603  CG2 VAL B 192      15.237 -27.829  30.144  1.00 68.58           C  
ATOM   2604  H   VAL B 192      13.741 -26.581  32.707  1.00 68.54           H  
ATOM   2605  HA  VAL B 192      13.070 -28.956  31.253  1.00 68.70           H  
ATOM   2606  HB  VAL B 192      15.711 -28.163  32.130  1.00 68.51           H  
ATOM   2607 HG11 VAL B 192      16.541 -30.055  30.925  1.00 67.71           H  
ATOM   2608 HG12 VAL B 192      15.026 -30.515  30.593  1.00 67.71           H  
ATOM   2609 HG13 VAL B 192      15.565 -30.543  32.118  1.00 67.71           H  
ATOM   2610 HG21 VAL B 192      16.178 -27.837  29.806  1.00 68.58           H  
ATOM   2611 HG22 VAL B 192      14.962 -26.875  30.265  1.00 68.58           H  
ATOM   2612 HG23 VAL B 192      14.653 -28.230  29.438  1.00 68.58           H  
ATOM   2613  N   ASP B 193      12.652 -30.387  33.233  1.00 69.79           N  
ATOM   2614  CA  ASP B 193      12.376 -31.203  34.412  1.00 70.50           C  
ATOM   2615  C   ASP B 193      13.500 -32.196  34.684  1.00 70.11           C  
ATOM   2616  O   ASP B 193      13.780 -32.531  35.839  1.00 70.46           O  
ATOM   2617  CB  ASP B 193      11.038 -31.935  34.258  1.00 71.42           C  
ATOM   2618  CG  ASP B 193       9.860 -30.981  34.062  1.00 72.49           C  
ATOM   2619  OD1 ASP B 193      10.079 -29.781  33.779  1.00 73.28           O  
ATOM   2620  OD2 ASP B 193       8.705 -31.440  34.189  1.00 72.63           O1-
ATOM   2621  H   ASP B 193      12.161 -30.580  32.384  1.00 69.79           H  
ATOM   2622  HA  ASP B 193      12.332 -30.553  35.171  1.00 70.50           H  
ATOM   2623  HB2 ASP B 193      11.093 -32.540  33.464  1.00 71.42           H  
ATOM   2624  HB3 ASP B 193      10.874 -32.479  35.081  1.00 71.42           H  
ATOM   2625  N   ASN B 194      14.135 -32.661  33.612  1.00 68.93           N  
ATOM   2626  CA  ASN B 194      15.247 -33.596  33.699  1.00 68.18           C  
ATOM   2627  C   ASN B 194      16.163 -33.393  32.502  1.00 67.81           C  
ATOM   2628  O   ASN B 194      15.759 -33.600  31.355  1.00 67.12           O  
ATOM   2629  CB  ASN B 194      14.736 -35.043  33.778  1.00 68.00           C  
ATOM   2630  CG  ASN B 194      15.857 -36.056  33.953  1.00 67.93           C  
ATOM   2631  OD1 ASN B 194      16.629 -36.319  33.033  1.00 68.75           O  
ATOM   2632  ND2 ASN B 194      15.941 -36.637  35.136  1.00 67.94           N  
ATOM   2633  H   ASN B 194      13.836 -32.355  32.708  1.00 68.93           H  
ATOM   2634  HA  ASN B 194      15.741 -33.380  34.541  1.00 68.18           H  
ATOM   2635  HB2 ASN B 194      14.113 -35.124  34.556  1.00 68.00           H  
ATOM   2636  HB3 ASN B 194      14.245 -35.259  32.934  1.00 68.00           H  
ATOM   2637 HD21 ASN B 194      16.652 -37.319  35.309  1.00 67.94           H  
ATOM   2638 HD22 ASN B 194      15.294 -36.395  35.859  1.00 67.94           H  
ATOM   2639  N   ALA B 195      17.394 -32.974  32.784  1.00 68.02           N  
ATOM   2640  CA  ALA B 195      18.363 -32.608  31.751  1.00 68.07           C  
ATOM   2641  C   ALA B 195      18.821 -33.798  30.908  1.00 68.16           C  
ATOM   2642  O   ALA B 195      18.962 -33.684  29.689  1.00 68.40           O  
ATOM   2643  CB  ALA B 195      19.561 -31.903  32.374  1.00 67.81           C  
ATOM   2644  H   ALA B 195      17.669 -32.906  33.743  1.00 68.02           H  
ATOM   2645  HA  ALA B 195      17.859 -31.984  31.154  1.00 68.07           H  
ATOM   2646  HB1 ALA B 195      19.270 -31.123  32.927  1.00 67.81           H  
ATOM   2647  HB2 ALA B 195      20.184 -31.564  31.669  1.00 67.81           H  
ATOM   2648  HB3 ALA B 195      20.075 -32.524  32.965  1.00 67.81           H  
ATOM   2649  N   GLN B 196      19.053 -34.931  31.561  1.00 68.45           N  
ATOM   2650  CA  GLN B 196      19.500 -36.137  30.874  1.00 68.83           C  
ATOM   2651  C   GLN B 196      18.450 -36.615  29.880  1.00 68.04           C  
ATOM   2652  O   GLN B 196      18.767 -36.902  28.726  1.00 67.17           O  
ATOM   2653  CB  GLN B 196      19.845 -37.243  31.882  1.00 69.68           C  
ATOM   2654  CG  GLN B 196      21.039 -36.917  32.780  1.00 71.61           C  
ATOM   2655  CD  GLN B 196      22.332 -36.716  31.995  1.00 72.50           C  
ATOM   2656  OE1 GLN B 196      22.868 -37.658  31.408  1.00 73.37           O  
ATOM   2657  NE2 GLN B 196      22.837 -35.484  31.987  1.00 72.72           N  
ATOM   2658  H   GLN B 196      18.917 -34.958  32.551  1.00 68.45           H  
ATOM   2659  HA  GLN B 196      20.323 -35.867  30.373  1.00 68.83           H  
ATOM   2660  HB2 GLN B 196      19.048 -37.398  32.466  1.00 69.68           H  
ATOM   2661  HB3 GLN B 196      20.055 -38.079  31.374  1.00 69.68           H  
ATOM   2662  HG2 GLN B 196      20.840 -36.078  33.286  1.00 71.61           H  
ATOM   2663  HG3 GLN B 196      21.171 -37.671  33.424  1.00 71.61           H  
ATOM   2664 HE21 GLN B 196      23.684 -35.294  31.491  1.00 72.72           H  
ATOM   2665 HE22 GLN B 196      22.369 -34.749  32.477  1.00 72.72           H  
ATOM   2666  N   GLN B 197      17.202 -36.682  30.342  1.00 68.05           N  
ATOM   2667  CA  GLN B 197      16.075 -37.112  29.516  1.00 67.95           C  
ATOM   2668  C   GLN B 197      15.819 -36.167  28.348  1.00 67.27           C  
ATOM   2669  O   GLN B 197      15.440 -36.616  27.262  1.00 67.90           O  
ATOM   2670  CB  GLN B 197      14.805 -37.268  30.358  1.00 67.78           C  
ATOM   2671  CG  GLN B 197      14.729 -38.573  31.127  1.00 67.95           C  
ATOM   2672  CD  GLN B 197      13.530 -38.640  32.059  1.00 68.28           C  
ATOM   2673  OE1 GLN B 197      13.109 -37.631  32.628  1.00 68.64           O  
ATOM   2674  NE2 GLN B 197      12.979 -39.838  32.226  1.00 67.70           N  
ATOM   2675  H   GLN B 197      17.029 -36.428  31.293  1.00 68.05           H  
ATOM   2676  HA  GLN B 197      16.365 -37.997  29.153  1.00 67.95           H  
ATOM   2677  HB2 GLN B 197      14.766 -36.517  31.017  1.00 67.78           H  
ATOM   2678  HB3 GLN B 197      14.013 -37.220  29.750  1.00 67.78           H  
ATOM   2679  HG2 GLN B 197      14.667 -39.326  30.472  1.00 67.95           H  
ATOM   2680  HG3 GLN B 197      15.563 -38.671  31.670  1.00 67.95           H  
ATOM   2681 HE21 GLN B 197      12.191 -39.946  32.833  1.00 67.70           H  
ATOM   2682 HE22 GLN B 197      13.352 -40.631  31.745  1.00 67.70           H  
ATOM   2683  N   PHE B 198      16.029 -34.870  28.569  1.00 66.35           N  
ATOM   2684  CA  PHE B 198      15.888 -33.885  27.500  1.00 65.98           C  
ATOM   2685  C   PHE B 198      16.994 -34.012  26.457  1.00 66.31           C  
ATOM   2686  O   PHE B 198      16.746 -33.836  25.258  1.00 66.67           O  
ATOM   2687  CB  PHE B 198      15.845 -32.454  28.044  1.00 65.53           C  
ATOM   2688  CG  PHE B 198      15.364 -31.449  27.036  1.00 65.23           C  
ATOM   2689  CD1 PHE B 198      14.007 -31.152  26.928  1.00 64.95           C  
ATOM   2690  CD2 PHE B 198      16.265 -30.815  26.173  1.00 65.68           C  
ATOM   2691  CE1 PHE B 198      13.552 -30.235  25.988  1.00 65.26           C  
ATOM   2692  CE2 PHE B 198      15.823 -29.897  25.221  1.00 65.43           C  
ATOM   2693  CZ  PHE B 198      14.466 -29.604  25.129  1.00 66.35           C  
ATOM   2694  H   PHE B 198      16.288 -34.565  29.485  1.00 66.35           H  
ATOM   2695  HA  PHE B 198      15.009 -34.118  27.084  1.00 65.98           H  
ATOM   2696  HB2 PHE B 198      15.228 -32.424  28.830  1.00 65.53           H  
ATOM   2697  HB3 PHE B 198      16.765 -32.189  28.332  1.00 65.53           H  
ATOM   2698  HD1 PHE B 198      13.353 -31.604  27.534  1.00 64.95           H  
ATOM   2699  HD2 PHE B 198      17.241 -31.024  26.240  1.00 65.68           H  
ATOM   2700  HE1 PHE B 198      12.576 -30.025  25.924  1.00 65.26           H  
ATOM   2701  HE2 PHE B 198      16.477 -29.452  24.609  1.00 65.43           H  
ATOM   2702  HZ  PHE B 198      14.142 -28.944  24.451  1.00 66.35           H  
ATOM   2703  N   LYS B 199      18.212 -34.305  26.911  1.00 66.31           N  
ATOM   2704  CA  LYS B 199      19.326 -34.539  25.997  1.00 66.23           C  
ATOM   2705  C   LYS B 199      19.027 -35.723  25.085  1.00 65.43           C  
ATOM   2706  O   LYS B 199      19.212 -35.627  23.870  1.00 64.72           O  
ATOM   2707  CB  LYS B 199      20.650 -34.715  26.749  1.00 67.10           C  
ATOM   2708  CG  LYS B 199      21.270 -33.383  27.196  1.00 69.20           C  
ATOM   2709  CD  LYS B 199      22.766 -33.494  27.480  1.00 69.96           C  
ATOM   2710  CE  LYS B 199      23.041 -34.005  28.884  1.00 71.23           C  
ATOM   2711  NZ  LYS B 199      24.493 -34.279  29.101  1.00 72.69           N1+
ATOM   2712  H   LYS B 199      18.366 -34.366  27.897  1.00 66.31           H  
ATOM   2713  HA  LYS B 199      19.392 -33.710  25.442  1.00 66.23           H  
ATOM   2714  HB2 LYS B 199      20.483 -35.277  27.559  1.00 67.10           H  
ATOM   2715  HB3 LYS B 199      21.298 -35.182  26.147  1.00 67.10           H  
ATOM   2716  HG2 LYS B 199      21.133 -32.706  26.473  1.00 69.20           H  
ATOM   2717  HG3 LYS B 199      20.810 -33.078  28.030  1.00 69.20           H  
ATOM   2718  HD2 LYS B 199      23.175 -34.126  26.822  1.00 69.96           H  
ATOM   2719  HD3 LYS B 199      23.184 -32.591  27.379  1.00 69.96           H  
ATOM   2720  HE2 LYS B 199      22.745 -33.319  29.548  1.00 71.23           H  
ATOM   2721  HE3 LYS B 199      22.532 -34.853  29.031  1.00 71.23           H  
ATOM   2722  HZ1 LYS B 199      24.660 -34.614  30.028  1.00 72.69           H  
ATOM   2723  HZ2 LYS B 199      25.037 -33.450  28.971  1.00 72.69           H  
ATOM   2724  HZ3 LYS B 199      24.827 -34.970  28.460  1.00 72.69           H  
ATOM   2725  N   GLN B 200      18.530 -36.814  25.669  1.00 64.54           N  
ATOM   2726  CA  GLN B 200      18.085 -37.982  24.902  1.00 65.01           C  
ATOM   2727  C   GLN B 200      17.039 -37.615  23.851  1.00 65.03           C  
ATOM   2728  O   GLN B 200      17.131 -38.044  22.694  1.00 64.36           O  
ATOM   2729  CB  GLN B 200      17.517 -39.056  25.823  1.00 65.24           C  
ATOM   2730  CG  GLN B 200      18.510 -40.115  26.245  1.00 66.31           C  
ATOM   2731  CD  GLN B 200      17.818 -41.378  26.726  1.00 67.72           C  
ATOM   2732  OE1 GLN B 200      17.166 -41.388  27.777  1.00 67.86           O  
ATOM   2733  NE2 GLN B 200      17.950 -42.453  25.954  1.00 67.72           N  
ATOM   2734  H   GLN B 200      18.458 -36.836  26.666  1.00 64.54           H  
ATOM   2735  HA  GLN B 200      18.915 -38.309  24.450  1.00 65.01           H  
ATOM   2736  HB2 GLN B 200      17.171 -38.611  26.649  1.00 65.24           H  
ATOM   2737  HB3 GLN B 200      16.764 -39.511  25.348  1.00 65.24           H  
ATOM   2738  HG2 GLN B 200      19.092 -40.341  25.464  1.00 66.31           H  
ATOM   2739  HG3 GLN B 200      19.074 -39.751  26.986  1.00 66.31           H  
ATOM   2740 HE21 GLN B 200      17.513 -43.313  26.216  1.00 67.72           H  
ATOM   2741 HE22 GLN B 200      18.487 -42.401  25.112  1.00 67.72           H  
ATOM   2742  N   LEU B 201      16.051 -36.822  24.268  1.00 64.33           N  
ATOM   2743  CA  LEU B 201      15.028 -36.315  23.367  1.00 63.71           C  
ATOM   2744  C   LEU B 201      15.665 -35.536  22.211  1.00 63.58           C  
ATOM   2745  O   LEU B 201      15.345 -35.776  21.047  1.00 63.78           O  
ATOM   2746  CB  LEU B 201      14.032 -35.436  24.136  1.00 63.43           C  
ATOM   2747  CG  LEU B 201      12.859 -34.808  23.371  1.00 63.71           C  
ATOM   2748  CD1 LEU B 201      11.741 -35.815  23.167  1.00 63.47           C  
ATOM   2749  CD2 LEU B 201      12.333 -33.597  24.116  1.00 63.23           C  
ATOM   2750  H   LEU B 201      16.012 -36.567  25.234  1.00 64.33           H  
ATOM   2751  HA  LEU B 201      14.562 -37.123  23.006  1.00 63.71           H  
ATOM   2752  HB2 LEU B 201      13.641 -36.001  24.862  1.00 63.43           H  
ATOM   2753  HB3 LEU B 201      14.554 -34.686  24.542  1.00 63.43           H  
ATOM   2754  HG  LEU B 201      13.183 -34.516  22.471  1.00 63.71           H  
ATOM   2755 HD11 LEU B 201      10.977 -35.406  22.669  1.00 63.47           H  
ATOM   2756 HD12 LEU B 201      11.393 -36.147  24.044  1.00 63.47           H  
ATOM   2757 HD13 LEU B 201      12.061 -36.605  22.644  1.00 63.47           H  
ATOM   2758 HD21 LEU B 201      11.568 -33.179  23.626  1.00 63.23           H  
ATOM   2759 HD22 LEU B 201      13.046 -32.904  24.221  1.00 63.23           H  
ATOM   2760 HD23 LEU B 201      12.013 -33.849  25.029  1.00 63.23           H  
ATOM   2761  N   TYR B 202      16.580 -34.628  22.550  1.00 63.38           N  
ATOM   2762  CA  TYR B 202      17.250 -33.755  21.583  1.00 62.83           C  
ATOM   2763  C   TYR B 202      18.088 -34.530  20.554  1.00 62.70           C  
ATOM   2764  O   TYR B 202      18.026 -34.244  19.360  1.00 62.58           O  
ATOM   2765  CB  TYR B 202      18.117 -32.745  22.333  1.00 63.89           C  
ATOM   2766  CG  TYR B 202      18.537 -31.547  21.525  1.00 64.27           C  
ATOM   2767  CD1 TYR B 202      17.736 -30.409  21.468  1.00 64.66           C  
ATOM   2768  CD2 TYR B 202      19.744 -31.541  20.824  1.00 65.00           C  
ATOM   2769  CE1 TYR B 202      18.117 -29.297  20.725  1.00 64.68           C  
ATOM   2770  CE2 TYR B 202      20.137 -30.432  20.076  1.00 64.76           C  
ATOM   2771  CZ  TYR B 202      19.319 -29.316  20.035  1.00 64.81           C  
ATOM   2772  OH  TYR B 202      19.698 -28.217  19.299  1.00 65.35           O  
ATOM   2773  H   TYR B 202      16.822 -34.538  23.516  1.00 63.38           H  
ATOM   2774  HA  TYR B 202      16.509 -33.298  21.091  1.00 62.83           H  
ATOM   2775  HB2 TYR B 202      17.604 -32.414  23.125  1.00 63.89           H  
ATOM   2776  HB3 TYR B 202      18.947 -33.209  22.644  1.00 63.89           H  
ATOM   2777  HD1 TYR B 202      16.872 -30.391  21.970  1.00 64.66           H  
ATOM   2778  HD2 TYR B 202      20.337 -32.346  20.859  1.00 65.00           H  
ATOM   2779  HE1 TYR B 202      17.528 -28.490  20.689  1.00 64.68           H  
ATOM   2780  HE2 TYR B 202      21.002 -30.443  19.574  1.00 64.76           H  
ATOM   2781  HH  TYR B 202      19.786 -28.464  18.378  1.00 65.35           H  
ATOM   2782  N   ARG B 203      18.862 -35.511  21.025  1.00 62.47           N  
ATOM   2783  CA  ARG B 203      19.652 -36.379  20.147  1.00 62.16           C  
ATOM   2784  C   ARG B 203      18.773 -37.119  19.139  1.00 61.72           C  
ATOM   2785  O   ARG B 203      19.093 -37.170  17.952  1.00 62.56           O  
ATOM   2786  CB  ARG B 203      20.473 -37.400  20.948  1.00 62.53           C  
ATOM   2787  CG  ARG B 203      21.501 -36.809  21.896  1.00 63.21           C  
ATOM   2788  CD  ARG B 203      22.525 -37.861  22.302  1.00 63.87           C  
ATOM   2789  NE  ARG B 203      22.762 -37.885  23.747  1.00 65.35           N  
ATOM   2790  CZ  ARG B 203      23.604 -37.083  24.394  1.00 65.63           C  
ATOM   2791  NH1 ARG B 203      24.303 -36.174  23.731  1.00 66.49           N  
ATOM   2792  NH2 ARG B 203      23.743 -37.186  25.708  1.00 66.04           N1+
ATOM   2793  H   ARG B 203      18.904 -35.659  22.013  1.00 62.47           H  
ATOM   2794  HA  ARG B 203      20.257 -35.742  19.669  1.00 62.16           H  
ATOM   2795  HB2 ARG B 203      19.841 -37.953  21.491  1.00 62.53           H  
ATOM   2796  HB3 ARG B 203      20.959 -37.988  20.301  1.00 62.53           H  
ATOM   2797  HG2 ARG B 203      21.969 -36.052  21.440  1.00 63.21           H  
ATOM   2798  HG3 ARG B 203      21.035 -36.470  22.713  1.00 63.21           H  
ATOM   2799  HD2 ARG B 203      22.200 -38.767  22.030  1.00 63.87           H  
ATOM   2800  HD3 ARG B 203      23.397 -37.670  21.852  1.00 63.87           H  
ATOM   2801  HE  ARG B 203      22.253 -38.554  24.288  1.00 65.35           H  
ATOM   2802 HH11 ARG B 203      24.199 -36.088  22.740  1.00 66.49           H  
ATOM   2803 HH12 ARG B 203      24.935 -35.573  24.221  1.00 66.49           H  
ATOM   2804 HH21 ARG B 203      23.215 -37.867  26.215  1.00 66.04           H  
ATOM   2805 HH22 ARG B 203      24.376 -36.582  26.193  1.00 66.04           H  
ATOM   2806  N   ALA B 204      17.669 -37.685  19.615  1.00 61.03           N  
ATOM   2807  CA  ALA B 204      16.744 -38.412  18.750  1.00 61.04           C  
ATOM   2808  C   ALA B 204      16.120 -37.509  17.681  1.00 61.10           C  
ATOM   2809  O   ALA B 204      15.822 -37.957  16.577  1.00 60.91           O  
ATOM   2810  CB  ALA B 204      15.667 -39.107  19.576  1.00 60.41           C  
ATOM   2811  H   ALA B 204      17.466 -37.611  20.592  1.00 61.03           H  
ATOM   2812  HA  ALA B 204      17.312 -39.097  18.294  1.00 61.04           H  
ATOM   2813  HB1 ALA B 204      16.075 -39.696  20.274  1.00 60.41           H  
ATOM   2814  HB2 ALA B 204      15.082 -39.675  18.997  1.00 60.41           H  
ATOM   2815  HB3 ALA B 204      15.085 -38.439  20.040  1.00 60.41           H  
ATOM   2816  N   ARG B 205      15.938 -36.236  18.011  1.00 62.01           N  
ATOM   2817  CA  ARG B 205      15.389 -35.274  17.062  1.00 63.40           C  
ATOM   2818  C   ARG B 205      16.395 -34.863  15.992  1.00 64.99           C  
ATOM   2819  O   ARG B 205      16.025 -34.706  14.828  1.00 65.48           O  
ATOM   2820  CB  ARG B 205      14.844 -34.049  17.786  1.00 62.69           C  
ATOM   2821  CG  ARG B 205      13.606 -34.350  18.590  1.00 60.84           C  
ATOM   2822  CD  ARG B 205      12.714 -33.151  18.659  1.00 59.89           C  
ATOM   2823  NE  ARG B 205      11.329 -33.577  18.623  1.00 58.76           N  
ATOM   2824  CZ  ARG B 205      10.309 -32.820  18.249  1.00 57.95           C  
ATOM   2825  NH1 ARG B 205      10.496 -31.569  17.869  1.00 55.73           N  
ATOM   2826  NH2 ARG B 205       9.088 -33.333  18.262  1.00 58.91           N1+
ATOM   2827  H   ARG B 205      16.183 -35.930  18.931  1.00 62.01           H  
ATOM   2828  HA  ARG B 205      14.644 -35.771  16.617  1.00 63.40           H  
ATOM   2829  HB2 ARG B 205      15.546 -33.701  18.407  1.00 62.69           H  
ATOM   2830  HB3 ARG B 205      14.618 -33.347  17.110  1.00 62.69           H  
ATOM   2831  HG2 ARG B 205      13.107 -35.102  18.160  1.00 60.84           H  
ATOM   2832  HG3 ARG B 205      13.871 -34.613  19.518  1.00 60.84           H  
ATOM   2833  HD2 ARG B 205      12.876 -32.651  19.510  1.00 59.89           H  
ATOM   2834  HD3 ARG B 205      12.887 -32.549  17.880  1.00 59.89           H  
ATOM   2835  HE  ARG B 205      11.128 -34.516  18.902  1.00 58.76           H  
ATOM   2836 HH11 ARG B 205      11.418 -31.181  17.861  1.00 55.73           H  
ATOM   2837 HH12 ARG B 205       9.716 -31.009  17.589  1.00 55.73           H  
ATOM   2838 HH21 ARG B 205       8.946 -34.280  18.552  1.00 58.91           H  
ATOM   2839 HH22 ARG B 205       8.308 -32.774  17.982  1.00 58.91           H  
ATOM   2840  N   MET B 206      17.656 -34.687  16.393  1.00 66.37           N  
ATOM   2841  CA  MET B 206      18.761 -34.469  15.454  1.00 68.49           C  
ATOM   2842  C   MET B 206      18.873 -35.613  14.445  1.00 67.41           C  
ATOM   2843  O   MET B 206      19.045 -35.380  13.247  1.00 67.04           O  
ATOM   2844  CB  MET B 206      20.091 -34.370  16.203  1.00 69.25           C  
ATOM   2845  CG  MET B 206      20.406 -33.020  16.816  1.00 71.72           C  
ATOM   2846  SD  MET B 206      22.170 -32.915  17.216  1.00 73.66           S  
ATOM   2847  CE  MET B 206      22.265 -33.965  18.666  1.00 73.73           C  
ATOM   2848  H   MET B 206      17.855 -34.705  17.373  1.00 66.37           H  
ATOM   2849  HA  MET B 206      18.532 -33.612  14.993  1.00 68.49           H  
ATOM   2850  HB2 MET B 206      20.081 -35.043  16.942  1.00 69.25           H  
ATOM   2851  HB3 MET B 206      20.825 -34.590  15.561  1.00 69.25           H  
ATOM   2852  HG2 MET B 206      20.121 -32.344  16.137  1.00 71.72           H  
ATOM   2853  HG3 MET B 206      19.820 -32.949  17.623  1.00 71.72           H  
ATOM   2854  HE1 MET B 206      23.201 -34.010  19.015  1.00 73.73           H  
ATOM   2855  HE2 MET B 206      21.971 -34.897  18.454  1.00 73.73           H  
ATOM   2856  HE3 MET B 206      21.680 -33.618  19.399  1.00 73.73           H  
ATOM   2857  N   ASN B 207      18.786 -36.844  14.949  1.00 66.41           N  
ATOM   2858  CA  ASN B 207      19.001 -38.043  14.143  1.00 66.07           C  
ATOM   2859  C   ASN B 207      17.880 -38.301  13.148  1.00 65.97           C  
ATOM   2860  O   ASN B 207      18.059 -39.039  12.177  1.00 65.80           O  
ATOM   2861  CB  ASN B 207      19.198 -39.266  15.043  1.00 65.77           C  
ATOM   2862  CG  ASN B 207      20.384 -39.122  15.979  1.00 65.66           C  
ATOM   2863  OD1 ASN B 207      21.365 -38.440  15.669  1.00 66.80           O  
ATOM   2864  ND2 ASN B 207      20.301 -39.764  17.134  1.00 65.50           N  
ATOM   2865  H   ASN B 207      18.565 -36.951  15.918  1.00 66.41           H  
ATOM   2866  HA  ASN B 207      19.831 -37.837  13.625  1.00 66.07           H  
ATOM   2867  HB2 ASN B 207      18.374 -39.397  15.594  1.00 65.77           H  
ATOM   2868  HB3 ASN B 207      19.345 -40.070  14.467  1.00 65.77           H  
ATOM   2869 HD21 ASN B 207      21.051 -39.706  17.793  1.00 65.50           H  
ATOM   2870 HD22 ASN B 207      19.488 -40.306  17.347  1.00 65.50           H  
ATOM   2871  N   ALA B 208      16.729 -37.681  13.394  1.00 65.99           N  
ATOM   2872  CA  ALA B 208      15.568 -37.829  12.530  1.00 66.26           C  
ATOM   2873  C   ALA B 208      15.597 -36.870  11.332  1.00 66.77           C  
ATOM   2874  O   ALA B 208      14.818 -37.033  10.394  1.00 67.43           O  
ATOM   2875  CB  ALA B 208      14.291 -37.649  13.335  1.00 65.71           C  
ATOM   2876  H   ALA B 208      16.660 -37.093  14.200  1.00 65.99           H  
ATOM   2877  HA  ALA B 208      15.631 -38.766  12.187  1.00 66.26           H  
ATOM   2878  HB1 ALA B 208      14.269 -38.273  14.117  1.00 65.71           H  
ATOM   2879  HB2 ALA B 208      13.484 -37.832  12.773  1.00 65.71           H  
ATOM   2880  HB3 ALA B 208      14.216 -36.715  13.685  1.00 65.71           H  
ATOM   2881  N   LEU B 209      16.488 -35.880  11.364  1.00 67.25           N  
ATOM   2882  CA  LEU B 209      16.615 -34.916  10.264  1.00 68.96           C  
ATOM   2883  C   LEU B 209      17.089 -35.608   8.985  1.00 70.17           C  
ATOM   2884  O   LEU B 209      18.010 -36.428   9.028  1.00 70.54           O  
ATOM   2885  CB  LEU B 209      17.570 -33.767  10.636  1.00 67.55           C  
ATOM   2886  CG  LEU B 209      17.204 -32.841  11.804  1.00 66.99           C  
ATOM   2887  CD1 LEU B 209      18.427 -32.106  12.335  1.00 66.74           C  
ATOM   2888  CD2 LEU B 209      16.115 -31.848  11.421  1.00 67.39           C  
ATOM   2889  H   LEU B 209      17.087 -35.791  12.160  1.00 67.25           H  
ATOM   2890  HA  LEU B 209      15.692 -34.557  10.127  1.00 68.96           H  
ATOM   2891  HB2 LEU B 209      18.454 -34.179  10.857  1.00 67.55           H  
ATOM   2892  HB3 LEU B 209      17.665 -33.189   9.825  1.00 67.55           H  
ATOM   2893  HG  LEU B 209      16.844 -33.418  12.538  1.00 66.99           H  
ATOM   2894 HD11 LEU B 209      18.182 -31.505  13.095  1.00 66.74           H  
ATOM   2895 HD12 LEU B 209      18.845 -31.544  11.621  1.00 66.74           H  
ATOM   2896 HD13 LEU B 209      19.118 -32.750  12.663  1.00 66.74           H  
ATOM   2897 HD21 LEU B 209      15.887 -31.252  12.191  1.00 67.39           H  
ATOM   2898 HD22 LEU B 209      15.280 -32.322  11.141  1.00 67.39           H  
ATOM   2899 HD23 LEU B 209      16.409 -31.269  10.661  1.00 67.39           H  
ATOM   2900  N   ASP B 210      16.453 -35.286   7.859  1.00 71.64           N  
ATOM   2901  CA  ASP B 210      16.839 -35.857   6.568  1.00 74.14           C  
ATOM   2902  C   ASP B 210      18.053 -35.116   6.014  1.00 74.57           C  
ATOM   2903  O   ASP B 210      17.954 -33.958   5.614  1.00 74.51           O  
ATOM   2904  CB  ASP B 210      15.674 -35.817   5.570  1.00 75.54           C  
ATOM   2905  CG  ASP B 210      14.406 -36.477   6.112  1.00 77.93           C  
ATOM   2906  OD1 ASP B 210      14.450 -37.661   6.533  1.00 78.32           O  
ATOM   2907  OD2 ASP B 210      13.353 -35.804   6.110  1.00 79.21           O1-
ATOM   2908  H   ASP B 210      15.693 -34.638   7.897  1.00 71.64           H  
ATOM   2909  HA  ASP B 210      17.077 -36.811   6.752  1.00 74.14           H  
ATOM   2910  HB2 ASP B 210      15.469 -34.862   5.355  1.00 75.54           H  
ATOM   2911  HB3 ASP B 210      15.950 -36.295   4.736  1.00 75.54           H  
ATOM   2912  N   LEU B 211      19.201 -35.790   6.008  1.00 75.52           N  
ATOM   2913  CA  LEU B 211      20.457 -35.176   5.585  1.00 76.22           C  
ATOM   2914  C   LEU B 211      21.328 -36.143   4.786  1.00 76.58           C  
ATOM   2915  O   LEU B 211      21.398 -37.329   5.109  1.00 76.79           O  
ATOM   2916  CB  LEU B 211      21.257 -34.703   6.805  1.00 76.52           C  
ATOM   2917  CG  LEU B 211      20.601 -33.979   7.985  1.00 76.35           C  
ATOM   2918  CD1 LEU B 211      21.535 -34.008   9.181  1.00 75.82           C  
ATOM   2919  CD2 LEU B 211      20.214 -32.546   7.633  1.00 76.48           C  
ATOM   2920  H   LEU B 211      19.204 -36.746   6.302  1.00 75.52           H  
ATOM   2921  HA  LEU B 211      20.171 -34.414   5.004  1.00 76.22           H  
ATOM   2922  HB2 LEU B 211      21.692 -35.519   7.187  1.00 76.52           H  
ATOM   2923  HB3 LEU B 211      21.959 -34.083   6.455  1.00 76.52           H  
ATOM   2924  HG  LEU B 211      19.755 -34.457   8.221  1.00 76.35           H  
ATOM   2925 HD11 LEU B 211      21.127 -33.540   9.965  1.00 75.82           H  
ATOM   2926 HD12 LEU B 211      22.402 -33.556   8.970  1.00 75.82           H  
ATOM   2927 HD13 LEU B 211      21.737 -34.948   9.455  1.00 75.82           H  
ATOM   2928 HD21 LEU B 211      19.788 -32.088   8.413  1.00 76.48           H  
ATOM   2929 HD22 LEU B 211      19.565 -32.527   6.873  1.00 76.48           H  
ATOM   2930 HD23 LEU B 211      21.017 -32.013   7.365  1.00 76.48           H  
ATOM   2931  N   ASN B 212      21.998 -35.619   3.757  1.00 77.25           N  
ATOM   2932  CA  ASN B 212      23.063 -36.335   3.042  1.00 77.29           C  
ATOM   2933  C   ASN B 212      24.218 -36.649   3.981  1.00 77.72           C  
ATOM   2934  O   ASN B 212      24.255 -36.173   5.115  1.00 77.80           O  
ATOM   2935  CB  ASN B 212      23.635 -35.473   1.907  1.00 77.33           C  
ATOM   2936  CG  ASN B 212      22.582 -34.979   0.935  1.00 77.32           C  
ATOM   2937  OD1 ASN B 212      21.575 -35.644   0.687  1.00 77.29           O  
ATOM   2938  ND2 ASN B 212      22.823 -33.804   0.361  1.00 76.27           N  
ATOM   2939  H   ASN B 212      21.763 -34.694   3.458  1.00 77.25           H  
ATOM   2940  HA  ASN B 212      22.627 -37.168   2.700  1.00 77.29           H  
ATOM   2941  HB2 ASN B 212      24.089 -34.676   2.306  1.00 77.33           H  
ATOM   2942  HB3 ASN B 212      24.301 -36.016   1.396  1.00 77.33           H  
ATOM   2943 HD21 ASN B 212      22.174 -33.428  -0.300  1.00 76.27           H  
ATOM   2944 HD22 ASN B 212      23.653 -33.296   0.591  1.00 76.27           H  
ATOM   2945  N   MET B 213      25.171 -37.439   3.497  1.00 78.72           N  
ATOM   2946  CA  MET B 213      26.422 -37.650   4.219  1.00 79.29           C  
ATOM   2947  C   MET B 213      27.285 -36.391   4.112  1.00 78.16           C  
ATOM   2948  O   MET B 213      28.060 -36.088   5.019  1.00 78.04           O  
ATOM   2949  CB  MET B 213      27.164 -38.886   3.690  1.00 81.12           C  
ATOM   2950  CG  MET B 213      28.269 -39.431   4.613  1.00 82.63           C  
ATOM   2951  SD  MET B 213      27.727 -39.897   6.284  1.00 85.08           S  
ATOM   2952  CE  MET B 213      29.079 -40.962   6.802  1.00 83.14           C  
ATOM   2953  H   MET B 213      25.028 -37.898   2.620  1.00 78.72           H  
ATOM   2954  HA  MET B 213      26.173 -37.814   5.174  1.00 79.29           H  
ATOM   2955  HB2 MET B 213      26.491 -39.612   3.549  1.00 81.12           H  
ATOM   2956  HB3 MET B 213      27.582 -38.643   2.815  1.00 81.12           H  
ATOM   2957  HG2 MET B 213      28.639 -40.214   4.113  1.00 82.63           H  
ATOM   2958  HG3 MET B 213      28.949 -38.698   4.636  1.00 82.63           H  
ATOM   2959  HE1 MET B 213      28.927 -41.310   7.727  1.00 83.14           H  
ATOM   2960  HE2 MET B 213      29.947 -40.466   6.799  1.00 83.14           H  
ATOM   2961  HE3 MET B 213      29.171 -41.747   6.190  1.00 83.14           H  
ATOM   2962  N   LYS B 214      27.125 -35.661   3.008  1.00 76.95           N  
ATOM   2963  CA  LYS B 214      27.828 -34.397   2.784  1.00 76.50           C  
ATOM   2964  C   LYS B 214      27.425 -33.356   3.822  1.00 74.87           C  
ATOM   2965  O   LYS B 214      28.280 -32.762   4.483  1.00 74.23           O  
ATOM   2966  CB  LYS B 214      27.549 -33.859   1.374  1.00 76.77           C  
ATOM   2967  CG  LYS B 214      28.327 -32.590   1.000  1.00 77.60           C  
ATOM   2968  CD  LYS B 214      27.872 -32.035  -0.351  1.00 78.24           C  
ATOM   2969  CE  LYS B 214      28.838 -30.984  -0.906  1.00 79.53           C  
ATOM   2970  NZ  LYS B 214      28.782 -29.690  -0.157  1.00 80.58           N1+
ATOM   2971  H   LYS B 214      26.498 -35.991   2.303  1.00 76.95           H  
ATOM   2972  HA  LYS B 214      28.798 -34.618   2.888  1.00 76.50           H  
ATOM   2973  HB2 LYS B 214      27.787 -34.574   0.716  1.00 76.77           H  
ATOM   2974  HB3 LYS B 214      26.572 -33.655   1.307  1.00 76.77           H  
ATOM   2975  HG2 LYS B 214      28.176 -31.895   1.703  1.00 77.60           H  
ATOM   2976  HG3 LYS B 214      29.302 -32.808   0.950  1.00 77.60           H  
ATOM   2977  HD2 LYS B 214      27.809 -32.790  -1.003  1.00 78.24           H  
ATOM   2978  HD3 LYS B 214      26.971 -31.616  -0.238  1.00 78.24           H  
ATOM   2979  HE2 LYS B 214      29.772 -31.336  -0.849  1.00 79.53           H  
ATOM   2980  HE3 LYS B 214      28.608 -30.800  -1.862  1.00 79.53           H  
ATOM   2981  HZ1 LYS B 214      29.422 -29.025  -0.542  1.00 80.58           H  
ATOM   2982  HZ2 LYS B 214      29.018 -29.823   0.806  1.00 80.58           H  
ATOM   2983  HZ3 LYS B 214      27.865 -29.292  -0.197  1.00 80.58           H  
ATOM   2984  N   THR B 215      26.118 -33.147   3.953  1.00 73.51           N  
ATOM   2985  CA  THR B 215      25.572 -32.157   4.875  1.00 72.17           C  
ATOM   2986  C   THR B 215      25.949 -32.490   6.321  1.00 71.08           C  
ATOM   2987  O   THR B 215      26.271 -31.594   7.100  1.00 70.67           O  
ATOM   2988  CB  THR B 215      24.045 -32.001   4.689  1.00 72.25           C  
ATOM   2989  OG1 THR B 215      23.777 -31.634   3.331  1.00 72.33           O  
ATOM   2990  CG2 THR B 215      23.473 -30.922   5.601  1.00 71.87           C  
ATOM   2991  H   THR B 215      25.486 -33.689   3.399  1.00 73.51           H  
ATOM   2992  HA  THR B 215      26.017 -31.297   4.626  1.00 72.17           H  
ATOM   2993  HB  THR B 215      23.582 -32.870   4.864  1.00 72.25           H  
ATOM   2994 HG21 THR B 215      22.486 -30.830   5.472  1.00 71.87           H  
ATOM   2995 HG22 THR B 215      23.892 -30.034   5.412  1.00 71.87           H  
ATOM   2996 HG23 THR B 215      23.638 -31.141   6.563  1.00 71.87           H  
ATOM   2997  HG1 THR B 215      23.717 -32.423   2.793  1.00 72.33           H  
ATOM   2998  N   LYS B 216      25.939 -33.777   6.658  1.00 70.39           N  
ATOM   2999  CA  LYS B 216      26.382 -34.233   7.972  1.00 70.15           C  
ATOM   3000  C   LYS B 216      27.847 -33.874   8.244  1.00 70.49           C  
ATOM   3001  O   LYS B 216      28.175 -33.394   9.334  1.00 69.98           O  
ATOM   3002  CB  LYS B 216      26.148 -35.734   8.132  1.00 70.20           C  
ATOM   3003  CG  LYS B 216      24.699 -36.099   8.404  1.00 70.55           C  
ATOM   3004  CD  LYS B 216      24.497 -37.601   8.495  1.00 70.67           C  
ATOM   3005  CE  LYS B 216      23.027 -37.935   8.743  1.00 71.13           C  
ATOM   3006  NZ  LYS B 216      22.812 -39.393   8.977  1.00 70.63           N1+
ATOM   3007  H   LYS B 216      25.619 -34.451   5.992  1.00 70.39           H  
ATOM   3008  HA  LYS B 216      25.806 -33.731   8.617  1.00 70.15           H  
ATOM   3009  HB2 LYS B 216      26.434 -36.192   7.290  1.00 70.20           H  
ATOM   3010  HB3 LYS B 216      26.703 -36.063   8.896  1.00 70.20           H  
ATOM   3011  HG2 LYS B 216      24.418 -35.683   9.269  1.00 70.55           H  
ATOM   3012  HG3 LYS B 216      24.132 -35.742   7.662  1.00 70.55           H  
ATOM   3013  HD2 LYS B 216      24.791 -38.022   7.637  1.00 70.67           H  
ATOM   3014  HD3 LYS B 216      25.049 -37.959   9.248  1.00 70.67           H  
ATOM   3015  HE2 LYS B 216      22.707 -37.437   9.549  1.00 71.13           H  
ATOM   3016  HE3 LYS B 216      22.487 -37.662   7.946  1.00 71.13           H  
ATOM   3017  HZ1 LYS B 216      21.845 -39.592   9.137  1.00 70.63           H  
ATOM   3018  HZ2 LYS B 216      23.327 -39.708   9.775  1.00 70.63           H  
ATOM   3019  HZ3 LYS B 216      23.109 -39.930   8.188  1.00 70.63           H  
ATOM   3020  N   GLU B 217      28.712 -34.090   7.249  1.00 70.40           N  
ATOM   3021  CA  GLU B 217      30.137 -33.745   7.350  1.00 70.76           C  
ATOM   3022  C   GLU B 217      30.332 -32.249   7.541  1.00 69.66           C  
ATOM   3023  O   GLU B 217      31.199 -31.819   8.305  1.00 69.24           O  
ATOM   3024  CB  GLU B 217      30.910 -34.202   6.108  1.00 70.97           C  
ATOM   3025  CG  GLU B 217      31.203 -35.694   6.055  1.00 72.63           C  
ATOM   3026  CD  GLU B 217      31.951 -36.105   4.793  1.00 72.53           C  
ATOM   3027  OE1 GLU B 217      32.811 -35.329   4.321  1.00 73.75           O  
ATOM   3028  OE2 GLU B 217      31.684 -37.212   4.278  1.00 73.75           O1-
ATOM   3029  H   GLU B 217      28.377 -34.503   6.402  1.00 70.40           H  
ATOM   3030  HA  GLU B 217      30.459 -34.234   8.161  1.00 70.76           H  
ATOM   3031  HB2 GLU B 217      30.373 -33.964   5.299  1.00 70.97           H  
ATOM   3032  HB3 GLU B 217      31.783 -33.715   6.084  1.00 70.97           H  
ATOM   3033  HG2 GLU B 217      31.758 -35.938   6.850  1.00 72.63           H  
ATOM   3034  HG3 GLU B 217      30.336 -36.191   6.089  1.00 72.63           H  
ATOM   3035  N   ARG B 218      29.524 -31.470   6.827  1.00 69.11           N  
ATOM   3036  CA  ARG B 218      29.549 -30.016   6.922  1.00 68.93           C  
ATOM   3037  C   ARG B 218      29.091 -29.555   8.310  1.00 67.41           C  
ATOM   3038  O   ARG B 218      29.726 -28.695   8.916  1.00 67.82           O  
ATOM   3039  CB  ARG B 218      28.718 -29.385   5.791  1.00 69.44           C  
ATOM   3040  CG  ARG B 218      29.481 -29.272   4.453  1.00 70.55           C  
ATOM   3041  CD  ARG B 218      28.594 -28.897   3.251  1.00 70.82           C  
ATOM   3042  NE  ARG B 218      27.761 -27.710   3.479  1.00 73.19           N  
ATOM   3043  CZ  ARG B 218      26.427 -27.698   3.431  1.00 73.87           C  
ATOM   3044  NH1 ARG B 218      25.749 -28.805   3.146  1.00 74.18           N  
ATOM   3045  NH2 ARG B 218      25.763 -26.570   3.658  1.00 74.39           N1+
ATOM   3046  H   ARG B 218      28.874 -31.899   6.200  1.00 69.11           H  
ATOM   3047  HA  ARG B 218      30.506 -29.752   6.804  1.00 68.93           H  
ATOM   3048  HB2 ARG B 218      27.905 -29.948   5.646  1.00 69.44           H  
ATOM   3049  HB3 ARG B 218      28.442 -28.468   6.077  1.00 69.44           H  
ATOM   3050  HG2 ARG B 218      30.187 -28.571   4.552  1.00 70.55           H  
ATOM   3051  HG3 ARG B 218      29.911 -30.154   4.261  1.00 70.55           H  
ATOM   3052  HD2 ARG B 218      29.172 -28.707   2.457  1.00 70.82           H  
ATOM   3053  HD3 ARG B 218      27.978 -29.657   3.042  1.00 70.82           H  
ATOM   3054  HE  ARG B 218      28.226 -26.849   3.685  1.00 73.19           H  
ATOM   3055 HH11 ARG B 218      26.238 -29.658   2.965  1.00 74.18           H  
ATOM   3056 HH12 ARG B 218      24.750 -28.785   3.113  1.00 74.18           H  
ATOM   3057 HH21 ARG B 218      26.262 -25.729   3.865  1.00 74.39           H  
ATOM   3058 HH22 ARG B 218      24.764 -26.562   3.622  1.00 74.39           H  
ATOM   3059  N   ILE B 219      28.014 -30.154   8.816  1.00 65.98           N  
ATOM   3060  CA  ILE B 219      27.530 -29.904  10.181  1.00 65.25           C  
ATOM   3061  C   ILE B 219      28.612 -30.149  11.252  1.00 65.63           C  
ATOM   3062  O   ILE B 219      28.789 -29.322  12.156  1.00 65.75           O  
ATOM   3063  CB  ILE B 219      26.238 -30.719  10.493  1.00 63.96           C  
ATOM   3064  CG1 ILE B 219      25.043 -30.120   9.749  1.00 63.32           C  
ATOM   3065  CG2 ILE B 219      25.949 -30.738  11.994  1.00 63.96           C  
ATOM   3066  CD1 ILE B 219      23.869 -31.066   9.550  1.00 62.56           C  
ATOM   3067  H   ILE B 219      27.513 -30.802   8.242  1.00 65.98           H  
ATOM   3068  HA  ILE B 219      27.325 -28.925  10.168  1.00 65.25           H  
ATOM   3069  HB  ILE B 219      26.368 -31.664  10.192  1.00 63.96           H  
ATOM   3070 HG12 ILE B 219      24.717 -29.329  10.267  1.00 63.32           H  
ATOM   3071 HG13 ILE B 219      25.354 -29.822   8.847  1.00 63.32           H  
ATOM   3072 HG21 ILE B 219      25.120 -31.261  12.193  1.00 63.96           H  
ATOM   3073 HG22 ILE B 219      25.819 -29.811  12.346  1.00 63.96           H  
ATOM   3074 HG23 ILE B 219      26.704 -31.155  12.499  1.00 63.96           H  
ATOM   3075 HD11 ILE B 219      23.124 -30.614   9.059  1.00 62.56           H  
ATOM   3076 HD12 ILE B 219      23.511 -31.382  10.428  1.00 62.56           H  
ATOM   3077 HD13 ILE B 219      24.142 -31.870   9.022  1.00 62.56           H  
ATOM   3078  N   VAL B 220      29.328 -31.269  11.145  1.00 65.35           N  
ATOM   3079  CA  VAL B 220      30.429 -31.589  12.065  1.00 65.50           C  
ATOM   3080  C   VAL B 220      31.540 -30.541  11.972  1.00 66.02           C  
ATOM   3081  O   VAL B 220      32.094 -30.115  12.989  1.00 66.51           O  
ATOM   3082  CB  VAL B 220      31.007 -33.011  11.814  1.00 65.18           C  
ATOM   3083  CG1 VAL B 220      32.211 -33.286  12.714  1.00 64.05           C  
ATOM   3084  CG2 VAL B 220      29.937 -34.068  12.042  1.00 64.94           C  
ATOM   3085  H   VAL B 220      29.108 -31.914  10.413  1.00 65.35           H  
ATOM   3086  HA  VAL B 220      30.008 -31.550  12.971  1.00 65.50           H  
ATOM   3087  HB  VAL B 220      31.313 -33.073  10.864  1.00 65.18           H  
ATOM   3088 HG11 VAL B 220      32.580 -34.201  12.550  1.00 64.05           H  
ATOM   3089 HG12 VAL B 220      31.958 -33.225  13.680  1.00 64.05           H  
ATOM   3090 HG13 VAL B 220      32.942 -32.625  12.546  1.00 64.05           H  
ATOM   3091 HG21 VAL B 220      30.300 -34.986  11.883  1.00 64.94           H  
ATOM   3092 HG22 VAL B 220      29.162 -33.933  11.424  1.00 64.94           H  
ATOM   3093 HG23 VAL B 220      29.592 -34.032  12.980  1.00 64.94           H  
ATOM   3094  N   GLU B 221      31.849 -30.124  10.748  1.00 66.58           N  
ATOM   3095  CA  GLU B 221      32.841 -29.081  10.501  1.00 67.38           C  
ATOM   3096  C   GLU B 221      32.417 -27.731  11.090  1.00 66.74           C  
ATOM   3097  O   GLU B 221      33.251 -26.977  11.586  1.00 67.17           O  
ATOM   3098  CB  GLU B 221      33.091 -28.951   8.999  1.00 68.14           C  
ATOM   3099  CG  GLU B 221      34.423 -28.328   8.635  1.00 70.49           C  
ATOM   3100  CD  GLU B 221      34.785 -28.545   7.177  1.00 71.96           C  
ATOM   3101  OE1 GLU B 221      33.897 -28.952   6.389  1.00 72.29           O  
ATOM   3102  OE2 GLU B 221      35.966 -28.314   6.821  1.00 73.25           O1-
ATOM   3103  H   GLU B 221      31.384 -30.540   9.967  1.00 66.58           H  
ATOM   3104  HA  GLU B 221      33.667 -29.390  10.973  1.00 67.38           H  
ATOM   3105  HB2 GLU B 221      33.056 -29.864   8.593  1.00 68.14           H  
ATOM   3106  HB3 GLU B 221      32.367 -28.384   8.607  1.00 68.14           H  
ATOM   3107  HG2 GLU B 221      34.376 -27.345   8.812  1.00 70.49           H  
ATOM   3108  HG3 GLU B 221      35.134 -28.736   9.207  1.00 70.49           H  
ATOM   3109  N   GLU B 222      31.123 -27.439  11.039  1.00 66.02           N  
ATOM   3110  CA  GLU B 222      30.590 -26.190  11.579  1.00 66.24           C  
ATOM   3111  C   GLU B 222      30.564 -26.177  13.112  1.00 66.48           C  
ATOM   3112  O   GLU B 222      30.668 -25.116  13.729  1.00 67.76           O  
ATOM   3113  CB  GLU B 222      29.196 -25.914  11.004  1.00 65.53           C  
ATOM   3114  CG  GLU B 222      28.631 -24.531  11.314  1.00 65.21           C  
ATOM   3115  CD  GLU B 222      29.432 -23.393  10.693  1.00 65.75           C  
ATOM   3116  OE1 GLU B 222      30.155 -23.627   9.695  1.00 65.32           O  
ATOM   3117  OE2 GLU B 222      29.330 -22.254  11.206  1.00 65.08           O1-
ATOM   3118  H   GLU B 222      30.494 -28.093  10.619  1.00 66.02           H  
ATOM   3119  HA  GLU B 222      31.236 -25.490  11.274  1.00 66.24           H  
ATOM   3120  HB2 GLU B 222      29.244 -26.011  10.010  1.00 65.53           H  
ATOM   3121  HB3 GLU B 222      28.565 -26.595  11.376  1.00 65.53           H  
ATOM   3122  HG2 GLU B 222      27.695 -24.486  10.965  1.00 65.21           H  
ATOM   3123  HG3 GLU B 222      28.623 -24.407  12.306  1.00 65.21           H  
ATOM   3124  N   ALA B 223      30.424 -27.353  13.720  1.00 65.95           N  
ATOM   3125  CA  ALA B 223      30.485 -27.485  15.174  1.00 65.74           C  
ATOM   3126  C   ALA B 223      31.901 -27.259  15.688  1.00 65.78           C  
ATOM   3127  O   ALA B 223      32.092 -26.636  16.732  1.00 66.02           O  
ATOM   3128  CB  ALA B 223      29.969 -28.848  15.614  1.00 65.43           C  
ATOM   3129  H   ALA B 223      30.272 -28.171  13.165  1.00 65.95           H  
ATOM   3130  HA  ALA B 223      29.886 -26.768  15.531  1.00 65.74           H  
ATOM   3131  HB1 ALA B 223      29.039 -29.004  15.280  1.00 65.43           H  
ATOM   3132  HB2 ALA B 223      29.954 -28.921  16.611  1.00 65.43           H  
ATOM   3133  HB3 ALA B 223      30.549 -29.582  15.261  1.00 65.43           H  
ATOM   3134  N   ASN B 224      32.888 -27.775  14.955  1.00 66.21           N  
ATOM   3135  CA  ASN B 224      34.292 -27.527  15.273  1.00 66.45           C  
ATOM   3136  C   ASN B 224      34.650 -26.049  15.139  1.00 66.82           C  
ATOM   3137  O   ASN B 224      35.413 -25.519  15.948  1.00 67.53           O  
ATOM   3138  CB  ASN B 224      35.214 -28.400  14.422  1.00 66.62           C  
ATOM   3139  CG  ASN B 224      35.442 -29.770  15.033  1.00 67.27           C  
ATOM   3140  OD1 ASN B 224      35.850 -29.887  16.189  1.00 67.66           O  
ATOM   3141  ND2 ASN B 224      35.182 -30.815  14.259  1.00 67.25           N  
ATOM   3142  H   ASN B 224      32.661 -28.347  14.167  1.00 66.21           H  
ATOM   3143  HA  ASN B 224      34.383 -27.790  16.233  1.00 66.45           H  
ATOM   3144  HB2 ASN B 224      34.803 -28.519  13.518  1.00 66.62           H  
ATOM   3145  HB3 ASN B 224      36.098 -27.942  14.329  1.00 66.62           H  
ATOM   3146 HD21 ASN B 224      35.316 -31.742  14.609  1.00 67.25           H  
ATOM   3147 HD22 ASN B 224      34.852 -30.676  13.325  1.00 67.25           H  
ATOM   3148  N   LYS B 225      34.083 -25.393  14.125  1.00 66.26           N  
ATOM   3149  CA  LYS B 225      34.175 -23.943  13.991  1.00 66.40           C  
ATOM   3150  C   LYS B 225      33.582 -23.253  15.214  1.00 66.09           C  
ATOM   3151  O   LYS B 225      34.183 -22.330  15.766  1.00 65.93           O  
ATOM   3152  CB  LYS B 225      33.448 -23.463  12.734  1.00 67.08           C  
ATOM   3153  CG  LYS B 225      34.331 -23.336  11.509  1.00 67.93           C  
ATOM   3154  CD  LYS B 225      33.717 -22.394  10.478  1.00 68.88           C  
ATOM   3155  CE  LYS B 225      33.985 -20.931  10.813  1.00 68.87           C  
ATOM   3156  NZ  LYS B 225      35.406 -20.549  10.572  1.00 70.08           N1+
ATOM   3157  H   LYS B 225      33.579 -25.912  13.435  1.00 66.26           H  
ATOM   3158  HA  LYS B 225      35.154 -23.749  13.922  1.00 66.40           H  
ATOM   3159  HB2 LYS B 225      32.719 -24.114  12.523  1.00 67.08           H  
ATOM   3160  HB3 LYS B 225      33.050 -22.565  12.923  1.00 67.08           H  
ATOM   3161  HG2 LYS B 225      35.223 -22.980  11.789  1.00 67.93           H  
ATOM   3162  HG3 LYS B 225      34.447 -24.241  11.099  1.00 67.93           H  
ATOM   3163  HD2 LYS B 225      34.109 -22.597   9.581  1.00 68.88           H  
ATOM   3164  HD3 LYS B 225      32.729 -22.543  10.452  1.00 68.88           H  
ATOM   3165  HE2 LYS B 225      33.403 -20.350  10.244  1.00 68.87           H  
ATOM   3166  HE3 LYS B 225      33.776 -20.770  11.778  1.00 68.87           H  
ATOM   3167  HZ1 LYS B 225      35.562 -19.587  10.797  1.00 70.08           H  
ATOM   3168  HZ2 LYS B 225      35.656 -20.685   9.613  1.00 70.08           H  
ATOM   3169  HZ3 LYS B 225      36.025 -21.100  11.132  1.00 70.08           H  
ATOM   3170  N   ALA B 226      32.405 -23.718  15.629  1.00 65.75           N  
ATOM   3171  CA  ALA B 226      31.714 -23.175  16.791  1.00 66.21           C  
ATOM   3172  C   ALA B 226      32.592 -23.228  18.045  1.00 66.69           C  
ATOM   3173  O   ALA B 226      32.664 -22.256  18.796  1.00 66.61           O  
ATOM   3174  CB  ALA B 226      30.398 -23.904  17.012  1.00 65.33           C  
ATOM   3175  H   ALA B 226      31.979 -24.469  15.124  1.00 65.75           H  
ATOM   3176  HA  ALA B 226      31.531 -22.218  16.565  1.00 66.21           H  
ATOM   3177  HB1 ALA B 226      29.826 -23.868  16.192  1.00 65.33           H  
ATOM   3178  HB2 ALA B 226      29.883 -23.493  17.764  1.00 65.33           H  
ATOM   3179  HB3 ALA B 226      30.554 -24.866  17.236  1.00 65.33           H  
ATOM   3180  N   PHE B 227      33.273 -24.354  18.254  1.00 67.88           N  
ATOM   3181  CA  PHE B 227      34.199 -24.490  19.378  1.00 68.83           C  
ATOM   3182  C   PHE B 227      35.336 -23.487  19.290  1.00 69.67           C  
ATOM   3183  O   PHE B 227      35.714 -22.889  20.297  1.00 70.45           O  
ATOM   3184  CB  PHE B 227      34.752 -25.914  19.472  1.00 68.51           C  
ATOM   3185  CG  PHE B 227      33.925 -26.826  20.328  1.00 69.04           C  
ATOM   3186  CD1 PHE B 227      32.851 -27.533  19.786  1.00 69.20           C  
ATOM   3187  CD2 PHE B 227      34.209 -26.972  21.683  1.00 68.74           C  
ATOM   3188  CE1 PHE B 227      32.077 -28.382  20.580  1.00 69.04           C  
ATOM   3189  CE2 PHE B 227      33.441 -27.815  22.485  1.00 69.15           C  
ATOM   3190  CZ  PHE B 227      32.371 -28.521  21.932  1.00 68.97           C  
ATOM   3191  H   PHE B 227      33.148 -25.124  17.628  1.00 67.88           H  
ATOM   3192  HA  PHE B 227      33.647 -24.284  20.186  1.00 68.83           H  
ATOM   3193  HB2 PHE B 227      34.792 -26.306  18.553  1.00 68.51           H  
ATOM   3194  HB3 PHE B 227      35.673 -25.878  19.860  1.00 68.51           H  
ATOM   3195  HD1 PHE B 227      32.633 -27.430  18.816  1.00 69.20           H  
ATOM   3196  HD2 PHE B 227      34.972 -26.467  22.086  1.00 68.74           H  
ATOM   3197  HE1 PHE B 227      31.314 -28.888  20.178  1.00 69.04           H  
ATOM   3198  HE2 PHE B 227      33.657 -27.914  23.456  1.00 69.15           H  
ATOM   3199  HZ  PHE B 227      31.818 -29.125  22.506  1.00 68.97           H  
ATOM   3200  N   GLU B 228      35.865 -23.296  18.082  1.00 70.09           N  
ATOM   3201  CA  GLU B 228      36.971 -22.369  17.861  1.00 70.58           C  
ATOM   3202  C   GLU B 228      36.576 -20.931  18.167  1.00 69.78           C  
ATOM   3203  O   GLU B 228      37.389 -20.151  18.661  1.00 70.00           O  
ATOM   3204  CB  GLU B 228      37.529 -22.501  16.441  1.00 71.41           C  
ATOM   3205  CG  GLU B 228      38.302 -23.796  16.205  1.00 74.14           C  
ATOM   3206  CD  GLU B 228      39.354 -24.070  17.286  1.00 75.39           C  
ATOM   3207  OE1 GLU B 228      39.227 -25.099  17.991  1.00 75.72           O  
ATOM   3208  OE2 GLU B 228      40.294 -23.251  17.435  1.00 75.27           O1-
ATOM   3209  H   GLU B 228      35.493 -23.803  17.304  1.00 70.09           H  
ATOM   3210  HA  GLU B 228      37.668 -22.649  18.521  1.00 70.58           H  
ATOM   3211  HB2 GLU B 228      36.766 -22.468  15.796  1.00 71.41           H  
ATOM   3212  HB3 GLU B 228      38.144 -21.732  16.269  1.00 71.41           H  
ATOM   3213  HG2 GLU B 228      37.652 -24.556  16.191  1.00 74.14           H  
ATOM   3214  HG3 GLU B 228      38.762 -23.734  15.319  1.00 74.14           H  
ATOM   3215  N   TYR B 229      35.325 -20.591  17.881  1.00 69.13           N  
ATOM   3216  CA  TYR B 229      34.771 -19.301  18.271  1.00 69.42           C  
ATOM   3217  C   TYR B 229      34.708 -19.160  19.785  1.00 68.96           C  
ATOM   3218  O   TYR B 229      34.984 -18.087  20.318  1.00 68.43           O  
ATOM   3219  CB  TYR B 229      33.378 -19.101  17.675  1.00 69.78           C  
ATOM   3220  CG  TYR B 229      33.388 -18.638  16.239  1.00 70.51           C  
ATOM   3221  CD1 TYR B 229      32.829 -19.422  15.232  1.00 70.48           C  
ATOM   3222  CD2 TYR B 229      33.959 -17.414  15.883  1.00 70.34           C  
ATOM   3223  CE1 TYR B 229      32.838 -18.999  13.907  1.00 70.20           C  
ATOM   3224  CE2 TYR B 229      33.968 -16.986  14.561  1.00 70.27           C  
ATOM   3225  CZ  TYR B 229      33.406 -17.783  13.584  1.00 69.62           C  
ATOM   3226  OH  TYR B 229      33.412 -17.368  12.277  1.00 70.33           O  
ATOM   3227  H   TYR B 229      34.747 -21.238  17.384  1.00 69.13           H  
ATOM   3228  HA  TYR B 229      35.410 -18.629  17.897  1.00 69.42           H  
ATOM   3229  HB2 TYR B 229      32.885 -19.970  17.717  1.00 69.78           H  
ATOM   3230  HB3 TYR B 229      32.893 -18.416  18.218  1.00 69.78           H  
ATOM   3231  HD1 TYR B 229      32.415 -20.302  15.465  1.00 70.48           H  
ATOM   3232  HD2 TYR B 229      34.367 -16.837  16.590  1.00 70.34           H  
ATOM   3233  HE1 TYR B 229      32.436 -19.572  13.193  1.00 70.20           H  
ATOM   3234  HE2 TYR B 229      34.379 -16.107  14.319  1.00 70.27           H  
ATOM   3235  HH  TYR B 229      33.413 -18.131  11.700  1.00 70.33           H  
ATOM   3236  N   ASN B 230      34.340 -20.245  20.464  1.00 69.32           N  
ATOM   3237  CA  ASN B 230      34.307 -20.277  21.928  1.00 70.13           C  
ATOM   3238  C   ASN B 230      35.700 -20.150  22.532  1.00 69.79           C  
ATOM   3239  O   ASN B 230      35.872 -19.506  23.565  1.00 68.68           O  
ATOM   3240  CB  ASN B 230      33.615 -21.547  22.431  1.00 70.49           C  
ATOM   3241  CG  ASN B 230      32.113 -21.511  22.222  1.00 72.14           C  
ATOM   3242  OD1 ASN B 230      31.408 -20.688  22.813  1.00 71.71           O  
ATOM   3243  ND2 ASN B 230      31.610 -22.412  21.375  1.00 72.52           N  
ATOM   3244  H   ASN B 230      34.077 -21.066  19.957  1.00 69.32           H  
ATOM   3245  HA  ASN B 230      33.775 -19.471  22.187  1.00 70.13           H  
ATOM   3246  HB2 ASN B 230      33.985 -22.335  21.938  1.00 70.49           H  
ATOM   3247  HB3 ASN B 230      33.797 -21.650  23.409  1.00 70.49           H  
ATOM   3248 HD21 ASN B 230      30.626 -22.438  21.199  1.00 72.52           H  
ATOM   3249 HD22 ASN B 230      32.217 -23.061  20.917  1.00 72.52           H  
ATOM   3250  N   MET B 231      36.681 -20.764  21.871  1.00 70.21           N  
ATOM   3251  CA  MET B 231      38.086 -20.666  22.259  1.00 70.86           C  
ATOM   3252  C   MET B 231      38.570 -19.225  22.198  1.00 70.30           C  
ATOM   3253  O   MET B 231      39.185 -18.739  23.146  1.00 70.45           O  
ATOM   3254  CB  MET B 231      38.960 -21.539  21.355  1.00 71.99           C  
ATOM   3255  CG  MET B 231      38.721 -23.034  21.502  1.00 73.53           C  
ATOM   3256  SD  MET B 231      39.398 -23.747  23.016  1.00 75.00           S  
ATOM   3257  CE  MET B 231      41.169 -23.605  22.714  1.00 74.24           C  
ATOM   3258  H   MET B 231      36.444 -21.317  21.072  1.00 70.21           H  
ATOM   3259  HA  MET B 231      38.119 -20.994  23.203  1.00 70.86           H  
ATOM   3260  HB2 MET B 231      38.779 -21.288  20.404  1.00 71.99           H  
ATOM   3261  HB3 MET B 231      39.919 -21.355  21.572  1.00 71.99           H  
ATOM   3262  HG2 MET B 231      37.727 -23.131  21.455  1.00 73.53           H  
ATOM   3263  HG3 MET B 231      39.135 -23.432  20.683  1.00 73.53           H  
ATOM   3264  HE1 MET B 231      41.694 -23.968  23.484  1.00 74.24           H  
ATOM   3265  HE2 MET B 231      41.435 -22.650  22.583  1.00 74.24           H  
ATOM   3266  HE3 MET B 231      41.435 -24.113  21.895  1.00 74.24           H  
ATOM   3267  N   GLN B 232      38.284 -18.551  21.086  1.00 69.50           N  
ATOM   3268  CA  GLN B 232      38.623 -17.140  20.927  1.00 69.55           C  
ATOM   3269  C   GLN B 232      38.032 -16.300  22.058  1.00 69.35           C  
ATOM   3270  O   GLN B 232      38.732 -15.473  22.650  1.00 69.17           O  
ATOM   3271  CB  GLN B 232      38.149 -16.607  19.574  1.00 69.70           C  
ATOM   3272  CG  GLN B 232      38.918 -17.134  18.378  1.00 70.76           C  
ATOM   3273  CD  GLN B 232      38.748 -16.251  17.151  1.00 71.69           C  
ATOM   3274  OE1 GLN B 232      39.396 -15.206  17.032  1.00 72.36           O  
ATOM   3275  NE2 GLN B 232      37.879 -16.669  16.230  1.00 71.00           N  
ATOM   3276  H   GLN B 232      37.823 -19.026  20.337  1.00 69.50           H  
ATOM   3277  HA  GLN B 232      39.622 -17.113  20.972  1.00 69.55           H  
ATOM   3278  HC  GLN B 232      36.998 -16.430  22.341  1.00 69.35           H  
ATOM   3279  HB2 GLN B 232      37.188 -16.858  19.457  1.00 69.70           H  
ATOM   3280  HB3 GLN B 232      38.236 -15.611  19.581  1.00 69.70           H  
ATOM   3281  HG2 GLN B 232      39.889 -17.176  18.614  1.00 70.76           H  
ATOM   3282  HG3 GLN B 232      38.587 -18.053  18.163  1.00 70.76           H  
ATOM   3283 HE21 GLN B 232      37.731 -16.129  15.401  1.00 71.00           H  
ATOM   3284 HE22 GLN B 232      37.376 -17.522  16.368  1.00 71.00           H  
ATOM   3285  N   PHE B 234      37.168 -17.287  25.071  1.00 69.67           N  
ATOM   3286  CA  PHE B 234      37.823 -17.623  26.333  1.00 70.75           C  
ATOM   3287  C   PHE B 234      39.171 -16.928  26.496  1.00 72.50           C  
ATOM   3288  O   PHE B 234      39.420 -16.294  27.523  1.00 72.52           O  
ATOM   3289  CB  PHE B 234      37.987 -19.139  26.503  1.00 69.49           C  
ATOM   3290  CG  PHE B 234      36.697 -19.873  26.776  1.00 68.75           C  
ATOM   3291  CD1 PHE B 234      35.670 -19.277  27.506  1.00 68.40           C  
ATOM   3292  CD2 PHE B 234      36.519 -21.175  26.322  1.00 68.31           C  
ATOM   3293  CE1 PHE B 234      34.485 -19.960  27.761  1.00 68.42           C  
ATOM   3294  CE2 PHE B 234      35.338 -21.866  26.573  1.00 67.94           C  
ATOM   3295  CZ  PHE B 234      34.321 -21.259  27.296  1.00 68.29           C  
ATOM   3296  H1  PHE B 234      37.013 -18.010  24.398  1.00 69.67           H  
ATOM   3297  H2  PHE B 234      36.876 -16.339  24.881  1.00 69.67           H  
ATOM   3298  HA  PHE B 234      37.190 -17.265  27.019  1.00 70.75           H  
ATOM   3299  HB2 PHE B 234      38.383 -19.514  25.665  1.00 69.49           H  
ATOM   3300  HB3 PHE B 234      38.606 -19.310  27.270  1.00 69.49           H  
ATOM   3301  HD1 PHE B 234      35.786 -18.346  27.851  1.00 68.40           H  
ATOM   3302  HD2 PHE B 234      37.251 -21.622  25.807  1.00 68.31           H  
ATOM   3303  HE1 PHE B 234      33.753 -19.517  28.278  1.00 68.42           H  
ATOM   3304  HE2 PHE B 234      35.222 -22.799  26.233  1.00 67.94           H  
ATOM   3305  HZ  PHE B 234      33.473 -21.755  27.482  1.00 68.29           H  
ATOM   3306  N   ASN B 235      40.033 -17.043  25.486  1.00 74.78           N  
ATOM   3307  CA  ASN B 235      41.360 -16.434  25.557  1.00 76.31           C  
ATOM   3308  C   ASN B 235      41.345 -14.906  25.444  1.00 76.88           C  
ATOM   3309  O   ASN B 235      42.331 -14.250  25.783  1.00 77.55           O  
ATOM   3310  CB  ASN B 235      42.350 -17.090  24.582  1.00 77.16           C  
ATOM   3311  CG  ASN B 235      41.987 -16.874  23.130  1.00 78.49           C  
ATOM   3312  OD1 ASN B 235      41.983 -15.746  22.637  1.00 79.76           O  
ATOM   3313  ND2 ASN B 235      41.711 -17.966  22.422  1.00 78.80           N  
ATOM   3314  H   ASN B 235      39.768 -17.553  24.668  1.00 74.78           H  
ATOM   3315  HA  ASN B 235      41.644 -16.646  26.492  1.00 76.31           H  
ATOM   3316  HB2 ASN B 235      43.260 -16.705  24.737  1.00 77.16           H  
ATOM   3317  HB3 ASN B 235      42.371 -18.075  24.755  1.00 77.16           H  
ATOM   3318 HD21 ASN B 235      41.489 -17.889  21.450  1.00 78.80           H  
ATOM   3319 HD22 ASN B 235      41.725 -18.864  22.862  1.00 78.80           H  
ATOM   3320  N   GLU B 236      40.225 -14.351  24.980  1.00 77.51           N  
ATOM   3321  CA  GLU B 236      39.986 -12.912  25.069  1.00 78.46           C  
ATOM   3322  C   GLU B 236      39.749 -12.536  26.530  1.00 78.69           C  
ATOM   3323  O   GLU B 236      40.324 -11.565  27.026  1.00 78.58           O  
ATOM   3324  CB  GLU B 236      38.795 -12.484  24.203  1.00 78.60           C  
ATOM   3325  CG  GLU B 236      38.525 -10.971  24.215  1.00 79.22           C  
ATOM   3326  CD  GLU B 236      37.521 -10.533  23.157  1.00 79.51           C  
ATOM   3327  OE1 GLU B 236      36.324 -10.888  23.270  1.00 79.73           O  
ATOM   3328  OE2 GLU B 236      37.932  -9.822  22.214  1.00 79.98           O1-
ATOM   3329  H   GLU B 236      39.530 -14.935  24.560  1.00 77.51           H  
ATOM   3330  HA  GLU B 236      40.812 -12.471  24.718  1.00 78.46           H  
ATOM   3331  HB2 GLU B 236      38.976 -12.764  23.260  1.00 78.60           H  
ATOM   3332  HB3 GLU B 236      37.978 -12.953  24.540  1.00 78.60           H  
ATOM   3333  HG2 GLU B 236      38.167 -10.716  25.113  1.00 79.22           H  
ATOM   3334  HG3 GLU B 236      39.386 -10.490  24.050  1.00 79.22           H  
ATOM   3335  N   LEU B 237      38.905 -13.319  27.203  1.00 79.39           N  
ATOM   3336  CA  LEU B 237      38.622 -13.147  28.632  1.00 79.92           C  
ATOM   3337  C   LEU B 237      39.860 -13.400  29.487  1.00 80.42           C  
ATOM   3338  O   LEU B 237      40.062 -12.737  30.505  1.00 80.58           O  
ATOM   3339  CB  LEU B 237      37.495 -14.085  29.080  1.00 79.66           C  
ATOM   3340  CG  LEU B 237      36.085 -13.889  28.522  1.00 79.65           C  
ATOM   3341  CD1 LEU B 237      35.298 -15.187  28.625  1.00 79.72           C  
ATOM   3342  CD2 LEU B 237      35.356 -12.760  29.230  1.00 79.78           C  
ATOM   3343  H   LEU B 237      38.444 -14.057  26.711  1.00 79.39           H  
ATOM   3344  HA  LEU B 237      38.345 -12.190  28.720  1.00 79.92           H  
ATOM   3345  HB2 LEU B 237      37.775 -15.014  28.839  1.00 79.66           H  
ATOM   3346  HB3 LEU B 237      37.427 -14.005  30.074  1.00 79.66           H  
ATOM   3347  HG  LEU B 237      36.160 -13.632  27.558  1.00 79.65           H  
ATOM   3348 HD11 LEU B 237      34.372 -15.075  28.264  1.00 79.72           H  
ATOM   3349 HD12 LEU B 237      35.222 -15.486  29.576  1.00 79.72           H  
ATOM   3350 HD13 LEU B 237      35.743 -15.918  28.108  1.00 79.72           H  
ATOM   3351 HD21 LEU B 237      34.435 -12.639  28.859  1.00 79.78           H  
ATOM   3352 HD22 LEU B 237      35.846 -11.895  29.124  1.00 79.78           H  
ATOM   3353 HD23 LEU B 237      35.271 -12.947  30.209  1.00 79.78           H  
ATOM   3354  N   ASP B 238      40.676 -14.367  29.071  1.00 81.34           N  
ATOM   3355  CA  ASP B 238      41.927 -14.684  29.757  1.00 82.42           C  
ATOM   3356  C   ASP B 238      42.877 -13.486  29.752  1.00 82.79           C  
ATOM   3357  O   ASP B 238      43.424 -13.117  30.791  1.00 82.64           O  
ATOM   3358  CB  ASP B 238      42.602 -15.898  29.112  1.00 82.85           C  
ATOM   3359  CG  ASP B 238      43.925 -16.249  29.769  1.00 83.50           C  
ATOM   3360  OD1 ASP B 238      43.932 -16.515  30.989  1.00 83.96           O  
ATOM   3361  OD2 ASP B 238      44.958 -16.260  29.065  1.00 83.72           O1-
ATOM   3362  H   ASP B 238      40.424 -14.895  28.260  1.00 81.34           H  
ATOM   3363  HA  ASP B 238      41.664 -14.896  30.698  1.00 82.42           H  
ATOM   3364  HB2 ASP B 238      41.991 -16.686  29.189  1.00 82.85           H  
ATOM   3365  HB3 ASP B 238      42.770 -15.699  28.147  1.00 82.85           H  
ATOM   3366  N   GLN B 239      43.054 -12.882  28.581  1.00 83.53           N  
ATOM   3367  CA  GLN B 239      43.939 -11.732  28.428  1.00 84.37           C  
ATOM   3368  C   GLN B 239      43.305 -10.448  28.962  1.00 84.37           C  
ATOM   3369  O   GLN B 239      44.009  -9.484  29.269  1.00 84.88           O  
ATOM   3370  CB  GLN B 239      44.393 -11.577  26.970  1.00 84.56           C  
ATOM   3371  CG  GLN B 239      45.374 -12.667  26.516  1.00 85.22           C  
ATOM   3372  CD  GLN B 239      46.096 -12.334  25.216  1.00 85.11           C  
ATOM   3373  OE1 GLN B 239      45.469 -12.093  24.183  1.00 85.51           O  
ATOM   3374  NE2 GLN B 239      47.426 -12.334  25.262  1.00 85.42           N  
ATOM   3375  H   GLN B 239      42.565 -13.227  27.780  1.00 83.53           H  
ATOM   3376  HA  GLN B 239      44.730 -11.947  29.001  1.00 84.37           H  
ATOM   3377  HB2 GLN B 239      43.585 -11.613  26.381  1.00 84.56           H  
ATOM   3378  HB3 GLN B 239      44.839 -10.688  26.870  1.00 84.56           H  
ATOM   3379  HG2 GLN B 239      46.060 -12.796  27.232  1.00 85.22           H  
ATOM   3380  HG3 GLN B 239      44.866 -13.518  26.383  1.00 85.22           H  
ATOM   3381 HE21 GLN B 239      47.955 -12.133  24.437  1.00 85.42           H  
ATOM   3382 HE22 GLN B 239      47.897 -12.535  26.121  1.00 85.42           H  
ATOM   3383  N   ALA B 240      41.979 -10.443  29.076  1.00 84.39           N  
ATOM   3384  CA  ALA B 240      41.268  -9.352  29.733  1.00 85.01           C  
ATOM   3385  C   ALA B 240      41.456  -9.446  31.244  1.00 85.81           C  
ATOM   3386  O   ALA B 240      41.432  -8.433  31.947  1.00 85.92           O  
ATOM   3387  CB  ALA B 240      39.794  -9.379  29.379  1.00 84.93           C  
ATOM   3388  H   ALA B 240      41.456 -11.208  28.701  1.00 84.39           H  
ATOM   3389  HA  ALA B 240      41.670  -8.505  29.384  1.00 85.01           H  
ATOM   3390  HB1 ALA B 240      39.662  -9.318  28.390  1.00 84.93           H  
ATOM   3391  HB2 ALA B 240      39.310  -8.613  29.802  1.00 84.93           H  
ATOM   3392  HB3 ALA B 240      39.365 -10.225  29.695  1.00 84.93           H  
ATOM   3393  N   GLY B 241      41.646 -10.671  31.732  1.00 86.55           N  
ATOM   3394  CA  GLY B 241      41.924 -10.921  33.145  1.00 87.46           C  
ATOM   3395  C   GLY B 241      43.353 -10.591  33.537  1.00 88.18           C  
ATOM   3396  O   GLY B 241      43.635 -10.319  34.706  1.00 88.01           O  
ATOM   3397  H   GLY B 241      41.596 -11.450  31.107  1.00 86.55           H  
ATOM   3398  HA2 GLY B 241      41.294 -10.361  33.683  1.00 87.46           H  
ATOM   3399  HA3 GLY B 241      41.746 -11.889  33.324  1.00 87.46           H  
ATOM   3400  N   SER B 242      44.255 -10.624  32.558  1.00 88.92           N  
ATOM   3401  CA  SER B 242      45.655 -10.272  32.773  1.00 89.82           C  
ATOM   3402  C   SER B 242      45.838  -8.761  32.883  1.00 90.65           C  
ATOM   3403  O   SER B 242      46.730  -8.285  33.593  1.00 90.81           O  
ATOM   3404  CB  SER B 242      46.528 -10.833  31.650  1.00 89.80           C  
ATOM   3405  OG  SER B 242      46.523 -12.249  31.666  1.00 89.69           O  
ATOM   3406  H   SER B 242      43.963 -10.900  31.642  1.00 88.92           H  
ATOM   3407  HA  SER B 242      45.899 -10.697  33.645  1.00 89.82           H  
ATOM   3408  HB2 SER B 242      46.185 -10.541  30.757  1.00 89.80           H  
ATOM   3409  HB3 SER B 242      47.476 -10.535  31.757  1.00 89.80           H  
ATOM   3410  HG  SER B 242      46.522 -12.558  32.572  1.00 89.69           H  
ATOM   3411  N   THR B 243      44.996  -8.013  32.171  1.00 91.52           N  
ATOM   3412  CA  THR B 243      44.970  -6.553  32.275  1.00 92.23           C  
ATOM   3413  C   THR B 243      44.142  -6.113  33.483  1.00 92.65           C  
ATOM   3414  O   THR B 243      44.233  -4.965  33.925  1.00 92.91           O  
ATOM   3415  CB  THR B 243      44.431  -5.889  30.990  1.00 92.12           C  
ATOM   3416  OG1 THR B 243      43.255  -6.577  30.549  1.00 92.49           O  
ATOM   3417  CG2 THR B 243      45.477  -5.932  29.886  1.00 92.23           C  
ATOM   3418  H   THR B 243      44.360  -8.464  31.545  1.00 91.52           H  
ATOM   3419  HA  THR B 243      45.928  -6.299  32.404  1.00 92.23           H  
ATOM   3420  HB  THR B 243      44.154  -4.944  31.166  1.00 92.12           H  
ATOM   3421 HG21 THR B 243      45.134  -5.503  29.050  1.00 92.23           H  
ATOM   3422 HG22 THR B 243      45.728  -6.875  29.667  1.00 92.23           H  
ATOM   3423 HG23 THR B 243      46.308  -5.448  30.161  1.00 92.23           H  
ATOM   3424  HG1 THR B 243      42.537  -5.952  30.451  1.00 92.49           H  
ATOM   3425  N   LEU B 244      43.338  -7.037  34.005  1.00 93.29           N  
ATOM   3426  CA  LEU B 244      42.589  -6.835  35.245  1.00 93.68           C  
ATOM   3427  C   LEU B 244      43.519  -6.968  36.452  1.00 93.99           C  
ATOM   3428  O   LEU B 244      43.315  -6.313  37.475  1.00 93.96           O  
ATOM   3429  CB  LEU B 244      41.432  -7.842  35.333  1.00 93.78           C  
ATOM   3430  CG  LEU B 244      40.370  -7.745  36.439  1.00 93.76           C  
ATOM   3431  CD1 LEU B 244      39.015  -8.219  35.922  1.00 93.96           C  
ATOM   3432  CD2 LEU B 244      40.767  -8.527  37.689  1.00 94.00           C  
ATOM   3433  H   LEU B 244      43.242  -7.910  33.527  1.00 93.29           H  
ATOM   3434  HA  LEU B 244      42.227  -5.904  35.207  1.00 93.68           H  
ATOM   3435  HB2 LEU B 244      40.941  -7.785  34.464  1.00 93.78           H  
ATOM   3436  HB3 LEU B 244      41.850  -8.746  35.421  1.00 93.78           H  
ATOM   3437  HG  LEU B 244      40.296  -6.784  36.704  1.00 93.76           H  
ATOM   3438 HD11 LEU B 244      38.318  -8.159  36.636  1.00 93.96           H  
ATOM   3439 HD12 LEU B 244      39.061  -9.170  35.616  1.00 93.96           H  
ATOM   3440 HD13 LEU B 244      38.712  -7.662  35.149  1.00 93.96           H  
ATOM   3441 HD21 LEU B 244      40.064  -8.452  38.397  1.00 94.00           H  
ATOM   3442 HD22 LEU B 244      41.625  -8.182  38.070  1.00 94.00           H  
ATOM   3443 HD23 LEU B 244      40.891  -9.497  37.480  1.00 94.00           H  
ATOM   3444  N   ALA B 245      44.537  -7.820  36.317  1.00 94.42           N  
ATOM   3445  CA  ALA B 245      45.514  -8.071  37.380  1.00 94.68           C  
ATOM   3446  C   ALA B 245      46.595  -6.989  37.469  1.00 94.98           C  
ATOM   3447  O   ALA B 245      47.066  -6.673  38.564  1.00 94.99           O  
ATOM   3448  CB  ALA B 245      46.146  -9.449  37.211  1.00 94.49           C  
ATOM   3449  H   ALA B 245      44.638  -8.310  35.451  1.00 94.42           H  
ATOM   3450  HA  ALA B 245      44.973  -8.038  38.220  1.00 94.68           H  
ATOM   3451  HB1 ALA B 245      45.445 -10.160  37.152  1.00 94.49           H  
ATOM   3452  HB2 ALA B 245      46.741  -9.668  37.984  1.00 94.49           H  
ATOM   3453  HB3 ALA B 245      46.697  -9.491  36.377  1.00 94.49           H  
ATOM   3454  N   ARG B 246      46.986  -6.434  36.320  1.00 95.36           N  
ATOM   3455  CA  ARG B 246      47.970  -5.347  36.268  1.00 95.82           C  
ATOM   3456  C   ARG B 246      47.455  -4.081  36.950  1.00 96.25           C  
ATOM   3457  O   ARG B 246      48.229  -3.332  37.553  1.00 96.27           O  
ATOM   3458  CB  ARG B 246      48.370  -5.031  34.822  1.00 95.80           C  
ATOM   3459  CG  ARG B 246      49.363  -6.009  34.212  1.00 95.78           C  
ATOM   3460  CD  ARG B 246      49.748  -5.594  32.798  1.00 95.66           C  
ATOM   3461  NE  ARG B 246      50.433  -6.668  32.079  1.00 95.69           N  
ATOM   3462  CZ  ARG B 246      49.824  -7.610  31.358  1.00 95.87           C  
ATOM   3463  NH1 ARG B 246      48.500  -7.629  31.246  1.00 95.55           N  
ATOM   3464  NH2 ARG B 246      50.542  -8.540  30.745  1.00 95.84           N1+
ATOM   3465  H   ARG B 246      46.594  -6.771  35.464  1.00 95.36           H  
ATOM   3466  HA  ARG B 246      48.755  -5.701  36.777  1.00 95.82           H  
ATOM   3467  HB2 ARG B 246      47.544  -5.037  34.258  1.00 95.80           H  
ATOM   3468  HB3 ARG B 246      48.781  -4.120  34.801  1.00 95.80           H  
ATOM   3469  HG2 ARG B 246      50.186  -6.035  34.780  1.00 95.78           H  
ATOM   3470  HG3 ARG B 246      48.949  -6.919  34.184  1.00 95.78           H  
ATOM   3471  HD2 ARG B 246      48.926  -5.353  32.282  1.00 95.66           H  
ATOM   3472  HD3 ARG B 246      50.363  -4.806  32.834  1.00 95.66           H  
ATOM   3473  HE  ARG B 246      51.431  -6.698  32.132  1.00 95.69           H  
ATOM   3474 HH11 ARG B 246      47.949  -6.932  31.705  1.00 95.55           H  
ATOM   3475 HH12 ARG B 246      48.054  -8.340  30.703  1.00 95.55           H  
ATOM   3476 HH21 ARG B 246      51.539  -8.535  30.824  1.00 95.84           H  
ATOM   3477 HH22 ARG B 246      50.087  -9.247  30.204  1.00 95.84           H  
ATOM   3478  N   GLU B 247      46.147  -3.853  36.846  1.00 96.72           N  
ATOM   3479  CA  GLU B 247      45.496  -2.703  37.470  1.00 97.21           C  
ATOM   3480  C   GLU B 247      45.386  -2.882  38.986  1.00 97.32           C  
ATOM   3481  O   GLU B 247      45.791  -2.002  39.752  1.00 97.27           O  
ATOM   3482  CB  GLU B 247      44.115  -2.469  36.846  1.00 97.28           C  
ATOM   3483  CG  GLU B 247      43.481  -1.121  37.191  1.00 97.59           C  
ATOM   3484  CD  GLU B 247      42.114  -0.912  36.547  1.00 97.60           C  
ATOM   3485  OE1 GLU B 247      41.669   0.254  36.477  1.00 97.95           O  
ATOM   3486  OE2 GLU B 247      41.483  -1.901  36.113  1.00 97.37           O1-
ATOM   3487  H   GLU B 247      45.588  -4.494  36.320  1.00 96.72           H  
ATOM   3488  HA  GLU B 247      46.093  -1.924  37.279  1.00 97.21           H  
ATOM   3489  HB2 GLU B 247      44.207  -2.524  35.852  1.00 97.28           H  
ATOM   3490  HB3 GLU B 247      43.501  -3.192  37.164  1.00 97.28           H  
ATOM   3491  HG2 GLU B 247      43.375  -1.065  38.184  1.00 97.59           H  
ATOM   3492  HG3 GLU B 247      44.092  -0.393  36.879  1.00 97.59           H  
ATOM   3493  N   THR B 248      44.849  -4.026  39.410  1.00 97.35           N  
ATOM   3494  CA  THR B 248      44.642  -4.311  40.831  1.00 97.44           C  
ATOM   3495  C   THR B 248      45.934  -4.745  41.526  1.00 97.33           C  
ATOM   3496  O   THR B 248      46.341  -4.155  42.527  1.00 97.15           O  
ATOM   3497  OXT THR B 248      46.592  -5.693  41.098  1.00 97.15           O1-
ATOM   3498  CB  THR B 248      43.525  -5.369  41.051  1.00 97.47           C  
ATOM   3499  OG1 THR B 248      43.137  -5.379  42.430  1.00 97.67           O  
ATOM   3500  CG2 THR B 248      43.986  -6.771  40.643  1.00 97.47           C  
ATOM   3501  H   THR B 248      44.579  -4.712  38.735  1.00 97.35           H  
ATOM   3502  HA  THR B 248      44.362  -3.426  41.202  1.00 97.44           H  
ATOM   3503  HB  THR B 248      42.705  -5.125  40.533  1.00 97.47           H  
ATOM   3504 HG21 THR B 248      43.260  -7.443  40.789  1.00 97.47           H  
ATOM   3505 HG22 THR B 248      44.781  -7.057  41.178  1.00 97.47           H  
ATOM   3506 HG23 THR B 248      44.240  -6.798  39.676  1.00 97.47           H  
ATOM   3507  HG1 THR B 248      42.182  -5.381  42.493  1.00 97.67           H  
TER    3508      THR B 248 
HETATM 3509  CHA HEM   300      28.852 -32.498  27.410  1.00 79.65           C  
HETATM 3510  CHB HEM   300      31.996 -31.177  30.857  1.00 80.25           C  
HETATM 3511  CHC HEM   300      32.748 -26.951  28.561  1.00 79.86           C  
HETATM 3512  CHD HEM   300      30.076 -28.488  24.817  1.00 79.44           C  
HETATM 3513  C1A HEM   300      29.620 -32.537  28.559  1.00 79.89           C  
HETATM 3514  C2A HEM   300      29.631 -33.568  29.595  1.00 80.07           C  
HETATM 3515  C3A HEM   300      30.501 -33.187  30.539  1.00 80.22           C  
HETATM 3516  C4A HEM   300      31.060 -31.906  30.152  1.00 80.07           C  
HETATM 3517  CMA HEM   300      30.856 -33.971  31.825  1.00 80.08           C  
HETATM 3518  CAA HEM   300      28.812 -34.887  29.647  1.00 80.40           C  
HETATM 3519  CBA HEM   300      28.988 -35.768  28.413  1.00 81.41           C  
HETATM 3520  CGA HEM   300      27.653 -36.365  28.031  1.00 81.62           C  
HETATM 3521  O1A HEM   300      27.478 -37.603  28.192  1.00 81.33           O  
HETATM 3522  O2A HEM   300      26.761 -35.606  27.563  1.00 81.41           O1-
HETATM 3523  C1B HEM   300      32.460 -29.912  30.553  1.00 80.34           C  
HETATM 3524  C2B HEM   300      33.370 -29.119  31.359  1.00 80.48           C  
HETATM 3525  C3B HEM   300      33.578 -27.962  30.718  1.00 80.15           C  
HETATM 3526  C4B HEM   300      32.803 -27.968  29.493  1.00 80.02           C  
HETATM 3527  CMB HEM   300      33.993 -29.543  32.711  1.00 80.25           C  
HETATM 3528  CAB HEM   300      34.465 -26.794  31.197  1.00 80.76           C  
HETATM 3529  CBB HEM   300      33.874 -25.673  31.635  1.00 81.44           C  
HETATM 3530  C1C HEM   300      32.133 -26.998  27.329  1.00 79.63           C  
HETATM 3531  C2C HEM   300      32.204 -25.993  26.283  1.00 79.83           C  
HETATM 3532  C3C HEM   300      31.467 -26.419  25.250  1.00 79.52           C  
HETATM 3533  C4C HEM   300      30.901 -27.708  25.604  1.00 79.57           C  
HETATM 3534  CMC HEM   300      32.996 -24.665  26.349  1.00 79.49           C  
HETATM 3535  CAC HEM   300      31.258 -25.670  23.913  1.00 79.30           C  
HETATM 3536  CBC HEM   300      30.293 -24.757  23.787  1.00 79.22           C  
HETATM 3537  C1D HEM   300      29.478 -29.688  25.159  1.00 79.43           C  
HETATM 3538  C2D HEM   300      28.564 -30.429  24.318  1.00 79.19           C  
HETATM 3539  C3D HEM   300      28.184 -31.677  25.131  1.00 79.41           C  
HETATM 3540  C4D HEM   300      28.905 -31.573  26.381  1.00 79.42           C  
HETATM 3541  CMD HEM   300      28.072 -30.047  22.903  1.00 78.96           C  
HETATM 3542  CAD HEM   300      27.232 -32.808  24.698  1.00 78.58           C  
HETATM 3543  CBD HEM   300      28.047 -33.902  24.021  1.00 77.62           C  
HETATM 3544  CGD HEM   300      27.126 -35.035  23.668  1.00 77.63           C  
HETATM 3545  O1D HEM   300      26.831 -35.210  22.458  1.00 77.17           O  
HETATM 3546  O2D HEM   300      26.677 -35.759  24.598  1.00 77.10           O1-
HETATM 3547  NA  HEM   300      30.482 -31.530  28.954  1.00 79.96           N  
HETATM 3548  NB  HEM   300      32.133 -29.174  29.426  1.00 80.00           N1+
HETATM 3549  NC  HEM   300      31.334 -28.027  26.876  1.00 79.77           N  
HETATM 3550  ND  HEM   300      29.647 -30.392  26.356  1.00 79.72           N1+
HETATM 3551 FE   HEM   300      30.936 -29.780  27.877  1.00 79.30          FE2-
HETATM 3552  HHA HEM   300      28.175 -33.227  27.310  1.00 79.65           H  
HETATM 3553  HHB HEM   300      32.378 -31.610  31.673  1.00 80.25           H  
HETATM 3554  HHC HEM   300      33.200 -26.093  28.805  1.00 79.86           H  
HETATM 3555  HHD HEM   300      29.890 -28.147  23.896  1.00 79.44           H  
HETATM 3556 1HMA HEM   300      31.533 -33.477  32.370  1.00 80.08           H  
HETATM 3557 2HMA HEM   300      31.236 -34.869  31.604  1.00 80.08           H  
HETATM 3558 3HMA HEM   300      30.046 -34.111  32.394  1.00 80.08           H  
HETATM 3559 1HAA HEM   300      27.841 -34.660  29.729  1.00 80.40           H  
HETATM 3560 2HAA HEM   300      29.100 -35.414  30.447  1.00 80.40           H  
HETATM 3561 1HBA HEM   300      29.334 -35.218  27.653  1.00 81.41           H  
HETATM 3562 2HBA HEM   300      29.634 -36.504  28.614  1.00 81.41           H  
HETATM 3563 1HMB HEM   300      34.588 -28.825  33.072  1.00 80.25           H  
HETATM 3564 2HMB HEM   300      34.541 -30.373  32.608  1.00 80.25           H  
HETATM 3565 3HMB HEM   300      33.283 -29.725  33.391  1.00 80.25           H  
HETATM 3566  HAB HEM   300      35.462 -26.872  31.181  1.00 80.76           H  
HETATM 3567 HAB1 HEM   300      34.480 -26.390  30.185  1.00 80.76           H  
HETATM 3568 1HBB HEM   300      32.876 -25.606  31.647  1.00 81.44           H  
HETATM 3569 2HBB HEM   300      34.431 -24.904  31.950  1.00 81.44           H  
HETATM 3570 HBB1 HEM   300      33.859 -26.077  32.647  1.00 81.44           H  
HETATM 3571 1HMC HEM   300      32.888 -24.141  25.504  1.00 79.49           H  
HETATM 3572 2HMC HEM   300      33.972 -24.836  26.482  1.00 79.49           H  
HETATM 3573 3HMC HEM   300      32.678 -24.095  27.107  1.00 79.49           H  
HETATM 3574  HAC HEM   300      31.852 -25.872  23.135  1.00 79.30           H  
HETATM 3575 HAC1 HEM   300      30.566 -26.446  23.586  1.00 79.30           H  
HETATM 3576 1HBC HEM   300      29.696 -24.551  24.562  1.00 79.22           H  
HETATM 3577 2HBC HEM   300      30.167 -24.279  22.918  1.00 79.22           H  
HETATM 3578 HBC1 HEM   300      30.985 -23.981  24.114  1.00 79.22           H  
HETATM 3579 1HMD HEM   300      27.443 -30.736  22.544  1.00 78.96           H  
HETATM 3580 2HMD HEM   300      28.839 -29.970  22.266  1.00 78.96           H  
HETATM 3581 3HMD HEM   300      27.593 -29.169  22.915  1.00 78.96           H  
HETATM 3582 1HAD HEM   300      26.553 -32.453  24.055  1.00 78.58           H  
HETATM 3583 2HAD HEM   300      26.768 -33.187  25.499  1.00 78.58           H  
HETATM 3584 1HBD HEM   300      28.471 -33.546  23.188  1.00 77.62           H  
HETATM 3585 2HBD HEM   300      28.758 -34.232  24.642  1.00 77.62           H  
HETATM 3586  C   3TG A 301      29.866 -23.990  29.527  1.00 73.12           C  
HETATM 3587  N   3TG A 301      29.515 -26.423  29.569  1.00 73.02           N1+
HETATM 3588  O   3TG A 301      31.071 -24.202  29.544  1.00 73.28           O  
HETATM 3589  CA  3TG A 301      28.874 -25.123  29.403  1.00 73.12           C  
HETATM 3590  CAB 3TG A 301      29.743 -19.389  33.452  1.00 71.00           C  
HETATM 3591  CAC 3TG A 301      30.658 -19.083  26.334  1.00 73.51           C  
HETATM 3592  CAD 3TG A 301      31.025 -19.818  33.115  1.00 71.09           C  
HETATM 3593  CAE 3TG A 301      28.673 -19.664  32.603  1.00 71.13           C  
HETATM 3594  CAF 3TG A 301      30.746 -20.470  26.230  1.00 73.45           C  
HETATM 3595  CAG 3TG A 301      30.492 -18.487  27.584  1.00 73.41           C  
HETATM 3596  CAH 3TG A 301      30.461 -28.195  30.449  1.00 73.12           C  
HETATM 3597  CAI 3TG A 301      31.240 -20.523  31.934  1.00 71.38           C  
HETATM 3598  CAJ 3TG A 301      28.884 -20.370  31.422  1.00 71.26           C  
HETATM 3599  CAK 3TG A 301      30.669 -21.268  27.372  1.00 73.17           C  
HETATM 3600  CAL 3TG A 301      30.418 -19.288  28.724  1.00 73.17           C  
HETATM 3601  CAM 3TG A 301      29.917 -26.958  30.724  1.00 73.08           C  
HETATM 3602  CAN 3TG A 301      29.789 -27.278  28.583  1.00 72.97           C  
HETATM 3603  CAO 3TG A 301      29.316 -22.588  29.630  1.00 73.08           C  
HETATM 3604  NAQ 3TG A 301      30.375 -28.371  29.116  1.00 73.06           N  
HETATM 3605  CAS 3TG A 301      30.171 -20.798  31.082  1.00 71.76           C  
HETATM 3606  CAT 3TG A 301      30.503 -20.681  28.627  1.00 72.90           C  
HETATM 3607  CAU 3TG A 301      30.424 -21.554  29.828  1.00 72.59           C  
HETATM 3608  HA1 3TG A 301      28.411 -25.081  28.417  1.00 73.12           H  
HETATM 3609  HA2 3TG A 301      28.108 -25.007  30.170  1.00 73.12           H  
HETATM 3610  HAB 3TG A 301      29.578 -18.844  34.369  1.00 71.00           H  
HETATM 3611  HAC 3TG A 301      30.719 -18.469  25.447  1.00 73.51           H  
HETATM 3612  HAD 3TG A 301      31.855 -19.604  33.772  1.00 71.09           H  
HETATM 3613  HAE 3TG A 301      27.680 -19.330  32.861  1.00 71.13           H  
HETATM 3614  HAF 3TG A 301      30.874 -20.930  25.261  1.00 73.45           H  
HETATM 3615  HAG 3TG A 301      30.421 -17.413  27.669  1.00 73.41           H  
HETATM 3616  HAH 3TG A 301      30.877 -28.889  31.165  1.00 73.12           H  
HETATM 3617  HAI 3TG A 301      32.235 -20.856  31.678  1.00 71.38           H  
HETATM 3618  HAJ 3TG A 301      28.053 -20.588  30.768  1.00 71.26           H  
HETATM 3619  HAK 3TG A 301      30.738 -22.342  27.284  1.00 73.17           H  
HETATM 3620  HAL 3TG A 301      30.293 -18.827  29.693  1.00 73.17           H  
HETATM 3621  HAM 3TG A 301      29.832 -26.503  31.700  1.00 73.08           H  
HETATM 3622  HAN 3TG A 301      29.579 -27.123  27.535  1.00 72.97           H  
HETATM 3623 HAO1 3TG A 301      28.776 -22.354  28.713  1.00 73.08           H  
HETATM 3624 HAO2 3TG A 301      28.633 -22.539  30.477  1.00 73.08           H  
HETATM 3625  HAQ 3TG A 301      30.693 -29.182  28.604  1.00 73.06           H  
HETATM 3626  HAU 3TG A 301      31.395 -22.037  29.937  1.00 72.59           H  
HETATM 3627  N     *     0      29.547 -23.321  29.897  1.00  0.00           N  
HETATM 3628  C     *     0      29.947 -24.662  29.991  1.00  0.00           C  
HETATM 3629  C     *     0      28.899 -25.731  30.172  1.00  0.00           C  
HETATM 3630  O     *     0      31.136 -24.982  29.914  1.00  0.00           O  
HETATM 3631  N     *     0      29.439 -26.987  30.683  1.00  0.00           N  
HETATM 3632  C     *     0      30.346 -27.783  30.046  1.00  0.00           C  
HETATM 3633  N     *     0      30.408 -28.973  30.600  1.00  0.00           N  
HETATM 3634  C     *     0      29.668 -28.868  31.747  1.00  0.00           C  
HETATM 3635  C     *     0      29.118 -27.617  31.853  1.00  0.00           C  
HETATM 3636  C     *     0      28.170 -22.846  29.962  1.00  0.00           C  
HETATM 3637  C     *     0      30.641 -22.368  29.696  1.00  0.00           C  
HETATM 3638  C     *     0      30.395 -20.992  29.075  1.00  0.00           C  
HETATM 3639  C     *     0      31.563 -22.137  30.888  1.00  0.00           C  
HETATM 3640  C     *     0      31.047 -20.755  27.870  1.00  0.00           C  
HETATM 3641  C     *     0      31.273 -19.484  27.371  1.00  0.00           C  
HETATM 3642  C     *     0      30.992 -18.409  28.187  1.00  0.00           C  
HETATM 3643  I     *     0      31.647 -16.570  27.617  1.00  0.00           I  
HETATM 3644  C     *     0      30.329 -18.598  29.394  1.00  0.00           C  
HETATM 3645  C     *     0      29.934 -19.880  29.785  1.00  0.00           C  
HETATM 3646  C     *     0      31.051 -21.554  32.045  1.00  0.00           C  
HETATM 3647  C     *     0      31.871 -20.764  32.825  1.00  0.00           C  
HETATM 3648  C     *     0      33.214 -20.626  32.511  1.00  0.00           C  
HETATM 3649  C     *     0      33.758 -21.317  31.448  1.00  0.00           C  
HETATM 3650  C     *     0      32.943 -22.097  30.646  1.00  0.00           C  
HETATM 3651  H1    *     0      28.431 -25.926  29.202  1.00  0.00           H  
HETATM 3652  H2    *     0      28.137 -25.432  30.896  1.00  0.00           H  
HETATM 3653  H     *     0      30.913 -27.470  29.183  1.00  0.00           H  
HETATM 3654  H     *     0      29.572 -29.695  32.435  1.00  0.00           H  
HETATM 3655  H     *     0      28.523 -27.178  32.635  1.00  0.00           H  
HETATM 3656  H1    *     0      28.062 -22.194  30.831  1.00  0.00           H  
HETATM 3657  H2    *     0      27.450 -23.660  30.043  1.00  0.00           H  
HETATM 3658  H3    *     0      27.940 -22.288  29.050  1.00  0.00           H  
HETATM 3659  H     *     0      31.268 -22.899  28.964  1.00  0.00           H  
HETATM 3660  H     *     0      31.510 -21.597  27.373  1.00  0.00           H  
HETATM 3661  H     *     0      31.798 -19.367  26.427  1.00  0.00           H  
HETATM 3662  H     *     0      30.117 -17.756  30.048  1.00  0.00           H  
HETATM 3663  H     *     0      29.405 -19.983  30.726  1.00  0.00           H  
HETATM 3664  H     *     0      29.985 -21.526  32.235  1.00  0.00           H  
HETATM 3665  H     *     0      31.421 -20.181  33.611  1.00  0.00           H  
HETATM 3666  H     *     0      33.849 -19.940  33.050  1.00  0.00           H  
HETATM 3667  H     *     0      34.799 -21.152  31.203  1.00  0.00           H  
HETATM 3668  H     *     0      33.362 -22.553  29.754  1.00  0.00           H  
TER    3669        *     0 
HETATM 3670  N     *     0      29.635 -21.385  29.007  1.00  0.00           N  
HETATM 3671  C     *     0      29.549 -22.744  28.678  1.00  0.00           C  
HETATM 3672  C     *     0      28.272 -23.459  29.085  1.00  0.00           C  
HETATM 3673  O     *     0      30.450 -23.328  28.075  1.00  0.00           O  
HETATM 3674  N     *     0      28.467 -24.812  29.575  1.00  0.00           N  
HETATM 3675  C     *     0      28.958 -25.842  28.825  1.00  0.00           C  
HETATM 3676  N     *     0      28.909 -26.982  29.474  1.00  0.00           N  
HETATM 3677  C     *     0      28.472 -26.653  30.730  1.00  0.00           C  
HETATM 3678  C     *     0      28.229 -25.303  30.823  1.00  0.00           C  
HETATM 3679  C     *     0      28.491 -20.631  29.479  1.00  0.00           C  
HETATM 3680  C     *     0      30.967 -20.735  28.991  1.00  0.00           C  
HETATM 3681  C     *     0      31.075 -19.334  28.400  1.00  0.00           C  
HETATM 3682  C     *     0      31.591 -20.962  30.348  1.00  0.00           C  
HETATM 3683  C     *     0      30.723 -19.163  27.057  1.00  0.00           C  
HETATM 3684  C     *     0      30.909 -17.968  26.373  1.00  0.00           C  
HETATM 3685 BR     *     0      30.327 -17.843  24.582  1.00  0.00          BR  
HETATM 3686  C     *     0      31.468 -16.892  27.027  1.00  0.00           C  
HETATM 3687  C     *     0      31.854 -17.035  28.352  1.00  0.00           C  
HETATM 3688  C     *     0      31.640 -18.230  29.046  1.00  0.00           C  
HETATM 3689  C     *     0      32.639 -21.879  30.481  1.00  0.00           C  
HETATM 3690  C     *     0      33.120 -22.197  31.734  1.00  0.00           C  
HETATM 3691  C     *     0      32.540 -21.642  32.855  1.00  0.00           C  
HETATM 3692  C     *     0      31.499 -20.734  32.743  1.00  0.00           C  
HETATM 3693  C     *     0      31.038 -20.376  31.493  1.00  0.00           C  
HETATM 3694  H1    *     0      27.627 -23.513  28.215  1.00  0.00           H  
HETATM 3695  H2    *     0      27.740 -22.928  29.876  1.00  0.00           H  
HETATM 3696  H     *     0      29.319 -25.710  27.814  1.00  0.00           H  
HETATM 3697  H     *     0      28.391 -27.395  31.509  1.00  0.00           H  
HETATM 3698  H     *     0      27.914 -24.686  31.647  1.00  0.00           H  
HETATM 3699  H1    *     0      28.313 -20.878  30.528  1.00  0.00           H  
HETATM 3700  H2    *     0      27.609 -20.882  28.888  1.00  0.00           H  
HETATM 3701  H3    *     0      28.693 -19.574  29.393  1.00  0.00           H  
HETATM 3702  H     *     0      31.566 -21.328  28.293  1.00  0.00           H  
HETATM 3703  H     *     0      30.235 -19.966  26.544  1.00  0.00           H  
HETATM 3704  H     *     0      31.612 -15.941  26.533  1.00  0.00           H  
HETATM 3705  H     *     0      32.354 -16.208  28.834  1.00  0.00           H  
HETATM 3706  H     *     0      31.983 -18.281  30.075  1.00  0.00           H  
HETATM 3707  H     *     0      33.060 -22.388  29.621  1.00  0.00           H  
HETATM 3708  H     *     0      33.923 -22.902  31.864  1.00  0.00           H  
HETATM 3709  H     *     0      32.909 -21.964  33.813  1.00  0.00           H  
HETATM 3710  H     *     0      31.024 -20.321  33.621  1.00  0.00           H  
HETATM 3711  H     *     0      30.219 -19.666  31.419  1.00  0.00           H  
TER    3712        *     0 
HETATM 3713  N     *     0      29.205 -22.407  29.630  1.00  0.00           N  
HETATM 3714  C     *     0      28.997 -23.775  29.891  1.00  0.00           C  
HETATM 3715  C     *     0      30.210 -24.683  29.802  1.00  0.00           C  
HETATM 3716  O     *     0      27.895 -24.235  30.201  1.00  0.00           O  
HETATM 3717  N     *     0      29.892 -26.077  30.058  1.00  0.00           N  
HETATM 3718  C     *     0      30.470 -27.171  29.485  1.00  0.00           C  
HETATM 3719  N     *     0      29.938 -28.289  29.919  1.00  0.00           N  
HETATM 3720  C     *     0      28.964 -27.893  30.795  1.00  0.00           C  
HETATM 3721  C     *     0      28.923 -26.524  30.903  1.00  0.00           C  
HETATM 3722  C     *     0      28.034 -21.552  29.668  1.00  0.00           C  
HETATM 3723  C     *     0      30.534 -21.799  29.380  1.00  0.00           C  
HETATM 3724  C     *     0      30.581 -20.343  28.863  1.00  0.00           C  
HETATM 3725  C     *     0      31.436 -21.826  30.605  1.00  0.00           C  
HETATM 3726  C     *     0      31.174 -20.069  27.630  1.00  0.00           C  
HETATM 3727  C     *     0      31.441 -18.774  27.194  1.00  0.00           C  
HETATM 3728  C     *     0      31.211 -17.721  28.058  1.00  0.00           C  
HETATM 3729 CL     *     0      31.723 -16.160  27.612  1.00  0.00          CL  
HETATM 3730  C     *     0      30.627 -17.942  29.297  1.00  0.00           C  
HETATM 3731  C     *     0      30.277 -19.239  29.677  1.00  0.00           C  
HETATM 3732  C     *     0      32.816 -21.903  30.412  1.00  0.00           C  
HETATM 3733  C     *     0      33.669 -21.370  31.356  1.00  0.00           C  
HETATM 3734  C     *     0      33.161 -20.889  32.542  1.00  0.00           C  
HETATM 3735  C     *     0      31.804 -20.965  32.810  1.00  0.00           C  
HETATM 3736  C     *     0      30.938 -21.440  31.849  1.00  0.00           C  
HETATM 3737  H1    *     0      30.963 -24.393  30.536  1.00  0.00           H  
HETATM 3738  H2    *     0      30.638 -24.632  28.796  1.00  0.00           H  
HETATM 3739  H     *     0      31.247 -27.114  28.738  1.00  0.00           H  
HETATM 3740  H     *     0      28.328 -28.613  31.290  1.00  0.00           H  
HETATM 3741  H     *     0      28.294 -25.854  31.470  1.00  0.00           H  
HETATM 3742  H1    *     0      27.114 -22.139  29.675  1.00  0.00           H  
HETATM 3743  H2    *     0      27.998 -20.888  28.804  1.00  0.00           H  
HETATM 3744  H3    *     0      28.082 -20.957  30.580  1.00  0.00           H  
HETATM 3745  H     *     0      30.992 -22.440  28.617  1.00  0.00           H  
HETATM 3746  H     *     0      31.581 -20.873  27.040  1.00  0.00           H  
HETATM 3747  H     *     0      31.930 -18.619  26.235  1.00  0.00           H  
HETATM 3748  H     *     0      30.431 -17.119  29.978  1.00  0.00           H  
HETATM 3749  H     *     0      29.823 -19.365  30.655  1.00  0.00           H  
HETATM 3750  H     *     0      33.224 -22.264  29.480  1.00  0.00           H  
HETATM 3751  H     *     0      34.724 -21.244  31.156  1.00  0.00           H  
HETATM 3752  H     *     0      33.850 -20.421  33.223  1.00  0.00           H  
HETATM 3753  H     *     0      31.387 -20.574  33.723  1.00  0.00           H  
HETATM 3754  H     *     0      29.872 -21.365  32.032  1.00  0.00           H  
TER    3755        *     0 
HETATM 3756  N     *     0      29.454 -21.607  29.027  1.00  0.00           N  
HETATM 3757  C     *     0      29.143 -22.937  28.728  1.00  0.00           C  
HETATM 3758  C     *     0      30.250 -23.938  28.537  1.00  0.00           C  
HETATM 3759  O     *     0      27.977 -23.325  28.607  1.00  0.00           O  
HETATM 3760  N     *     0      29.998 -25.140  29.308  1.00  0.00           N  
HETATM 3761  C     *     0      30.489 -26.368  28.999  1.00  0.00           C  
HETATM 3762  N     *     0      30.075 -27.292  29.838  1.00  0.00           N  
HETATM 3763  C     *     0      29.291 -26.615  30.734  1.00  0.00           C  
HETATM 3764  C     *     0      29.240 -25.275  30.428  1.00  0.00           C  
HETATM 3765  C     *     0      28.319 -20.774  29.395  1.00  0.00           C  
HETATM 3766  C     *     0      30.820 -21.026  29.061  1.00  0.00           C  
HETATM 3767  C     *     0      31.451 -21.206  30.435  1.00  0.00           C  
HETATM 3768  C     *     0      30.954 -19.615  28.494  1.00  0.00           C  
HETATM 3769  C     *     0      30.704 -21.088  31.614  1.00  0.00           C  
HETATM 3770  C     *     0      31.283 -21.327  32.847  1.00  0.00           C  
HETATM 3771  C     *     0      32.618 -21.682  32.914  1.00  0.00           C  
HETATM 3772  C     *     0      33.398 -21.706  31.782  1.00  0.00           C  
HETATM 3773  C     *     0      32.814 -21.499  30.546  1.00  0.00           C  
HETATM 3774  C     *     0      30.769 -18.471  29.273  1.00  0.00           C  
HETATM 3775  C     *     0      30.926 -17.204  28.714  1.00  0.00           C  
HETATM 3776  C     *     0      31.292 -17.040  27.384  1.00  0.00           C  
HETATM 3777  C     *     0      31.492 -18.158  26.594  1.00  0.00           C  
HETATM 3778  C     *     0      31.324 -19.426  27.149  1.00  0.00           C  
HETATM 3779  H1    *     0      31.232 -23.584  28.841  1.00  0.00           H  
HETATM 3780  H2    *     0      30.285 -24.208  27.479  1.00  0.00           H  
HETATM 3781  H     *     0      31.144 -26.522  28.154  1.00  0.00           H  
HETATM 3782  H     *     0      28.790 -27.127  31.543  1.00  0.00           H  
HETATM 3783  H     *     0      28.721 -24.450  30.883  1.00  0.00           H  
HETATM 3784  H1    *     0      27.625 -21.395  29.962  1.00  0.00           H  
HETATM 3785  H2    *     0      27.811 -20.402  28.507  1.00  0.00           H  
HETATM 3786  H3    *     0      28.608 -19.938  30.026  1.00  0.00           H  
HETATM 3787  H     *     0      31.406 -21.653  28.383  1.00  0.00           H  
HETATM 3788  H     *     0      29.651 -20.843  31.605  1.00  0.00           H  
HETATM 3789  H     *     0      30.676 -21.273  33.743  1.00  0.00           H  
HETATM 3790  H     *     0      33.078 -21.967  33.842  1.00  0.00           H  
HETATM 3791  H     *     0      34.453 -21.905  31.891  1.00  0.00           H  
HETATM 3792  H     *     0      33.440 -21.600  29.676  1.00  0.00           H  
HETATM 3793  H     *     0      30.484 -18.537  30.319  1.00  0.00           H  
HETATM 3794  H     *     0      30.707 -16.333  29.316  1.00  0.00           H  
HETATM 3795  H     *     0      31.411 -16.047  26.967  1.00  0.00           H  
HETATM 3796  H     *     0      31.794 -18.052  25.557  1.00  0.00           H  
HETATM 3797  H     *     0      31.575 -20.268  26.520  1.00  0.00           H  
HETATM 3798  C   3TG A 301      28.948 -22.008  29.255  1.00  0.00           C  
HETATM 3799  N   3TG A 301      28.807 -24.351  29.870  1.00  0.00           N1+
HETATM 3800  O   3TG A 301      29.482 -22.328  28.194  1.00  0.00           O  
HETATM 3801  CA  3TG A 301      28.263 -23.028  30.119  1.00  0.00           C  
HETATM 3802  CAB 3TG A 301      31.346 -17.312  26.714  1.00  0.00           C  
HETATM 3803  CAC 3TG A 301      33.209 -22.244  31.948  1.00  0.00           C  
HETATM 3804  CAD 3TG A 301      31.218 -18.675  26.504  1.00  0.00           C  
HETATM 3805  CAE 3TG A 301      31.277 -16.793  27.999  1.00  0.00           C  
HETATM 3806  CAF 3TG A 301      32.510 -21.269  32.638  1.00  0.00           C  
HETATM 3807  CAG 3TG A 301      32.931 -22.459  30.609  1.00  0.00           C  
HETATM 3808  CAH 3TG A 301      29.932 -26.220  30.146  1.00  0.00           C  
HETATM 3809  CAI 3TG A 301      30.924 -19.502  27.583  1.00  0.00           C  
HETATM 3810  CAJ 3TG A 301      30.961 -17.626  29.069  1.00  0.00           C  
HETATM 3811  CAK 3TG A 301      31.548 -20.491  32.016  1.00  0.00           C  
HETATM 3812  CAL 3TG A 301      31.964 -21.686  29.978  1.00  0.00           C  
HETATM 3813  CAM 3TG A 301      29.992 -24.876  30.348  1.00  0.00           C  
HETATM 3814  CAN 3TG A 301      28.187 -25.303  29.163  1.00  0.00           C  
HETATM 3815  CAO 3TG A 301      28.876 -20.571  29.732  1.00  0.00           C  
HETATM 3816  NAQ 3TG A 301      28.855 -26.443  29.339  1.00  0.00           N  
HETATM 3817  CAS 3TG A 301      30.724 -18.989  28.865  1.00  0.00           C  
HETATM 3818  CAT 3TG A 301      31.259 -20.692  30.668  1.00  0.00           C  
HETATM 3819  CAU 3TG A 301      30.204 -19.837  30.009  1.00  0.00           C  
HETATM 3820  HA1 3TG A 301      27.191 -23.018  29.908  1.00  0.00           H  
HETATM 3821  HA2 3TG A 301      28.416 -22.783  31.170  1.00  0.00           H  
HETATM 3822  HAB 3TG A 301      31.475 -16.648  25.874  1.00  0.00           H  
HETATM 3823  HAC 3TG A 301      33.968 -22.818  32.467  1.00  0.00           H  
HETATM 3824  HAD 3TG A 301      31.316 -19.085  25.504  1.00  0.00           H  
HETATM 3825  HAE 3TG A 301      31.415 -15.731  28.156  1.00  0.00           H  
HETATM 3826  HAF 3TG A 301      32.723 -21.109  33.675  1.00  0.00           H  
HETATM 3827  HAG 3TG A 301      33.460 -23.221  30.047  1.00  0.00           H  
HETATM 3828  HAH 3TG A 301      30.508 -27.067  30.444  1.00  0.00           H  
HETATM 3829  HAI 3TG A 301      30.820 -20.557  27.413  1.00  0.00           H  
HETATM 3830  HAJ 3TG A 301      30.834 -17.193  30.057  1.00  0.00           H  
HETATM 3831  HAK 3TG A 301      31.040 -19.725  32.594  1.00  0.00           H  
HETATM 3832  HAL 3TG A 301      31.774 -21.884  28.931  1.00  0.00           H  
HETATM 3833  HAM 3TG A 301      30.664 -24.224  30.870  1.00  0.00           H  
HETATM 3834  HAN 3TG A 301      27.290 -25.163  28.592  1.00  0.00           H  
HETATM 3835 HAO1 3TG A 301      28.237 -20.030  29.031  1.00  0.00           H  
HETATM 3836 HAO2 3TG A 301      28.319 -20.586  30.675  1.00  0.00           H  
HETATM 3837  HAQ 3TG A 301      28.588 -27.349  28.963  1.00  0.00           H  
HETATM 3838  HAU 3TG A 301      29.905 -19.096  30.768  1.00  0.00           H  
CONECT 3509 3552 3513 3513 3540
CONECT 3510 3553 3516 3516 3523
CONECT 3511 3554 3526 3526 3530
CONECT 3512 3555 3533 3537 3537
CONECT 3513 3509 3509 3514 3547
CONECT 3514 3513 3515 3515 3518
CONECT 3515 3514 3514 3516 3517
CONECT 3516 3510 3510 3515 3547
CONECT 3517 3515 3556 3557 3558
CONECT 3518 3514 3559 3560 3519
CONECT 3519 3518 3561 3562 3520
CONECT 3520 3519 3521 3521 3522
CONECT 3521 3520 3520
CONECT 3522 3520
CONECT 3523 3510 3524 3548 3548
CONECT 3524 3523 3525 3525 3527
CONECT 3525 3524 3524 3526 3528
CONECT 3526 3511 3511 3525 3548
CONECT 3527 3524 3563 3564 3565
CONECT 3528 3525 3566 3567 3529
CONECT 3529 3528 3568 3569 3570
CONECT 3530 3511 3531 3531 3549
CONECT 3531 3530 3530 3532 3534
CONECT 3532 3531 3533 3533 3535
CONECT 3533 3512 3532 3532 3549
CONECT 3534 3531 3571 3572 3573
CONECT 3535 3532 3574 3575 3536
CONECT 3536 3535 3576 3577 3578
CONECT 3537 3512 3512 3538 3550
CONECT 3538 3537 3539 3539 3541
CONECT 3539 3538 3538 3540 3542
CONECT 3540 3509 3539 3550 3550
CONECT 3541 3538 3579 3580 3581
CONECT 3542 3539 3582 3583 3543
CONECT 3543 3542 3584 3585 3544
CONECT 3544 3543 3545 3545 3546
CONECT 3545 3544 3544
CONECT 3546 3544
CONECT 3547 3513 3516 3551
CONECT 3548 3523 3523 3526 3551
CONECT 3549 3530 3533 3551
CONECT 3550 3537 3540 3540 3551
CONECT 3551 3547 3548 3549 3550
CONECT 3552 3509
CONECT 3553 3510
CONECT 3554 3511
CONECT 3555 3512
CONECT 3556 3517
CONECT 3557 3517
CONECT 3558 3517
CONECT 3559 3518
CONECT 3560 3518
CONECT 3561 3519
CONECT 3562 3519
CONECT 3563 3527
CONECT 3564 3527
CONECT 3565 3527
CONECT 3566 3528
CONECT 3567 3528
CONECT 3568 3529
CONECT 3569 3529
CONECT 3570 3529
CONECT 3571 3534
CONECT 3572 3534
CONECT 3573 3534
CONECT 3574 3535
CONECT 3575 3535
CONECT 3576 3536
CONECT 3577 3536
CONECT 3578 3536
CONECT 3579 3541
CONECT 3580 3541
CONECT 3581 3541
CONECT 3582 3542
CONECT 3583 3542
CONECT 3584 3543
CONECT 3585 3543
CONECT 3586 3588 3588 3589 3603
CONECT 3587 3589 3601 3602 3602
CONECT 3588 3586 3586
CONECT 3589 3586 3587 3608 3609
CONECT 3590 3610 3592 3592 3593
CONECT 3591 3611 3594 3594 3595
CONECT 3592 3590 3590 3612 3597
CONECT 3593 3590 3613 3598 3598
CONECT 3594 3591 3591 3614 3599
CONECT 3595 3591 3615 3600 3600
CONECT 3596 3616 3601 3601 3604
CONECT 3597 3592 3617 3605 3605
CONECT 3598 3593 3593 3618 3605
CONECT 3599 3594 3619 3606 3606
CONECT 3600 3595 3595 3620 3606
CONECT 3601 3587 3596 3596 3621
CONECT 3602 3587 3587 3622 3604
CONECT 3603 3586 3623 3624 3607
CONECT 3604 3596 3602 3625
CONECT 3605 3597 3597 3598 3607
CONECT 3606 3599 3599 3600 3607
CONECT 3607 3603 3605 3606 3626
CONECT 3608 3589
CONECT 3609 3589
CONECT 3610 3590
CONECT 3611 3591
CONECT 3612 3592
CONECT 3613 3593
CONECT 3614 3594
CONECT 3615 3595
CONECT 3616 3596
CONECT 3617 3597
CONECT 3618 3598
CONECT 3619 3599
CONECT 3620 3600
CONECT 3621 3601
CONECT 3622 3602
CONECT 3623 3603
CONECT 3624 3603
CONECT 3625 3604
CONECT 3626 3607
CONECT 3627 3628 3636 3637
CONECT 3628 3627 3629 3630 3630
CONECT 3629 3628 3651 3652 3631
CONECT 3630 3628 3628
CONECT 3631 3629 3632 3635
CONECT 3632 3631 3653 3633 3633
CONECT 3633 3632 3632 3634
CONECT 3634 3633 3654 3635 3635
CONECT 3635 3631 3634 3634 3655
CONECT 3636 3627 3656 3657 3658
CONECT 3637 3627 3659 3638 3639
CONECT 3638 3637 3640 3645 3645
CONECT 3639 3637 3646 3650 3650
CONECT 3640 3638 3660 3641 3641
CONECT 3641 3640 3640 3661 3642
CONECT 3642 3641 3643 3644 3644
CONECT 3643 3642
CONECT 3644 3642 3642 3662 3645
CONECT 3645 3638 3638 3644 3663
CONECT 3646 3639 3664 3647 3647
CONECT 3647 3646 3646 3665 3648
CONECT 3648 3647 3666 3649 3649
CONECT 3649 3648 3648 3667 3650
CONECT 3650 3639 3639 3649 3668
CONECT 3651 3629
CONECT 3652 3629
CONECT 3653 3632
CONECT 3654 3634
CONECT 3655 3635
CONECT 3656 3636
CONECT 3657 3636
CONECT 3658 3636
CONECT 3659 3637
CONECT 3660 3640
CONECT 3661 3641
CONECT 3662 3644
CONECT 3663 3645
CONECT 3664 3646
CONECT 3665 3647
CONECT 3666 3648
CONECT 3667 3649
CONECT 3668 3650
CONECT 3670 3671 3679 3680
CONECT 3671 3670 3672 3673 3673
CONECT 3672 3671 3694 3695 3674
CONECT 3673 3671 3671
CONECT 3674 3672 3675 3678
CONECT 3675 3674 3696 3676 3676
CONECT 3676 3675 3675 3677
CONECT 3677 3676 3697 3678 3678
CONECT 3678 3674 3677 3677 3698
CONECT 3679 3670 3699 3700 3701
CONECT 3680 3670 3702 3681 3682
CONECT 3681 3680 3683 3688 3688
CONECT 3682 3680 3689 3693 3693
CONECT 3683 3681 3703 3684 3684
CONECT 3684 3683 3683 3685 3686
CONECT 3685 3684
CONECT 3686 3684 3704 3687 3687
CONECT 3687 3686 3686 3705 3688
CONECT 3688 3681 3681 3687 3706
CONECT 3689 3682 3707 3690 3690
CONECT 3690 3689 3689 3708 3691
CONECT 3691 3690 3709 3692 3692
CONECT 3692 3691 3691 3710 3693
CONECT 3693 3682 3682 3692 3711
CONECT 3694 3672
CONECT 3695 3672
CONECT 3696 3675
CONECT 3697 3677
CONECT 3698 3678
CONECT 3699 3679
CONECT 3700 3679
CONECT 3701 3679
CONECT 3702 3680
CONECT 3703 3683
CONECT 3704 3686
CONECT 3705 3687
CONECT 3706 3688
CONECT 3707 3689
CONECT 3708 3690
CONECT 3709 3691
CONECT 3710 3692
CONECT 3711 3693
CONECT 3713 3714 3722 3723
CONECT 3714 3713 3715 3716 3716
CONECT 3715 3714 3737 3738 3717
CONECT 3716 3714 3714
CONECT 3717 3715 3718 3721
CONECT 3718 3717 3739 3719 3719
CONECT 3719 3718 3718 3720
CONECT 3720 3719 3740 3721 3721
CONECT 3721 3717 3720 3720 3741
CONECT 3722 3713 3742 3743 3744
CONECT 3723 3713 3745 3724 3725
CONECT 3724 3723 3726 3731 3731
CONECT 3725 3723 3732 3736 3736
CONECT 3726 3724 3746 3727 3727
CONECT 3727 3726 3726 3747 3728
CONECT 3728 3727 3729 3730 3730
CONECT 3729 3728
CONECT 3730 3728 3728 3748 3731
CONECT 3731 3724 3724 3730 3749
CONECT 3732 3725 3750 3733 3733
CONECT 3733 3732 3732 3751 3734
CONECT 3734 3733 3752 3735 3735
CONECT 3735 3734 3734 3753 3736
CONECT 3736 3725 3725 3735 3754
CONECT 3737 3715
CONECT 3738 3715
CONECT 3739 3718
CONECT 3740 3720
CONECT 3741 3721
CONECT 3742 3722
CONECT 3743 3722
CONECT 3744 3722
CONECT 3745 3723
CONECT 3746 3726
CONECT 3747 3727
CONECT 3748 3730
CONECT 3749 3731
CONECT 3750 3732
CONECT 3751 3733
CONECT 3752 3734
CONECT 3753 3735
CONECT 3754 3736
CONECT 3756 3757 3765 3766
CONECT 3757 3756 3758 3759 3759
CONECT 3758 3757 3779 3780 3760
CONECT 3759 3757 3757
CONECT 3760 3758 3761 3764
CONECT 3761 3760 3781 3762 3762
CONECT 3762 3761 3761 3763
CONECT 3763 3762 3782 3764 3764
CONECT 3764 3760 3763 3763 3783
CONECT 3765 3756 3784 3785 3786
CONECT 3766 3756 3787 3767 3768
CONECT 3767 3766 3769 3773 3773
CONECT 3768 3766 3774 3778 3778
CONECT 3769 3767 3788 3770 3770
CONECT 3770 3769 3769 3789 3771
CONECT 3771 3770 3790 3772 3772
CONECT 3772 3771 3771 3791 3773
CONECT 3773 3767 3767 3772 3792
CONECT 3774 3768 3793 3775 3775
CONECT 3775 3774 3774 3794 3776
CONECT 3776 3775 3795 3777 3777
CONECT 3777 3776 3776 3796 3778
CONECT 3778 3768 3768 3777 3797
CONECT 3779 3758
CONECT 3780 3758
CONECT 3781 3761
CONECT 3782 3763
CONECT 3783 3764
CONECT 3784 3765
CONECT 3785 3765
CONECT 3786 3765
CONECT 3787 3766
CONECT 3788 3769
CONECT 3789 3770
CONECT 3790 3771
CONECT 3791 3772
CONECT 3792 3773
CONECT 3793 3774
CONECT 3794 3775
CONECT 3795 3776
CONECT 3796 3777
CONECT 3797 3778
CONECT 3798 3800 3800 3801 3815
CONECT 3799 3801 3813 3814 3814
CONECT 3800 3798 3798
CONECT 3801 3798 3799 3820 3821
CONECT 3802 3822 3804 3804 3805
CONECT 3803 3823 3806 3806 3807
CONECT 3804 3802 3802 3824 3809
CONECT 3805 3802 3825 3810 3810
CONECT 3806 3803 3803 3826 3811
CONECT 3807 3803 3827 3812 3812
CONECT 3808 3828 3813 3813 3816
CONECT 3809 3804 3829 3817 3817
CONECT 3810 3805 3805 3830 3817
CONECT 3811 3806 3831 3818 3818
CONECT 3812 3807 3807 3832 3818
CONECT 3813 3799 3808 3808 3833
CONECT 3814 3799 3799 3834 3816
CONECT 3815 3798 3835 3836 3819
CONECT 3816 3808 3814 3837
CONECT 3817 3809 3809 3810 3819
CONECT 3818 3811 3811 3812 3819
CONECT 3819 3815 3817 3818 3838
CONECT 3820 3801
CONECT 3821 3801
CONECT 3822 3802
CONECT 3823 3803
CONECT 3824 3804
CONECT 3825 3805
CONECT 3826 3806
CONECT 3827 3807
CONECT 3828 3808
CONECT 3829 3809
CONECT 3830 3810
CONECT 3831 3811
CONECT 3832 3812
CONECT 3833 3813
CONECT 3834 3814
CONECT 3835 3815
CONECT 3836 3815
CONECT 3837 3816
CONECT 3838 3819
END
