# Supplementary material for: Discovery of Novel Acetamide-Based Heme Oxygenase-1 Inhibitors with Potent In Vitro Antiproliferative Activity
Source: J Med Chem. 2021 Sep 2;64(18):13373–93. doi: 10.1021/acs.jmedchem.1c00633 (PMC8474116; doi:10.1021/acs.jmedchem.1c00633)
Supplement: Supplementary file 7 — jm1c00633_si_007.pdb [file jm1c00633_si_007.pdb]

HEADER    OXIDOREDUCTASE                                              
REMARK  99                                                                      
REMARK  99 MOE v2014.09 (Chemical Computing Group Inc.) Wed Jun 23 14:17:23 2021
SEQRES   1 B  233  MET GLU ARG PRO GLN PRO ASP SER MET PRO GLN ASP LEU
SEQRES   2 B  233  SER GLU ALA LEU LYS GLU ALA THR LYS GLU VAL HIS THR
SEQRES   3 B  233  GLN ALA GLU ASN ALA GLU PHE MET ARG ASN PHE GLN LYS
SEQRES   4 B  233  GLY GLN VAL THR ARG ASP GLY PHE LYS LEU VAL MET ALA
SEQRES   5 B  233  SER LEU TYR HIS ILE TYR VAL ALA LEU GLU GLU GLU ILE
SEQRES   6 B  233  GLU ARG ASN LYS GLU SER PRO VAL PHE ALA PRO VAL TYR
SEQRES   7 B  233  PHE PRO GLU GLU LEU HIS ARG LYS ALA ALA LEU GLU GLN
SEQRES   8 B  233  ASP LEU ALA PHE TRP TYR GLY PRO ARG TRP GLN GLU VAL
SEQRES   9 B  233  ILE PRO TYR THR PRO ALA MET GLN ARG TYR VAL LYS ARG
SEQRES  10 B  233  LEU HIS GLU VAL GLY ARG THR GLU PRO GLU LEU LEU VAL
SEQRES  11 B  233  ALA HIS ALA TYR THR ARG TYR LEU GLY ASP LEU SER GLY
SEQRES  12 B  233  GLY GLN VAL LEU LYS LYS ILE ALA GLN LYS ALA LEU ASP
SEQRES  13 B  233  LEU PRO SER SER GLY GLU GLY LEU ALA PHE PHE THR PHE
SEQRES  14 B  233  PRO ASN ILE ALA SER ALA THR LYS PHE LYS GLN LEU TYR
SEQRES  15 B  233  ARG SER ARG MET ASN SER LEU GLU MET THR PRO ALA VAL
SEQRES  16 B  233  ARG GLN ARG VAL ILE GLU GLU ALA LYS THR ALA PHE LEU
SEQRES  17 B  233  LEU ASN ILE GLN LEU PHE GLU GLU LEU GLN GLU LEU LEU
SEQRES  18 B  233  THR HIS ASP THR LYS ASP GLN SER PRO SER ARG ALA
HELIX    1   1 LEU B   13  ALA B   20  1               Generated by MOE    8
HELIX    2   2 LYS B   22  GLN B   38  1               Generated by MOE   17
HELIX    3   3 ARG B   44  ASN B   68  1               Generated by MOE   25
HELIX    4   4 ALA B   75  VAL B   77  5               Generated by MOE    3
HELIX    5   5 PRO B   80  LEU B   83  1               Generated by MOE    4
HELIX    6   6 LYS B   86  TRP B   96  1               Generated by MOE   11
HELIX    7   7 TRP B  101  VAL B  104  1               Generated by MOE    4
HELIX    8   8 PRO B  109  THR B  124  1               Generated by MOE   16
HELIX    9   9 PRO B  126  LEU B  128  5               Generated by MOE    3
HELIX   10  10 LEU B  129  ALA B  154  1               Generated by MOE   26
HELIX   11  11 ALA B  165  PHE B  167  5               Generated by MOE    3
HELIX   12  12 ALA B  175  MET B  186  1               Generated by MOE   12
HELIX   13  13 PRO B  193  LEU B  220  1               Generated by MOE   28
LINK         NE2 HIS B  25                Fe   HEM B 300     1555   1555  2.24
ATOM      1  N   MET B   9       2.284  -1.060  55.440  1.00 56.11           N1+
ATOM      2  CA  MET B   9       2.040  -0.825  53.984  1.00 56.06           C  
ATOM      3  C   MET B   9       1.306   0.503  53.753  1.00 55.56           C  
ATOM      4  O   MET B   9       0.323   0.806  54.432  1.00 55.80           O  
ATOM      5  CB  MET B   9       1.318  -2.022  53.353  1.00 56.32           C  
ATOM      6  CG  MET B   9       2.253  -3.212  53.037  1.00 57.18           C  
ATOM      7  SD  MET B   9       3.066  -3.965  54.483  1.00 59.30           S  
ATOM      8  CE  MET B   9       4.528  -4.708  53.756  1.00 58.64           C  
ATOM      9  H1  MET B   9       2.767  -1.938  55.563  1.00 56.11           H  
ATOM     10  H2  MET B   9       1.401  -1.090  55.929  1.00 56.11           H  
ATOM     11  H3  MET B   9       2.849  -0.310  55.812  1.00 56.11           H  
ATOM     12  HA  MET B   9       3.002  -0.736  53.479  1.00 56.06           H  
ATOM     13  HB2 MET B   9       0.853  -1.693  52.424  1.00 56.32           H  
ATOM     14  HB3 MET B   9       0.547  -2.363  54.044  1.00 56.32           H  
ATOM     15  HG2 MET B   9       3.030  -2.859  52.359  1.00 57.18           H  
ATOM     16  HG3 MET B   9       1.662  -3.983  52.543  1.00 57.18           H  
ATOM     17  HE1 MET B   9       5.111  -5.200  54.535  1.00 58.64           H  
ATOM     18  HE2 MET B   9       5.133  -3.934  53.284  1.00 58.64           H  
ATOM     19  HE3 MET B   9       4.229  -5.442  53.007  1.00 58.64           H  
ATOM     20  N   PRO B  10       1.782   1.291  52.774  1.00 55.04           N  
ATOM     21  CA  PRO B  10       1.526   2.730  52.686  1.00 54.48           C  
ATOM     22  C   PRO B  10       0.185   3.145  52.083  1.00 53.81           C  
ATOM     23  O   PRO B  10      -0.341   2.462  51.204  1.00 53.81           O  
ATOM     24  CB  PRO B  10       2.675   3.227  51.805  1.00 54.61           C  
ATOM     25  CG  PRO B  10       3.129   2.014  51.018  1.00 54.79           C  
ATOM     26  CD  PRO B  10       2.478   0.789  51.580  1.00 54.92           C  
ATOM     27  HA  PRO B  10       1.474   3.156  53.688  1.00 54.48           H  
ATOM     28  HB2 PRO B  10       2.328   4.011  51.132  1.00 54.61           H  
ATOM     29  HB3 PRO B  10       3.489   3.610  52.420  1.00 54.61           H  
ATOM     30  HG2 PRO B  10       4.212   1.917  51.091  1.00 54.79           H  
ATOM     31  HG3 PRO B  10       2.844   2.131  49.972  1.00 54.79           H  
ATOM     32  HD2 PRO B  10       3.223   0.040  51.849  1.00 54.92           H  
ATOM     33  HD3 PRO B  10       1.772   0.361  50.868  1.00 54.92           H  
ATOM     34  N   GLN B  11      -0.341   4.273  52.564  1.00 53.01           N  
ATOM     35  CA  GLN B  11      -1.592   4.857  52.064  1.00 52.22           C  
ATOM     36  C   GLN B  11      -1.488   5.229  50.588  1.00 51.31           C  
ATOM     37  O   GLN B  11      -2.356   4.887  49.786  1.00 51.24           O  
ATOM     38  CB  GLN B  11      -1.949   6.117  52.867  1.00 52.29           C  
ATOM     39  CG  GLN B  11      -2.201   5.887  54.355  1.00 53.09           C  
ATOM     40  CD  GLN B  11      -3.685   5.809  54.716  1.00 54.06           C  
ATOM     41  OE1 GLN B  11      -4.180   4.765  55.158  1.00 53.94           O  
ATOM     42  NE2 GLN B  11      -4.398   6.920  54.539  1.00 53.86           N  
ATOM     43  H   GLN B  11       0.146   4.749  53.310  1.00 53.01           H  
ATOM     44  HA  GLN B  11      -2.370   4.103  52.182  1.00 52.22           H  
ATOM     45  HB2 GLN B  11      -1.125   6.824  52.769  1.00 52.29           H  
ATOM     46  HB3 GLN B  11      -2.852   6.549  52.434  1.00 52.29           H  
ATOM     47  HG2 GLN B  11      -1.753   6.710  54.912  1.00 53.09           H  
ATOM     48  HG3 GLN B  11      -1.725   4.950  54.645  1.00 53.09           H  
ATOM     49 HE21 GLN B  11      -5.382   6.931  54.768  1.00 53.86           H  
ATOM     50 HE22 GLN B  11      -3.955   7.752  54.175  1.00 53.86           H  
ATOM     51  N   ASP B  12      -0.416   5.938  50.249  1.00 50.34           N  
ATOM     52  CA  ASP B  12      -0.218   6.489  48.910  1.00 49.14           C  
ATOM     53  C   ASP B  12       0.150   5.421  47.893  1.00 48.05           C  
ATOM     54  O   ASP B  12       1.012   4.586  48.151  1.00 48.02           O  
ATOM     55  CB  ASP B  12       0.886   7.552  48.935  1.00 49.21           C  
ATOM     56  CG  ASP B  12       0.413   8.878  49.501  1.00 49.80           C  
ATOM     57  OD1 ASP B  12      -0.821   9.104  49.572  1.00 49.78           O  
ATOM     58  OD2 ASP B  12       1.286   9.700  49.863  1.00 50.17           O1-
ATOM     59  H   ASP B  12       0.294   6.103  50.948  1.00 50.34           H  
ATOM     60  HA  ASP B  12      -1.167   6.932  48.608  1.00 49.14           H  
ATOM     61  HB2 ASP B  12       1.237   7.714  47.916  1.00 49.21           H  
ATOM     62  HB3 ASP B  12       1.709   7.185  49.549  1.00 49.21           H  
ATOM     63  N   LEU B  13      -0.489   5.469  46.729  1.00 46.59           N  
ATOM     64  CA  LEU B  13      -0.185   4.526  45.663  1.00 45.39           C  
ATOM     65  C   LEU B  13       1.285   4.553  45.260  1.00 44.71           C  
ATOM     66  O   LEU B  13       1.846   3.519  44.913  1.00 44.62           O  
ATOM     67  CB  LEU B  13      -1.062   4.769  44.436  1.00 45.26           C  
ATOM     68  CG  LEU B  13      -0.636   3.962  43.205  1.00 44.81           C  
ATOM     69  CD1 LEU B  13      -0.674   2.478  43.508  1.00 44.58           C  
ATOM     70  CD2 LEU B  13      -1.513   4.280  42.015  1.00 44.26           C  
ATOM     71  H   LEU B  13      -1.198   6.173  46.581  1.00 46.59           H  
ATOM     72  HA  LEU B  13      -0.403   3.536  46.065  1.00 45.39           H  
ATOM     73  HB2 LEU B  13      -2.088   4.498  44.687  1.00 45.26           H  
ATOM     74  HB3 LEU B  13      -1.017   5.829  44.185  1.00 45.26           H  
ATOM     75  HG  LEU B  13       0.387   4.243  42.954  1.00 44.81           H  
ATOM     76 HD11 LEU B  13      -1.693   2.185  43.760  1.00 44.58           H  
ATOM     77 HD12 LEU B  13      -0.015   2.262  44.349  1.00 44.58           H  
ATOM     78 HD13 LEU B  13      -0.341   1.920  42.633  1.00 44.58           H  
ATOM     79 HD21 LEU B  13      -2.544   4.008  42.240  1.00 44.26           H  
ATOM     80 HD22 LEU B  13      -1.169   3.715  41.149  1.00 44.26           H  
ATOM     81 HD23 LEU B  13      -1.458   5.347  41.798  1.00 44.26           H  
ATOM     82  N   SER B  14       1.905   5.729  45.296  1.00 43.77           N  
ATOM     83  CA  SER B  14       3.306   5.862  44.893  1.00 43.25           C  
ATOM     84  C   SER B  14       4.257   5.205  45.891  1.00 42.88           C  
ATOM     85  O   SER B  14       5.351   4.763  45.529  1.00 42.75           O  
ATOM     86  CB  SER B  14       3.688   7.332  44.666  1.00 43.24           C  
ATOM     87  OG  SER B  14       3.281   8.161  45.746  1.00 43.06           O  
ATOM     88  H   SER B  14       1.400   6.546  45.607  1.00 43.77           H  
ATOM     89  HA  SER B  14       3.410   5.333  43.946  1.00 43.25           H  
ATOM     90  HB2 SER B  14       3.208   7.683  43.753  1.00 43.24           H  
ATOM     91  HB3 SER B  14       4.770   7.402  44.558  1.00 43.24           H  
ATOM     92  HG  SER B  14       2.327   8.087  45.826  1.00 43.06           H  
ATOM     93  N   GLU B  15       3.838   5.153  47.151  1.00 42.46           N  
ATOM     94  CA  GLU B  15       4.622   4.493  48.183  1.00 41.94           C  
ATOM     95  C   GLU B  15       4.403   2.994  48.084  1.00 41.64           C  
ATOM     96  O   GLU B  15       5.345   2.210  48.182  1.00 41.50           O  
ATOM     97  CB  GLU B  15       4.226   5.001  49.571  1.00 42.08           C  
ATOM     98  CG  GLU B  15       4.562   6.456  49.779  1.00 41.86           C  
ATOM     99  CD  GLU B  15       5.949   6.769  49.280  1.00 42.31           C  
ATOM    100  OE1 GLU B  15       6.878   6.000  49.621  1.00 41.32           O  
ATOM    101  OE2 GLU B  15       6.107   7.766  48.533  1.00 42.64           O1-
ATOM    102  H   GLU B  15       2.957   5.581  47.397  1.00 42.46           H  
ATOM    103  HA  GLU B  15       5.678   4.719  48.035  1.00 41.94           H  
ATOM    104  HB2 GLU B  15       3.151   4.871  49.696  1.00 42.08           H  
ATOM    105  HB3 GLU B  15       4.753   4.411  50.321  1.00 42.08           H  
ATOM    106  HG2 GLU B  15       4.506   6.686  50.843  1.00 41.86           H  
ATOM    107  HG3 GLU B  15       3.842   7.069  49.237  1.00 41.86           H  
ATOM    108  N   ALA B  16       3.151   2.606  47.879  1.00 41.22           N  
ATOM    109  CA  ALA B  16       2.812   1.209  47.692  1.00 41.16           C  
ATOM    110  C   ALA B  16       3.676   0.591  46.594  1.00 41.25           C  
ATOM    111  O   ALA B  16       4.381  -0.391  46.830  1.00 41.35           O  
ATOM    112  CB  ALA B  16       1.334   1.065  47.356  1.00 41.01           C  
ATOM    113  H   ALA B  16       2.417   3.300  47.853  1.00 41.22           H  
ATOM    114  HA  ALA B  16       3.009   0.676  48.622  1.00 41.16           H  
ATOM    115  HB1 ALA B  16       1.119   1.593  46.427  1.00 41.01           H  
ATOM    116  HB2 ALA B  16       0.735   1.489  48.162  1.00 41.01           H  
ATOM    117  HB3 ALA B  16       1.089   0.009  47.239  1.00 41.01           H  
ATOM    118  N   LEU B  17       3.621   1.173  45.399  1.00 41.02           N  
ATOM    119  CA  LEU B  17       4.356   0.646  44.253  1.00 41.10           C  
ATOM    120  C   LEU B  17       5.852   0.502  44.537  1.00 41.07           C  
ATOM    121  O   LEU B  17       6.459  -0.511  44.210  1.00 40.87           O  
ATOM    122  CB  LEU B  17       4.132   1.521  43.014  1.00 40.97           C  
ATOM    123  CG  LEU B  17       2.762   1.496  42.323  1.00 40.56           C  
ATOM    124  CD1 LEU B  17       2.731   2.481  41.172  1.00 40.79           C  
ATOM    125  CD2 LEU B  17       2.420   0.119  41.815  1.00 40.16           C  
ATOM    126  H   LEU B  17       3.056   2.002  45.281  1.00 41.02           H  
ATOM    127  HA  LEU B  17       3.964  -0.353  44.059  1.00 41.10           H  
ATOM    128  HB2 LEU B  17       4.320   2.552  43.313  1.00 40.97           H  
ATOM    129  HB3 LEU B  17       4.870   1.218  42.271  1.00 40.97           H  
ATOM    130  HG  LEU B  17       2.019   1.781  43.068  1.00 40.56           H  
ATOM    131 HD11 LEU B  17       3.475   2.195  40.429  1.00 40.79           H  
ATOM    132 HD12 LEU B  17       2.955   3.481  41.543  1.00 40.79           H  
ATOM    133 HD13 LEU B  17       1.741   2.476  40.716  1.00 40.79           H  
ATOM    134 HD21 LEU B  17       3.153  -0.185  41.068  1.00 40.16           H  
ATOM    135 HD22 LEU B  17       1.427   0.134  41.365  1.00 40.16           H  
ATOM    136 HD23 LEU B  17       2.432  -0.588  42.645  1.00 40.16           H  
ATOM    137  N   LYS B  18       6.439   1.526  45.142  1.00 41.61           N  
ATOM    138  CA  LYS B  18       7.869   1.533  45.444  1.00 42.07           C  
ATOM    139  C   LYS B  18       8.200   0.523  46.543  1.00 42.08           C  
ATOM    140  O   LYS B  18       9.297  -0.032  46.584  1.00 42.34           O  
ATOM    141  CB  LYS B  18       8.323   2.943  45.851  1.00 42.27           C  
ATOM    142  CG  LYS B  18       9.807   3.058  46.188  1.00 43.07           C  
ATOM    143  CD  LYS B  18      10.173   4.443  46.741  1.00 44.09           C  
ATOM    144  CE  LYS B  18      11.673   4.522  47.054  1.00 45.25           C  
ATOM    145  NZ  LYS B  18      12.127   5.849  47.593  1.00 45.32           N1+
ATOM    146  H   LYS B  18       5.880   2.326  45.402  1.00 41.61           H  
ATOM    147  HA  LYS B  18       8.409   1.241  44.544  1.00 42.07           H  
ATOM    148  HB2 LYS B  18       8.108   3.621  45.025  1.00 42.27           H  
ATOM    149  HB3 LYS B  18       7.750   3.245  46.728  1.00 42.27           H  
ATOM    150  HG2 LYS B  18      10.056   2.305  46.936  1.00 43.07           H  
ATOM    151  HG3 LYS B  18      10.387   2.877  45.283  1.00 43.07           H  
ATOM    152  HD2 LYS B  18       9.607   4.625  47.654  1.00 44.09           H  
ATOM    153  HD3 LYS B  18       9.921   5.202  46.000  1.00 44.09           H  
ATOM    154  HE2 LYS B  18      12.224   4.321  46.135  1.00 45.25           H  
ATOM    155  HE3 LYS B  18      11.908   3.756  47.793  1.00 45.25           H  
ATOM    156  HZ1 LYS B  18      11.918   6.574  46.922  1.00 45.32           H  
ATOM    157  HZ2 LYS B  18      13.123   5.822  47.760  1.00 45.32           H  
ATOM    158  HZ3 LYS B  18      11.645   6.043  48.459  1.00 45.32           H  
ATOM    159  N   GLU B  19       7.249   0.285  47.437  1.00 41.89           N  
ATOM    160  CA  GLU B  19       7.436  -0.726  48.470  1.00 42.04           C  
ATOM    161  C   GLU B  19       7.339  -2.113  47.840  1.00 41.47           C  
ATOM    162  O   GLU B  19       8.229  -2.948  47.998  1.00 41.20           O  
ATOM    163  CB  GLU B  19       6.363  -0.575  49.547  1.00 42.40           C  
ATOM    164  CG  GLU B  19       6.781  -0.983  50.944  1.00 44.12           C  
ATOM    165  CD  GLU B  19       6.198  -0.049  51.994  1.00 47.20           C  
ATOM    166  OE1 GLU B  19       6.321   1.185  51.808  1.00 48.64           O  
ATOM    167  OE2 GLU B  19       5.623  -0.532  53.000  1.00 47.64           O1-
ATOM    168  H   GLU B  19       6.387   0.810  47.401  1.00 41.89           H  
ATOM    169  HA  GLU B  19       8.417  -0.599  48.927  1.00 42.04           H  
ATOM    170  HB2 GLU B  19       6.064   0.473  49.578  1.00 42.40           H  
ATOM    171  HB3 GLU B  19       5.509  -1.188  49.259  1.00 42.40           H  
ATOM    172  HG2 GLU B  19       7.869  -0.956  51.011  1.00 44.12           H  
ATOM    173  HG3 GLU B  19       6.430  -1.997  51.137  1.00 44.12           H  
ATOM    174  N   ALA B  20       6.254  -2.333  47.103  1.00 40.86           N  
ATOM    175  CA  ALA B  20       5.936  -3.642  46.539  1.00 40.32           C  
ATOM    176  C   ALA B  20       6.940  -4.140  45.508  1.00 40.00           C  
ATOM    177  O   ALA B  20       6.931  -5.316  45.161  1.00 40.03           O  
ATOM    178  CB  ALA B  20       4.534  -3.630  45.935  1.00 40.37           C  
ATOM    179  H   ALA B  20       5.624  -1.563  46.926  1.00 40.86           H  
ATOM    180  HA  ALA B  20       5.986  -4.343  47.372  1.00 40.32           H  
ATOM    181  HB1 ALA B  20       4.502  -2.925  45.104  1.00 40.37           H  
ATOM    182  HB2 ALA B  20       3.813  -3.328  46.695  1.00 40.37           H  
ATOM    183  HB3 ALA B  20       4.285  -4.628  45.574  1.00 40.37           H  
ATOM    184  N   THR B  21       7.784  -3.250  44.998  1.00 39.72           N  
ATOM    185  CA  THR B  21       8.697  -3.619  43.913  1.00 39.52           C  
ATOM    186  C   THR B  21      10.149  -3.598  44.359  1.00 39.56           C  
ATOM    187  O   THR B  21      11.065  -3.691  43.543  1.00 39.33           O  
ATOM    188  CB  THR B  21       8.531  -2.710  42.669  1.00 39.47           C  
ATOM    189  OG1 THR B  21       8.684  -1.331  43.040  1.00 38.62           O  
ATOM    190  CG2 THR B  21       7.166  -2.922  42.038  1.00 38.83           C  
ATOM    191  H   THR B  21       7.797  -2.308  45.362  1.00 39.72           H  
ATOM    192  HA  THR B  21       8.427  -4.638  43.636  1.00 39.52           H  
ATOM    193  HB  THR B  21       9.301  -2.973  41.944  1.00 39.47           H  
ATOM    194 HG21 THR B  21       6.389  -2.661  42.757  1.00 38.83           H  
ATOM    195 HG22 THR B  21       7.058  -3.967  41.749  1.00 38.83           H  
ATOM    196 HG23 THR B  21       7.071  -2.289  41.155  1.00 38.83           H  
ATOM    197  HG1 THR B  21       7.997  -1.124  43.678  1.00 38.62           H  
ATOM    198  N   LYS B  22      10.349  -3.461  45.663  1.00 39.72           N  
ATOM    199  CA  LYS B  22      11.688  -3.463  46.230  1.00 40.12           C  
ATOM    200  C   LYS B  22      12.389  -4.782  45.892  1.00 39.76           C  
ATOM    201  O   LYS B  22      13.495  -4.784  45.347  1.00 39.72           O  
ATOM    202  CB  LYS B  22      11.618  -3.248  47.746  1.00 40.48           C  
ATOM    203  CG  LYS B  22      12.967  -3.279  48.455  1.00 41.82           C  
ATOM    204  CD  LYS B  22      12.790  -3.280  49.973  1.00 44.50           C  
ATOM    205  CE  LYS B  22      11.928  -2.098  50.451  1.00 45.16           C  
ATOM    206  NZ  LYS B  22      12.370  -0.795  49.855  1.00 45.00           N1+
ATOM    207  H   LYS B  22       9.553  -3.353  46.276  1.00 39.72           H  
ATOM    208  HA  LYS B  22      12.266  -2.645  45.800  1.00 40.12           H  
ATOM    209  HB2 LYS B  22      11.159  -2.277  47.931  1.00 40.48           H  
ATOM    210  HB3 LYS B  22      10.992  -4.032  48.172  1.00 40.48           H  
ATOM    211  HG2 LYS B  22      13.505  -4.180  48.159  1.00 41.82           H  
ATOM    212  HG3 LYS B  22      13.542  -2.400  48.164  1.00 41.82           H  
ATOM    213  HD2 LYS B  22      13.772  -3.213  50.442  1.00 44.50           H  
ATOM    214  HD3 LYS B  22      12.308  -4.211  50.271  1.00 44.50           H  
ATOM    215  HE2 LYS B  22      11.998  -2.029  51.537  1.00 45.16           H  
ATOM    216  HE3 LYS B  22      10.892  -2.281  50.165  1.00 45.16           H  
ATOM    217  HZ1 LYS B  22      13.330  -0.615  50.114  1.00 45.00           H  
ATOM    218  HZ2 LYS B  22      11.782  -0.050  50.201  1.00 45.00           H  
ATOM    219  HZ3 LYS B  22      12.296  -0.843  48.849  1.00 45.00           H  
ATOM    220  N   GLU B  23      11.715  -5.894  46.180  1.00 39.28           N  
ATOM    221  CA  GLU B  23      12.272  -7.236  45.989  1.00 38.83           C  
ATOM    222  C   GLU B  23      12.659  -7.508  44.542  1.00 38.32           C  
ATOM    223  O   GLU B  23      13.748  -8.025  44.274  1.00 38.22           O  
ATOM    224  CB  GLU B  23      11.267  -8.298  46.439  1.00 39.03           C  
ATOM    225  CG  GLU B  23      10.647  -9.069  45.285  1.00 40.07           C  
ATOM    226  CD  GLU B  23       9.167  -9.394  45.482  1.00 41.57           C  
ATOM    227  OE1 GLU B  23       8.646 -10.258  44.740  1.00 42.34           O  
ATOM    228  OE2 GLU B  23       8.519  -8.774  46.356  1.00 42.92           O1-
ATOM    229  H   GLU B  23      10.778  -5.809  46.547  1.00 39.28           H  
ATOM    230  HA  GLU B  23      13.176  -7.285  46.596  1.00 38.83           H  
ATOM    231  HB2 GLU B  23      11.780  -9.005  47.091  1.00 39.03           H  
ATOM    232  HB3 GLU B  23      10.469  -7.805  46.994  1.00 39.03           H  
ATOM    233  HG2 GLU B  23      11.191 -10.006  45.166  1.00 40.07           H  
ATOM    234  HG3 GLU B  23      10.750  -8.472  44.379  1.00 40.07           H  
ATOM    235  N   VAL B  24      11.758  -7.186  43.611  1.00 37.51           N  
ATOM    236  CA  VAL B  24      12.028  -7.386  42.185  1.00 36.88           C  
ATOM    237  C   VAL B  24      13.076  -6.403  41.664  1.00 36.35           C  
ATOM    238  O   VAL B  24      13.927  -6.774  40.865  1.00 35.66           O  
ATOM    239  CB  VAL B  24      10.749  -7.295  41.312  1.00 36.89           C  
ATOM    240  CG1 VAL B  24       9.804  -8.472  41.606  1.00 37.35           C  
ATOM    241  CG2 VAL B  24      10.052  -5.951  41.516  1.00 36.14           C  
ATOM    242  H   VAL B  24      10.871  -6.796  43.896  1.00 37.51           H  
ATOM    243  HA  VAL B  24      12.419  -8.400  42.101  1.00 36.88           H  
ATOM    244  HB  VAL B  24      11.040  -7.361  40.264  1.00 36.89           H  
ATOM    245 HG11 VAL B  24       9.493  -8.436  42.650  1.00 37.35           H  
ATOM    246 HG12 VAL B  24      10.323  -9.411  41.413  1.00 37.35           H  
ATOM    247 HG13 VAL B  24       8.927  -8.403  40.963  1.00 37.35           H  
ATOM    248 HG21 VAL B  24       9.748  -5.854  42.558  1.00 36.14           H  
ATOM    249 HG22 VAL B  24       9.173  -5.897  40.874  1.00 36.14           H  
ATOM    250 HG23 VAL B  24      10.738  -5.143  41.261  1.00 36.14           H  
ATOM    251  N   HIS B  25      13.002  -5.153  42.120  1.00 36.44           N  
ATOM    252  CA  HIS B  25      14.006  -4.143  41.776  1.00 36.65           C  
ATOM    253  C   HIS B  25      15.420  -4.596  42.170  1.00 36.62           C  
ATOM    254  O   HIS B  25      16.366  -4.449  41.391  1.00 36.27           O  
ATOM    255  CB  HIS B  25      13.678  -2.801  42.438  1.00 36.71           C  
ATOM    256  CG  HIS B  25      14.354  -1.626  41.798  1.00 37.71           C  
ATOM    257  ND1 HIS B  25      15.723  -1.514  41.700  1.00 38.98           N  
ATOM    258  CD2 HIS B  25      13.847  -0.501  41.239  1.00 39.12           C  
ATOM    259  CE1 HIS B  25      16.033  -0.382  41.092  1.00 39.00           C  
ATOM    260  NE2 HIS B  25      14.911   0.251  40.799  1.00 39.34           N  
ATOM    261  H   HIS B  25      12.232  -4.894  42.720  1.00 36.44           H  
ATOM    262  HA  HIS B  25      13.981  -4.016  40.694  1.00 36.65           H  
ATOM    263  HB2 HIS B  25      13.988  -2.849  43.482  1.00 36.71           H  
ATOM    264  HB3 HIS B  25      12.600  -2.647  42.386  1.00 36.71           H  
ATOM    265  HD2 HIS B  25      12.802  -0.243  41.155  1.00 39.12           H  
ATOM    266  HE1 HIS B  25      17.032  -0.034  40.873  1.00 39.00           H  
ATOM    267  N   THR B  26      15.561  -5.151  43.373  1.00 36.89           N  
ATOM    268  CA  THR B  26      16.870  -5.603  43.847  1.00 37.33           C  
ATOM    269  C   THR B  26      17.370  -6.766  43.002  1.00 37.27           C  
ATOM    270  O   THR B  26      18.557  -6.857  42.702  1.00 37.25           O  
ATOM    271  CB  THR B  26      16.854  -6.030  45.336  1.00 37.66           C  
ATOM    272  OG1 THR B  26      15.946  -5.202  46.076  1.00 38.36           O  
ATOM    273  CG2 THR B  26      18.251  -5.902  45.934  1.00 37.43           C  
ATOM    274  H   THR B  26      14.752  -5.262  43.967  1.00 36.89           H  
ATOM    275  HA  THR B  26      17.542  -4.750  43.751  1.00 37.33           H  
ATOM    276  HB  THR B  26      16.529  -7.069  45.395  1.00 37.66           H  
ATOM    277 HG21 THR B  26      18.577  -4.864  45.876  1.00 37.43           H  
ATOM    278 HG22 THR B  26      18.944  -6.533  45.377  1.00 37.43           H  
ATOM    279 HG23 THR B  26      18.230  -6.218  46.977  1.00 37.43           H  
ATOM    280  HG1 THR B  26      16.257  -4.296  46.006  1.00 38.36           H  
ATOM    281  N   GLN B  27      16.456  -7.655  42.629  1.00 37.41           N  
ATOM    282  CA  GLN B  27      16.771  -8.752  41.712  1.00 37.58           C  
ATOM    283  C   GLN B  27      17.424  -8.242  40.433  1.00 37.02           C  
ATOM    284  O   GLN B  27      18.533  -8.655  40.084  1.00 36.66           O  
ATOM    285  CB  GLN B  27      15.510  -9.537  41.356  1.00 37.91           C  
ATOM    286  CG  GLN B  27      14.966 -10.383  42.491  1.00 39.85           C  
ATOM    287  CD  GLN B  27      13.781 -11.228  42.066  1.00 42.39           C  
ATOM    288  OE1 GLN B  27      13.132 -10.950  41.050  1.00 44.23           O  
ATOM    289  NE2 GLN B  27      13.483 -12.263  42.847  1.00 42.99           N  
ATOM    290  H   GLN B  27      15.516  -7.572  42.989  1.00 37.41           H  
ATOM    291  HA  GLN B  27      17.475  -9.407  42.225  1.00 37.58           H  
ATOM    292  HB2 GLN B  27      14.738  -8.828  41.057  1.00 37.91           H  
ATOM    293  HB3 GLN B  27      15.742 -10.196  40.519  1.00 37.91           H  
ATOM    294  HG2 GLN B  27      14.653  -9.723  43.300  1.00 39.85           H  
ATOM    295  HG3 GLN B  27      15.757 -11.043  42.846  1.00 39.85           H  
ATOM    296 HE21 GLN B  27      12.700 -12.858  42.619  1.00 42.99           H  
ATOM    297 HE22 GLN B  27      14.040 -12.453  43.668  1.00 42.99           H  
ATOM    298  N   ALA B  28      16.724  -7.353  39.732  1.00 36.46           N  
ATOM    299  CA  ALA B  28      17.273  -6.714  38.538  1.00 36.12           C  
ATOM    300  C   ALA B  28      18.666  -6.158  38.820  1.00 36.00           C  
ATOM    301  O   ALA B  28      19.597  -6.365  38.034  1.00 35.95           O  
ATOM    302  CB  ALA B  28      16.354  -5.613  38.049  1.00 35.71           C  
ATOM    303  H   ALA B  28      15.790  -7.114  40.033  1.00 36.46           H  
ATOM    304  HA  ALA B  28      17.353  -7.468  37.755  1.00 36.12           H  
ATOM    305  HB1 ALA B  28      16.261  -4.848  38.820  1.00 35.71           H  
ATOM    306  HB2 ALA B  28      15.371  -6.030  37.831  1.00 35.71           H  
ATOM    307  HB3 ALA B  28      16.769  -5.168  37.144  1.00 35.71           H  
ATOM    308  N   GLU B  29      18.801  -5.459  39.946  1.00 35.98           N  
ATOM    309  CA  GLU B  29      20.073  -4.851  40.337  1.00 36.28           C  
ATOM    310  C   GLU B  29      21.087  -5.963  40.505  1.00 36.05           C  
ATOM    311  O   GLU B  29      22.203  -5.899  39.990  1.00 35.79           O  
ATOM    312  CB  GLU B  29      19.915  -4.047  41.633  1.00 36.49           C  
ATOM    313  CG  GLU B  29      18.799  -3.005  41.561  1.00 38.06           C  
ATOM    314  CD  GLU B  29      18.602  -2.213  42.850  1.00 40.26           C  
ATOM    315  OE1 GLU B  29      19.603  -1.835  43.492  1.00 41.74           O  
ATOM    316  OE2 GLU B  29      17.434  -1.948  43.213  1.00 40.73           O1-
ATOM    317  H   GLU B  29      17.999  -5.345  40.549  1.00 35.98           H  
ATOM    318  HA  GLU B  29      20.410  -4.154  39.570  1.00 36.28           H  
ATOM    319  HB2 GLU B  29      19.692  -4.739  42.445  1.00 36.49           H  
ATOM    320  HB3 GLU B  29      20.855  -3.535  41.840  1.00 36.49           H  
ATOM    321  HG2 GLU B  29      17.866  -3.518  41.329  1.00 38.06           H  
ATOM    322  HG3 GLU B  29      19.037  -2.304  40.761  1.00 38.06           H  
ATOM    323  N   ASN B  30      20.665  -7.000  41.213  1.00 36.29           N  
ATOM    324  CA  ASN B  30      21.430  -8.231  41.337  1.00 36.66           C  
ATOM    325  C   ASN B  30      21.862  -8.734  39.980  1.00 36.15           C  
ATOM    326  O   ASN B  30      23.045  -8.988  39.745  1.00 36.59           O  
ATOM    327  CB  ASN B  30      20.564  -9.295  42.006  1.00 37.19           C  
ATOM    328  CG  ASN B  30      21.360 -10.227  42.885  1.00 38.14           C  
ATOM    329  OD1 ASN B  30      20.979 -10.479  44.024  1.00 40.69           O  
ATOM    330  ND2 ASN B  30      22.471 -10.745  42.367  1.00 39.13           N  
ATOM    331  H   ASN B  30      19.775  -6.933  41.686  1.00 36.29           H  
ATOM    332  HA  ASN B  30      22.318  -8.029  41.937  1.00 36.66           H  
ATOM    333  HB2 ASN B  30      20.072  -9.882  41.230  1.00 37.19           H  
ATOM    334  HB3 ASN B  30      19.811  -8.798  42.617  1.00 37.19           H  
ATOM    335 HD21 ASN B  30      23.039 -11.374  42.917  1.00 39.13           H  
ATOM    336 HD22 ASN B  30      22.746 -10.509  41.424  1.00 39.13           H  
ATOM    337  N   ALA B  31      20.886  -8.861  39.086  1.00 35.70           N  
ATOM    338  CA  ALA B  31      21.108  -9.391  37.746  1.00 35.23           C  
ATOM    339  C   ALA B  31      22.120  -8.580  36.949  1.00 34.78           C  
ATOM    340  O   ALA B  31      22.981  -9.145  36.281  1.00 35.18           O  
ATOM    341  CB  ALA B  31      19.782  -9.494  36.985  1.00 35.20           C  
ATOM    342  H   ALA B  31      19.952  -8.579  39.346  1.00 35.70           H  
ATOM    343  HA  ALA B  31      21.532 -10.388  37.868  1.00 35.23           H  
ATOM    344  HB1 ALA B  31      19.355  -8.498  36.862  1.00 35.20           H  
ATOM    345  HB2 ALA B  31      19.088 -10.120  37.547  1.00 35.20           H  
ATOM    346  HB3 ALA B  31      19.959  -9.937  36.005  1.00 35.20           H  
ATOM    347  N   GLU B  32      22.012  -7.259  37.001  1.00 34.32           N  
ATOM    348  CA  GLU B  32      22.956  -6.419  36.288  1.00 33.66           C  
ATOM    349  C   GLU B  32      24.342  -6.578  36.884  1.00 33.39           C  
ATOM    350  O   GLU B  32      25.333  -6.626  36.159  1.00 33.26           O  
ATOM    351  CB  GLU B  32      22.518  -4.946  36.298  1.00 33.79           C  
ATOM    352  CG  GLU B  32      23.577  -3.946  35.765  1.00 33.85           C  
ATOM    353  CD  GLU B  32      24.080  -4.258  34.346  1.00 34.70           C  
ATOM    354  OE1 GLU B  32      23.327  -4.879  33.558  1.00 36.80           O  
ATOM    355  OE2 GLU B  32      25.233  -3.890  34.018  1.00 32.51           O1-
ATOM    356  H   GLU B  32      21.269  -6.836  37.539  1.00 34.32           H  
ATOM    357  HA  GLU B  32      22.982  -6.740  35.247  1.00 33.66           H  
ATOM    358  HB2 GLU B  32      21.625  -4.854  35.680  1.00 33.79           H  
ATOM    359  HB3 GLU B  32      22.279  -4.671  37.325  1.00 33.79           H  
ATOM    360  HG2 GLU B  32      24.432  -3.960  36.441  1.00 33.85           H  
ATOM    361  HG3 GLU B  32      23.134  -2.950  35.760  1.00 33.85           H  
ATOM    362  N   PHE B  33      24.413  -6.661  38.208  1.00 33.24           N  
ATOM    363  CA  PHE B  33      25.698  -6.843  38.877  1.00 33.24           C  
ATOM    364  C   PHE B  33      26.388  -8.109  38.369  1.00 33.43           C  
ATOM    365  O   PHE B  33      27.549  -8.069  37.969  1.00 33.11           O  
ATOM    366  CB  PHE B  33      25.524  -6.922  40.396  1.00 32.96           C  
ATOM    367  CG  PHE B  33      25.304  -5.596  41.057  1.00 33.24           C  
ATOM    368  CD1 PHE B  33      25.582  -4.407  40.388  1.00 33.40           C  
ATOM    369  CD2 PHE B  33      24.862  -5.535  42.372  1.00 33.03           C  
ATOM    370  CE1 PHE B  33      25.392  -3.181  41.016  1.00 33.51           C  
ATOM    371  CE2 PHE B  33      24.672  -4.317  43.008  1.00 32.07           C  
ATOM    372  CZ  PHE B  33      24.935  -3.139  42.334  1.00 32.84           C  
ATOM    373  H   PHE B  33      23.568  -6.597  38.758  1.00 33.24           H  
ATOM    374  HA  PHE B  33      26.319  -5.978  38.646  1.00 33.24           H  
ATOM    375  HB2 PHE B  33      24.664  -7.557  40.609  1.00 32.96           H  
ATOM    376  HB3 PHE B  33      26.422  -7.371  40.820  1.00 32.96           H  
ATOM    377  HD1 PHE B  33      25.948  -4.437  39.372  1.00 33.40           H  
ATOM    378  HD2 PHE B  33      24.663  -6.451  42.908  1.00 33.03           H  
ATOM    379  HE1 PHE B  33      25.598  -2.263  40.485  1.00 33.51           H  
ATOM    380  HE2 PHE B  33      24.319  -4.289  44.028  1.00 32.07           H  
ATOM    381  HZ  PHE B  33      24.787  -2.189  42.826  1.00 32.84           H  
ATOM    382  N   MET B  34      25.668  -9.229  38.396  1.00 33.67           N  
ATOM    383  CA  MET B  34      26.199 -10.493  37.889  1.00 34.70           C  
ATOM    384  C   MET B  34      26.603 -10.349  36.422  1.00 34.57           C  
ATOM    385  O   MET B  34      27.702 -10.752  36.022  1.00 34.67           O  
ATOM    386  CB  MET B  34      25.167 -11.624  38.031  1.00 35.02           C  
ATOM    387  CG  MET B  34      24.777 -11.985  39.466  1.00 37.55           C  
ATOM    388  SD  MET B  34      23.922 -13.590  39.592  1.00 42.76           S  
ATOM    389  CE  MET B  34      22.903 -13.350  41.046  1.00 41.68           C  
ATOM    390  H   MET B  34      24.733  -9.204  38.776  1.00 33.67           H  
ATOM    391  HA  MET B  34      27.077 -10.748  38.483  1.00 34.70           H  
ATOM    392  HB2 MET B  34      25.580 -12.516  37.561  1.00 35.02           H  
ATOM    393  HB3 MET B  34      24.263 -11.321  37.503  1.00 35.02           H  
ATOM    394  HG2 MET B  34      24.116 -11.209  39.852  1.00 37.55           H  
ATOM    395  HG3 MET B  34      25.682 -12.026  40.072  1.00 37.55           H  
ATOM    396  HE1 MET B  34      22.326 -14.255  41.239  1.00 41.68           H  
ATOM    397  HE2 MET B  34      22.223 -12.514  40.879  1.00 41.68           H  
ATOM    398  HE3 MET B  34      23.540 -13.135  41.904  1.00 41.68           H  
ATOM    399  N   ARG B  35      25.703  -9.772  35.625  1.00 34.47           N  
ATOM    400  CA  ARG B  35      25.959  -9.541  34.203  1.00 34.20           C  
ATOM    401  C   ARG B  35      27.219  -8.720  33.975  1.00 34.07           C  
ATOM    402  O   ARG B  35      28.030  -9.057  33.122  1.00 33.55           O  
ATOM    403  CB  ARG B  35      24.787  -8.834  33.533  1.00 33.67           C  
ATOM    404  CG  ARG B  35      24.699  -9.138  32.037  1.00 35.55           C  
ATOM    405  CD  ARG B  35      24.482  -7.906  31.184  1.00 36.32           C  
ATOM    406  NE  ARG B  35      25.726  -7.178  30.939  1.00 37.56           N  
ATOM    407  CZ  ARG B  35      26.076  -6.064  31.578  1.00 37.97           C  
ATOM    408  NH1 ARG B  35      25.277  -5.552  32.505  1.00 37.50           N  
ATOM    409  NH2 ARG B  35      27.226  -5.463  31.293  1.00 38.19           N1+
ATOM    410  H   ARG B  35      24.817  -9.485  36.015  1.00 34.47           H  
ATOM    411  HA  ARG B  35      26.094 -10.527  33.758  1.00 34.20           H  
ATOM    412  HB2 ARG B  35      23.863  -9.159  34.011  1.00 33.67           H  
ATOM    413  HB3 ARG B  35      24.905  -7.759  33.665  1.00 33.67           H  
ATOM    414  HG2 ARG B  35      23.867  -9.823  31.872  1.00 35.55           H  
ATOM    415  HG3 ARG B  35      25.629  -9.614  31.726  1.00 35.55           H  
ATOM    416  HD2 ARG B  35      23.783  -7.244  31.695  1.00 36.32           H  
ATOM    417  HD3 ARG B  35      24.060  -8.212  30.227  1.00 36.32           H  
ATOM    418  HE  ARG B  35      26.359  -7.543  30.242  1.00 37.56           H  
ATOM    419 HH11 ARG B  35      25.544  -4.708  32.991  1.00 37.50           H  
ATOM    420 HH12 ARG B  35      24.402  -6.006  32.724  1.00 37.50           H  
ATOM    421 HH21 ARG B  35      27.838  -5.851  30.589  1.00 38.19           H  
ATOM    422 HH22 ARG B  35      27.488  -4.618  31.780  1.00 38.19           H  
ATOM    423  N   ASN B  36      27.362  -7.623  34.720  1.00 34.29           N  
ATOM    424  CA  ASN B  36      28.528  -6.745  34.579  1.00 34.62           C  
ATOM    425  C   ASN B  36      29.823  -7.486  34.927  1.00 34.71           C  
ATOM    426  O   ASN B  36      30.839  -7.314  34.259  1.00 34.77           O  
ATOM    427  CB  ASN B  36      28.359  -5.461  35.415  1.00 34.36           C  
ATOM    428  CG  ASN B  36      29.476  -4.430  35.174  1.00 34.79           C  
ATOM    429  OD1 ASN B  36      30.162  -4.447  34.147  1.00 33.88           O  
ATOM    430  ND2 ASN B  36      29.649  -3.521  36.128  1.00 34.10           N  
ATOM    431  H   ASN B  36      26.650  -7.391  35.398  1.00 34.29           H  
ATOM    432  HA  ASN B  36      28.600  -6.444  33.534  1.00 34.62           H  
ATOM    433  HB2 ASN B  36      28.360  -5.732  36.471  1.00 34.36           H  
ATOM    434  HB3 ASN B  36      27.404  -5.003  35.158  1.00 34.36           H  
ATOM    435 HD21 ASN B  36      30.361  -2.812  36.027  1.00 34.10           H  
ATOM    436 HD22 ASN B  36      29.068  -3.539  36.954  1.00 34.10           H  
ATOM    437  N   PHE B  37      29.777  -8.333  35.949  1.00 35.18           N  
ATOM    438  CA  PHE B  37      30.946  -9.128  36.321  1.00 35.93           C  
ATOM    439  C   PHE B  37      31.349 -10.148  35.243  1.00 36.78           C  
ATOM    440  O   PHE B  37      32.468 -10.101  34.733  1.00 36.35           O  
ATOM    441  CB  PHE B  37      30.742  -9.819  37.678  1.00 35.82           C  
ATOM    442  CG  PHE B  37      31.832 -10.797  38.031  1.00 34.74           C  
ATOM    443  CD1 PHE B  37      33.036 -10.356  38.550  1.00 34.38           C  
ATOM    444  CD2 PHE B  37      31.648 -12.162  37.844  1.00 34.39           C  
ATOM    445  CE1 PHE B  37      34.043 -11.254  38.873  1.00 34.20           C  
ATOM    446  CE2 PHE B  37      32.649 -13.069  38.165  1.00 33.99           C  
ATOM    447  CZ  PHE B  37      33.848 -12.614  38.680  1.00 34.10           C  
ATOM    448  H   PHE B  37      28.921  -8.429  36.477  1.00 35.18           H  
ATOM    449  HA  PHE B  37      31.774  -8.425  36.410  1.00 35.93           H  
ATOM    450  HB2 PHE B  37      30.704  -9.052  38.452  1.00 35.82           H  
ATOM    451  HB3 PHE B  37      29.794 -10.356  37.651  1.00 35.82           H  
ATOM    452  HD1 PHE B  37      33.194  -9.299  38.706  1.00 34.38           H  
ATOM    453  HD2 PHE B  37      30.712 -12.523  37.443  1.00 34.39           H  
ATOM    454  HE1 PHE B  37      34.979 -10.894  39.275  1.00 34.20           H  
ATOM    455  HE2 PHE B  37      32.491 -14.127  38.013  1.00 33.99           H  
ATOM    456  HZ  PHE B  37      34.630 -13.315  38.931  1.00 34.10           H  
ATOM    457  N   GLN B  38      30.452 -11.072  34.901  1.00 37.95           N  
ATOM    458  CA  GLN B  38      30.779 -12.093  33.902  1.00 39.09           C  
ATOM    459  C   GLN B  38      31.108 -11.414  32.590  1.00 40.10           C  
ATOM    460  O   GLN B  38      32.238 -11.455  32.095  1.00 39.86           O  
ATOM    461  CB  GLN B  38      29.602 -13.037  33.662  1.00 39.11           C  
ATOM    462  CG  GLN B  38      29.367 -14.085  34.724  1.00 39.59           C  
ATOM    463  CD  GLN B  38      30.488 -15.120  34.860  1.00 40.42           C  
ATOM    464  OE1 GLN B  38      30.484 -15.918  35.800  1.00 42.16           O  
ATOM    465  NE2 GLN B  38      31.444 -15.108  33.939  1.00 39.21           N  
ATOM    466  H   GLN B  38      29.539 -11.069  35.334  1.00 37.95           H  
ATOM    467  HA  GLN B  38      31.626 -12.669  34.275  1.00 39.09           H  
ATOM    468  HB2 GLN B  38      28.699 -12.431  33.585  1.00 39.11           H  
ATOM    469  HB3 GLN B  38      29.775 -13.552  32.717  1.00 39.11           H  
ATOM    470  HG2 GLN B  38      28.445 -14.613  34.482  1.00 39.59           H  
ATOM    471  HG3 GLN B  38      29.255 -13.578  35.682  1.00 39.59           H  
ATOM    472 HE21 GLN B  38      32.205 -15.769  33.993  1.00 39.21           H  
ATOM    473 HE22 GLN B  38      31.410 -14.437  33.185  1.00 39.21           H  
ATOM    474  N   LYS B  39      30.078 -10.802  32.024  1.00 41.41           N  
ATOM    475  CA  LYS B  39      30.196 -10.042  30.797  1.00 42.47           C  
ATOM    476  C   LYS B  39      30.484  -8.608  31.210  1.00 43.10           C  
ATOM    477  O   LYS B  39      29.675  -7.980  31.901  1.00 43.67           O  
ATOM    478  CB  LYS B  39      28.884 -10.120  30.016  1.00 42.44           C  
ATOM    479  CG  LYS B  39      28.346 -11.534  29.860  1.00 43.08           C  
ATOM    480  CD  LYS B  39      29.380 -12.448  29.238  1.00 44.63           C  
ATOM    481  CE  LYS B  39      30.000 -11.799  28.006  1.00 45.77           C  
ATOM    482  NZ  LYS B  39      31.392 -12.274  27.761  1.00 46.00           N1+
ATOM    483  H   LYS B  39      29.173 -10.868  32.467  1.00 41.41           H  
ATOM    484  HA  LYS B  39      30.987 -10.430  30.155  1.00 42.47           H  
ATOM    485  HB2 LYS B  39      28.137  -9.524  30.539  1.00 42.44           H  
ATOM    486  HB3 LYS B  39      29.050  -9.704  29.022  1.00 42.44           H  
ATOM    487  HG2 LYS B  39      28.074 -11.921  30.842  1.00 43.08           H  
ATOM    488  HG3 LYS B  39      27.463 -11.510  29.222  1.00 43.08           H  
ATOM    489  HD2 LYS B  39      28.902 -13.384  28.948  1.00 44.63           H  
ATOM    490  HD3 LYS B  39      30.163 -12.651  29.968  1.00 44.63           H  
ATOM    491  HE2 LYS B  39      30.018 -10.719  28.149  1.00 45.77           H  
ATOM    492  HE3 LYS B  39      29.388 -12.040  27.137  1.00 45.77           H  
ATOM    493  HZ1 LYS B  39      31.968 -12.055  28.561  1.00 46.00           H  
ATOM    494  HZ2 LYS B  39      31.765 -11.815  26.942  1.00 46.00           H  
ATOM    495  HZ3 LYS B  39      31.386 -13.273  27.614  1.00 46.00           H  
ATOM    496  N   GLY B  40      31.634  -8.089  30.802  1.00 43.50           N  
ATOM    497  CA  GLY B  40      32.085  -6.797  31.302  1.00 44.16           C  
ATOM    498  C   GLY B  40      31.184  -5.604  31.036  1.00 44.52           C  
ATOM    499  O   GLY B  40      29.970  -5.645  31.241  1.00 44.46           O  
ATOM    500  H   GLY B  40      32.203  -8.594  30.138  1.00 43.50           H  
ATOM    501  HA2 GLY B  40      32.204  -6.885  32.382  1.00 44.16           H  
ATOM    502  HA3 GLY B  40      33.052  -6.587  30.846  1.00 44.16           H  
ATOM    503  N   GLN B  41      31.802  -4.530  30.566  1.00 45.08           N  
ATOM    504  CA  GLN B  41      31.146  -3.236  30.431  1.00 45.39           C  
ATOM    505  C   GLN B  41      29.764  -3.301  29.775  1.00 45.14           C  
ATOM    506  O   GLN B  41      28.735  -3.247  30.454  1.00 45.59           O  
ATOM    507  CB  GLN B  41      32.069  -2.288  29.661  1.00 45.64           C  
ATOM    508  CG  GLN B  41      33.464  -2.195  30.282  1.00 47.11           C  
ATOM    509  CD  GLN B  41      34.546  -1.818  29.280  1.00 48.87           C  
ATOM    510  OE1 GLN B  41      34.280  -1.188  28.252  1.00 49.83           O  
ATOM    511  NE2 GLN B  41      35.780  -2.206  29.579  1.00 49.44           N  
ATOM    512  H   GLN B  41      32.770  -4.612  30.289  1.00 45.08           H  
ATOM    513  HA  GLN B  41      30.965  -2.862  31.439  1.00 45.39           H  
ATOM    514  HB2 GLN B  41      32.166  -2.649  28.637  1.00 45.64           H  
ATOM    515  HB3 GLN B  41      31.622  -1.294  29.655  1.00 45.64           H  
ATOM    516  HG2 GLN B  41      33.715  -3.163  30.714  1.00 47.11           H  
ATOM    517  HG3 GLN B  41      33.443  -1.441  31.068  1.00 47.11           H  
ATOM    518 HE21 GLN B  41      36.543  -1.987  28.955  1.00 49.44           H  
ATOM    519 HE22 GLN B  41      35.955  -2.720  30.431  1.00 49.44           H  
ATOM    520  N   VAL B  42      29.759  -3.403  28.453  1.00 44.49           N  
ATOM    521  CA  VAL B  42      28.548  -3.337  27.640  1.00 43.75           C  
ATOM    522  C   VAL B  42      29.015  -2.866  26.279  1.00 42.96           C  
ATOM    523  O   VAL B  42      29.716  -1.865  26.166  1.00 42.98           O  
ATOM    524  CB  VAL B  42      27.506  -2.335  28.170  1.00 43.98           C  
ATOM    525  CG1 VAL B  42      27.910  -0.909  27.820  1.00 43.87           C  
ATOM    526  CG2 VAL B  42      26.132  -2.639  27.576  1.00 43.80           C  
ATOM    527  H   VAL B  42      30.643  -3.534  27.982  1.00 44.49           H  
ATOM    528  HA  VAL B  42      28.058  -4.311  27.638  1.00 43.75           H  
ATOM    529  HB  VAL B  42      27.458  -2.433  29.255  1.00 43.98           H  
ATOM    530 HG11 VAL B  42      27.961  -0.801  26.737  1.00 43.87           H  
ATOM    531 HG12 VAL B  42      28.886  -0.691  28.253  1.00 43.87           H  
ATOM    532 HG13 VAL B  42      27.172  -0.214  28.220  1.00 43.87           H  
ATOM    533 HG21 VAL B  42      26.176  -2.543  26.491  1.00 43.80           H  
ATOM    534 HG22 VAL B  42      25.400  -1.936  27.974  1.00 43.80           H  
ATOM    535 HG23 VAL B  42      25.839  -3.656  27.839  1.00 43.80           H  
ATOM    536  N   THR B  43      28.644  -3.611  25.251  1.00 42.20           N  
ATOM    537  CA  THR B  43      29.213  -3.427  23.931  1.00 40.95           C  
ATOM    538  C   THR B  43      28.268  -2.654  23.035  1.00 40.52           C  
ATOM    539  O   THR B  43      27.097  -2.466  23.363  1.00 40.19           O  
ATOM    540  CB  THR B  43      29.505  -4.793  23.281  1.00 41.06           C  
ATOM    541  OG1 THR B  43      28.287  -5.543  23.183  1.00 39.65           O  
ATOM    542  CG2 THR B  43      30.508  -5.570  24.122  1.00 40.37           C  
ATOM    543  H   THR B  43      27.946  -4.327  25.390  1.00 42.20           H  
ATOM    544  HA  THR B  43      30.139  -2.864  24.046  1.00 40.95           H  
ATOM    545  HB  THR B  43      29.922  -4.632  22.287  1.00 41.06           H  
ATOM    546 HG21 THR B  43      30.097  -5.735  25.118  1.00 40.37           H  
ATOM    547 HG22 THR B  43      31.434  -5.001  24.201  1.00 40.37           H  
ATOM    548 HG23 THR B  43      30.711  -6.531  23.649  1.00 40.37           H  
ATOM    549  HG1 THR B  43      27.949  -5.666  24.073  1.00 39.65           H  
ATOM    550  N   ARG B  44      28.790  -2.204  21.901  1.00 40.03           N  
ATOM    551  CA  ARG B  44      27.977  -1.548  20.897  1.00 39.65           C  
ATOM    552  C   ARG B  44      26.810  -2.454  20.503  1.00 38.83           C  
ATOM    553  O   ARG B  44      25.658  -2.013  20.460  1.00 38.62           O  
ATOM    554  CB  ARG B  44      28.836  -1.144  19.690  1.00 40.03           C  
ATOM    555  CG  ARG B  44      29.379   0.289  19.798  1.00 42.02           C  
ATOM    556  CD  ARG B  44      30.632   0.535  18.957  1.00 44.96           C  
ATOM    557  NE  ARG B  44      30.839   1.961  18.703  1.00 46.57           N  
ATOM    558  CZ  ARG B  44      32.030   2.552  18.613  1.00 48.48           C  
ATOM    559  NH1 ARG B  44      33.150   1.854  18.775  1.00 49.17           N  
ATOM    560  NH2 ARG B  44      32.105   3.854  18.378  1.00 49.05           N1+
ATOM    561  H   ARG B  44      29.779  -2.322  21.734  1.00 40.03           H  
ATOM    562  HA  ARG B  44      27.558  -0.630  21.309  1.00 39.65           H  
ATOM    563  HB2 ARG B  44      29.679  -1.831  19.617  1.00 40.03           H  
ATOM    564  HB3 ARG B  44      28.227  -1.219  18.789  1.00 40.03           H  
ATOM    565  HG2 ARG B  44      29.620   0.488  20.842  1.00 42.02           H  
ATOM    566  HG3 ARG B  44      28.602   0.978  19.467  1.00 42.02           H  
ATOM    567  HD2 ARG B  44      30.525   0.018  18.004  1.00 44.96           H  
ATOM    568  HD3 ARG B  44      31.498   0.141  19.489  1.00 44.96           H  
ATOM    569  HE  ARG B  44      30.019   2.540  18.587  1.00 46.57           H  
ATOM    570 HH11 ARG B  44      34.046   2.317  18.718  1.00 49.17           H  
ATOM    571 HH12 ARG B  44      33.105   0.861  18.955  1.00 49.17           H  
ATOM    572 HH21 ARG B  44      31.260   4.397  18.267  1.00 49.05           H  
ATOM    573 HH22 ARG B  44      33.007   4.304  18.309  1.00 49.05           H  
ATOM    574  N   ASP B  45      27.114  -3.728  20.261  1.00 37.82           N  
ATOM    575  CA  ASP B  45      26.107  -4.707  19.870  1.00 36.74           C  
ATOM    576  C   ASP B  45      25.061  -4.889  20.953  1.00 35.78           C  
ATOM    577  O   ASP B  45      23.869  -5.019  20.662  1.00 34.97           O  
ATOM    578  CB  ASP B  45      26.760  -6.046  19.539  1.00 37.27           C  
ATOM    579  CG  ASP B  45      27.548  -5.999  18.243  1.00 38.68           C  
ATOM    580  OD1 ASP B  45      26.987  -5.532  17.230  1.00 39.71           O  
ATOM    581  OD2 ASP B  45      28.729  -6.416  18.238  1.00 41.37           O1-
ATOM    582  H   ASP B  45      28.075  -4.026  20.351  1.00 37.82           H  
ATOM    583  HA  ASP B  45      25.607  -4.327  18.979  1.00 36.74           H  
ATOM    584  HB2 ASP B  45      25.981  -6.803  19.448  1.00 37.27           H  
ATOM    585  HB3 ASP B  45      27.436  -6.316  20.350  1.00 37.27           H  
ATOM    586  N   GLY B  46      25.514  -4.906  22.205  1.00 34.63           N  
ATOM    587  CA  GLY B  46      24.604  -4.998  23.338  1.00 33.21           C  
ATOM    588  C   GLY B  46      23.723  -3.763  23.432  1.00 32.24           C  
ATOM    589  O   GLY B  46      22.515  -3.857  23.638  1.00 32.34           O  
ATOM    590  H   GLY B  46      26.509  -4.854  22.372  1.00 34.63           H  
ATOM    591  HA2 GLY B  46      23.972  -5.878  23.217  1.00 33.21           H  
ATOM    592  HA3 GLY B  46      25.185  -5.092  24.255  1.00 33.21           H  
ATOM    593  N   PHE B  47      24.325  -2.598  23.264  1.00 30.99           N  
ATOM    594  CA  PHE B  47      23.575  -1.365  23.358  1.00 30.37           C  
ATOM    595  C   PHE B  47      22.514  -1.241  22.260  1.00 29.74           C  
ATOM    596  O   PHE B  47      21.386  -0.841  22.535  1.00 29.60           O  
ATOM    597  CB  PHE B  47      24.515  -0.171  23.342  1.00 30.27           C  
ATOM    598  CG  PHE B  47      23.934   1.050  23.968  1.00 30.77           C  
ATOM    599  CD1 PHE B  47      23.890   1.180  25.345  1.00 31.45           C  
ATOM    600  CD2 PHE B  47      23.429   2.067  23.187  1.00 31.42           C  
ATOM    601  CE1 PHE B  47      23.349   2.312  25.926  1.00 32.45           C  
ATOM    602  CE2 PHE B  47      22.888   3.196  23.761  1.00 32.14           C  
ATOM    603  CZ  PHE B  47      22.847   3.318  25.129  1.00 32.37           C  
ATOM    604  H   PHE B  47      25.316  -2.569  23.069  1.00 30.99           H  
ATOM    605  HA  PHE B  47      23.042  -1.382  24.308  1.00 30.37           H  
ATOM    606  HB2 PHE B  47      25.422  -0.438  23.884  1.00 30.27           H  
ATOM    607  HB3 PHE B  47      24.765   0.058  22.306  1.00 30.27           H  
ATOM    608  HD1 PHE B  47      24.281   0.391  25.971  1.00 31.45           H  
ATOM    609  HD2 PHE B  47      23.458   1.978  22.111  1.00 31.42           H  
ATOM    610  HE1 PHE B  47      23.320   2.408  27.001  1.00 32.45           H  
ATOM    611  HE2 PHE B  47      22.496   3.985  23.136  1.00 32.14           H  
ATOM    612  HZ  PHE B  47      22.421   4.202  25.580  1.00 32.37           H  
ATOM    613  N   LYS B  48      22.878  -1.587  21.026  1.00 29.01           N  
ATOM    614  CA  LYS B  48      21.918  -1.619  19.921  1.00 28.76           C  
ATOM    615  C   LYS B  48      20.660  -2.446  20.234  1.00 28.29           C  
ATOM    616  O   LYS B  48      19.539  -1.999  19.983  1.00 27.76           O  
ATOM    617  CB  LYS B  48      22.585  -2.120  18.630  1.00 28.61           C  
ATOM    618  CG  LYS B  48      23.559  -1.128  18.028  1.00 28.96           C  
ATOM    619  CD  LYS B  48      24.550  -1.794  17.087  1.00 28.70           C  
ATOM    620  CE  LYS B  48      23.882  -2.306  15.841  1.00 30.17           C  
ATOM    621  NZ  LYS B  48      24.883  -2.880  14.894  1.00 30.14           N1+
ATOM    622  H   LYS B  48      23.841  -1.834  20.848  1.00 29.01           H  
ATOM    623  HA  LYS B  48      21.586  -0.591  19.776  1.00 28.76           H  
ATOM    624  HB2 LYS B  48      23.125  -3.040  18.855  1.00 28.61           H  
ATOM    625  HB3 LYS B  48      21.805  -2.326  17.897  1.00 28.61           H  
ATOM    626  HG2 LYS B  48      22.997  -0.378  17.472  1.00 28.96           H  
ATOM    627  HG3 LYS B  48      24.111  -0.645  18.834  1.00 28.96           H  
ATOM    628  HD2 LYS B  48      25.020  -2.631  17.604  1.00 28.70           H  
ATOM    629  HD3 LYS B  48      25.312  -1.067  16.805  1.00 28.70           H  
ATOM    630  HE2 LYS B  48      23.360  -1.483  15.352  1.00 30.17           H  
ATOM    631  HE3 LYS B  48      23.165  -3.080  16.114  1.00 30.17           H  
ATOM    632  HZ1 LYS B  48      25.551  -2.167  14.637  1.00 30.14           H  
ATOM    633  HZ2 LYS B  48      24.411  -3.213  14.066  1.00 30.14           H  
ATOM    634  HZ3 LYS B  48      25.365  -3.649  15.338  1.00 30.14           H  
ATOM    635  N   LEU B  49      20.855  -3.655  20.765  1.00 27.90           N  
ATOM    636  CA  LEU B  49      19.743  -4.530  21.128  1.00 27.41           C  
ATOM    637  C   LEU B  49      18.853  -3.882  22.177  1.00 26.80           C  
ATOM    638  O   LEU B  49      17.627  -3.973  22.114  1.00 26.87           O  
ATOM    639  CB  LEU B  49      20.255  -5.861  21.683  1.00 27.52           C  
ATOM    640  CG  LEU B  49      20.536  -7.008  20.725  1.00 28.11           C  
ATOM    641  CD1 LEU B  49      20.974  -8.243  21.509  1.00 28.51           C  
ATOM    642  CD2 LEU B  49      19.310  -7.306  19.871  1.00 28.86           C  
ATOM    643  H   LEU B  49      21.800  -3.975  20.921  1.00 27.90           H  
ATOM    644  HA  LEU B  49      19.166  -4.705  20.220  1.00 27.41           H  
ATOM    645  HB2 LEU B  49      21.187  -5.649  22.208  1.00 27.52           H  
ATOM    646  HB3 LEU B  49      19.510  -6.216  22.395  1.00 27.52           H  
ATOM    647  HG  LEU B  49      21.345  -6.720  20.054  1.00 28.11           H  
ATOM    648 HD11 LEU B  49      20.175  -8.545  22.186  1.00 28.51           H  
ATOM    649 HD12 LEU B  49      21.870  -8.009  22.085  1.00 28.51           H  
ATOM    650 HD13 LEU B  49      21.190  -9.056  20.816  1.00 28.51           H  
ATOM    651 HD21 LEU B  49      18.481  -7.598  20.515  1.00 28.86           H  
ATOM    652 HD22 LEU B  49      19.537  -8.118  19.180  1.00 28.86           H  
ATOM    653 HD23 LEU B  49      19.035  -6.415  19.306  1.00 28.86           H  
ATOM    654  N   VAL B  50      19.479  -3.255  23.161  1.00 26.13           N  
ATOM    655  CA  VAL B  50      18.733  -2.554  24.207  1.00 26.04           C  
ATOM    656  C   VAL B  50      17.922  -1.363  23.677  1.00 25.68           C  
ATOM    657  O   VAL B  50      16.804  -1.111  24.141  1.00 25.54           O  
ATOM    658  CB  VAL B  50      19.661  -2.057  25.312  1.00 25.94           C  
ATOM    659  CG1 VAL B  50      19.026  -0.892  26.024  1.00 26.46           C  
ATOM    660  CG2 VAL B  50      19.962  -3.180  26.273  1.00 25.13           C  
ATOM    661  H   VAL B  50      20.489  -3.261  23.190  1.00 26.13           H  
ATOM    662  HA  VAL B  50      18.035  -3.291  24.605  1.00 26.04           H  
ATOM    663  HB  VAL B  50      20.601  -1.721  24.875  1.00 25.94           H  
ATOM    664 HG11 VAL B  50      18.083  -1.208  26.469  1.00 26.46           H  
ATOM    665 HG12 VAL B  50      18.840  -0.088  25.312  1.00 26.46           H  
ATOM    666 HG13 VAL B  50      19.695  -0.536  26.807  1.00 26.46           H  
ATOM    667 HG21 VAL B  50      19.034  -3.532  26.723  1.00 25.13           H  
ATOM    668 HG22 VAL B  50      20.631  -2.820  27.055  1.00 25.13           H  
ATOM    669 HG23 VAL B  50      20.439  -4.000  25.736  1.00 25.13           H  
ATOM    670  N   MET B  51      18.492  -0.640  22.715  1.00 25.13           N  
ATOM    671  CA  MET B  51      17.788   0.455  22.040  1.00 25.17           C  
ATOM    672  C   MET B  51      16.613  -0.022  21.174  1.00 24.72           C  
ATOM    673  O   MET B  51      15.570   0.638  21.098  1.00 24.27           O  
ATOM    674  CB  MET B  51      18.762   1.280  21.202  1.00 25.26           C  
ATOM    675  CG  MET B  51      19.897   1.912  22.017  1.00 26.81           C  
ATOM    676  SD  MET B  51      19.331   3.074  23.300  1.00 29.12           S  
ATOM    677  CE  MET B  51      18.558   4.348  22.315  1.00 31.07           C  
ATOM    678  H   MET B  51      19.441  -0.853  22.441  1.00 25.13           H  
ATOM    679  HA  MET B  51      17.363   1.078  22.827  1.00 25.17           H  
ATOM    680  HB2 MET B  51      18.204   2.078  20.713  1.00 25.26           H  
ATOM    681  HB3 MET B  51      19.202   0.629  20.447  1.00 25.26           H  
ATOM    682  HG2 MET B  51      20.552   2.450  21.332  1.00 26.81           H  
ATOM    683  HG3 MET B  51      20.457   1.112  22.502  1.00 26.81           H  
ATOM    684  HE1 MET B  51      18.166   5.126  22.970  1.00 31.07           H  
ATOM    685  HE2 MET B  51      17.742   3.915  21.736  1.00 31.07           H  
ATOM    686  HE3 MET B  51      19.294   4.780  21.637  1.00 31.07           H  
ATOM    687  N   ALA B  52      16.785  -1.165  20.516  1.00 24.52           N  
ATOM    688  CA  ALA B  52      15.708  -1.749  19.729  1.00 24.47           C  
ATOM    689  C   ALA B  52      14.584  -2.169  20.665  1.00 24.90           C  
ATOM    690  O   ALA B  52      13.416  -1.945  20.376  1.00 24.84           O  
ATOM    691  CB  ALA B  52      16.209  -2.935  18.955  1.00 24.64           C  
ATOM    692  H   ALA B  52      17.677  -1.636  20.563  1.00 24.52           H  
ATOM    693  HA  ALA B  52      15.336  -1.011  19.018  1.00 24.47           H  
ATOM    694  HB1 ALA B  52      16.586  -3.688  19.647  1.00 24.64           H  
ATOM    695  HB2 ALA B  52      17.011  -2.621  18.287  1.00 24.64           H  
ATOM    696  HB3 ALA B  52      15.393  -3.357  18.369  1.00 24.64           H  
ATOM    697  N   SER B  53      14.948  -2.777  21.795  1.00 24.81           N  
ATOM    698  CA  SER B  53      13.966  -3.220  22.764  1.00 24.37           C  
ATOM    699  C   SER B  53      13.085  -2.044  23.160  1.00 24.27           C  
ATOM    700  O   SER B  53      11.874  -2.105  23.011  1.00 24.15           O  
ATOM    701  CB  SER B  53      14.657  -3.814  23.992  1.00 24.46           C  
ATOM    702  OG  SER B  53      15.531  -4.874  23.639  1.00 24.38           O  
ATOM    703  H   SER B  53      15.929  -2.932  21.979  1.00 24.81           H  
ATOM    704  HA  SER B  53      13.345  -3.998  22.319  1.00 24.37           H  
ATOM    705  HB2 SER B  53      13.898  -4.194  24.675  1.00 24.46           H  
ATOM    706  HB3 SER B  53      15.232  -3.032  24.487  1.00 24.46           H  
ATOM    707  HG  SER B  53      15.006  -5.551  23.205  1.00 24.38           H  
ATOM    708  N   LEU B  54      13.702  -0.971  23.664  1.00 24.04           N  
ATOM    709  CA  LEU B  54      12.970   0.228  24.092  1.00 23.48           C  
ATOM    710  C   LEU B  54      12.118   0.830  22.978  1.00 23.65           C  
ATOM    711  O   LEU B  54      11.010   1.315  23.230  1.00 23.41           O  
ATOM    712  CB  LEU B  54      13.939   1.294  24.613  1.00 23.93           C  
ATOM    713  CG  LEU B  54      14.684   0.861  25.866  1.00 23.15           C  
ATOM    714  CD1 LEU B  54      15.895   1.732  26.091  1.00 23.00           C  
ATOM    715  CD2 LEU B  54      13.714   0.878  27.033  1.00 23.47           C  
ATOM    716  H   LEU B  54      14.708  -0.985  23.754  1.00 24.04           H  
ATOM    717  HA  LEU B  54      12.300  -0.093  24.889  1.00 23.48           H  
ATOM    718  HB2 LEU B  54      14.669   1.511  23.833  1.00 23.93           H  
ATOM    719  HB3 LEU B  54      13.372   2.197  24.841  1.00 23.93           H  
ATOM    720  HG  LEU B  54      15.064  -0.155  25.756  1.00 23.15           H  
ATOM    721 HD11 LEU B  54      15.580   2.769  26.209  1.00 23.00           H  
ATOM    722 HD12 LEU B  54      16.565   1.651  25.235  1.00 23.00           H  
ATOM    723 HD13 LEU B  54      16.415   1.406  26.992  1.00 23.00           H  
ATOM    724 HD21 LEU B  54      13.320   1.886  27.163  1.00 23.47           H  
ATOM    725 HD22 LEU B  54      14.233   0.571  27.941  1.00 23.47           H  
ATOM    726 HD23 LEU B  54      12.893   0.190  26.833  1.00 23.47           H  
ATOM    727  N   TYR B  55      12.625   0.819  21.750  1.00 23.17           N  
ATOM    728  CA  TYR B  55      11.785   1.257  20.657  1.00 23.61           C  
ATOM    729  C   TYR B  55      10.473   0.478  20.684  1.00 24.10           C  
ATOM    730  O   TYR B  55       9.399   1.072  20.736  1.00 24.53           O  
ATOM    731  CB  TYR B  55      12.483   1.109  19.303  1.00 23.76           C  
ATOM    732  CG  TYR B  55      11.558   1.388  18.130  1.00 24.07           C  
ATOM    733  CD1 TYR B  55      11.304   2.699  17.703  1.00 24.11           C  
ATOM    734  CD2 TYR B  55      10.917   0.350  17.476  1.00 23.74           C  
ATOM    735  CE1 TYR B  55      10.446   2.954  16.646  1.00 24.57           C  
ATOM    736  CE2 TYR B  55      10.059   0.587  16.408  1.00 24.67           C  
ATOM    737  CZ  TYR B  55       9.822   1.892  15.999  1.00 25.31           C  
ATOM    738  OH  TYR B  55       8.971   2.119  14.943  1.00 23.03           O  
ATOM    739  H   TYR B  55      13.573   0.513  21.584  1.00 23.17           H  
ATOM    740  HA  TYR B  55      11.578   2.319  20.787  1.00 23.61           H  
ATOM    741  HB2 TYR B  55      13.317   1.809  19.263  1.00 23.76           H  
ATOM    742  HB3 TYR B  55      12.860   0.090  19.215  1.00 23.76           H  
ATOM    743  HD1 TYR B  55      11.786   3.524  18.207  1.00 24.11           H  
ATOM    744  HD2 TYR B  55      11.087  -0.665  17.802  1.00 23.74           H  
ATOM    745  HE1 TYR B  55      10.263   3.969  16.327  1.00 24.57           H  
ATOM    746  HE2 TYR B  55       9.581  -0.238  15.901  1.00 24.67           H  
ATOM    747  HH  TYR B  55       8.590   1.329  14.552  1.00 23.03           H  
ATOM    748  N   HIS B  56      10.554  -0.856  20.675  1.00 24.29           N  
ATOM    749  CA  HIS B  56       9.346  -1.680  20.589  1.00 24.17           C  
ATOM    750  C   HIS B  56       8.462  -1.485  21.800  1.00 24.20           C  
ATOM    751  O   HIS B  56       7.247  -1.315  21.678  1.00 24.29           O  
ATOM    752  CB  HIS B  56       9.693  -3.165  20.405  1.00 24.28           C  
ATOM    753  CG  HIS B  56      10.299  -3.474  19.073  1.00 23.39           C  
ATOM    754  ND1 HIS B  56      11.627  -3.812  18.921  1.00 24.72           N  
ATOM    755  CD2 HIS B  56       9.770  -3.456  17.826  1.00 22.23           C  
ATOM    756  CE1 HIS B  56      11.886  -4.009  17.638  1.00 23.32           C  
ATOM    757  NE2 HIS B  56      10.774  -3.800  16.954  1.00 23.33           N  
ATOM    758  H   HIS B  56      11.459  -1.301  20.728  1.00 24.29           H  
ATOM    759  HA  HIS B  56       8.792  -1.353  19.709  1.00 24.17           H  
ATOM    760  HB2 HIS B  56       8.779  -3.749  20.512  1.00 24.28           H  
ATOM    761  HB3 HIS B  56      10.401  -3.453  21.182  1.00 24.28           H  
ATOM    762  HD2 HIS B  56       8.750  -3.216  17.566  1.00 22.23           H  
ATOM    763  HE2 HIS B  56      10.678  -3.880  15.952  1.00 23.33           H  
ATOM    764  HE1 HIS B  56      12.841  -4.292  17.221  1.00 23.32           H  
ATOM    765  N   ILE B  57       9.066  -1.491  22.977  1.00 24.03           N  
ATOM    766  CA  ILE B  57       8.297  -1.272  24.183  1.00 24.55           C  
ATOM    767  C   ILE B  57       7.610   0.095  24.188  1.00 24.44           C  
ATOM    768  O   ILE B  57       6.404   0.201  24.425  1.00 23.61           O  
ATOM    769  CB  ILE B  57       9.170  -1.427  25.436  1.00 25.14           C  
ATOM    770  CG1 ILE B  57       9.606  -2.888  25.594  1.00 24.93           C  
ATOM    771  CG2 ILE B  57       8.420  -0.938  26.668  1.00 24.71           C  
ATOM    772  CD1 ILE B  57      10.903  -3.031  26.357  1.00 26.83           C  
ATOM    773  H   ILE B  57      10.062  -1.648  23.034  1.00 24.03           H  
ATOM    774  HA  ILE B  57       7.520  -2.037  24.200  1.00 24.55           H  
ATOM    775  HB  ILE B  57      10.065  -0.815  25.326  1.00 25.14           H  
ATOM    776 HG12 ILE B  57       8.825  -3.429  26.129  1.00 24.93           H  
ATOM    777 HG13 ILE B  57       9.735  -3.322  24.603  1.00 24.93           H  
ATOM    778 HG21 ILE B  57       7.517  -1.534  26.804  1.00 24.71           H  
ATOM    779 HG22 ILE B  57       8.148   0.109  26.536  1.00 24.71           H  
ATOM    780 HG23 ILE B  57       9.058  -1.040  27.546  1.00 24.71           H  
ATOM    781 HD11 ILE B  57      10.789  -2.600  27.352  1.00 26.83           H  
ATOM    782 HD12 ILE B  57      11.698  -2.509  25.824  1.00 26.83           H  
ATOM    783 HD13 ILE B  57      11.158  -4.087  26.445  1.00 26.83           H  
ATOM    784  N   TYR B  58       8.384   1.142  23.924  1.00 24.71           N  
ATOM    785  CA  TYR B  58       7.835   2.496  23.954  1.00 25.07           C  
ATOM    786  C   TYR B  58       6.774   2.784  22.897  1.00 25.21           C  
ATOM    787  O   TYR B  58       5.820   3.508  23.167  1.00 25.60           O  
ATOM    788  CB  TYR B  58       8.942   3.553  23.938  1.00 25.01           C  
ATOM    789  CG  TYR B  58       9.343   3.969  25.336  1.00 25.88           C  
ATOM    790  CD1 TYR B  58       8.442   4.628  26.162  1.00 24.49           C  
ATOM    791  CD2 TYR B  58      10.609   3.683  25.839  1.00 25.73           C  
ATOM    792  CE1 TYR B  58       8.786   4.999  27.432  1.00 24.94           C  
ATOM    793  CE2 TYR B  58      10.960   4.057  27.111  1.00 25.91           C  
ATOM    794  CZ  TYR B  58      10.046   4.718  27.905  1.00 26.44           C  
ATOM    795  OH  TYR B  58      10.392   5.100  29.185  1.00 27.15           O  
ATOM    796  H   TYR B  58       9.359   1.001  23.701  1.00 24.71           H  
ATOM    797  HA  TYR B  58       7.306   2.558  24.905  1.00 25.07           H  
ATOM    798  HB2 TYR B  58       9.814   3.143  23.428  1.00 25.01           H  
ATOM    799  HB3 TYR B  58       8.585   4.430  23.398  1.00 25.01           H  
ATOM    800  HD1 TYR B  58       7.451   4.852  25.794  1.00 24.49           H  
ATOM    801  HD2 TYR B  58      11.323   3.160  25.220  1.00 25.73           H  
ATOM    802  HE1 TYR B  58       8.072   5.510  28.060  1.00 24.94           H  
ATOM    803  HE2 TYR B  58      11.947   3.835  27.489  1.00 25.91           H  
ATOM    804  HH  TYR B  58      11.286   4.870  29.449  1.00 27.15           H  
ATOM    805  N   VAL B  59       6.933   2.227  21.699  1.00 25.12           N  
ATOM    806  CA  VAL B  59       5.895   2.345  20.692  1.00 24.61           C  
ATOM    807  C   VAL B  59       4.581   1.797  21.234  1.00 24.64           C  
ATOM    808  O   VAL B  59       3.530   2.426  21.089  1.00 24.62           O  
ATOM    809  CB  VAL B  59       6.254   1.576  19.407  1.00 24.84           C  
ATOM    810  CG1 VAL B  59       5.077   1.623  18.418  1.00 24.41           C  
ATOM    811  CG2 VAL B  59       7.526   2.149  18.780  1.00 24.29           C  
ATOM    812  H   VAL B  59       7.781   1.719  21.490  1.00 25.12           H  
ATOM    813  HA  VAL B  59       5.798   3.403  20.450  1.00 24.61           H  
ATOM    814  HB  VAL B  59       6.446   0.533  19.659  1.00 24.84           H  
ATOM    815 HG11 VAL B  59       4.867   2.659  18.152  1.00 24.41           H  
ATOM    816 HG12 VAL B  59       4.195   1.181  18.882  1.00 24.41           H  
ATOM    817 HG13 VAL B  59       5.335   1.062  17.520  1.00 24.41           H  
ATOM    818 HG21 VAL B  59       7.363   3.194  18.517  1.00 24.29           H  
ATOM    819 HG22 VAL B  59       7.775   1.583  17.882  1.00 24.29           H  
ATOM    820 HG23 VAL B  59       8.347   2.078  19.494  1.00 24.29           H  
ATOM    821  N   ALA B  60       4.645   0.621  21.858  1.00 24.34           N  
ATOM    822  CA  ALA B  60       3.445  -0.060  22.356  1.00 24.35           C  
ATOM    823  C   ALA B  60       2.809   0.643  23.536  1.00 24.65           C  
ATOM    824  O   ALA B  60       1.586   0.788  23.589  1.00 24.61           O  
ATOM    825  CB  ALA B  60       3.740  -1.518  22.707  1.00 23.88           C  
ATOM    826  H   ALA B  60       5.547   0.186  21.992  1.00 24.34           H  
ATOM    827  HA  ALA B  60       2.724  -0.029  21.539  1.00 24.35           H  
ATOM    828  HB1 ALA B  60       4.461  -1.556  23.524  1.00 23.88           H  
ATOM    829  HB2 ALA B  60       4.152  -2.025  21.835  1.00 23.88           H  
ATOM    830  HB3 ALA B  60       2.818  -2.012  23.013  1.00 23.88           H  
ATOM    831  N   LEU B  61       3.630   1.057  24.499  1.00 24.79           N  
ATOM    832  CA  LEU B  61       3.116   1.774  25.666  1.00 25.04           C  
ATOM    833  C   LEU B  61       2.479   3.117  25.269  1.00 25.54           C  
ATOM    834  O   LEU B  61       1.377   3.460  25.728  1.00 25.15           O  
ATOM    835  CB  LEU B  61       4.242   1.994  26.684  1.00 25.13           C  
ATOM    836  CG  LEU B  61       4.043   2.989  27.829  1.00 25.03           C  
ATOM    837  CD1 LEU B  61       2.959   2.540  28.784  1.00 24.59           C  
ATOM    838  CD2 LEU B  61       5.355   3.176  28.575  1.00 25.56           C  
ATOM    839  H   LEU B  61       4.620   0.874  24.423  1.00 24.79           H  
ATOM    840  HA  LEU B  61       2.336   1.163  26.121  1.00 25.04           H  
ATOM    841  HB2 LEU B  61       4.451   1.026  27.139  1.00 25.13           H  
ATOM    842  HB3 LEU B  61       5.115   2.328  26.123  1.00 25.13           H  
ATOM    843  HG  LEU B  61       3.725   3.939  27.399  1.00 25.03           H  
ATOM    844 HD11 LEU B  61       3.243   1.590  29.235  1.00 24.59           H  
ATOM    845 HD12 LEU B  61       2.023   2.418  28.239  1.00 24.59           H  
ATOM    846 HD13 LEU B  61       2.830   3.289  29.565  1.00 24.59           H  
ATOM    847 HD21 LEU B  61       5.669   2.224  29.003  1.00 25.56           H  
ATOM    848 HD22 LEU B  61       5.218   3.906  29.373  1.00 25.56           H  
ATOM    849 HD23 LEU B  61       6.118   3.533  27.884  1.00 25.56           H  
ATOM    850  N   GLU B  62       3.171   3.870  24.418  1.00 25.45           N  
ATOM    851  CA  GLU B  62       2.695   5.200  24.020  1.00 26.83           C  
ATOM    852  C   GLU B  62       1.447   5.153  23.121  1.00 27.24           C  
ATOM    853  O   GLU B  62       0.565   6.005  23.217  1.00 27.12           O  
ATOM    854  CB  GLU B  62       3.844   6.033  23.421  1.00 26.40           C  
ATOM    855  CG  GLU B  62       4.862   6.437  24.507  1.00 27.02           C  
ATOM    856  CD  GLU B  62       6.142   7.061  23.976  1.00 28.20           C  
ATOM    857  OE1 GLU B  62       6.242   7.317  22.764  1.00 31.26           O  
ATOM    858  OE2 GLU B  62       7.062   7.297  24.783  1.00 29.11           O1-
ATOM    859  H   GLU B  62       4.039   3.520  24.039  1.00 25.45           H  
ATOM    860  HA  GLU B  62       2.361   5.710  24.924  1.00 26.83           H  
ATOM    861  HB2 GLU B  62       4.352   5.442  22.659  1.00 26.40           H  
ATOM    862  HB3 GLU B  62       3.431   6.934  22.967  1.00 26.40           H  
ATOM    863  HG2 GLU B  62       5.129   5.544  25.072  1.00 27.02           H  
ATOM    864  HG3 GLU B  62       4.383   7.157  25.171  1.00 27.02           H  
ATOM    865  N   GLU B  63       1.361   4.134  22.275  1.00 28.50           N  
ATOM    866  CA  GLU B  63       0.123   3.860  21.551  1.00 29.65           C  
ATOM    867  C   GLU B  63      -1.019   3.666  22.543  1.00 29.72           C  
ATOM    868  O   GLU B  63      -2.089   4.260  22.400  1.00 30.11           O  
ATOM    869  CB  GLU B  63       0.270   2.617  20.667  1.00 30.03           C  
ATOM    870  CG  GLU B  63       1.306   2.765  19.563  1.00 32.96           C  
ATOM    871  CD  GLU B  63       1.334   1.597  18.583  1.00 36.81           C  
ATOM    872  OE1 GLU B  63       0.935   0.464  18.961  1.00 37.55           O  
ATOM    873  OE2 GLU B  63       1.775   1.822  17.427  1.00 38.74           O1-
ATOM    874  H   GLU B  63       2.164   3.539  22.130  1.00 28.50           H  
ATOM    875  HA  GLU B  63      -0.098   4.710  20.906  1.00 29.65           H  
ATOM    876  HB2 GLU B  63       0.560   1.778  21.300  1.00 30.03           H  
ATOM    877  HB3 GLU B  63      -0.695   2.408  20.206  1.00 30.03           H  
ATOM    878  HG2 GLU B  63       2.290   2.850  20.024  1.00 32.96           H  
ATOM    879  HG3 GLU B  63       1.086   3.676  19.006  1.00 32.96           H  
ATOM    880  N   GLU B  64      -0.781   2.846  23.557  1.00 29.67           N  
ATOM    881  CA  GLU B  64      -1.799   2.545  24.559  1.00 30.37           C  
ATOM    882  C   GLU B  64      -2.047   3.708  25.505  1.00 30.50           C  
ATOM    883  O   GLU B  64      -3.128   3.842  26.054  1.00 30.61           O  
ATOM    884  CB  GLU B  64      -1.433   1.283  25.341  1.00 29.93           C  
ATOM    885  CG  GLU B  64      -1.348   0.064  24.462  1.00 30.81           C  
ATOM    886  CD  GLU B  64      -2.667  -0.249  23.768  1.00 32.50           C  
ATOM    887  OE1 GLU B  64      -3.743   0.032  24.347  1.00 33.31           O  
ATOM    888  OE2 GLU B  64      -2.626  -0.797  22.647  1.00 33.72           O1-
ATOM    889  H   GLU B  64       0.130   2.418  23.639  1.00 29.67           H  
ATOM    890  HA  GLU B  64      -2.730   2.369  24.020  1.00 30.37           H  
ATOM    891  HB2 GLU B  64      -0.466   1.437  25.820  1.00 29.93           H  
ATOM    892  HB3 GLU B  64      -2.193   1.112  26.104  1.00 29.93           H  
ATOM    893  HG2 GLU B  64      -1.065  -0.791  25.076  1.00 30.81           H  
ATOM    894  HG3 GLU B  64      -0.585   0.234  23.702  1.00 30.81           H  
ATOM    895  N   ILE B  65      -1.046   4.554  25.698  1.00 31.25           N  
ATOM    896  CA  ILE B  65      -1.275   5.793  26.427  1.00 31.80           C  
ATOM    897  C   ILE B  65      -2.251   6.671  25.620  1.00 32.52           C  
ATOM    898  O   ILE B  65      -3.281   7.101  26.132  1.00 32.36           O  
ATOM    899  CB  ILE B  65       0.047   6.537  26.738  1.00 31.50           C  
ATOM    900  CG1 ILE B  65       0.812   5.808  27.856  1.00 31.45           C  
ATOM    901  CG2 ILE B  65      -0.239   7.965  27.131  1.00 30.93           C  
ATOM    902  CD1 ILE B  65       2.238   6.318  28.103  1.00 29.92           C  
ATOM    903  H   ILE B  65      -0.126   4.340  25.340  1.00 31.25           H  
ATOM    904  HA  ILE B  65      -1.719   5.559  27.395  1.00 31.80           H  
ATOM    905  HB  ILE B  65       0.669   6.546  25.843  1.00 31.50           H  
ATOM    906 HG12 ILE B  65       0.247   5.921  28.781  1.00 31.45           H  
ATOM    907 HG13 ILE B  65       0.871   4.752  27.593  1.00 31.45           H  
ATOM    908 HG21 ILE B  65      -0.861   7.978  28.026  1.00 30.93           H  
ATOM    909 HG22 ILE B  65      -0.762   8.468  26.318  1.00 30.93           H  
ATOM    910 HG23 ILE B  65       0.700   8.481  27.333  1.00 30.93           H  
ATOM    911 HD11 ILE B  65       2.205   7.375  28.369  1.00 29.92           H  
ATOM    912 HD12 ILE B  65       2.832   6.189  27.198  1.00 29.92           H  
ATOM    913 HD13 ILE B  65       2.690   5.752  28.918  1.00 29.92           H  
ATOM    914  N   GLU B  66      -1.939   6.903  24.351  1.00 33.22           N  
ATOM    915  CA  GLU B  66      -2.806   7.706  23.489  1.00 34.49           C  
ATOM    916  C   GLU B  66      -4.262   7.236  23.517  1.00 34.47           C  
ATOM    917  O   GLU B  66      -5.184   8.047  23.451  1.00 33.81           O  
ATOM    918  CB  GLU B  66      -2.286   7.709  22.050  1.00 34.77           C  
ATOM    919  CG  GLU B  66      -1.082   8.614  21.836  1.00 37.71           C  
ATOM    920  CD  GLU B  66      -1.379  10.075  22.155  1.00 40.42           C  
ATOM    921  OE1 GLU B  66      -2.219  10.682  21.449  1.00 42.49           O  
ATOM    922  OE2 GLU B  66      -0.766  10.619  23.104  1.00 41.47           O1-
ATOM    923  H   GLU B  66      -1.086   6.517  23.973  1.00 33.22           H  
ATOM    924  HA  GLU B  66      -2.784   8.721  23.885  1.00 34.49           H  
ATOM    925  HB2 GLU B  66      -2.002   6.691  21.785  1.00 34.77           H  
ATOM    926  HB3 GLU B  66      -3.090   8.045  21.395  1.00 34.77           H  
ATOM    927  HG2 GLU B  66      -0.772   8.541  20.794  1.00 37.71           H  
ATOM    928  HG3 GLU B  66      -0.272   8.274  22.481  1.00 37.71           H  
ATOM    929  N   ARG B  67      -4.458   5.923  23.613  1.00 34.75           N  
ATOM    930  CA  ARG B  67      -5.802   5.351  23.604  1.00 34.98           C  
ATOM    931  C   ARG B  67      -6.591   5.699  24.863  1.00 34.90           C  
ATOM    932  O   ARG B  67      -7.819   5.818  24.823  1.00 34.94           O  
ATOM    933  CB  ARG B  67      -5.744   3.827  23.417  1.00 35.12           C  
ATOM    934  CG  ARG B  67      -6.966   3.093  23.980  1.00 36.41           C  
ATOM    935  CD  ARG B  67      -6.892   1.584  23.772  1.00 36.71           C  
ATOM    936  NE  ARG B  67      -7.339   1.216  22.440  1.00 38.85           N  
ATOM    937  CZ  ARG B  67      -6.528   1.001  21.408  1.00 40.30           C  
ATOM    938  NH1 ARG B  67      -7.038   0.687  20.221  1.00 38.75           N  
ATOM    939  NH2 ARG B  67      -5.210   1.100  21.562  1.00 40.39           N1+
ATOM    940  H   ARG B  67      -3.660   5.309  23.694  1.00 34.75           H  
ATOM    941  HA  ARG B  67      -6.327   5.795  22.758  1.00 34.98           H  
ATOM    942  HB2 ARG B  67      -5.675   3.613  22.350  1.00 35.12           H  
ATOM    943  HB3 ARG B  67      -4.854   3.452  23.922  1.00 35.12           H  
ATOM    944  HG2 ARG B  67      -7.859   3.470  23.483  1.00 36.41           H  
ATOM    945  HG3 ARG B  67      -7.032   3.295  25.049  1.00 36.41           H  
ATOM    946  HD2 ARG B  67      -7.527   1.092  24.509  1.00 36.71           H  
ATOM    947  HD3 ARG B  67      -5.861   1.257  23.904  1.00 36.71           H  
ATOM    948  HE  ARG B  67      -8.332   1.117  22.287  1.00 38.85           H  
ATOM    949 HH11 ARG B  67      -6.425   0.523  19.435  1.00 38.75           H  
ATOM    950 HH12 ARG B  67      -8.039   0.612  20.105  1.00 38.75           H  
ATOM    951 HH21 ARG B  67      -4.823   1.339  22.464  1.00 40.39           H  
ATOM    952 HH22 ARG B  67      -4.596   0.936  20.777  1.00 40.39           H  
ATOM    953  N   ASN B  68      -5.889   5.868  25.979  1.00 34.91           N  
ATOM    954  CA  ASN B  68      -6.552   6.009  27.277  1.00 35.05           C  
ATOM    955  C   ASN B  68      -6.418   7.374  27.926  1.00 35.66           C  
ATOM    956  O   ASN B  68      -6.978   7.612  28.997  1.00 35.35           O  
ATOM    957  CB  ASN B  68      -6.072   4.930  28.244  1.00 34.90           C  
ATOM    958  CG  ASN B  68      -6.527   3.559  27.832  1.00 34.26           C  
ATOM    959  OD1 ASN B  68      -5.788   2.823  27.175  1.00 34.05           O  
ATOM    960  ND2 ASN B  68      -7.767   3.218  28.175  1.00 32.13           N  
ATOM    961  H   ASN B  68      -4.881   5.900  25.931  1.00 34.91           H  
ATOM    962  HA  ASN B  68      -7.613   5.889  27.060  1.00 35.05           H  
ATOM    963  HB2 ASN B  68      -6.466   5.147  29.237  1.00 34.90           H  
ATOM    964  HB3 ASN B  68      -4.983   4.944  28.274  1.00 34.90           H  
ATOM    965 HD21 ASN B  68      -8.140   2.322  27.896  1.00 32.13           H  
ATOM    966 HD22 ASN B  68      -8.335   3.855  28.715  1.00 32.13           H  
ATOM    967  N   LYS B  69      -5.665   8.262  27.285  1.00 36.20           N  
ATOM    968  CA  LYS B  69      -5.645   9.637  27.706  1.00 37.13           C  
ATOM    969  C   LYS B  69      -7.099  10.050  27.659  1.00 37.69           C  
ATOM    970  O   LYS B  69      -7.834   9.624  26.770  1.00 38.37           O  
ATOM    971  CB  LYS B  69      -4.816  10.475  26.748  1.00 36.84           C  
ATOM    972  CG  LYS B  69      -5.472  10.709  25.407  1.00 36.94           C  
ATOM    973  CD  LYS B  69      -4.734  11.787  24.638  1.00 37.05           C  
ATOM    974  CE  LYS B  69      -5.478  12.178  23.375  1.00 37.74           C  
ATOM    975  NZ  LYS B  69      -4.587  12.913  22.442  1.00 37.23           N1+
ATOM    976  H   LYS B  69      -5.104   7.970  26.498  1.00 36.20           H  
ATOM    977  HA  LYS B  69      -5.201   9.773  28.692  1.00 37.13           H  
ATOM    978  HB2 LYS B  69      -4.631  11.444  27.212  1.00 36.84           H  
ATOM    979  HB3 LYS B  69      -3.867   9.965  26.581  1.00 36.84           H  
ATOM    980  HG2 LYS B  69      -5.455   9.783  24.833  1.00 36.94           H  
ATOM    981  HG3 LYS B  69      -6.505  11.022  25.562  1.00 36.94           H  
ATOM    982  HD2 LYS B  69      -3.746  11.415  24.366  1.00 37.05           H  
ATOM    983  HD3 LYS B  69      -4.629  12.666  25.274  1.00 37.05           H  
ATOM    984  HE2 LYS B  69      -6.321  12.816  23.640  1.00 37.74           H  
ATOM    985  HE3 LYS B  69      -5.845  11.277  22.883  1.00 37.74           H  
ATOM    986  HZ1 LYS B  69      -4.244  13.749  22.893  1.00 37.23           H  
ATOM    987  HZ2 LYS B  69      -5.104  13.166  21.612  1.00 37.23           H  
ATOM    988  HZ3 LYS B  69      -3.807  12.324  22.187  1.00 37.23           H  
ATOM    989  N   GLU B  70      -7.535  10.848  28.624  1.00 38.42           N  
ATOM    990  CA  GLU B  70      -8.944  11.243  28.685  1.00 38.66           C  
ATOM    991  C   GLU B  70      -9.716  10.305  29.590  1.00 38.39           C  
ATOM    992  O   GLU B  70     -10.708  10.700  30.200  1.00 38.54           O  
ATOM    993  CB  GLU B  70      -9.583  11.236  27.297  1.00 38.89           C  
ATOM    994  CG  GLU B  70      -8.869  12.090  26.271  1.00 40.80           C  
ATOM    995  CD  GLU B  70      -9.834  12.915  25.450  1.00 42.81           C  
ATOM    996  OE1 GLU B  70     -10.615  13.673  26.060  1.00 44.56           O  
ATOM    997  OE2 GLU B  70      -9.816  12.808  24.207  1.00 43.36           O1-
ATOM    998  H   GLU B  70      -6.890  11.187  29.323  1.00 38.42           H  
ATOM    999  HA  GLU B  70      -8.983  12.256  29.085  1.00 38.66           H  
ATOM   1000  HB2 GLU B  70      -9.597  10.208  26.934  1.00 38.89           H  
ATOM   1001  HB3 GLU B  70     -10.606  11.601  27.391  1.00 38.89           H  
ATOM   1002  HG2 GLU B  70      -8.305  11.439  25.602  1.00 40.80           H  
ATOM   1003  HG3 GLU B  70      -8.183  12.761  26.788  1.00 40.80           H  
ATOM   1004  N   SER B  71      -9.268   9.056  29.660  1.00 38.09           N  
ATOM   1005  CA  SER B  71      -9.833   8.103  30.602  1.00 37.70           C  
ATOM   1006  C   SER B  71      -9.436   8.487  32.020  1.00 37.24           C  
ATOM   1007  O   SER B  71      -8.308   8.934  32.257  1.00 37.52           O  
ATOM   1008  CB  SER B  71      -9.359   6.686  30.293  1.00 37.86           C  
ATOM   1009  OG  SER B  71     -10.028   5.745  31.117  1.00 38.47           O  
ATOM   1010  H   SER B  71      -8.521   8.763  29.047  1.00 38.09           H  
ATOM   1011  HA  SER B  71     -10.919   8.127  30.510  1.00 37.70           H  
ATOM   1012  HB2 SER B  71      -8.286   6.620  30.472  1.00 37.86           H  
ATOM   1013  HB3 SER B  71      -9.567   6.459  29.248  1.00 37.86           H  
ATOM   1014  HG  SER B  71      -9.830   5.966  32.030  1.00 38.47           H  
ATOM   1015  N   PRO B  72     -10.365   8.319  32.971  1.00 36.55           N  
ATOM   1016  CA  PRO B  72     -10.114   8.690  34.357  1.00 35.90           C  
ATOM   1017  C   PRO B  72      -9.096   7.782  35.054  1.00 35.28           C  
ATOM   1018  O   PRO B  72      -8.566   8.159  36.104  1.00 35.11           O  
ATOM   1019  CB  PRO B  72     -11.499   8.551  35.019  1.00 36.10           C  
ATOM   1020  CG  PRO B  72     -12.483   8.466  33.888  1.00 36.17           C  
ATOM   1021  CD  PRO B  72     -11.732   7.811  32.776  1.00 36.59           C  
ATOM   1022  HA  PRO B  72      -9.682   9.688  34.428  1.00 35.90           H  
ATOM   1023  HB2 PRO B  72     -11.540   7.648  35.628  1.00 36.10           H  
ATOM   1024  HB3 PRO B  72     -11.711   9.419  35.643  1.00 36.10           H  
ATOM   1025  HG2 PRO B  72     -12.815   9.461  33.593  1.00 36.17           H  
ATOM   1026  HG3 PRO B  72     -13.346   7.865  34.174  1.00 36.17           H  
ATOM   1027  HD2 PRO B  72     -12.128   8.108  31.805  1.00 36.59           H  
ATOM   1028  HD3 PRO B  72     -11.765   6.725  32.865  1.00 36.59           H  
ATOM   1029  N   VAL B  73      -8.840   6.601  34.483  1.00 34.63           N  
ATOM   1030  CA  VAL B  73      -7.855   5.650  35.023  1.00 33.93           C  
ATOM   1031  C   VAL B  73      -6.435   5.965  34.555  1.00 33.61           C  
ATOM   1032  O   VAL B  73      -5.464   5.382  35.047  1.00 33.57           O  
ATOM   1033  CB  VAL B  73      -8.166   4.179  34.623  1.00 34.21           C  
ATOM   1034  CG1 VAL B  73      -9.462   3.683  35.277  1.00 33.93           C  
ATOM   1035  CG2 VAL B  73      -8.219   4.030  33.111  1.00 33.41           C  
ATOM   1036  H   VAL B  73      -9.344   6.350  33.645  1.00 34.63           H  
ATOM   1037  HA  VAL B  73      -7.925   5.758  36.105  1.00 33.93           H  
ATOM   1038  HB  VAL B  73      -7.354   3.553  34.994  1.00 34.21           H  
ATOM   1039 HG11 VAL B  73     -10.299   4.287  34.928  1.00 33.93           H  
ATOM   1040 HG12 VAL B  73      -9.378   3.769  36.360  1.00 33.93           H  
ATOM   1041 HG13 VAL B  73      -9.629   2.640  35.007  1.00 33.93           H  
ATOM   1042 HG21 VAL B  73      -9.024   4.647  32.713  1.00 33.41           H  
ATOM   1043 HG22 VAL B  73      -8.401   2.986  32.855  1.00 33.41           H  
ATOM   1044 HG23 VAL B  73      -7.270   4.350  32.681  1.00 33.41           H  
ATOM   1045  N   PHE B  74      -6.310   6.880  33.601  1.00 32.91           N  
ATOM   1046  CA  PHE B  74      -4.991   7.319  33.167  1.00 32.07           C  
ATOM   1047  C   PHE B  74      -4.811   8.841  33.097  1.00 31.67           C  
ATOM   1048  O   PHE B  74      -3.785   9.360  33.538  1.00 31.33           O  
ATOM   1049  CB  PHE B  74      -4.581   6.672  31.846  1.00 31.78           C  
ATOM   1050  CG  PHE B  74      -3.112   6.781  31.580  1.00 32.28           C  
ATOM   1051  CD1 PHE B  74      -2.227   5.859  32.126  1.00 31.93           C  
ATOM   1052  CD2 PHE B  74      -2.606   7.838  30.841  1.00 30.93           C  
ATOM   1053  CE1 PHE B  74      -0.880   5.980  31.913  1.00 30.79           C  
ATOM   1054  CE2 PHE B  74      -1.261   7.958  30.629  1.00 30.40           C  
ATOM   1055  CZ  PHE B  74      -0.397   7.029  31.165  1.00 31.03           C  
ATOM   1056  H   PHE B  74      -7.136   7.274  33.173  1.00 32.91           H  
ATOM   1057  HA  PHE B  74      -4.322   6.975  33.956  1.00 32.07           H  
ATOM   1058  HB2 PHE B  74      -4.853   5.617  31.876  1.00 31.78           H  
ATOM   1059  HB3 PHE B  74      -5.119   7.163  31.035  1.00 31.78           H  
ATOM   1060  HD1 PHE B  74      -2.604   5.041  32.722  1.00 31.93           H  
ATOM   1061  HD2 PHE B  74      -3.280   8.574  30.429  1.00 30.93           H  
ATOM   1062  HE1 PHE B  74      -0.198   5.254  32.331  1.00 30.79           H  
ATOM   1063  HE2 PHE B  74      -0.877   8.779  30.043  1.00 30.40           H  
ATOM   1064  HZ  PHE B  74       0.666   7.124  30.997  1.00 31.03           H  
ATOM   1065  N   ALA B  75      -5.804   9.545  32.557  1.00 30.90           N  
ATOM   1066  CA  ALA B  75      -5.721  11.002  32.385  1.00 30.62           C  
ATOM   1067  C   ALA B  75      -4.763  11.711  33.342  1.00 30.60           C  
ATOM   1068  O   ALA B  75      -3.813  12.367  32.901  1.00 30.21           O  
ATOM   1069  CB  ALA B  75      -7.108  11.644  32.454  1.00 30.25           C  
ATOM   1070  H   ALA B  75      -6.639   9.063  32.257  1.00 30.90           H  
ATOM   1071  HA  ALA B  75      -5.297  11.138  31.390  1.00 30.62           H  
ATOM   1072  HB1 ALA B  75      -7.524  11.503  33.451  1.00 30.25           H  
ATOM   1073  HB2 ALA B  75      -7.762  11.176  31.718  1.00 30.25           H  
ATOM   1074  HB3 ALA B  75      -7.026  12.710  32.242  1.00 30.25           H  
ATOM   1075  N   PRO B  76      -5.025  11.607  34.656  1.00 30.49           N  
ATOM   1076  CA  PRO B  76      -4.225  12.312  35.651  1.00 30.59           C  
ATOM   1077  C   PRO B  76      -2.709  12.155  35.440  1.00 31.07           C  
ATOM   1078  O   PRO B  76      -1.945  13.037  35.843  1.00 31.62           O  
ATOM   1079  CB  PRO B  76      -4.652  11.661  36.970  1.00 30.75           C  
ATOM   1080  CG  PRO B  76      -6.057  11.221  36.737  1.00 30.54           C  
ATOM   1081  CD  PRO B  76      -6.150  10.871  35.260  1.00 30.44           C  
ATOM   1082  HA  PRO B  76      -4.393  13.388  35.606  1.00 30.59           H  
ATOM   1083  HB2 PRO B  76      -4.015  10.807  37.201  1.00 30.75           H  
ATOM   1084  HB3 PRO B  76      -4.605  12.381  37.787  1.00 30.75           H  
ATOM   1085  HG2 PRO B  76      -6.751  12.026  36.979  1.00 30.54           H  
ATOM   1086  HG3 PRO B  76      -6.286  10.348  37.348  1.00 30.54           H  
ATOM   1087  HD2 PRO B  76      -7.101  11.201  34.841  1.00 30.44           H  
ATOM   1088  HD3 PRO B  76      -6.039   9.797  35.107  1.00 30.44           H  
ATOM   1089  N   VAL B  77      -2.269  11.060  34.818  1.00 30.62           N  
ATOM   1090  CA  VAL B  77      -0.831  10.875  34.583  1.00 30.25           C  
ATOM   1091  C   VAL B  77      -0.409  11.026  33.118  1.00 30.02           C  
ATOM   1092  O   VAL B  77       0.661  10.579  32.722  1.00 30.03           O  
ATOM   1093  CB  VAL B  77      -0.292   9.545  35.186  1.00 30.45           C  
ATOM   1094  CG1 VAL B  77      -0.281   9.622  36.691  1.00 29.27           C  
ATOM   1095  CG2 VAL B  77      -1.108   8.357  34.713  1.00 29.26           C  
ATOM   1096  H   VAL B  77      -2.925  10.358  34.508  1.00 30.62           H  
ATOM   1097  HA  VAL B  77      -0.363  11.701  35.119  1.00 30.25           H  
ATOM   1098  HB  VAL B  77       0.731   9.402  34.837  1.00 30.45           H  
ATOM   1099 HG11 VAL B  77      -1.298   9.765  37.055  1.00 29.27           H  
ATOM   1100 HG12 VAL B  77       0.339  10.461  37.007  1.00 29.27           H  
ATOM   1101 HG13 VAL B  77       0.124   8.696  37.099  1.00 29.27           H  
ATOM   1102 HG21 VAL B  77      -2.140   8.469  35.047  1.00 29.26           H  
ATOM   1103 HG22 VAL B  77      -0.689   7.440  35.128  1.00 29.26           H  
ATOM   1104 HG23 VAL B  77      -1.082   8.308  33.624  1.00 29.26           H  
ATOM   1105  N   TYR B  78      -1.243  11.696  32.330  1.00 29.92           N  
ATOM   1106  CA  TYR B  78      -0.934  11.988  30.930  1.00 29.58           C  
ATOM   1107  C   TYR B  78      -0.012  13.209  30.766  1.00 29.21           C  
ATOM   1108  O   TYR B  78      -0.460  14.354  30.855  1.00 29.04           O  
ATOM   1109  CB  TYR B  78      -2.240  12.195  30.156  1.00 29.70           C  
ATOM   1110  CG  TYR B  78      -2.081  12.350  28.663  1.00 30.96           C  
ATOM   1111  CD1 TYR B  78      -1.527  11.334  27.896  1.00 30.91           C  
ATOM   1112  CD2 TYR B  78      -2.511  13.515  28.009  1.00 31.19           C  
ATOM   1113  CE1 TYR B  78      -1.384  11.472  26.521  1.00 31.39           C  
ATOM   1114  CE2 TYR B  78      -2.369  13.661  26.639  1.00 30.74           C  
ATOM   1115  CZ  TYR B  78      -1.807  12.631  25.899  1.00 32.15           C  
ATOM   1116  OH  TYR B  78      -1.665  12.749  24.532  1.00 32.19           O  
ATOM   1117  H   TYR B  78      -2.122  12.015  32.711  1.00 29.92           H  
ATOM   1118  HA  TYR B  78      -0.390  11.134  30.526  1.00 29.58           H  
ATOM   1119  HB2 TYR B  78      -2.882  11.333  30.340  1.00 29.70           H  
ATOM   1120  HB3 TYR B  78      -2.721  13.095  30.540  1.00 29.70           H  
ATOM   1121  HD1 TYR B  78      -1.202  10.422  28.376  1.00 30.91           H  
ATOM   1122  HD2 TYR B  78      -2.960  14.311  28.584  1.00 31.19           H  
ATOM   1123  HE1 TYR B  78      -0.943  10.675  25.940  1.00 31.39           H  
ATOM   1124  HE2 TYR B  78      -2.693  14.569  26.151  1.00 30.74           H  
ATOM   1125  HH  TYR B  78      -1.979  13.577  24.161  1.00 32.19           H  
ATOM   1126  N   PHE B  79       1.274  12.959  30.519  1.00 28.45           N  
ATOM   1127  CA  PHE B  79       2.249  14.022  30.258  1.00 27.67           C  
ATOM   1128  C   PHE B  79       3.008  13.745  28.956  1.00 27.68           C  
ATOM   1129  O   PHE B  79       4.203  13.446  28.989  1.00 27.42           O  
ATOM   1130  CB  PHE B  79       3.266  14.134  31.402  1.00 27.36           C  
ATOM   1131  CG  PHE B  79       2.665  14.507  32.728  1.00 27.78           C  
ATOM   1132  CD1 PHE B  79       2.499  15.839  33.081  1.00 27.91           C  
ATOM   1133  CD2 PHE B  79       2.278  13.529  33.633  1.00 26.95           C  
ATOM   1134  CE1 PHE B  79       1.941  16.188  34.304  1.00 27.80           C  
ATOM   1135  CE2 PHE B  79       1.727  13.870  34.858  1.00 27.18           C  
ATOM   1136  CZ  PHE B  79       1.555  15.202  35.190  1.00 28.84           C  
ATOM   1137  H   PHE B  79       1.589  11.999  30.511  1.00 28.45           H  
ATOM   1138  HA  PHE B  79       1.696  14.957  30.175  1.00 27.67           H  
ATOM   1139  HB2 PHE B  79       3.764  13.171  31.512  1.00 27.36           H  
ATOM   1140  HB3 PHE B  79       4.000  14.894  31.134  1.00 27.36           H  
ATOM   1141  HD1 PHE B  79       2.808  16.614  32.396  1.00 27.91           H  
ATOM   1142  HD2 PHE B  79       2.408  12.487  33.379  1.00 26.95           H  
ATOM   1143  HE1 PHE B  79       1.809  17.229  34.561  1.00 27.80           H  
ATOM   1144  HE2 PHE B  79       1.432  13.097  35.552  1.00 27.18           H  
ATOM   1145  HZ  PHE B  79       1.119  15.470  36.141  1.00 28.84           H  
ATOM   1146  N   PRO B  80       2.322  13.856  27.804  1.00 27.72           N  
ATOM   1147  CA  PRO B  80       2.898  13.553  26.497  1.00 27.64           C  
ATOM   1148  C   PRO B  80       4.161  14.345  26.160  1.00 27.76           C  
ATOM   1149  O   PRO B  80       5.168  13.767  25.755  1.00 28.21           O  
ATOM   1150  CB  PRO B  80       1.770  13.925  25.523  1.00 27.46           C  
ATOM   1151  CG  PRO B  80       0.915  14.861  26.272  1.00 27.90           C  
ATOM   1152  CD  PRO B  80       0.939  14.343  27.675  1.00 27.84           C  
ATOM   1153  HA  PRO B  80       3.223  12.513  26.453  1.00 27.64           H  
ATOM   1154  HB2 PRO B  80       2.175  14.405  24.632  1.00 27.46           H  
ATOM   1155  HB3 PRO B  80       1.206  13.039  25.233  1.00 27.46           H  
ATOM   1156  HG2 PRO B  80      -0.101  14.857  25.876  1.00 27.90           H  
ATOM   1157  HG3 PRO B  80       1.318  15.873  26.227  1.00 27.90           H  
ATOM   1158  HD2 PRO B  80       0.221  13.534  27.810  1.00 27.84           H  
ATOM   1159  HD3 PRO B  80       0.731  15.137  28.393  1.00 27.84           H  
ATOM   1160  N   GLU B  81       4.107  15.661  26.293  1.00 27.78           N  
ATOM   1161  CA  GLU B  81       5.262  16.486  25.973  1.00 27.72           C  
ATOM   1162  C   GLU B  81       6.489  16.105  26.799  1.00 27.31           C  
ATOM   1163  O   GLU B  81       7.611  16.024  26.281  1.00 27.27           O  
ATOM   1164  CB  GLU B  81       4.925  17.965  26.199  1.00 28.29           C  
ATOM   1165  CG  GLU B  81       3.940  18.529  25.190  1.00 29.96           C  
ATOM   1166  CD  GLU B  81       4.335  18.187  23.771  1.00 32.23           C  
ATOM   1167  OE1 GLU B  81       5.542  18.247  23.453  1.00 32.86           O  
ATOM   1168  OE2 GLU B  81       3.438  17.837  22.979  1.00 33.89           O1-
ATOM   1169  H   GLU B  81       3.256  16.096  26.620  1.00 27.78           H  
ATOM   1170  HA  GLU B  81       5.505  16.315  24.924  1.00 27.72           H  
ATOM   1171  HB2 GLU B  81       4.496  18.072  27.195  1.00 28.29           H  
ATOM   1172  HB3 GLU B  81       5.848  18.541  26.138  1.00 28.29           H  
ATOM   1173  HG2 GLU B  81       3.908  19.613  25.296  1.00 29.96           H  
ATOM   1174  HG3 GLU B  81       2.952  18.115  25.391  1.00 29.96           H  
ATOM   1175  N   GLU B  82       6.262  15.881  28.088  1.00 26.77           N  
ATOM   1176  CA  GLU B  82       7.338  15.652  29.041  1.00 27.05           C  
ATOM   1177  C   GLU B  82       7.983  14.264  28.972  1.00 26.71           C  
ATOM   1178  O   GLU B  82       9.176  14.130  29.236  1.00 27.09           O  
ATOM   1179  CB  GLU B  82       6.844  15.913  30.470  1.00 27.08           C  
ATOM   1180  CG  GLU B  82       6.468  17.348  30.747  1.00 27.38           C  
ATOM   1181  CD  GLU B  82       5.019  17.670  30.407  1.00 29.63           C  
ATOM   1182  OE1 GLU B  82       4.298  16.798  29.868  1.00 28.82           O  
ATOM   1183  OE2 GLU B  82       4.600  18.816  30.673  1.00 30.48           O1-
ATOM   1184  H   GLU B  82       5.308  15.869  28.419  1.00 26.77           H  
ATOM   1185  HA  GLU B  82       8.119  16.358  28.759  1.00 27.05           H  
ATOM   1186  HB2 GLU B  82       5.967  15.291  30.647  1.00 27.08           H  
ATOM   1187  HB3 GLU B  82       7.637  15.629  31.162  1.00 27.08           H  
ATOM   1188  HG2 GLU B  82       7.114  17.995  30.154  1.00 27.38           H  
ATOM   1189  HG3 GLU B  82       6.627  17.548  31.807  1.00 27.38           H  
ATOM   1190  N   LEU B  83       7.201  13.245  28.617  1.00 26.50           N  
ATOM   1191  CA  LEU B  83       7.663  11.846  28.677  1.00 26.44           C  
ATOM   1192  C   LEU B  83       7.902  11.160  27.309  1.00 26.69           C  
ATOM   1193  O   LEU B  83       8.872  10.414  27.146  1.00 26.82           O  
ATOM   1194  CB  LEU B  83       6.719  11.013  29.555  1.00 26.01           C  
ATOM   1195  CG  LEU B  83       6.559  11.445  31.024  1.00 25.69           C  
ATOM   1196  CD1 LEU B  83       5.390  10.751  31.709  1.00 25.52           C  
ATOM   1197  CD2 LEU B  83       7.848  11.242  31.819  1.00 26.38           C  
ATOM   1198  H   LEU B  83       6.263  13.437  28.297  1.00 26.50           H  
ATOM   1199  HA  LEU B  83       8.654  11.893  29.128  1.00 26.44           H  
ATOM   1200  HB2 LEU B  83       5.731  11.043  29.095  1.00 26.01           H  
ATOM   1201  HB3 LEU B  83       7.089   9.988  29.553  1.00 26.01           H  
ATOM   1202  HG  LEU B  83       6.339  12.512  31.004  1.00 25.69           H  
ATOM   1203 HD11 LEU B  83       5.576   9.678  31.747  1.00 25.52           H  
ATOM   1204 HD12 LEU B  83       4.475  10.941  31.148  1.00 25.52           H  
ATOM   1205 HD13 LEU B  83       5.282  11.137  32.723  1.00 25.52           H  
ATOM   1206 HD21 LEU B  83       8.090  10.180  31.853  1.00 26.38           H  
ATOM   1207 HD22 LEU B  83       7.712  11.616  32.834  1.00 26.38           H  
ATOM   1208 HD23 LEU B  83       8.661  11.785  31.337  1.00 26.38           H  
ATOM   1209  N   HIS B  84       7.033  11.409  26.330  1.00 26.86           N  
ATOM   1210  CA  HIS B  84       7.134  10.732  25.035  1.00 26.90           C  
ATOM   1211  C   HIS B  84       8.587  10.418  24.681  1.00 25.96           C  
ATOM   1212  O   HIS B  84       9.440  11.316  24.651  1.00 26.56           O  
ATOM   1213  CB  HIS B  84       6.451  11.562  23.937  1.00 27.73           C  
ATOM   1214  CG  HIS B  84       6.853  11.191  22.537  1.00 30.92           C  
ATOM   1215  ND1 HIS B  84       7.883  11.817  21.867  1.00 33.47           N  
ATOM   1216  CD2 HIS B  84       6.351  10.268  21.674  1.00 34.15           C  
ATOM   1217  CE1 HIS B  84       8.008  11.284  20.659  1.00 34.82           C  
ATOM   1218  NE2 HIS B  84       7.088  10.346  20.515  1.00 33.34           N  
ATOM   1219  H   HIS B  84       6.291  12.077  26.484  1.00 26.86           H  
ATOM   1220  HA  HIS B  84       6.611   9.779  25.109  1.00 26.90           H  
ATOM   1221  HB2 HIS B  84       6.701  12.611  24.097  1.00 27.73           H  
ATOM   1222  HB3 HIS B  84       5.373  11.428  24.029  1.00 27.73           H  
ATOM   1223  HD2 HIS B  84       5.526   9.597  21.863  1.00 34.15           H  
ATOM   1224  HE2 HIS B  84       6.949   9.780  19.690  1.00 33.34           H  
ATOM   1225  HE1 HIS B  84       8.739  11.569  19.917  1.00 34.82           H  
ATOM   1226  N   ARG B  85       8.867   9.142  24.417  1.00 24.80           N  
ATOM   1227  CA  ARG B  85      10.216   8.688  24.083  1.00 23.55           C  
ATOM   1228  C   ARG B  85      10.330   8.146  22.654  1.00 22.80           C  
ATOM   1229  O   ARG B  85      11.431   8.031  22.111  1.00 21.76           O  
ATOM   1230  CB  ARG B  85      10.677   7.611  25.080  1.00 23.26           C  
ATOM   1231  CG  ARG B  85      11.057   8.135  26.469  1.00 23.59           C  
ATOM   1232  CD  ARG B  85      12.295   9.014  26.422  1.00 23.63           C  
ATOM   1233  NE  ARG B  85      11.991  10.390  26.029  1.00 23.47           N  
ATOM   1234  CZ  ARG B  85      12.912  11.263  25.633  1.00 23.06           C  
ATOM   1235  NH1 ARG B  85      14.181  10.894  25.573  1.00 23.60           N  
ATOM   1236  NH2 ARG B  85      12.572  12.500  25.301  1.00 21.87           N1+
ATOM   1237  H   ARG B  85       8.120   8.463  24.449  1.00 24.80           H  
ATOM   1238  HA  ARG B  85      10.862   9.563  24.149  1.00 23.55           H  
ATOM   1239  HB2 ARG B  85       9.867   6.892  25.200  1.00 23.26           H  
ATOM   1240  HB3 ARG B  85      11.548   7.110  24.658  1.00 23.26           H  
ATOM   1241  HG2 ARG B  85      11.252   7.286  27.125  1.00 23.59           H  
ATOM   1242  HG3 ARG B  85      10.226   8.718  26.866  1.00 23.59           H  
ATOM   1243  HD2 ARG B  85      12.996   8.592  25.702  1.00 23.63           H  
ATOM   1244  HD3 ARG B  85      12.753   9.026  27.411  1.00 23.63           H  
ATOM   1245  HE  ARG B  85      11.028  10.693  26.060  1.00 23.47           H  
ATOM   1246 HH11 ARG B  85      14.885  11.554  25.275  1.00 23.60           H  
ATOM   1247 HH12 ARG B  85      14.446   9.952  25.825  1.00 23.60           H  
ATOM   1248 HH21 ARG B  85      11.605  12.788  25.347  1.00 21.87           H  
ATOM   1249 HH22 ARG B  85      13.280  13.155  25.001  1.00 21.87           H  
ATOM   1250  N   LYS B  86       9.195   7.792  22.052  1.00 22.51           N  
ATOM   1251  CA  LYS B  86       9.214   7.216  20.696  1.00 22.24           C  
ATOM   1252  C   LYS B  86      10.186   7.908  19.755  1.00 21.77           C  
ATOM   1253  O   LYS B  86      11.092   7.271  19.213  1.00 22.10           O  
ATOM   1254  CB  LYS B  86       7.834   7.225  20.060  1.00 22.68           C  
ATOM   1255  CG  LYS B  86       7.752   6.377  18.776  1.00 23.88           C  
ATOM   1256  CD  LYS B  86       6.305   6.191  18.348  1.00 25.20           C  
ATOM   1257  CE  LYS B  86       5.897   7.168  17.254  1.00 27.28           C  
ATOM   1258  NZ  LYS B  86       6.749   7.000  16.029  1.00 28.83           N1+
ATOM   1259  H   LYS B  86       8.314   7.920  22.529  1.00 22.51           H  
ATOM   1260  HA  LYS B  86       9.553   6.190  20.837  1.00 22.24           H  
ATOM   1261  HB2 LYS B  86       7.118   6.832  20.781  1.00 22.68           H  
ATOM   1262  HB3 LYS B  86       7.573   8.254  19.813  1.00 22.68           H  
ATOM   1263  HG2 LYS B  86       8.299   6.880  17.979  1.00 23.88           H  
ATOM   1264  HG3 LYS B  86       8.199   5.400  18.963  1.00 23.88           H  
ATOM   1265  HD2 LYS B  86       5.661   6.345  19.214  1.00 25.20           H  
ATOM   1266  HD3 LYS B  86       6.177   5.174  17.976  1.00 25.20           H  
ATOM   1267  HE2 LYS B  86       6.008   8.186  17.627  1.00 27.28           H  
ATOM   1268  HE3 LYS B  86       4.855   6.990  16.989  1.00 27.28           H  
ATOM   1269  HZ1 LYS B  86       7.717   7.164  16.267  1.00 28.83           H  
ATOM   1270  HZ2 LYS B  86       6.459   7.662  15.324  1.00 28.83           H  
ATOM   1271  HZ3 LYS B  86       6.644   6.061  15.672  1.00 28.83           H  
ATOM   1272  N   ALA B  87       9.975   9.208  19.541  1.00 21.15           N  
ATOM   1273  CA  ALA B  87      10.763   9.989  18.577  1.00 20.42           C  
ATOM   1274  C   ALA B  87      12.270  10.002  18.843  1.00 19.88           C  
ATOM   1275  O   ALA B  87      13.060  10.023  17.905  1.00 20.42           O  
ATOM   1276  CB  ALA B  87      10.232  11.411  18.498  1.00 20.71           C  
ATOM   1277  H   ALA B  87       9.245   9.673  20.062  1.00 21.15           H  
ATOM   1278  HA  ALA B  87      10.641   9.481  17.620  1.00 20.42           H  
ATOM   1279  HB1 ALA B  87      10.363  11.902  19.463  1.00 20.71           H  
ATOM   1280  HB2 ALA B  87       9.173  11.390  18.242  1.00 20.71           H  
ATOM   1281  HB3 ALA B  87      10.780  11.961  17.733  1.00 20.71           H  
ATOM   1282  N   ALA B  88      12.669  10.028  20.111  1.00 19.64           N  
ATOM   1283  CA  ALA B  88      14.084  10.031  20.485  1.00 19.53           C  
ATOM   1284  C   ALA B  88      14.745   8.700  20.165  1.00 19.78           C  
ATOM   1285  O   ALA B  88      15.956   8.621  19.923  1.00 20.02           O  
ATOM   1286  CB  ALA B  88      14.226  10.318  21.965  1.00 19.14           C  
ATOM   1287  H   ALA B  88      11.972  10.046  20.841  1.00 19.64           H  
ATOM   1288  HA  ALA B  88      14.580  10.810  19.906  1.00 19.53           H  
ATOM   1289  HB1 ALA B  88      13.728   9.535  22.536  1.00 19.14           H  
ATOM   1290  HB2 ALA B  88      13.770  11.281  22.194  1.00 19.14           H  
ATOM   1291  HB3 ALA B  88      15.283  10.345  22.230  1.00 19.14           H  
ATOM   1292  N   LEU B  89      13.948   7.641  20.199  1.00 19.94           N  
ATOM   1293  CA  LEU B  89      14.444   6.305  19.920  1.00 19.87           C  
ATOM   1294  C   LEU B  89      14.559   6.106  18.414  1.00 20.41           C  
ATOM   1295  O   LEU B  89      15.464   5.407  17.933  1.00 20.38           O  
ATOM   1296  CB  LEU B  89      13.517   5.272  20.545  1.00 19.93           C  
ATOM   1297  CG  LEU B  89      13.720   5.064  22.048  1.00 20.54           C  
ATOM   1298  CD1 LEU B  89      12.462   4.458  22.677  1.00 21.15           C  
ATOM   1299  CD2 LEU B  89      14.958   4.209  22.327  1.00 16.94           C  
ATOM   1300  H   LEU B  89      12.972   7.767  20.425  1.00 19.94           H  
ATOM   1301  HA  LEU B  89      15.435   6.180  20.357  1.00 19.87           H  
ATOM   1302  HB2 LEU B  89      12.489   5.594  20.382  1.00 19.93           H  
ATOM   1303  HB3 LEU B  89      13.683   4.318  20.044  1.00 19.93           H  
ATOM   1304  HG  LEU B  89      13.892   6.036  22.510  1.00 20.54           H  
ATOM   1305 HD11 LEU B  89      12.267   3.483  22.232  1.00 21.15           H  
ATOM   1306 HD12 LEU B  89      11.612   5.116  22.497  1.00 21.15           H  
ATOM   1307 HD13 LEU B  89      12.612   4.344  23.751  1.00 21.15           H  
ATOM   1308 HD21 LEU B  89      14.827   3.223  21.880  1.00 16.94           H  
ATOM   1309 HD22 LEU B  89      15.093   4.105  23.404  1.00 16.94           H  
ATOM   1310 HD23 LEU B  89      15.836   4.690  21.896  1.00 16.94           H  
ATOM   1311  N   GLU B  90      13.648   6.735  17.669  1.00 20.63           N  
ATOM   1312  CA  GLU B  90      13.741   6.741  16.212  1.00 20.61           C  
ATOM   1313  C   GLU B  90      14.987   7.475  15.808  1.00 21.21           C  
ATOM   1314  O   GLU B  90      15.718   7.014  14.936  1.00 22.09           O  
ATOM   1315  CB  GLU B  90      12.529   7.414  15.580  1.00 20.62           C  
ATOM   1316  CG  GLU B  90      11.229   6.673  15.825  1.00 20.11           C  
ATOM   1317  CD  GLU B  90      10.044   7.514  15.489  1.00 19.27           C  
ATOM   1318  OE1 GLU B  90      10.235   8.721  15.202  1.00 15.64           O  
ATOM   1319  OE2 GLU B  90       8.921   6.970  15.514  1.00 19.65           O1-
ATOM   1320  H   GLU B  90      12.882   7.214  18.120  1.00 20.63           H  
ATOM   1321  HA  GLU B  90      13.774   5.709  15.862  1.00 20.61           H  
ATOM   1322  HB2 GLU B  90      12.437   8.418  15.994  1.00 20.62           H  
ATOM   1323  HB3 GLU B  90      12.692   7.478  14.504  1.00 20.62           H  
ATOM   1324  HG2 GLU B  90      11.176   6.391  16.877  1.00 20.11           H  
ATOM   1325  HG3 GLU B  90      11.212   5.775  15.207  1.00 20.11           H  
ATOM   1326  N   GLN B  91      15.251   8.616  16.435  1.00 21.37           N  
ATOM   1327  CA  GLN B  91      16.499   9.317  16.144  1.00 21.93           C  
ATOM   1328  C   GLN B  91      17.703   8.426  16.444  1.00 22.08           C  
ATOM   1329  O   GLN B  91      18.596   8.304  15.625  1.00 21.90           O  
ATOM   1330  CB  GLN B  91      16.617  10.620  16.934  1.00 21.72           C  
ATOM   1331  CG  GLN B  91      15.565  11.652  16.609  1.00 20.98           C  
ATOM   1332  CD  GLN B  91      15.841  12.401  15.314  1.00 20.50           C  
ATOM   1333  OE1 GLN B  91      16.937  12.347  14.751  1.00 19.43           O  
ATOM   1334  NE2 GLN B  91      14.845  13.121  14.848  1.00 19.09           N  
ATOM   1335  H   GLN B  91      14.597   8.994  17.105  1.00 21.37           H  
ATOM   1336  HA  GLN B  91      16.486   9.562  15.082  1.00 21.93           H  
ATOM   1337  HB2 GLN B  91      16.542  10.382  17.995  1.00 21.72           H  
ATOM   1338  HB3 GLN B  91      17.595  11.055  16.727  1.00 21.72           H  
ATOM   1339  HG2 GLN B  91      15.524  12.374  17.425  1.00 20.98           H  
ATOM   1340  HG3 GLN B  91      14.602  11.149  16.520  1.00 20.98           H  
ATOM   1341 HE21 GLN B  91      14.962  13.656  14.000  1.00 19.09           H  
ATOM   1342 HE22 GLN B  91      13.962  13.139  15.338  1.00 19.09           H  
ATOM   1343  N   ASP B  92      17.730   7.819  17.631  1.00 22.86           N  
ATOM   1344  CA  ASP B  92      18.896   7.012  18.060  1.00 22.87           C  
ATOM   1345  C   ASP B  92      19.081   5.763  17.225  1.00 22.74           C  
ATOM   1346  O   ASP B  92      20.199   5.412  16.842  1.00 22.78           O  
ATOM   1347  CB  ASP B  92      18.791   6.635  19.545  1.00 23.09           C  
ATOM   1348  CG  ASP B  92      18.874   7.847  20.459  1.00 23.82           C  
ATOM   1349  OD1 ASP B  92      19.467   8.874  20.035  1.00 23.57           O  
ATOM   1350  OD2 ASP B  92      18.347   7.770  21.592  1.00 24.64           O1-
ATOM   1351  H   ASP B  92      16.938   7.911  18.251  1.00 22.86           H  
ATOM   1352  HA  ASP B  92      19.773   7.641  17.909  1.00 22.87           H  
ATOM   1353  HB2 ASP B  92      19.606   5.954  19.792  1.00 23.09           H  
ATOM   1354  HB3 ASP B  92      17.837   6.135  19.712  1.00 23.09           H  
ATOM   1355  N   LEU B  93      17.985   5.077  16.935  1.00 23.11           N  
ATOM   1356  CA  LEU B  93      18.091   3.865  16.123  1.00 23.34           C  
ATOM   1357  C   LEU B  93      18.612   4.183  14.724  1.00 23.43           C  
ATOM   1358  O   LEU B  93      19.393   3.417  14.149  1.00 23.78           O  
ATOM   1359  CB  LEU B  93      16.762   3.105  16.081  1.00 23.21           C  
ATOM   1360  CG  LEU B  93      16.310   2.549  17.432  1.00 23.66           C  
ATOM   1361  CD1 LEU B  93      14.871   2.000  17.383  1.00 23.88           C  
ATOM   1362  CD2 LEU B  93      17.254   1.473  17.904  1.00 23.50           C  
ATOM   1363  H   LEU B  93      17.085   5.388  17.271  1.00 23.11           H  
ATOM   1364  HA  LEU B  93      18.820   3.207  16.596  1.00 23.34           H  
ATOM   1365  HB2 LEU B  93      15.992   3.785  15.717  1.00 23.21           H  
ATOM   1366  HB3 LEU B  93      16.868   2.271  15.387  1.00 23.21           H  
ATOM   1367  HG  LEU B  93      16.324   3.379  18.139  1.00 23.66           H  
ATOM   1368 HD11 LEU B  93      14.824   1.166  16.682  1.00 23.88           H  
ATOM   1369 HD12 LEU B  93      14.192   2.788  17.056  1.00 23.88           H  
ATOM   1370 HD13 LEU B  93      14.579   1.657  18.376  1.00 23.88           H  
ATOM   1371 HD21 LEU B  93      17.241   0.643  17.198  1.00 23.50           H  
ATOM   1372 HD22 LEU B  93      16.940   1.120  18.886  1.00 23.50           H  
ATOM   1373 HD23 LEU B  93      18.264   1.878  17.969  1.00 23.50           H  
ATOM   1374  N   ALA B  94      18.219   5.328  14.181  1.00 23.68           N  
ATOM   1375  CA  ALA B  94      18.682   5.694  12.854  1.00 24.05           C  
ATOM   1376  C   ALA B  94      20.199   5.818  12.861  1.00 24.26           C  
ATOM   1377  O   ALA B  94      20.853   5.639  11.835  1.00 23.60           O  
ATOM   1378  CB  ALA B  94      18.045   6.997  12.401  1.00 23.95           C  
ATOM   1379  H   ALA B  94      17.600   5.943  14.689  1.00 23.68           H  
ATOM   1380  HA  ALA B  94      18.389   4.915  12.151  1.00 24.05           H  
ATOM   1381  HB1 ALA B  94      18.323   7.796  13.089  1.00 23.95           H  
ATOM   1382  HB2 ALA B  94      16.961   6.887  12.391  1.00 23.95           H  
ATOM   1383  HB3 ALA B  94      18.395   7.243  11.398  1.00 23.95           H  
ATOM   1384  N   PHE B  95      20.754   6.133  14.029  1.00 24.91           N  
ATOM   1385  CA  PHE B  95      22.204   6.209  14.178  1.00 25.62           C  
ATOM   1386  C   PHE B  95      22.837   4.817  14.343  1.00 25.67           C  
ATOM   1387  O   PHE B  95      23.769   4.471  13.624  1.00 25.77           O  
ATOM   1388  CB  PHE B  95      22.580   7.120  15.350  1.00 25.71           C  
ATOM   1389  CG  PHE B  95      24.038   7.053  15.729  1.00 26.15           C  
ATOM   1390  CD1 PHE B  95      24.998   7.671  14.951  1.00 25.79           C  
ATOM   1391  CD2 PHE B  95      24.442   6.373  16.863  1.00 26.72           C  
ATOM   1392  CE1 PHE B  95      26.326   7.624  15.300  1.00 26.47           C  
ATOM   1393  CE2 PHE B  95      25.781   6.320  17.219  1.00 27.17           C  
ATOM   1394  CZ  PHE B  95      26.723   6.941  16.432  1.00 26.38           C  
ATOM   1395  H   PHE B  95      20.162   6.323  14.825  1.00 24.91           H  
ATOM   1396  HA  PHE B  95      22.604   6.640  13.261  1.00 25.62           H  
ATOM   1397  HB2 PHE B  95      22.343   8.148  15.076  1.00 25.71           H  
ATOM   1398  HB3 PHE B  95      21.986   6.829  16.216  1.00 25.71           H  
ATOM   1399  HD1 PHE B  95      24.701   8.198  14.057  1.00 25.79           H  
ATOM   1400  HD2 PHE B  95      23.706   5.877  17.479  1.00 26.72           H  
ATOM   1401  HE1 PHE B  95      27.062   8.123  14.687  1.00 26.47           H  
ATOM   1402  HE2 PHE B  95      26.084   5.793  18.112  1.00 27.17           H  
ATOM   1403  HZ  PHE B  95      27.769   6.894  16.699  1.00 26.38           H  
ATOM   1404  N   TRP B  96      22.309   4.022  15.271  1.00 26.16           N  
ATOM   1405  CA  TRP B  96      22.873   2.702  15.600  1.00 26.43           C  
ATOM   1406  C   TRP B  96      22.780   1.674  14.475  1.00 26.73           C  
ATOM   1407  O   TRP B  96      23.718   0.904  14.253  1.00 26.73           O  
ATOM   1408  CB  TRP B  96      22.201   2.141  16.854  1.00 26.43           C  
ATOM   1409  CG  TRP B  96      22.517   2.943  18.068  1.00 27.29           C  
ATOM   1410  CD1 TRP B  96      21.653   3.683  18.808  1.00 27.22           C  
ATOM   1411  CD2 TRP B  96      23.807   3.117  18.660  1.00 27.84           C  
ATOM   1412  NE1 TRP B  96      22.323   4.306  19.832  1.00 26.60           N  
ATOM   1413  CE2 TRP B  96      23.646   3.969  19.766  1.00 27.06           C  
ATOM   1414  CE3 TRP B  96      25.083   2.628  18.362  1.00 28.16           C  
ATOM   1415  CZ2 TRP B  96      24.707   4.339  20.584  1.00 27.69           C  
ATOM   1416  CZ3 TRP B  96      26.138   2.999  19.174  1.00 29.02           C  
ATOM   1417  CH2 TRP B  96      25.947   3.851  20.267  1.00 29.13           C  
ATOM   1418  H   TRP B  96      21.489   4.337  15.769  1.00 26.16           H  
ATOM   1419  HA  TRP B  96      23.936   2.875  15.769  1.00 26.43           H  
ATOM   1420  HB2 TRP B  96      21.121   2.142  16.704  1.00 26.43           H  
ATOM   1421  HB3 TRP B  96      22.545   1.119  17.009  1.00 26.43           H  
ATOM   1422  HD1 TRP B  96      20.593   3.769  18.619  1.00 27.22           H  
ATOM   1423  HE1 TRP B  96      21.906   4.914  20.522  1.00 26.60           H  
ATOM   1424  HE3 TRP B  96      25.240   1.975  17.516  1.00 28.16           H  
ATOM   1425  HZ2 TRP B  96      24.560   4.986  21.436  1.00 27.69           H  
ATOM   1426  HZ3 TRP B  96      27.128   2.624  18.961  1.00 29.02           H  
ATOM   1427  HH2 TRP B  96      26.796   4.130  20.874  1.00 29.13           H  
ATOM   1428  N   TYR B  97      21.639   1.663  13.785  1.00 27.01           N  
ATOM   1429  CA  TYR B  97      21.365   0.708  12.709  1.00 27.32           C  
ATOM   1430  C   TYR B  97      21.398   1.309  11.295  1.00 27.76           C  
ATOM   1431  O   TYR B  97      21.417   0.578  10.306  1.00 27.82           O  
ATOM   1432  CB  TYR B  97      20.009   0.048  12.926  1.00 27.09           C  
ATOM   1433  CG  TYR B  97      19.993  -0.977  14.025  1.00 26.79           C  
ATOM   1434  CD1 TYR B  97      19.711  -0.609  15.337  1.00 26.33           C  
ATOM   1435  CD2 TYR B  97      20.252  -2.322  13.756  1.00 26.76           C  
ATOM   1436  CE1 TYR B  97      19.687  -1.537  16.348  1.00 25.71           C  
ATOM   1437  CE2 TYR B  97      20.231  -3.270  14.776  1.00 25.80           C  
ATOM   1438  CZ  TYR B  97      19.949  -2.861  16.065  1.00 26.39           C  
ATOM   1439  OH  TYR B  97      19.918  -3.779  17.080  1.00 27.82           O  
ATOM   1440  H   TYR B  97      20.931   2.345  14.015  1.00 27.01           H  
ATOM   1441  HA  TYR B  97      22.176  -0.018  12.760  1.00 27.32           H  
ATOM   1442  HB2 TYR B  97      19.286   0.825  13.173  1.00 27.09           H  
ATOM   1443  HB3 TYR B  97      19.714  -0.441  11.998  1.00 27.09           H  
ATOM   1444  HD1 TYR B  97      19.507   0.427  15.564  1.00 26.33           H  
ATOM   1445  HD2 TYR B  97      20.471  -2.631  12.745  1.00 26.76           H  
ATOM   1446  HE1 TYR B  97      19.464  -1.232  17.360  1.00 25.71           H  
ATOM   1447  HE2 TYR B  97      20.432  -4.309  14.562  1.00 25.80           H  
ATOM   1448  HH  TYR B  97      20.102  -4.683  16.815  1.00 27.82           H  
ATOM   1449  N   GLY B  98      21.389   2.630  11.187  1.00 27.81           N  
ATOM   1450  CA  GLY B  98      21.424   3.261   9.867  1.00 28.27           C  
ATOM   1451  C   GLY B  98      20.052   3.648   9.340  1.00 28.52           C  
ATOM   1452  O   GLY B  98      19.033   3.344   9.958  1.00 27.96           O  
ATOM   1453  H   GLY B  98      21.358   3.203  12.018  1.00 27.81           H  
ATOM   1454  HA2 GLY B  98      22.035   4.162   9.932  1.00 28.27           H  
ATOM   1455  HA3 GLY B  98      21.879   2.563   9.164  1.00 28.27           H  
ATOM   1456  N   PRO B  99      20.029   4.316   8.174  1.00 29.12           N  
ATOM   1457  CA  PRO B  99      18.859   4.850   7.474  1.00 29.53           C  
ATOM   1458  C   PRO B  99      17.703   3.870   7.413  1.00 30.00           C  
ATOM   1459  O   PRO B  99      16.536   4.257   7.504  1.00 30.11           O  
ATOM   1460  CB  PRO B  99      19.383   5.089   6.054  1.00 29.61           C  
ATOM   1461  CG  PRO B  99      20.755   4.433   6.019  1.00 30.08           C  
ATOM   1462  CD  PRO B  99      21.258   4.501   7.394  1.00 28.97           C  
ATOM   1463  HA  PRO B  99      18.468   5.733   7.979  1.00 29.53           H  
ATOM   1464  HB2 PRO B  99      18.721   4.630   5.320  1.00 29.61           H  
ATOM   1465  HB3 PRO B  99      19.465   6.157   5.852  1.00 29.61           H  
ATOM   1466  HG2 PRO B  99      21.418   4.973   5.344  1.00 30.08           H  
ATOM   1467  HG3 PRO B  99      20.673   3.396   5.694  1.00 30.08           H  
ATOM   1468  HD2 PRO B  99      21.717   5.468   7.601  1.00 28.97           H  
ATOM   1469  HD3 PRO B  99      21.977   3.707   7.593  1.00 28.97           H  
ATOM   1470  N   ARG B 100      18.027   2.599   7.231  1.00 30.51           N  
ATOM   1471  CA  ARG B 100      17.000   1.599   7.044  1.00 30.57           C  
ATOM   1472  C   ARG B 100      16.910   0.725   8.286  1.00 30.12           C  
ATOM   1473  O   ARG B 100      16.644  -0.467   8.204  1.00 29.84           O  
ATOM   1474  CB  ARG B 100      17.292   0.776   5.796  1.00 31.00           C  
ATOM   1475  CG  ARG B 100      17.289   1.615   4.525  1.00 32.80           C  
ATOM   1476  CD  ARG B 100      17.171   0.752   3.277  1.00 36.27           C  
ATOM   1477  NE  ARG B 100      17.110   1.576   2.073  1.00 39.25           N  
ATOM   1478  CZ  ARG B 100      15.990   2.088   1.561  1.00 41.03           C  
ATOM   1479  NH1 ARG B 100      14.814   1.862   2.143  1.00 41.58           N  
ATOM   1480  NH2 ARG B 100      16.043   2.829   0.461  1.00 41.23           N1+
ATOM   1481  H   ARG B 100      18.999   2.326   7.223  1.00 30.51           H  
ATOM   1482  HA  ARG B 100      16.034   2.084   6.899  1.00 30.57           H  
ATOM   1483  HB2 ARG B 100      18.272   0.312   5.905  1.00 31.00           H  
ATOM   1484  HB3 ARG B 100      16.532   0.001   5.704  1.00 31.00           H  
ATOM   1485  HG2 ARG B 100      18.218   2.182   4.475  1.00 32.80           H  
ATOM   1486  HG3 ARG B 100      16.445   2.303   4.559  1.00 32.80           H  
ATOM   1487  HD2 ARG B 100      16.264   0.151   3.344  1.00 36.27           H  
ATOM   1488  HD3 ARG B 100      18.038   0.095   3.215  1.00 36.27           H  
ATOM   1489  HE  ARG B 100      17.977   1.772   1.594  1.00 39.25           H  
ATOM   1490 HH11 ARG B 100      13.971   2.253   1.747  1.00 41.58           H  
ATOM   1491 HH12 ARG B 100      14.765   1.299   2.980  1.00 41.58           H  
ATOM   1492 HH21 ARG B 100      16.931   3.005   0.013  1.00 41.23           H  
ATOM   1493 HH22 ARG B 100      15.195   3.217   0.072  1.00 41.23           H  
ATOM   1494  N   TRP B 101      17.133   1.349   9.437  1.00 29.51           N  
ATOM   1495  CA  TRP B 101      17.057   0.666  10.714  1.00 28.99           C  
ATOM   1496  C   TRP B 101      15.762  -0.100  10.857  1.00 29.30           C  
ATOM   1497  O   TRP B 101      15.736  -1.153  11.482  1.00 29.27           O  
ATOM   1498  CB  TRP B 101      17.171   1.659  11.862  1.00 28.35           C  
ATOM   1499  CG  TRP B 101      16.192   2.799  11.805  1.00 26.92           C  
ATOM   1500  CD1 TRP B 101      16.333   3.957  11.104  1.00 26.36           C  
ATOM   1501  CD2 TRP B 101      14.944   2.905  12.511  1.00 24.85           C  
ATOM   1502  NE1 TRP B 101      15.249   4.776  11.318  1.00 26.84           N  
ATOM   1503  CE2 TRP B 101      14.381   4.151  12.175  1.00 25.23           C  
ATOM   1504  CE3 TRP B 101      14.254   2.066  13.392  1.00 23.99           C  
ATOM   1505  CZ2 TRP B 101      13.159   4.583  12.683  1.00 24.48           C  
ATOM   1506  CZ3 TRP B 101      13.049   2.490  13.896  1.00 25.64           C  
ATOM   1507  CH2 TRP B 101      12.513   3.753  13.545  1.00 25.28           C  
ATOM   1508  H   TRP B 101      17.363   2.332   9.422  1.00 29.51           H  
ATOM   1509  HA  TRP B 101      17.889  -0.037  10.750  1.00 28.99           H  
ATOM   1510  HB2 TRP B 101      17.010   1.119  12.795  1.00 28.35           H  
ATOM   1511  HB3 TRP B 101      18.178   2.075  11.852  1.00 28.35           H  
ATOM   1512  HD1 TRP B 101      17.174   4.198  10.471  1.00 26.36           H  
ATOM   1513  HE1 TRP B 101      15.114   5.690  10.910  1.00 26.84           H  
ATOM   1514  HE3 TRP B 101      14.660   1.105  13.670  1.00 23.99           H  
ATOM   1515  HZ2 TRP B 101      12.741   5.539  12.404  1.00 24.48           H  
ATOM   1516  HZ3 TRP B 101      12.501   1.850  14.571  1.00 25.64           H  
ATOM   1517  HH2 TRP B 101      11.571   4.064  13.971  1.00 25.28           H  
ATOM   1518  N   GLN B 102      14.689   0.426  10.278  1.00 29.65           N  
ATOM   1519  CA  GLN B 102      13.370  -0.165  10.485  1.00 30.41           C  
ATOM   1520  C   GLN B 102      13.199  -1.523   9.791  1.00 30.48           C  
ATOM   1521  O   GLN B 102      12.337  -2.317  10.156  1.00 30.65           O  
ATOM   1522  CB  GLN B 102      12.253   0.830  10.120  1.00 30.47           C  
ATOM   1523  CG  GLN B 102      10.881   0.389  10.609  1.00 32.02           C  
ATOM   1524  CD  GLN B 102      10.166   1.454  11.431  1.00 34.14           C  
ATOM   1525  OE1 GLN B 102       9.743   1.190  12.560  1.00 33.95           O  
ATOM   1526  NE2 GLN B 102      10.029   2.662  10.871  1.00 32.70           N  
ATOM   1527  H   GLN B 102      14.786   1.241   9.690  1.00 29.65           H  
ATOM   1528  HA  GLN B 102      13.285  -0.378  11.551  1.00 30.41           H  
ATOM   1529  HB2 GLN B 102      12.488   1.795  10.568  1.00 30.47           H  
ATOM   1530  HB3 GLN B 102      12.219   0.932   9.035  1.00 30.47           H  
ATOM   1531  HG2 GLN B 102      11.003  -0.501  11.226  1.00 32.02           H  
ATOM   1532  HG3 GLN B 102      10.265   0.149   9.742  1.00 32.02           H  
ATOM   1533 HE21 GLN B 102       9.563   3.403  11.376  1.00 32.70           H  
ATOM   1534 HE22 GLN B 102      10.391   2.833   9.944  1.00 32.70           H  
ATOM   1535  N   GLU B 103      14.038  -1.799   8.804  1.00 30.96           N  
ATOM   1536  CA  GLU B 103      14.034  -3.105   8.155  1.00 31.40           C  
ATOM   1537  C   GLU B 103      14.865  -4.100   8.971  1.00 31.40           C  
ATOM   1538  O   GLU B 103      14.640  -5.315   8.909  1.00 31.22           O  
ATOM   1539  CB  GLU B 103      14.596  -3.006   6.727  1.00 31.44           C  
ATOM   1540  CG  GLU B 103      13.793  -2.104   5.786  1.00 33.66           C  
ATOM   1541  CD  GLU B 103      14.570  -1.706   4.535  1.00 35.89           C  
ATOM   1542  OE1 GLU B 103      15.032  -2.606   3.791  1.00 36.98           O  
ATOM   1543  OE2 GLU B 103      14.715  -0.486   4.290  1.00 36.64           O1-
ATOM   1544  H   GLU B 103      14.691  -1.093   8.496  1.00 30.96           H  
ATOM   1545  HA  GLU B 103      13.004  -3.456   8.099  1.00 31.40           H  
ATOM   1546  HB2 GLU B 103      15.612  -2.615   6.788  1.00 31.44           H  
ATOM   1547  HB3 GLU B 103      14.618  -4.009   6.300  1.00 31.44           H  
ATOM   1548  HG2 GLU B 103      13.516  -1.198   6.326  1.00 33.66           H  
ATOM   1549  HG3 GLU B 103      12.892  -2.635   5.481  1.00 33.66           H  
ATOM   1550  N   VAL B 104      15.816  -3.581   9.748  1.00 31.16           N  
ATOM   1551  CA  VAL B 104      16.832  -4.436  10.345  1.00 30.97           C  
ATOM   1552  C   VAL B 104      16.772  -4.626  11.875  1.00 30.56           C  
ATOM   1553  O   VAL B 104      17.280  -5.629  12.382  1.00 30.52           O  
ATOM   1554  CB  VAL B 104      18.262  -4.043   9.879  1.00 31.16           C  
ATOM   1555  CG1 VAL B 104      18.388  -4.209   8.374  1.00 32.06           C  
ATOM   1556  CG2 VAL B 104      18.602  -2.611  10.283  1.00 31.53           C  
ATOM   1557  H   VAL B 104      15.832  -2.587   9.924  1.00 31.16           H  
ATOM   1558  HA  VAL B 104      16.580  -5.423   9.957  1.00 30.97           H  
ATOM   1559  HB  VAL B 104      18.971  -4.708  10.371  1.00 31.16           H  
ATOM   1560 HG11 VAL B 104      17.681  -3.546   7.875  1.00 32.06           H  
ATOM   1561 HG12 VAL B 104      18.171  -5.242   8.103  1.00 32.06           H  
ATOM   1562 HG13 VAL B 104      19.402  -3.958   8.064  1.00 32.06           H  
ATOM   1563 HG21 VAL B 104      17.906  -1.923   9.803  1.00 31.53           H  
ATOM   1564 HG22 VAL B 104      19.619  -2.377   9.969  1.00 31.53           H  
ATOM   1565 HG23 VAL B 104      18.524  -2.511  11.366  1.00 31.53           H  
ATOM   1566  N   ILE B 105      16.159  -3.704  12.617  1.00 29.68           N  
ATOM   1567  CA  ILE B 105      16.090  -3.910  14.067  1.00 28.94           C  
ATOM   1568  C   ILE B 105      15.419  -5.235  14.380  1.00 28.78           C  
ATOM   1569  O   ILE B 105      14.417  -5.586  13.761  1.00 28.43           O  
ATOM   1570  CB  ILE B 105      15.362  -2.789  14.837  1.00 28.54           C  
ATOM   1571  CG1 ILE B 105      13.955  -2.567  14.282  1.00 27.74           C  
ATOM   1572  CG2 ILE B 105      16.204  -1.511  14.868  1.00 28.38           C  
ATOM   1573  CD1 ILE B 105      13.178  -1.542  15.052  1.00 26.13           C  
ATOM   1574  H   ILE B 105      15.752  -2.884  12.191  1.00 29.68           H  
ATOM   1575  HA  ILE B 105      17.126  -3.903  14.406  1.00 28.94           H  
ATOM   1576  HB  ILE B 105      15.237  -3.101  15.874  1.00 28.54           H  
ATOM   1577 HG12 ILE B 105      14.038  -2.235  13.247  1.00 27.74           H  
ATOM   1578 HG13 ILE B 105      13.414  -3.513  14.318  1.00 27.74           H  
ATOM   1579 HG21 ILE B 105      16.360  -1.154  13.850  1.00 28.38           H  
ATOM   1580 HG22 ILE B 105      17.168  -1.722  15.331  1.00 28.38           H  
ATOM   1581 HG23 ILE B 105      15.683  -0.747  15.445  1.00 28.38           H  
ATOM   1582 HD11 ILE B 105      13.707  -0.589  15.025  1.00 26.13           H  
ATOM   1583 HD12 ILE B 105      13.071  -1.869  16.086  1.00 26.13           H  
ATOM   1584 HD13 ILE B 105      12.191  -1.422  14.604  1.00 26.13           H  
ATOM   1585  N   PRO B 106      15.996  -5.991  15.330  1.00 28.51           N  
ATOM   1586  CA  PRO B 106      15.438  -7.245  15.815  1.00 27.98           C  
ATOM   1587  C   PRO B 106      14.162  -7.028  16.611  1.00 27.62           C  
ATOM   1588  O   PRO B 106      14.004  -6.007  17.278  1.00 28.17           O  
ATOM   1589  CB  PRO B 106      16.528  -7.777  16.752  1.00 28.00           C  
ATOM   1590  CG  PRO B 106      17.300  -6.587  17.156  1.00 28.07           C  
ATOM   1591  CD  PRO B 106      17.308  -5.707  15.938  1.00 28.63           C  
ATOM   1592  HA  PRO B 106      15.178  -7.916  14.996  1.00 27.98           H  
ATOM   1593  HB2 PRO B 106      16.083  -8.258  17.623  1.00 28.00           H  
ATOM   1594  HB3 PRO B 106      17.167  -8.489  16.230  1.00 28.00           H  
ATOM   1595  HG2 PRO B 106      18.316  -6.865  17.436  1.00 28.07           H  
ATOM   1596  HG3 PRO B 106      16.818  -6.081  17.993  1.00 28.07           H  
ATOM   1597  HD2 PRO B 106      18.121  -5.976  15.263  1.00 28.63           H  
ATOM   1598  HD3 PRO B 106      17.396  -4.656  16.212  1.00 28.63           H  
ATOM   1599  N   TYR B 107      13.256  -7.989  16.528  1.00 26.56           N  
ATOM   1600  CA  TYR B 107      12.072  -7.997  17.345  1.00 26.06           C  
ATOM   1601  C   TYR B 107      12.005  -9.414  17.884  1.00 26.29           C  
ATOM   1602  O   TYR B 107      11.599 -10.331  17.184  1.00 26.69           O  
ATOM   1603  CB  TYR B 107      10.840  -7.660  16.514  1.00 25.45           C  
ATOM   1604  CG  TYR B 107       9.582  -7.466  17.323  1.00 24.26           C  
ATOM   1605  CD1 TYR B 107       9.625  -6.940  18.610  1.00 23.74           C  
ATOM   1606  CD2 TYR B 107       8.348  -7.796  16.798  1.00 23.27           C  
ATOM   1607  CE1 TYR B 107       8.468  -6.751  19.346  1.00 22.02           C  
ATOM   1608  CE2 TYR B 107       7.196  -7.620  17.521  1.00 21.59           C  
ATOM   1609  CZ  TYR B 107       7.254  -7.106  18.792  1.00 22.14           C  
ATOM   1610  OH  TYR B 107       6.084  -6.944  19.497  1.00 21.74           O  
ATOM   1611  H   TYR B 107      13.400  -8.741  15.870  1.00 26.56           H  
ATOM   1612  HA  TYR B 107      12.103  -7.254  18.142  1.00 26.06           H  
ATOM   1613  HB2 TYR B 107      11.039  -6.739  15.966  1.00 25.45           H  
ATOM   1614  HB3 TYR B 107      10.671  -8.474  15.809  1.00 25.45           H  
ATOM   1615  HD1 TYR B 107      10.578  -6.674  19.043  1.00 23.74           H  
ATOM   1616  HD2 TYR B 107       8.289  -8.201  15.798  1.00 23.27           H  
ATOM   1617  HE1 TYR B 107       8.514  -6.332  20.340  1.00 22.02           H  
ATOM   1618  HE2 TYR B 107       6.242  -7.886  17.090  1.00 21.59           H  
ATOM   1619  HH  TYR B 107       5.289  -7.212  19.031  1.00 21.74           H  
ATOM   1620  N   THR B 108      12.434  -9.591  19.127  1.00 26.15           N  
ATOM   1621  CA  THR B 108      12.598 -10.923  19.676  1.00 25.80           C  
ATOM   1622  C   THR B 108      11.365 -11.342  20.451  1.00 26.17           C  
ATOM   1623  O   THR B 108      10.558 -10.495  20.840  1.00 26.12           O  
ATOM   1624  CB  THR B 108      13.821 -10.995  20.597  1.00 25.55           C  
ATOM   1625  OG1 THR B 108      13.636 -10.104  21.696  1.00 24.01           O  
ATOM   1626  CG2 THR B 108      15.080 -10.599  19.853  1.00 25.43           C  
ATOM   1627  H   THR B 108      12.649  -8.787  19.699  1.00 26.15           H  
ATOM   1628  HA  THR B 108      12.745 -11.603  18.837  1.00 25.80           H  
ATOM   1629  HB  THR B 108      13.927 -12.021  20.951  1.00 25.55           H  
ATOM   1630 HG21 THR B 108      14.983  -9.574  19.495  1.00 25.43           H  
ATOM   1631 HG22 THR B 108      15.226 -11.268  19.005  1.00 25.43           H  
ATOM   1632 HG23 THR B 108      15.936 -10.670  20.524  1.00 25.43           H  
ATOM   1633  HG1 THR B 108      13.548  -9.217  21.339  1.00 24.01           H  
ATOM   1634  N   PRO B 109      11.206 -12.665  20.657  1.00 26.18           N  
ATOM   1635  CA  PRO B 109      10.119 -13.227  21.449  1.00 25.99           C  
ATOM   1636  C   PRO B 109       9.965 -12.538  22.799  1.00 25.99           C  
ATOM   1637  O   PRO B 109       8.840 -12.312  23.246  1.00 26.49           O  
ATOM   1638  CB  PRO B 109      10.551 -14.689  21.629  1.00 25.95           C  
ATOM   1639  CG  PRO B 109      11.274 -14.996  20.338  1.00 25.61           C  
ATOM   1640  CD  PRO B 109      11.958 -13.711  19.932  1.00 26.04           C  
ATOM   1641  HA  PRO B 109       9.149 -13.107  20.967  1.00 25.99           H  
ATOM   1642  HB2 PRO B 109      11.217 -14.797  22.485  1.00 25.95           H  
ATOM   1643  HB3 PRO B 109       9.686 -15.339  21.757  1.00 25.95           H  
ATOM   1644  HG2 PRO B 109      10.565 -15.307  19.571  1.00 25.61           H  
ATOM   1645  HG3 PRO B 109      12.010 -15.785  20.494  1.00 25.61           H  
ATOM   1646  HD2 PRO B 109      11.892 -13.560  18.855  1.00 26.04           H  
ATOM   1647  HD3 PRO B 109      13.005 -13.716  20.235  1.00 26.04           H  
ATOM   1648  N   ALA B 110      11.082 -12.209  23.443  1.00 25.67           N  
ATOM   1649  CA  ALA B 110      11.062 -11.548  24.756  1.00 25.79           C  
ATOM   1650  C   ALA B 110      10.523 -10.106  24.729  1.00 25.82           C  
ATOM   1651  O   ALA B 110       9.878  -9.660  25.671  1.00 25.80           O  
ATOM   1652  CB  ALA B 110      12.443 -11.570  25.362  1.00 25.44           C  
ATOM   1653  H   ALA B 110      11.973 -12.420  23.016  1.00 25.67           H  
ATOM   1654  HA  ALA B 110      10.364 -12.117  25.369  1.00 25.79           H  
ATOM   1655  HB1 ALA B 110      13.124 -10.996  24.734  1.00 25.44           H  
ATOM   1656  HB2 ALA B 110      12.793 -12.600  25.431  1.00 25.44           H  
ATOM   1657  HB3 ALA B 110      12.409 -11.130  26.359  1.00 25.44           H  
ATOM   1658  N   MET B 111      10.825  -9.374  23.664  1.00 26.18           N  
ATOM   1659  CA  MET B 111      10.231  -8.056  23.436  1.00 26.45           C  
ATOM   1660  C   MET B 111       8.755  -8.213  23.105  1.00 26.80           C  
ATOM   1661  O   MET B 111       7.895  -7.486  23.617  1.00 26.85           O  
ATOM   1662  CB  MET B 111      10.917  -7.365  22.262  1.00 26.52           C  
ATOM   1663  CG  MET B 111      12.430  -7.302  22.349  1.00 25.71           C  
ATOM   1664  SD  MET B 111      13.030  -6.635  20.803  1.00 26.38           S  
ATOM   1665  CE  MET B 111      14.794  -6.967  20.849  1.00 23.43           C  
ATOM   1666  H   MET B 111      11.484  -9.737  22.991  1.00 26.18           H  
ATOM   1667  HA  MET B 111      10.356  -7.458  24.339  1.00 26.45           H  
ATOM   1668  HB2 MET B 111      10.539  -6.344  22.203  1.00 26.52           H  
ATOM   1669  HB3 MET B 111      10.653  -7.903  21.352  1.00 26.52           H  
ATOM   1670  HG2 MET B 111      12.836  -8.302  22.505  1.00 25.71           H  
ATOM   1671  HG3 MET B 111      12.729  -6.655  23.174  1.00 25.71           H  
ATOM   1672  HE1 MET B 111      15.258  -6.593  19.937  1.00 23.43           H  
ATOM   1673  HE2 MET B 111      14.960  -8.042  20.926  1.00 23.43           H  
ATOM   1674  HE3 MET B 111      15.235  -6.468  21.712  1.00 23.43           H  
ATOM   1675  N   GLN B 112       8.463  -9.173  22.235  1.00 27.15           N  
ATOM   1676  CA  GLN B 112       7.090  -9.445  21.855  1.00 27.43           C  
ATOM   1677  C   GLN B 112       6.187  -9.640  23.062  1.00 27.30           C  
ATOM   1678  O   GLN B 112       5.046  -9.198  23.053  1.00 27.45           O  
ATOM   1679  CB  GLN B 112       7.027 -10.666  20.949  1.00 27.32           C  
ATOM   1680  CG  GLN B 112       7.745 -10.449  19.666  1.00 28.98           C  
ATOM   1681  CD  GLN B 112       7.887 -11.703  18.867  1.00 30.60           C  
ATOM   1682  OE1 GLN B 112       7.165 -12.677  19.087  1.00 32.24           O  
ATOM   1683  NE2 GLN B 112       8.825 -11.698  17.927  1.00 29.74           N  
ATOM   1684  H   GLN B 112       9.209  -9.722  21.832  1.00 27.15           H  
ATOM   1685  HA  GLN B 112       6.725  -8.572  21.314  1.00 27.43           H  
ATOM   1686  HB2 GLN B 112       7.480 -11.511  21.467  1.00 27.32           H  
ATOM   1687  HB3 GLN B 112       5.982 -10.890  20.733  1.00 27.32           H  
ATOM   1688  HG2 GLN B 112       8.739 -10.060  19.884  1.00 28.98           H  
ATOM   1689  HG3 GLN B 112       7.191  -9.720  19.075  1.00 28.98           H  
ATOM   1690 HE21 GLN B 112       8.971 -12.517  17.355  1.00 29.74           H  
ATOM   1691 HE22 GLN B 112       9.392 -10.875  17.784  1.00 29.74           H  
ATOM   1692  N   ARG B 113       6.694 -10.309  24.093  1.00 27.36           N  
ATOM   1693  CA  ARG B 113       5.883 -10.634  25.269  1.00 27.44           C  
ATOM   1694  C   ARG B 113       5.618  -9.414  26.126  1.00 27.15           C  
ATOM   1695  O   ARG B 113       4.558  -9.285  26.728  1.00 27.05           O  
ATOM   1696  CB  ARG B 113       6.572 -11.697  26.114  1.00 27.67           C  
ATOM   1697  CG  ARG B 113       5.717 -12.229  27.253  1.00 29.78           C  
ATOM   1698  CD  ARG B 113       6.421 -13.380  27.970  1.00 33.47           C  
ATOM   1699  NE  ARG B 113       7.452 -13.991  27.132  1.00 36.16           N  
ATOM   1700  CZ  ARG B 113       8.758 -13.880  27.362  1.00 37.85           C  
ATOM   1701  NH1 ARG B 113       9.636 -14.463  26.548  1.00 38.75           N  
ATOM   1702  NH2 ARG B 113       9.187 -13.190  28.410  1.00 38.46           N1+
ATOM   1703  H   ARG B 113       7.661 -10.600  24.065  1.00 27.36           H  
ATOM   1704  HA  ARG B 113       4.928 -11.012  24.904  1.00 27.44           H  
ATOM   1705  HB2 ARG B 113       6.838 -12.532  25.465  1.00 27.67           H  
ATOM   1706  HB3 ARG B 113       7.478 -11.264  26.538  1.00 27.67           H  
ATOM   1707  HG2 ARG B 113       4.769 -12.585  26.851  1.00 29.78           H  
ATOM   1708  HG3 ARG B 113       5.531 -11.425  27.965  1.00 29.78           H  
ATOM   1709  HD2 ARG B 113       5.682 -14.138  28.230  1.00 33.47           H  
ATOM   1710  HD3 ARG B 113       6.886 -12.998  28.879  1.00 33.47           H  
ATOM   1711  HE  ARG B 113       7.155 -14.529  26.331  1.00 36.16           H  
ATOM   1712 HH11 ARG B 113      10.626 -14.379  26.730  1.00 38.75           H  
ATOM   1713 HH12 ARG B 113       9.312 -14.989  25.749  1.00 38.75           H  
ATOM   1714 HH21 ARG B 113       8.523 -12.750  29.031  1.00 38.46           H  
ATOM   1715 HH22 ARG B 113      10.178 -13.104  28.587  1.00 38.46           H  
ATOM   1716  N   TYR B 114       6.613  -8.539  26.206  1.00 27.00           N  
ATOM   1717  CA  TYR B 114       6.438  -7.232  26.794  1.00 26.91           C  
ATOM   1718  C   TYR B 114       5.356  -6.470  26.006  1.00 27.10           C  
ATOM   1719  O   TYR B 114       4.340  -6.058  26.563  1.00 26.61           O  
ATOM   1720  CB  TYR B 114       7.768  -6.468  26.758  1.00 26.60           C  
ATOM   1721  CG  TYR B 114       7.900  -5.393  27.817  1.00 27.07           C  
ATOM   1722  CD1 TYR B 114       6.774  -4.812  28.388  1.00 26.28           C  
ATOM   1723  CD2 TYR B 114       9.155  -4.955  28.241  1.00 26.11           C  
ATOM   1724  CE1 TYR B 114       6.889  -3.838  29.352  1.00 26.15           C  
ATOM   1725  CE2 TYR B 114       9.279  -3.982  29.198  1.00 26.17           C  
ATOM   1726  CZ  TYR B 114       8.143  -3.418  29.748  1.00 27.13           C  
ATOM   1727  OH  TYR B 114       8.259  -2.430  30.703  1.00 26.93           O  
ATOM   1728  H   TYR B 114       7.521  -8.795  25.844  1.00 27.00           H  
ATOM   1729  HA  TYR B 114       6.123  -7.328  27.833  1.00 26.91           H  
ATOM   1730  HB2 TYR B 114       8.577  -7.185  26.897  1.00 26.60           H  
ATOM   1731  HB3 TYR B 114       7.864  -5.997  25.780  1.00 26.60           H  
ATOM   1732  HD1 TYR B 114       5.792  -5.131  28.069  1.00 26.28           H  
ATOM   1733  HD2 TYR B 114      10.044  -5.390  27.808  1.00 26.11           H  
ATOM   1734  HE1 TYR B 114       6.005  -3.405  29.796  1.00 26.15           H  
ATOM   1735  HE2 TYR B 114      10.258  -3.658  29.520  1.00 26.17           H  
ATOM   1736  HH  TYR B 114       9.160  -2.190  30.931  1.00 26.93           H  
ATOM   1737  N   VAL B 115       5.569  -6.302  24.706  1.00 27.13           N  
ATOM   1738  CA  VAL B 115       4.632  -5.545  23.892  1.00 28.04           C  
ATOM   1739  C   VAL B 115       3.226  -6.127  24.069  1.00 28.73           C  
ATOM   1740  O   VAL B 115       2.258  -5.401  24.340  1.00 28.47           O  
ATOM   1741  CB  VAL B 115       5.040  -5.552  22.395  1.00 28.45           C  
ATOM   1742  CG1 VAL B 115       3.953  -4.902  21.520  1.00 28.66           C  
ATOM   1743  CG2 VAL B 115       6.407  -4.881  22.192  1.00 27.16           C  
ATOM   1744  H   VAL B 115       6.391  -6.704  24.278  1.00 27.13           H  
ATOM   1745  HA  VAL B 115       4.644  -4.507  24.224  1.00 28.04           H  
ATOM   1746  HB  VAL B 115       5.135  -6.590  22.077  1.00 28.45           H  
ATOM   1747 HG11 VAL B 115       3.829  -3.859  21.810  1.00 28.66           H  
ATOM   1748 HG12 VAL B 115       3.010  -5.432  21.658  1.00 28.66           H  
ATOM   1749 HG13 VAL B 115       4.250  -4.955  20.473  1.00 28.66           H  
ATOM   1750 HG21 VAL B 115       6.349  -3.837  22.501  1.00 27.16           H  
ATOM   1751 HG22 VAL B 115       6.685  -4.934  21.139  1.00 27.16           H  
ATOM   1752 HG23 VAL B 115       7.157  -5.396  22.792  1.00 27.16           H  
ATOM   1753  N   LYS B 116       3.116  -7.445  23.943  1.00 29.01           N  
ATOM   1754  CA  LYS B 116       1.812  -8.090  24.036  1.00 29.54           C  
ATOM   1755  C   LYS B 116       1.087  -7.703  25.320  1.00 29.59           C  
ATOM   1756  O   LYS B 116      -0.101  -7.391  25.291  1.00 29.87           O  
ATOM   1757  CB  LYS B 116       1.941  -9.609  23.961  1.00 29.84           C  
ATOM   1758  CG  LYS B 116       0.658 -10.336  24.380  1.00 30.88           C  
ATOM   1759  CD  LYS B 116       0.887 -11.824  24.544  1.00 32.76           C  
ATOM   1760  CE  LYS B 116       1.765 -12.093  25.760  1.00 36.02           C  
ATOM   1761  NZ  LYS B 116       1.180 -11.545  27.037  1.00 36.37           N1+
ATOM   1762  H   LYS B 116       3.942  -8.004  23.782  1.00 29.01           H  
ATOM   1763  HA  LYS B 116       1.225  -7.742  23.186  1.00 29.54           H  
ATOM   1764  HB2 LYS B 116       2.180  -9.888  22.935  1.00 29.84           H  
ATOM   1765  HB3 LYS B 116       2.750  -9.923  24.620  1.00 29.84           H  
ATOM   1766  HG2 LYS B 116       0.312  -9.925  25.329  1.00 30.88           H  
ATOM   1767  HG3 LYS B 116      -0.104 -10.178  23.616  1.00 30.88           H  
ATOM   1768  HD2 LYS B 116       1.379 -12.213  23.652  1.00 32.76           H  
ATOM   1769  HD3 LYS B 116      -0.073 -12.323  24.676  1.00 32.76           H  
ATOM   1770  HE2 LYS B 116       2.738 -11.630  25.596  1.00 36.02           H  
ATOM   1771  HE3 LYS B 116       1.889 -13.170  25.868  1.00 36.02           H  
ATOM   1772  HZ1 LYS B 116       1.060 -10.546  26.951  1.00 36.37           H  
ATOM   1773  HZ2 LYS B 116       1.804 -11.744  27.806  1.00 36.37           H  
ATOM   1774  HZ3 LYS B 116       0.284 -11.978  27.210  1.00 36.37           H  
ATOM   1775  N   ARG B 117       1.803  -7.734  26.442  1.00 29.48           N  
ATOM   1776  CA  ARG B 117       1.217  -7.431  27.755  1.00 29.52           C  
ATOM   1777  C   ARG B 117       0.697  -5.983  27.806  1.00 29.70           C  
ATOM   1778  O   ARG B 117      -0.390  -5.709  28.326  1.00 29.65           O  
ATOM   1779  CB  ARG B 117       2.248  -7.680  28.861  1.00 29.27           C  
ATOM   1780  CG  ARG B 117       1.705  -7.520  30.279  1.00 29.46           C  
ATOM   1781  CD  ARG B 117       0.347  -8.204  30.408  1.00 29.53           C  
ATOM   1782  NE  ARG B 117      -0.326  -7.870  31.652  1.00 28.26           N  
ATOM   1783  CZ  ARG B 117      -1.625  -8.055  31.864  1.00 29.75           C  
ATOM   1784  NH1 ARG B 117      -2.162  -7.721  33.034  1.00 29.67           N  
ATOM   1785  NH2 ARG B 117      -2.391  -8.570  30.908  1.00 27.32           N1+
ATOM   1786  H   ARG B 117       2.783  -7.974  26.389  1.00 29.48           H  
ATOM   1787  HA  ARG B 117       0.367  -8.094  27.916  1.00 29.52           H  
ATOM   1788  HB2 ARG B 117       2.624  -8.697  28.753  1.00 29.27           H  
ATOM   1789  HB3 ARG B 117       3.067  -6.973  28.728  1.00 29.27           H  
ATOM   1790  HG2 ARG B 117       1.596  -6.459  30.504  1.00 29.46           H  
ATOM   1791  HG3 ARG B 117       2.403  -7.971  30.984  1.00 29.46           H  
ATOM   1792  HD2 ARG B 117       0.494  -9.283  30.368  1.00 29.53           H  
ATOM   1793  HD3 ARG B 117      -0.283  -7.892  29.575  1.00 29.53           H  
ATOM   1794  HE  ARG B 117       0.226  -7.474  32.399  1.00 28.26           H  
ATOM   1795 HH11 ARG B 117      -3.150  -7.859  33.194  1.00 29.67           H  
ATOM   1796 HH12 ARG B 117      -1.582  -7.329  33.762  1.00 29.67           H  
ATOM   1797 HH21 ARG B 117      -1.986  -8.822  30.018  1.00 27.32           H  
ATOM   1798 HH22 ARG B 117      -3.378  -8.709  31.072  1.00 27.32           H  
ATOM   1799  N   LEU B 118       1.480  -5.073  27.233  1.00 29.69           N  
ATOM   1800  CA  LEU B 118       1.147  -3.652  27.174  1.00 29.64           C  
ATOM   1801  C   LEU B 118      -0.133  -3.387  26.386  1.00 30.27           C  
ATOM   1802  O   LEU B 118      -1.016  -2.649  26.843  1.00 29.86           O  
ATOM   1803  CB  LEU B 118       2.306  -2.888  26.552  1.00 29.06           C  
ATOM   1804  CG  LEU B 118       3.518  -2.703  27.458  1.00 28.04           C  
ATOM   1805  CD1 LEU B 118       4.728  -2.244  26.645  1.00 26.38           C  
ATOM   1806  CD2 LEU B 118       3.165  -1.704  28.561  1.00 25.72           C  
ATOM   1807  H   LEU B 118       2.348  -5.380  26.818  1.00 29.69           H  
ATOM   1808  HA  LEU B 118       0.973  -3.310  28.194  1.00 29.64           H  
ATOM   1809  HB2 LEU B 118       2.629  -3.429  25.662  1.00 29.06           H  
ATOM   1810  HB3 LEU B 118       1.945  -1.900  26.265  1.00 29.06           H  
ATOM   1811  HG  LEU B 118       3.785  -3.653  27.921  1.00 28.04           H  
ATOM   1812 HD11 LEU B 118       4.502  -1.293  26.163  1.00 26.38           H  
ATOM   1813 HD12 LEU B 118       4.959  -2.990  25.885  1.00 26.38           H  
ATOM   1814 HD13 LEU B 118       5.585  -2.122  27.307  1.00 26.38           H  
ATOM   1815 HD21 LEU B 118       2.895  -0.748  28.112  1.00 25.72           H  
ATOM   1816 HD22 LEU B 118       4.025  -1.568  29.217  1.00 25.72           H  
ATOM   1817 HD23 LEU B 118       2.323  -2.084  29.140  1.00 25.72           H  
ATOM   1818  N   HIS B 119      -0.230  -3.992  25.206  1.00 31.01           N  
ATOM   1819  CA  HIS B 119      -1.437  -3.885  24.398  1.00 32.29           C  
ATOM   1820  C   HIS B 119      -2.651  -4.484  25.091  1.00 32.95           C  
ATOM   1821  O   HIS B 119      -3.724  -3.878  25.111  1.00 32.97           O  
ATOM   1822  CB  HIS B 119      -1.230  -4.515  23.026  1.00 32.35           C  
ATOM   1823  CG  HIS B 119      -0.336  -3.713  22.138  1.00 33.63           C  
ATOM   1824  ND1 HIS B 119      -0.535  -2.368  21.909  1.00 33.95           N  
ATOM   1825  CD2 HIS B 119       0.762  -4.060  21.426  1.00 34.35           C  
ATOM   1826  CE1 HIS B 119       0.404  -1.921  21.096  1.00 35.56           C  
ATOM   1827  NE2 HIS B 119       1.203  -2.928  20.786  1.00 35.45           N  
ATOM   1828  H   HIS B 119       0.549  -4.536  24.863  1.00 31.01           H  
ATOM   1829  HA  HIS B 119      -1.638  -2.822  24.265  1.00 32.29           H  
ATOM   1830  HB2 HIS B 119      -2.201  -4.615  22.541  1.00 32.35           H  
ATOM   1831  HB3 HIS B 119      -0.788  -5.502  23.161  1.00 32.35           H  
ATOM   1832  HD2 HIS B 119       1.207  -5.042  21.372  1.00 34.35           H  
ATOM   1833  HE2 HIS B 119       2.007  -2.873  20.177  1.00 35.45           H  
ATOM   1834  HE1 HIS B 119       0.503  -0.905  20.744  1.00 35.56           H  
ATOM   1835  N   GLU B 120      -2.475  -5.671  25.667  1.00 33.97           N  
ATOM   1836  CA  GLU B 120      -3.531  -6.316  26.435  1.00 34.91           C  
ATOM   1837  C   GLU B 120      -4.035  -5.430  27.557  1.00 35.13           C  
ATOM   1838  O   GLU B 120      -5.236  -5.373  27.822  1.00 35.37           O  
ATOM   1839  CB  GLU B 120      -3.011  -7.600  27.066  1.00 35.47           C  
ATOM   1840  CG  GLU B 120      -2.874  -8.772  26.135  1.00 37.19           C  
ATOM   1841  CD  GLU B 120      -2.633 -10.042  26.914  1.00 39.88           C  
ATOM   1842  OE1 GLU B 120      -2.766  -9.994  28.156  1.00 41.57           O  
ATOM   1843  OE2 GLU B 120      -2.303 -11.076  26.302  1.00 41.05           O1-
ATOM   1844  H   GLU B 120      -1.584  -6.137  25.569  1.00 33.97           H  
ATOM   1845  HA  GLU B 120      -4.345  -6.520  25.739  1.00 34.91           H  
ATOM   1846  HB2 GLU B 120      -2.029  -7.392  27.490  1.00 35.47           H  
ATOM   1847  HB3 GLU B 120      -3.698  -7.884  27.864  1.00 35.47           H  
ATOM   1848  HG2 GLU B 120      -2.034  -8.599  25.462  1.00 37.19           H  
ATOM   1849  HG3 GLU B 120      -3.790  -8.877  25.553  1.00 37.19           H  
ATOM   1850  N   VAL B 121      -3.104  -4.779  28.247  1.00 35.27           N  
ATOM   1851  CA  VAL B 121      -3.441  -3.888  29.355  1.00 35.69           C  
ATOM   1852  C   VAL B 121      -4.106  -2.600  28.866  1.00 36.35           C  
ATOM   1853  O   VAL B 121      -4.971  -2.033  29.545  1.00 36.46           O  
ATOM   1854  CB  VAL B 121      -2.183  -3.516  30.179  1.00 35.35           C  
ATOM   1855  CG1 VAL B 121      -2.350  -2.159  30.809  1.00 34.77           C  
ATOM   1856  CG2 VAL B 121      -1.906  -4.566  31.230  1.00 34.74           C  
ATOM   1857  H   VAL B 121      -2.133  -4.904  27.998  1.00 35.27           H  
ATOM   1858  HA  VAL B 121      -4.143  -4.433  29.986  1.00 35.69           H  
ATOM   1859  HB  VAL B 121      -1.327  -3.477  29.505  1.00 35.35           H  
ATOM   1860 HG11 VAL B 121      -3.203  -2.176  31.488  1.00 34.77           H  
ATOM   1861 HG12 VAL B 121      -2.520  -1.415  30.030  1.00 34.77           H  
ATOM   1862 HG13 VAL B 121      -1.448  -1.903  31.365  1.00 34.77           H  
ATOM   1863 HG21 VAL B 121      -2.750  -4.624  31.917  1.00 34.74           H  
ATOM   1864 HG22 VAL B 121      -1.005  -4.298  31.782  1.00 34.74           H  
ATOM   1865 HG23 VAL B 121      -1.763  -5.533  30.748  1.00 34.74           H  
ATOM   1866  N   GLY B 122      -3.698  -2.146  27.686  1.00 36.94           N  
ATOM   1867  CA  GLY B 122      -4.228  -0.921  27.112  1.00 37.86           C  
ATOM   1868  C   GLY B 122      -5.625  -1.094  26.548  1.00 38.50           C  
ATOM   1869  O   GLY B 122      -6.453  -0.186  26.639  1.00 38.43           O  
ATOM   1870  H   GLY B 122      -3.000  -2.667  27.174  1.00 36.94           H  
ATOM   1871  HA2 GLY B 122      -4.258  -0.157  27.889  1.00 37.86           H  
ATOM   1872  HA3 GLY B 122      -3.566  -0.597  26.309  1.00 37.86           H  
ATOM   1873  N   ARG B 123      -5.889  -2.265  25.968  1.00 39.06           N  
ATOM   1874  CA  ARG B 123      -7.190  -2.543  25.356  1.00 39.27           C  
ATOM   1875  C   ARG B 123      -8.219  -3.020  26.377  1.00 39.29           C  
ATOM   1876  O   ARG B 123      -9.374  -2.598  26.336  1.00 39.56           O  
ATOM   1877  CB  ARG B 123      -7.078  -3.583  24.234  1.00 39.32           C  
ATOM   1878  CG  ARG B 123      -6.283  -3.151  23.012  1.00 40.44           C  
ATOM   1879  CD  ARG B 123      -4.899  -3.782  23.000  1.00 42.99           C  
ATOM   1880  NE  ARG B 123      -4.823  -5.015  22.208  1.00 45.72           N  
ATOM   1881  CZ  ARG B 123      -5.100  -6.234  22.674  1.00 47.91           C  
ATOM   1882  NH1 ARG B 123      -5.493  -6.406  23.935  1.00 48.02           N  
ATOM   1883  NH2 ARG B 123      -4.989  -7.289  21.878  1.00 49.00           N1+
ATOM   1884  H   ARG B 123      -5.174  -2.978  25.950  1.00 39.06           H  
ATOM   1885  HA  ARG B 123      -7.529  -1.596  24.936  1.00 39.27           H  
ATOM   1886  HB2 ARG B 123      -6.601  -4.471  24.647  1.00 39.32           H  
ATOM   1887  HB3 ARG B 123      -8.087  -3.832  23.906  1.00 39.32           H  
ATOM   1888  HG2 ARG B 123      -6.178  -2.066  23.022  1.00 40.44           H  
ATOM   1889  HG3 ARG B 123      -6.820  -3.456  22.114  1.00 40.44           H  
ATOM   1890  HD2 ARG B 123      -4.617  -4.014  24.027  1.00 42.99           H  
ATOM   1891  HD3 ARG B 123      -4.195  -3.061  22.584  1.00 42.99           H  
ATOM   1892  HE  ARG B 123      -4.541  -4.935  21.241  1.00 45.72           H  
ATOM   1893 HH11 ARG B 123      -5.703  -7.333  24.276  1.00 48.02           H  
ATOM   1894 HH12 ARG B 123      -5.581  -5.609  24.550  1.00 48.02           H  
ATOM   1895 HH21 ARG B 123      -4.695  -7.169  20.919  1.00 49.00           H  
ATOM   1896 HH22 ARG B 123      -5.199  -8.212  22.231  1.00 49.00           H  
ATOM   1897  N   THR B 124      -7.810  -3.898  27.290  1.00 39.19           N  
ATOM   1898  CA  THR B 124      -8.780  -4.562  28.159  1.00 39.02           C  
ATOM   1899  C   THR B 124      -8.611  -4.322  29.655  1.00 38.74           C  
ATOM   1900  O   THR B 124      -9.500  -4.645  30.435  1.00 39.42           O  
ATOM   1901  CB  THR B 124      -8.838  -6.091  27.892  1.00 39.28           C  
ATOM   1902  OG1 THR B 124      -7.550  -6.679  28.110  1.00 39.37           O  
ATOM   1903  CG2 THR B 124      -9.277  -6.367  26.464  1.00 39.33           C  
ATOM   1904  H   THR B 124      -6.826  -4.106  27.383  1.00 39.19           H  
ATOM   1905  HA  THR B 124      -9.721  -4.086  27.885  1.00 39.02           H  
ATOM   1906  HB  THR B 124      -9.561  -6.529  28.580  1.00 39.28           H  
ATOM   1907 HG21 THR B 124      -8.557  -5.931  25.772  1.00 39.33           H  
ATOM   1908 HG22 THR B 124     -10.259  -5.925  26.294  1.00 39.33           H  
ATOM   1909 HG23 THR B 124      -9.331  -7.444  26.302  1.00 39.33           H  
ATOM   1910  HG1 THR B 124      -6.938  -6.274  27.492  1.00 39.37           H  
ATOM   1911  N   GLU B 125      -7.484  -3.762  30.068  1.00 38.20           N  
ATOM   1912  CA  GLU B 125      -7.286  -3.452  31.478  1.00 37.60           C  
ATOM   1913  C   GLU B 125      -6.661  -2.073  31.682  1.00 37.29           C  
ATOM   1914  O   GLU B 125      -5.715  -1.930  32.458  1.00 36.94           O  
ATOM   1915  CB  GLU B 125      -6.402  -4.507  32.129  1.00 37.73           C  
ATOM   1916  CG  GLU B 125      -7.122  -5.774  32.532  1.00 38.04           C  
ATOM   1917  CD  GLU B 125      -6.159  -6.918  32.694  1.00 37.22           C  
ATOM   1918  OE1 GLU B 125      -5.706  -7.151  33.831  1.00 36.96           O  
ATOM   1919  OE2 GLU B 125      -5.819  -7.554  31.675  1.00 38.35           O1-
ATOM   1920  H   GLU B 125      -6.757  -3.548  29.401  1.00 38.20           H  
ATOM   1921  HA  GLU B 125      -8.270  -3.449  31.947  1.00 37.60           H  
ATOM   1922  HB2 GLU B 125      -5.615  -4.773  31.423  1.00 37.73           H  
ATOM   1923  HB3 GLU B 125      -5.956  -4.071  33.023  1.00 37.73           H  
ATOM   1924  HG2 GLU B 125      -7.851  -6.029  31.763  1.00 38.04           H  
ATOM   1925  HG3 GLU B 125      -7.636  -5.605  33.478  1.00 38.04           H  
ATOM   1926  N   PRO B 126      -7.206  -1.045  31.005  1.00 37.06           N  
ATOM   1927  CA  PRO B 126      -6.585   0.282  31.050  1.00 36.60           C  
ATOM   1928  C   PRO B 126      -6.197   0.699  32.471  1.00 35.95           C  
ATOM   1929  O   PRO B 126      -5.260   1.472  32.647  1.00 36.01           O  
ATOM   1930  CB  PRO B 126      -7.676   1.208  30.491  1.00 36.70           C  
ATOM   1931  CG  PRO B 126      -8.952   0.403  30.554  1.00 36.89           C  
ATOM   1932  CD  PRO B 126      -8.531  -1.014  30.362  1.00 36.79           C  
ATOM   1933  HA  PRO B 126      -5.653   0.314  30.485  1.00 36.60           H  
ATOM   1934  HB2 PRO B 126      -7.762   2.108  31.100  1.00 36.70           H  
ATOM   1935  HB3 PRO B 126      -7.450   1.486  29.461  1.00 36.70           H  
ATOM   1936  HG2 PRO B 126      -9.636   0.709  29.763  1.00 36.89           H  
ATOM   1937  HG3 PRO B 126      -9.436   0.530  31.522  1.00 36.89           H  
ATOM   1938  HD2 PRO B 126      -8.461  -1.264  29.303  1.00 36.79           H  
ATOM   1939  HD3 PRO B 126      -9.222  -1.700  30.852  1.00 36.79           H  
ATOM   1940  N   GLU B 127      -6.901   0.178  33.471  1.00 35.35           N  
ATOM   1941  CA  GLU B 127      -6.665   0.575  34.862  1.00 34.83           C  
ATOM   1942  C   GLU B 127      -5.279   0.174  35.366  1.00 33.72           C  
ATOM   1943  O   GLU B 127      -4.867   0.582  36.449  1.00 33.59           O  
ATOM   1944  CB  GLU B 127      -7.722  -0.031  35.783  1.00 35.24           C  
ATOM   1945  CG  GLU B 127      -9.030  -0.369  35.084  1.00 37.61           C  
ATOM   1946  CD  GLU B 127      -8.909  -1.603  34.209  1.00 39.92           C  
ATOM   1947  OE1 GLU B 127      -8.368  -2.624  34.691  1.00 40.51           O  
ATOM   1948  OE2 GLU B 127      -9.353  -1.552  33.040  1.00 41.13           O1-
ATOM   1949  H   GLU B 127      -7.615  -0.507  33.268  1.00 35.35           H  
ATOM   1950  HA  GLU B 127      -6.728   1.663  34.881  1.00 34.83           H  
ATOM   1951  HB2 GLU B 127      -7.317  -0.947  36.214  1.00 35.24           H  
ATOM   1952  HB3 GLU B 127      -7.933   0.683  36.579  1.00 35.24           H  
ATOM   1953  HG2 GLU B 127      -9.324   0.476  34.461  1.00 37.61           H  
ATOM   1954  HG3 GLU B 127      -9.796  -0.547  35.839  1.00 37.61           H  
ATOM   1955  N   LEU B 128      -4.565  -0.633  34.593  1.00 32.38           N  
ATOM   1956  CA  LEU B 128      -3.264  -1.111  35.041  1.00 31.47           C  
ATOM   1957  C   LEU B 128      -2.150  -0.419  34.268  1.00 30.78           C  
ATOM   1958  O   LEU B 128      -0.978  -0.611  34.564  1.00 30.23           O  
ATOM   1959  CB  LEU B 128      -3.147  -2.630  34.883  1.00 31.00           C  
ATOM   1960  CG  LEU B 128      -4.314  -3.503  35.347  1.00 31.10           C  
ATOM   1961  CD1 LEU B 128      -3.944  -4.970  35.212  1.00 31.18           C  
ATOM   1962  CD2 LEU B 128      -4.712  -3.180  36.777  1.00 30.17           C  
ATOM   1963  H   LEU B 128      -4.924  -0.917  33.692  1.00 32.38           H  
ATOM   1964  HA  LEU B 128      -3.166  -0.870  36.100  1.00 31.47           H  
ATOM   1965  HB2 LEU B 128      -2.995  -2.833  33.823  1.00 31.00           H  
ATOM   1966  HB3 LEU B 128      -2.267  -2.945  35.443  1.00 31.00           H  
ATOM   1967  HG  LEU B 128      -5.175  -3.292  34.712  1.00 31.10           H  
ATOM   1968 HD11 LEU B 128      -3.083  -5.187  35.845  1.00 31.18           H  
ATOM   1969 HD12 LEU B 128      -3.696  -5.188  34.173  1.00 31.18           H  
ATOM   1970 HD13 LEU B 128      -4.787  -5.587  35.521  1.00 31.18           H  
ATOM   1971 HD21 LEU B 128      -3.872  -3.380  37.442  1.00 30.17           H  
ATOM   1972 HD22 LEU B 128      -5.560  -3.800  37.067  1.00 30.17           H  
ATOM   1973 HD23 LEU B 128      -4.990  -2.128  36.848  1.00 30.17           H  
ATOM   1974  N   LEU B 129      -2.532   0.381  33.277  1.00 30.17           N  
ATOM   1975  CA  LEU B 129      -1.564   1.007  32.387  1.00 30.11           C  
ATOM   1976  C   LEU B 129      -0.600   1.879  33.197  1.00 29.72           C  
ATOM   1977  O   LEU B 129       0.601   1.932  32.928  1.00 29.26           O  
ATOM   1978  CB  LEU B 129      -2.280   1.830  31.312  1.00 29.84           C  
ATOM   1979  CG  LEU B 129      -1.460   2.096  30.049  1.00 30.61           C  
ATOM   1980  CD1 LEU B 129      -0.863   0.792  29.525  1.00 31.53           C  
ATOM   1981  CD2 LEU B 129      -2.280   2.794  28.957  1.00 30.68           C  
ATOM   1982  H   LEU B 129      -3.517   0.559  33.138  1.00 30.17           H  
ATOM   1983  HA  LEU B 129      -0.987   0.231  31.884  1.00 30.11           H  
ATOM   1984  HB2 LEU B 129      -3.184   1.294  31.022  1.00 29.84           H  
ATOM   1985  HB3 LEU B 129      -2.552   2.792  31.747  1.00 29.84           H  
ATOM   1986  HG  LEU B 129      -0.653   2.776  30.321  1.00 30.61           H  
ATOM   1987 HD11 LEU B 129      -1.667   0.109  29.251  1.00 31.53           H  
ATOM   1988 HD12 LEU B 129      -0.247   0.337  30.301  1.00 31.53           H  
ATOM   1989 HD13 LEU B 129      -0.249   1.000  28.649  1.00 31.53           H  
ATOM   1990 HD21 LEU B 129      -3.103   2.148  28.652  1.00 30.68           H  
ATOM   1991 HD22 LEU B 129      -1.641   2.999  28.098  1.00 30.68           H  
ATOM   1992 HD23 LEU B 129      -2.679   3.731  29.345  1.00 30.68           H  
ATOM   1993  N   VAL B 130      -1.149   2.530  34.214  1.00 29.50           N  
ATOM   1994  CA  VAL B 130      -0.386   3.387  35.096  1.00 29.55           C  
ATOM   1995  C   VAL B 130       0.787   2.650  35.740  1.00 29.11           C  
ATOM   1996  O   VAL B 130       1.818   3.258  36.035  1.00 29.41           O  
ATOM   1997  CB  VAL B 130      -1.290   4.010  36.173  1.00 29.35           C  
ATOM   1998  CG1 VAL B 130      -2.001   2.923  36.957  1.00 30.80           C  
ATOM   1999  CG2 VAL B 130      -0.483   4.899  37.105  1.00 30.00           C  
ATOM   2000  H   VAL B 130      -2.140   2.423  34.380  1.00 29.50           H  
ATOM   2001  HA  VAL B 130       0.029   4.187  34.483  1.00 29.55           H  
ATOM   2002  HB  VAL B 130      -2.039   4.628  35.678  1.00 29.35           H  
ATOM   2003 HG11 VAL B 130      -1.264   2.296  37.458  1.00 30.80           H  
ATOM   2004 HG12 VAL B 130      -2.595   2.313  36.276  1.00 30.80           H  
ATOM   2005 HG13 VAL B 130      -2.655   3.380  37.700  1.00 30.80           H  
ATOM   2006 HG21 VAL B 130       0.274   4.301  37.612  1.00 30.00           H  
ATOM   2007 HG22 VAL B 130      -1.147   5.348  37.844  1.00 30.00           H  
ATOM   2008 HG23 VAL B 130       0.002   5.686  36.527  1.00 30.00           H  
ATOM   2009  N   ALA B 131       0.624   1.343  35.944  1.00 28.57           N  
ATOM   2010  CA  ALA B 131       1.675   0.481  36.488  1.00 27.78           C  
ATOM   2011  C   ALA B 131       2.843   0.370  35.519  1.00 27.31           C  
ATOM   2012  O   ALA B 131       4.003   0.364  35.926  1.00 26.89           O  
ATOM   2013  CB  ALA B 131       1.121  -0.898  36.782  1.00 27.93           C  
ATOM   2014  H   ALA B 131      -0.267   0.927  35.712  1.00 28.57           H  
ATOM   2015  HA  ALA B 131       2.034   0.930  37.414  1.00 27.78           H  
ATOM   2016  HB1 ALA B 131       0.761  -1.349  35.858  1.00 27.93           H  
ATOM   2017  HB2 ALA B 131       0.297  -0.815  37.491  1.00 27.93           H  
ATOM   2018  HB3 ALA B 131       1.906  -1.522  37.209  1.00 27.93           H  
ATOM   2019  N   HIS B 132       2.530   0.277  34.231  1.00 27.12           N  
ATOM   2020  CA  HIS B 132       3.568   0.248  33.211  1.00 26.88           C  
ATOM   2021  C   HIS B 132       4.173   1.623  32.929  1.00 26.69           C  
ATOM   2022  O   HIS B 132       5.378   1.733  32.675  1.00 26.78           O  
ATOM   2023  CB  HIS B 132       3.061  -0.437  31.940  1.00 26.83           C  
ATOM   2024  CG  HIS B 132       2.935  -1.923  32.081  1.00 27.79           C  
ATOM   2025  ND1 HIS B 132       1.786  -2.536  32.535  1.00 28.75           N  
ATOM   2026  CD2 HIS B 132       3.828  -2.915  31.868  1.00 27.78           C  
ATOM   2027  CE1 HIS B 132       1.970  -3.842  32.574  1.00 28.59           C  
ATOM   2028  NE2 HIS B 132       3.202  -4.099  32.175  1.00 28.72           N  
ATOM   2029  H   HIS B 132       1.559   0.226  33.956  1.00 27.12           H  
ATOM   2030  HA  HIS B 132       4.389  -0.349  33.609  1.00 26.88           H  
ATOM   2031  HB2 HIS B 132       3.758  -0.224  31.130  1.00 26.83           H  
ATOM   2032  HB3 HIS B 132       2.081  -0.028  31.693  1.00 26.83           H  
ATOM   2033  HD2 HIS B 132       4.844  -2.799  31.521  1.00 27.78           H  
ATOM   2034  HE2 HIS B 132       3.617  -5.017  32.107  1.00 28.72           H  
ATOM   2035  HE1 HIS B 132       1.238  -4.575  32.880  1.00 28.59           H  
ATOM   2036  N   ALA B 133       3.362   2.677  32.981  1.00 26.71           N  
ATOM   2037  CA  ALA B 133       3.922   4.036  32.833  1.00 26.78           C  
ATOM   2038  C   ALA B 133       4.928   4.347  33.950  1.00 26.82           C  
ATOM   2039  O   ALA B 133       6.028   4.827  33.683  1.00 26.52           O  
ATOM   2040  CB  ALA B 133       2.824   5.094  32.785  1.00 27.06           C  
ATOM   2041  H   ALA B 133       2.370   2.549  33.121  1.00 26.71           H  
ATOM   2042  HA  ALA B 133       4.452   4.064  31.881  1.00 26.78           H  
ATOM   2043  HB1 ALA B 133       2.274   5.090  33.726  1.00 27.06           H  
ATOM   2044  HB2 ALA B 133       2.141   4.872  31.965  1.00 27.06           H  
ATOM   2045  HB3 ALA B 133       3.272   6.076  32.630  1.00 27.06           H  
ATOM   2046  N   TYR B 134       4.543   4.054  35.194  1.00 27.03           N  
ATOM   2047  CA  TYR B 134       5.426   4.203  36.358  1.00 27.35           C  
ATOM   2048  C   TYR B 134       6.750   3.472  36.183  1.00 27.39           C  
ATOM   2049  O   TYR B 134       7.812   4.086  36.246  1.00 27.51           O  
ATOM   2050  CB  TYR B 134       4.725   3.707  37.630  1.00 27.60           C  
ATOM   2051  CG  TYR B 134       5.657   3.447  38.807  1.00 29.36           C  
ATOM   2052  CD1 TYR B 134       6.073   4.484  39.651  1.00 31.16           C  
ATOM   2053  CD2 TYR B 134       6.106   2.165  39.086  1.00 30.17           C  
ATOM   2054  CE1 TYR B 134       6.933   4.235  40.733  1.00 31.73           C  
ATOM   2055  CE2 TYR B 134       6.955   1.909  40.156  1.00 30.84           C  
ATOM   2056  CZ  TYR B 134       7.359   2.937  40.974  1.00 32.45           C  
ATOM   2057  OH  TYR B 134       8.196   2.649  42.035  1.00 35.30           O  
ATOM   2058  H   TYR B 134       3.603   3.715  35.341  1.00 27.03           H  
ATOM   2059  HA  TYR B 134       5.647   5.266  36.451  1.00 27.35           H  
ATOM   2060  HB2 TYR B 134       3.997   4.460  37.933  1.00 27.60           H  
ATOM   2061  HB3 TYR B 134       4.209   2.777  37.393  1.00 27.60           H  
ATOM   2062  HD1 TYR B 134       5.727   5.491  39.467  1.00 31.16           H  
ATOM   2063  HD2 TYR B 134       5.788   1.346  38.457  1.00 30.17           H  
ATOM   2064  HE1 TYR B 134       7.259   5.044  41.370  1.00 31.73           H  
ATOM   2065  HE2 TYR B 134       7.297   0.902  40.345  1.00 30.84           H  
ATOM   2066  HH  TYR B 134       8.438   1.724  42.121  1.00 35.30           H  
ATOM   2067  N   THR B 135       6.677   2.162  35.948  1.00 27.19           N  
ATOM   2068  CA  THR B 135       7.860   1.318  35.799  1.00 26.96           C  
ATOM   2069  C   THR B 135       8.830   1.796  34.718  1.00 26.90           C  
ATOM   2070  O   THR B 135      10.045   1.835  34.930  1.00 26.41           O  
ATOM   2071  CB  THR B 135       7.476  -0.148  35.463  1.00 26.99           C  
ATOM   2072  OG1 THR B 135       6.498  -0.626  36.393  1.00 27.81           O  
ATOM   2073  CG2 THR B 135       8.699  -1.037  35.532  1.00 27.14           C  
ATOM   2074  H   THR B 135       5.765   1.735  35.870  1.00 27.19           H  
ATOM   2075  HA  THR B 135       8.358   1.382  36.767  1.00 26.96           H  
ATOM   2076  HB  THR B 135       7.064  -0.174  34.454  1.00 26.99           H  
ATOM   2077 HG21 THR B 135       9.111  -1.011  36.541  1.00 27.14           H  
ATOM   2078 HG22 THR B 135       9.448  -0.680  34.825  1.00 27.14           H  
ATOM   2079 HG23 THR B 135       8.419  -2.060  35.280  1.00 27.14           H  
ATOM   2080  HG1 THR B 135       6.889  -0.591  37.269  1.00 27.81           H  
ATOM   2081  N   ARG B 136       8.284   2.109  33.548  1.00 26.64           N  
ATOM   2082  CA  ARG B 136       9.066   2.577  32.423  1.00 27.06           C  
ATOM   2083  C   ARG B 136       9.584   3.999  32.610  1.00 27.43           C  
ATOM   2084  O   ARG B 136      10.794   4.257  32.513  1.00 27.67           O  
ATOM   2085  CB  ARG B 136       8.218   2.522  31.152  1.00 26.96           C  
ATOM   2086  CG  ARG B 136       8.270   1.188  30.431  1.00 27.70           C  
ATOM   2087  CD  ARG B 136       9.335   1.193  29.337  1.00 28.40           C  
ATOM   2088  NE  ARG B 136      10.692   1.326  29.875  1.00 27.03           N  
ATOM   2089  CZ  ARG B 136      11.470   0.304  30.221  1.00 26.79           C  
ATOM   2090  NH1 ARG B 136      11.036  -0.944  30.104  1.00 26.73           N  
ATOM   2091  NH2 ARG B 136      12.688   0.530  30.689  1.00 25.86           N1+
ATOM   2092  H   ARG B 136       7.284   2.017  33.439  1.00 26.64           H  
ATOM   2093  HA  ARG B 136       9.932   1.920  32.345  1.00 27.06           H  
ATOM   2094  HB2 ARG B 136       7.182   2.725  31.423  1.00 26.96           H  
ATOM   2095  HB3 ARG B 136       8.573   3.294  30.470  1.00 26.96           H  
ATOM   2096  HG2 ARG B 136       7.298   0.989  29.980  1.00 27.70           H  
ATOM   2097  HG3 ARG B 136       8.503   0.404  31.151  1.00 27.70           H  
ATOM   2098  HD2 ARG B 136       9.142   2.029  28.665  1.00 28.40           H  
ATOM   2099  HD3 ARG B 136       9.269   0.258  28.781  1.00 28.40           H  
ATOM   2100  HE  ARG B 136      11.062   2.259  29.991  1.00 27.03           H  
ATOM   2101 HH11 ARG B 136      11.633  -1.713  30.371  1.00 26.73           H  
ATOM   2102 HH12 ARG B 136      10.108  -1.125  29.748  1.00 26.73           H  
ATOM   2103 HH21 ARG B 136      13.025   1.477  30.783  1.00 25.86           H  
ATOM   2104 HH22 ARG B 136      13.280  -0.245  30.952  1.00 25.86           H  
ATOM   2105  N   TYR B 137       8.658   4.918  32.854  1.00 27.58           N  
ATOM   2106  CA  TYR B 137       8.971   6.343  32.883  1.00 27.91           C  
ATOM   2107  C   TYR B 137       9.836   6.760  34.056  1.00 28.33           C  
ATOM   2108  O   TYR B 137      10.957   7.213  33.854  1.00 28.71           O  
ATOM   2109  CB  TYR B 137       7.692   7.179  32.821  1.00 27.39           C  
ATOM   2110  CG  TYR B 137       7.118   7.217  31.434  1.00 26.09           C  
ATOM   2111  CD1 TYR B 137       7.940   7.468  30.337  1.00 24.10           C  
ATOM   2112  CD2 TYR B 137       5.768   6.990  31.207  1.00 24.71           C  
ATOM   2113  CE1 TYR B 137       7.434   7.495  29.063  1.00 24.05           C  
ATOM   2114  CE2 TYR B 137       5.249   7.031  29.927  1.00 25.07           C  
ATOM   2115  CZ  TYR B 137       6.087   7.282  28.862  1.00 24.25           C  
ATOM   2116  OH  TYR B 137       5.582   7.312  27.583  1.00 26.45           O  
ATOM   2117  H   TYR B 137       7.708   4.622  33.025  1.00 27.58           H  
ATOM   2118  HA  TYR B 137       9.570   6.536  31.993  1.00 27.91           H  
ATOM   2119  HB2 TYR B 137       6.954   6.746  33.497  1.00 27.39           H  
ATOM   2120  HB3 TYR B 137       7.920   8.197  33.137  1.00 27.39           H  
ATOM   2121  HD1 TYR B 137       8.994   7.644  30.493  1.00 24.10           H  
ATOM   2122  HD2 TYR B 137       5.115   6.779  32.041  1.00 24.71           H  
ATOM   2123  HE1 TYR B 137       8.086   7.682  28.223  1.00 24.05           H  
ATOM   2124  HE2 TYR B 137       4.194   6.868  29.762  1.00 25.07           H  
ATOM   2125  HH  TYR B 137       4.638   7.149  27.515  1.00 26.45           H  
ATOM   2126  N   LEU B 138       9.320   6.602  35.271  1.00 28.67           N  
ATOM   2127  CA  LEU B 138      10.098   6.899  36.476  1.00 29.45           C  
ATOM   2128  C   LEU B 138      11.415   6.133  36.502  1.00 29.90           C  
ATOM   2129  O   LEU B 138      12.456   6.678  36.862  1.00 29.83           O  
ATOM   2130  CB  LEU B 138       9.288   6.601  37.736  1.00 29.25           C  
ATOM   2131  CG  LEU B 138       8.447   7.751  38.304  1.00 30.36           C  
ATOM   2132  CD1 LEU B 138       7.997   8.693  37.215  1.00 29.32           C  
ATOM   2133  CD2 LEU B 138       7.247   7.231  39.099  1.00 31.28           C  
ATOM   2134  H   LEU B 138       8.371   6.270  35.365  1.00 28.67           H  
ATOM   2135  HA  LEU B 138      10.331   7.964  36.453  1.00 29.45           H  
ATOM   2136  HB2 LEU B 138       8.610   5.779  37.506  1.00 29.25           H  
ATOM   2137  HB3 LEU B 138       9.987   6.289  38.512  1.00 29.25           H  
ATOM   2138  HG  LEU B 138       9.086   8.308  38.989  1.00 30.36           H  
ATOM   2139 HD11 LEU B 138       7.355   8.159  36.515  1.00 29.32           H  
ATOM   2140 HD12 LEU B 138       8.868   9.080  36.686  1.00 29.32           H  
ATOM   2141 HD13 LEU B 138       7.443   9.521  37.657  1.00 29.32           H  
ATOM   2142 HD21 LEU B 138       6.589   6.669  38.437  1.00 31.28           H  
ATOM   2143 HD22 LEU B 138       6.701   8.073  39.525  1.00 31.28           H  
ATOM   2144 HD23 LEU B 138       7.597   6.581  39.901  1.00 31.28           H  
ATOM   2145  N   GLY B 139      11.374   4.864  36.117  1.00 30.45           N  
ATOM   2146  CA  GLY B 139      12.608   4.107  35.980  1.00 31.21           C  
ATOM   2147  C   GLY B 139      13.585   4.802  35.050  1.00 31.90           C  
ATOM   2148  O   GLY B 139      14.730   5.035  35.419  1.00 31.87           O  
ATOM   2149  H   GLY B 139      10.487   4.424  35.919  1.00 30.45           H  
ATOM   2150  HA2 GLY B 139      13.069   4.000  36.962  1.00 31.21           H  
ATOM   2151  HA3 GLY B 139      12.376   3.121  35.578  1.00 31.21           H  
ATOM   2152  N   ASP B 140      13.129   5.139  33.842  1.00 32.80           N  
ATOM   2153  CA  ASP B 140      14.009   5.670  32.791  1.00 34.09           C  
ATOM   2154  C   ASP B 140      14.457   7.105  33.075  1.00 34.95           C  
ATOM   2155  O   ASP B 140      15.590   7.496  32.773  1.00 34.89           O  
ATOM   2156  CB  ASP B 140      13.338   5.586  31.421  1.00 33.82           C  
ATOM   2157  CG  ASP B 140      13.164   4.159  30.936  1.00 34.79           C  
ATOM   2158  OD1 ASP B 140      13.833   3.245  31.475  1.00 34.28           O  
ATOM   2159  OD2 ASP B 140      12.352   3.951  30.004  1.00 35.85           O1-
ATOM   2160  H   ASP B 140      12.145   5.025  33.643  1.00 32.80           H  
ATOM   2161  HA  ASP B 140      14.902   5.045  32.786  1.00 34.09           H  
ATOM   2162  HB2 ASP B 140      13.951   6.126  30.700  1.00 33.82           H  
ATOM   2163  HB3 ASP B 140      12.356   6.054  31.485  1.00 33.82           H  
ATOM   2164  N   LEU B 141      13.547   7.880  33.650  1.00 36.09           N  
ATOM   2165  CA  LEU B 141      13.886   9.144  34.262  1.00 37.25           C  
ATOM   2166  C   LEU B 141      15.090   8.930  35.175  1.00 38.53           C  
ATOM   2167  O   LEU B 141      16.148   9.521  34.965  1.00 39.15           O  
ATOM   2168  CB  LEU B 141      12.702   9.634  35.091  1.00 37.10           C  
ATOM   2169  CG  LEU B 141      12.201  11.067  34.930  1.00 36.44           C  
ATOM   2170  CD1 LEU B 141      13.258  11.933  34.263  1.00 35.62           C  
ATOM   2171  CD2 LEU B 141      10.921  11.079  34.124  1.00 35.02           C  
ATOM   2172  H   LEU B 141      12.584   7.576  33.660  1.00 36.09           H  
ATOM   2173  HA  LEU B 141      14.122   9.884  33.497  1.00 37.25           H  
ATOM   2174  HB2 LEU B 141      11.862   8.979  34.859  1.00 37.10           H  
ATOM   2175  HB3 LEU B 141      12.979   9.513  36.138  1.00 37.10           H  
ATOM   2176  HG  LEU B 141      11.999  11.479  35.919  1.00 36.44           H  
ATOM   2177 HD11 LEU B 141      13.477  11.539  33.271  1.00 35.62           H  
ATOM   2178 HD12 LEU B 141      14.166  11.926  34.865  1.00 35.62           H  
ATOM   2179 HD13 LEU B 141      12.888  12.955  34.175  1.00 35.62           H  
ATOM   2180 HD21 LEU B 141      11.112  10.668  33.133  1.00 35.02           H  
ATOM   2181 HD22 LEU B 141      10.561  12.103  34.030  1.00 35.02           H  
ATOM   2182 HD23 LEU B 141      10.168  10.474  34.629  1.00 35.02           H  
ATOM   2183  N   SER B 142      14.926   8.066  36.177  1.00 39.99           N  
ATOM   2184  CA  SER B 142      15.945   7.828  37.221  1.00 41.20           C  
ATOM   2185  C   SER B 142      17.333   7.467  36.699  1.00 42.42           C  
ATOM   2186  O   SER B 142      18.339   7.987  37.174  1.00 42.66           O  
ATOM   2187  CB  SER B 142      15.495   6.717  38.173  1.00 40.89           C  
ATOM   2188  OG  SER B 142      14.351   7.093  38.917  1.00 40.18           O  
ATOM   2189  H   SER B 142      14.061   7.547  36.225  1.00 39.99           H  
ATOM   2190  HA  SER B 142      16.033   8.787  37.731  1.00 41.20           H  
ATOM   2191  HB2 SER B 142      16.308   6.494  38.864  1.00 40.89           H  
ATOM   2192  HB3 SER B 142      15.260   5.827  37.590  1.00 40.89           H  
ATOM   2193  HG  SER B 142      14.578   7.877  39.422  1.00 40.18           H  
ATOM   2194  N   GLY B 143      17.389   6.554  35.741  1.00 43.66           N  
ATOM   2195  CA  GLY B 143      18.667   6.045  35.282  1.00 45.15           C  
ATOM   2196  C   GLY B 143      19.242   6.855  34.147  1.00 46.33           C  
ATOM   2197  O   GLY B 143      20.311   6.535  33.632  1.00 46.97           O  
ATOM   2198  H   GLY B 143      16.535   6.210  35.327  1.00 43.66           H  
ATOM   2199  HA2 GLY B 143      19.370   6.064  36.115  1.00 45.15           H  
ATOM   2200  HA3 GLY B 143      18.532   5.018  34.944  1.00 45.15           H  
ATOM   2201  N   GLY B 144      18.540   7.912  33.754  1.00 47.19           N  
ATOM   2202  CA  GLY B 144      18.977   8.745  32.627  1.00 48.16           C  
ATOM   2203  C   GLY B 144      20.448   9.138  32.642  1.00 48.49           C  
ATOM   2204  O   GLY B 144      21.240   8.646  31.842  1.00 48.36           O  
ATOM   2205  H   GLY B 144      17.687   8.148  34.241  1.00 47.19           H  
ATOM   2206  HA2 GLY B 144      18.785   8.194  31.706  1.00 48.16           H  
ATOM   2207  HA3 GLY B 144      18.384   9.659  32.634  1.00 48.16           H  
ATOM   2208  N   GLN B 145      20.809  10.034  33.555  1.00 49.29           N  
ATOM   2209  CA  GLN B 145      22.156  10.602  33.605  1.00 50.12           C  
ATOM   2210  C   GLN B 145      23.246   9.558  33.811  1.00 50.68           C  
ATOM   2211  O   GLN B 145      24.153   9.433  32.988  1.00 50.70           O  
ATOM   2212  CB  GLN B 145      22.246  11.689  34.683  1.00 50.30           C  
ATOM   2213  CG  GLN B 145      22.138  13.118  34.147  1.00 50.27           C  
ATOM   2214  CD  GLN B 145      20.940  13.327  33.236  1.00 50.56           C  
ATOM   2215  OE1 GLN B 145      21.077  13.794  32.102  1.00 50.04           O  
ATOM   2216  NE2 GLN B 145      19.760  12.961  33.721  1.00 50.55           N  
ATOM   2217  H   GLN B 145      20.129  10.333  34.239  1.00 49.29           H  
ATOM   2218  HA  GLN B 145      22.335  11.046  32.626  1.00 50.12           H  
ATOM   2219  HB2 GLN B 145      21.437  11.530  35.396  1.00 50.30           H  
ATOM   2220  HB3 GLN B 145      23.205  11.587  35.192  1.00 50.30           H  
ATOM   2221  HG2 GLN B 145      23.044  13.347  33.586  1.00 50.27           H  
ATOM   2222  HG3 GLN B 145      22.053  13.800  34.993  1.00 50.27           H  
ATOM   2223 HE21 GLN B 145      18.929  13.060  33.156  1.00 50.55           H  
ATOM   2224 HE22 GLN B 145      19.693  12.583  34.655  1.00 50.55           H  
ATOM   2225  N   VAL B 146      23.155   8.817  34.910  1.00 51.39           N  
ATOM   2226  CA  VAL B 146      24.078   7.710  35.167  1.00 52.30           C  
ATOM   2227  C   VAL B 146      24.338   6.861  33.921  1.00 52.82           C  
ATOM   2228  O   VAL B 146      25.472   6.771  33.446  1.00 53.11           O  
ATOM   2229  CB  VAL B 146      23.561   6.800  36.298  1.00 52.30           C  
ATOM   2230  CG1 VAL B 146      24.275   7.114  37.612  1.00 52.52           C  
ATOM   2231  CG2 VAL B 146      22.043   6.934  36.438  1.00 52.46           C  
ATOM   2232  H   VAL B 146      22.432   9.022  35.584  1.00 51.39           H  
ATOM   2233  HA  VAL B 146      25.019   8.170  35.469  1.00 52.30           H  
ATOM   2234  HB  VAL B 146      23.783   5.764  36.043  1.00 52.30           H  
ATOM   2235 HG11 VAL B 146      24.074   8.147  37.897  1.00 52.52           H  
ATOM   2236 HG12 VAL B 146      25.349   6.975  37.484  1.00 52.52           H  
ATOM   2237 HG13 VAL B 146      23.912   6.444  38.392  1.00 52.52           H  
ATOM   2238 HG21 VAL B 146      21.791   7.963  36.694  1.00 52.46           H  
ATOM   2239 HG22 VAL B 146      21.690   6.268  37.225  1.00 52.46           H  
ATOM   2240 HG23 VAL B 146      21.566   6.667  35.495  1.00 52.46           H  
ATOM   2241  N   LEU B 147      23.286   6.239  33.396  1.00 53.42           N  
ATOM   2242  CA  LEU B 147      23.403   5.388  32.209  1.00 53.94           C  
ATOM   2243  C   LEU B 147      24.050   6.120  31.041  1.00 54.21           C  
ATOM   2244  O   LEU B 147      25.021   5.639  30.462  1.00 54.42           O  
ATOM   2245  CB  LEU B 147      22.030   4.853  31.790  1.00 53.90           C  
ATOM   2246  CG  LEU B 147      21.511   3.599  32.500  1.00 54.02           C  
ATOM   2247  CD1 LEU B 147      20.025   3.396  32.217  1.00 53.86           C  
ATOM   2248  CD2 LEU B 147      22.317   2.371  32.079  1.00 53.82           C  
ATOM   2249  H   LEU B 147      22.381   6.357  33.828  1.00 53.42           H  
ATOM   2250  HA  LEU B 147      24.049   4.553  32.479  1.00 53.94           H  
ATOM   2251  HB2 LEU B 147      21.304   5.648  31.960  1.00 53.90           H  
ATOM   2252  HB3 LEU B 147      22.079   4.628  30.725  1.00 53.90           H  
ATOM   2253  HG  LEU B 147      21.636   3.736  33.574  1.00 54.02           H  
ATOM   2254 HD11 LEU B 147      19.875   3.256  31.146  1.00 53.86           H  
ATOM   2255 HD12 LEU B 147      19.469   4.272  32.551  1.00 53.86           H  
ATOM   2256 HD13 LEU B 147      19.670   2.515  32.752  1.00 53.86           H  
ATOM   2257 HD21 LEU B 147      22.207   2.214  31.006  1.00 53.82           H  
ATOM   2258 HD22 LEU B 147      21.950   1.495  32.614  1.00 53.82           H  
ATOM   2259 HD23 LEU B 147      23.369   2.528  32.317  1.00 53.82           H  
ATOM   2260  N   LYS B 148      23.496   7.277  30.691  1.00 54.66           N  
ATOM   2261  CA  LYS B 148      24.053   8.115  29.636  1.00 55.12           C  
ATOM   2262  C   LYS B 148      25.547   8.314  29.872  1.00 55.44           C  
ATOM   2263  O   LYS B 148      26.366   8.103  28.977  1.00 55.52           O  
ATOM   2264  CB  LYS B 148      23.356   9.480  29.620  1.00 55.03           C  
ATOM   2265  CG  LYS B 148      23.527  10.273  28.326  1.00 54.91           C  
ATOM   2266  CD  LYS B 148      23.699  11.770  28.596  1.00 54.35           C  
ATOM   2267  CE  LYS B 148      22.841  12.247  29.770  1.00 54.28           C  
ATOM   2268  NZ  LYS B 148      21.432  12.578  29.408  1.00 52.79           N1+
ATOM   2269  H   LYS B 148      22.663   7.585  31.171  1.00 54.66           H  
ATOM   2270  HA  LYS B 148      23.895   7.622  28.677  1.00 55.12           H  
ATOM   2271  HB2 LYS B 148      22.290   9.318  29.780  1.00 55.03           H  
ATOM   2272  HB3 LYS B 148      23.760  10.076  30.438  1.00 55.03           H  
ATOM   2273  HG2 LYS B 148      24.409   9.906  27.801  1.00 54.91           H  
ATOM   2274  HG3 LYS B 148      22.645  10.126  27.703  1.00 54.91           H  
ATOM   2275  HD2 LYS B 148      23.410  12.323  27.702  1.00 54.35           H  
ATOM   2276  HD3 LYS B 148      24.747  11.968  28.823  1.00 54.35           H  
ATOM   2277  HE2 LYS B 148      23.304  13.140  30.190  1.00 54.28           H  
ATOM   2278  HE3 LYS B 148      22.824  11.458  30.522  1.00 54.28           H  
ATOM   2279  HZ1 LYS B 148      21.426  13.308  28.710  1.00 52.79           H  
ATOM   2280  HZ2 LYS B 148      20.938  12.894  30.231  1.00 52.79           H  
ATOM   2281  HZ3 LYS B 148      20.977  11.756  29.038  1.00 52.79           H  
ATOM   2282  N   LYS B 149      25.891   8.711  31.094  1.00 55.98           N  
ATOM   2283  CA  LYS B 149      27.271   9.003  31.458  1.00 56.39           C  
ATOM   2284  C   LYS B 149      28.202   7.827  31.166  1.00 56.74           C  
ATOM   2285  O   LYS B 149      29.220   7.983  30.486  1.00 56.71           O  
ATOM   2286  CB  LYS B 149      27.354   9.390  32.936  1.00 56.42           C  
ATOM   2287  CG  LYS B 149      28.633  10.123  33.320  1.00 56.78           C  
ATOM   2288  CD  LYS B 149      29.870   9.286  33.037  1.00 57.52           C  
ATOM   2289  CE  LYS B 149      31.144  10.109  33.203  1.00 58.55           C  
ATOM   2290  NZ  LYS B 149      32.390   9.297  33.020  1.00 58.69           N1+
ATOM   2291  H   LYS B 149      25.170   8.814  31.794  1.00 55.98           H  
ATOM   2292  HA  LYS B 149      27.603   9.841  30.845  1.00 56.39           H  
ATOM   2293  HB2 LYS B 149      26.507  10.036  33.168  1.00 56.42           H  
ATOM   2294  HB3 LYS B 149      27.290   8.479  33.532  1.00 56.42           H  
ATOM   2295  HG2 LYS B 149      28.695  11.049  32.748  1.00 56.78           H  
ATOM   2296  HG3 LYS B 149      28.600  10.356  34.384  1.00 56.78           H  
ATOM   2297  HD2 LYS B 149      29.819   8.912  32.015  1.00 57.52           H  
ATOM   2298  HD3 LYS B 149      29.897   8.446  33.731  1.00 57.52           H  
ATOM   2299  HE2 LYS B 149      31.153  10.539  34.205  1.00 58.55           H  
ATOM   2300  HE3 LYS B 149      31.139  10.910  32.464  1.00 58.55           H  
ATOM   2301  HZ1 LYS B 149      32.408   8.550  33.699  1.00 58.69           H  
ATOM   2302  HZ2 LYS B 149      33.199   9.888  33.149  1.00 58.69           H  
ATOM   2303  HZ3 LYS B 149      32.403   8.906  32.089  1.00 58.69           H  
ATOM   2304  N   ILE B 150      27.847   6.653  31.682  1.00 57.18           N  
ATOM   2305  CA  ILE B 150      28.672   5.457  31.526  1.00 57.67           C  
ATOM   2306  C   ILE B 150      28.644   4.953  30.088  1.00 57.96           C  
ATOM   2307  O   ILE B 150      29.662   4.509  29.555  1.00 57.97           O  
ATOM   2308  CB  ILE B 150      28.222   4.336  32.484  1.00 57.72           C  
ATOM   2309  CG1 ILE B 150      28.325   4.807  33.940  1.00 57.91           C  
ATOM   2310  CG2 ILE B 150      29.057   3.087  32.270  1.00 58.08           C  
ATOM   2311  CD1 ILE B 150      27.496   3.987  34.917  1.00 57.97           C  
ATOM   2312  H   ILE B 150      26.981   6.586  32.197  1.00 57.18           H  
ATOM   2313  HA  ILE B 150      29.695   5.737  31.778  1.00 57.67           H  
ATOM   2314  HB  ILE B 150      27.181   4.094  32.270  1.00 57.72           H  
ATOM   2315 HG12 ILE B 150      29.370   4.750  34.245  1.00 57.91           H  
ATOM   2316 HG13 ILE B 150      27.988   5.842  33.990  1.00 57.91           H  
ATOM   2317 HG21 ILE B 150      30.103   3.309  32.480  1.00 58.08           H  
ATOM   2318 HG22 ILE B 150      28.956   2.755  31.237  1.00 58.08           H  
ATOM   2319 HG23 ILE B 150      28.711   2.300  32.940  1.00 58.08           H  
ATOM   2320 HD11 ILE B 150      27.818   2.946  34.882  1.00 57.97           H  
ATOM   2321 HD12 ILE B 150      26.443   4.051  34.643  1.00 57.97           H  
ATOM   2322 HD13 ILE B 150      27.633   4.376  35.926  1.00 57.97           H  
ATOM   2323  N   ALA B 151      27.472   5.035  29.461  1.00 58.27           N  
ATOM   2324  CA  ALA B 151      27.313   4.653  28.058  1.00 58.58           C  
ATOM   2325  C   ALA B 151      28.369   5.285  27.148  1.00 58.83           C  
ATOM   2326  O   ALA B 151      29.035   4.587  26.383  1.00 58.85           O  
ATOM   2327  CB  ALA B 151      25.913   4.998  27.566  1.00 58.44           C  
ATOM   2328  H   ALA B 151      26.667   5.372  29.970  1.00 58.27           H  
ATOM   2329  HA  ALA B 151      27.457   3.574  28.008  1.00 58.58           H  
ATOM   2330  HB1 ALA B 151      25.766   6.077  27.615  1.00 58.44           H  
ATOM   2331  HB2 ALA B 151      25.174   4.502  28.195  1.00 58.44           H  
ATOM   2332  HB3 ALA B 151      25.797   4.662  26.536  1.00 58.44           H  
ATOM   2333  N   GLN B 152      28.516   6.605  27.222  1.00 59.20           N  
ATOM   2334  CA  GLN B 152      29.498   7.293  26.384  1.00 59.59           C  
ATOM   2335  C   GLN B 152      30.912   6.760  26.628  1.00 59.69           C  
ATOM   2336  O   GLN B 152      31.686   6.588  25.684  1.00 59.92           O  
ATOM   2337  CB  GLN B 152      29.427   8.821  26.550  1.00 59.69           C  
ATOM   2338  CG  GLN B 152      29.422   9.333  27.986  1.00 60.01           C  
ATOM   2339  CD  GLN B 152      29.280  10.851  28.060  1.00 60.42           C  
ATOM   2340  OE1 GLN B 152      29.517  11.465  29.102  1.00 60.08           O  
ATOM   2341  NE2 GLN B 152      28.894  11.461  26.946  1.00 60.56           N  
ATOM   2342  H   GLN B 152      27.944   7.137  27.863  1.00 59.20           H  
ATOM   2343  HA  GLN B 152      29.243   7.077  25.346  1.00 59.59           H  
ATOM   2344  HB2 GLN B 152      30.290   9.253  26.044  1.00 59.69           H  
ATOM   2345  HB3 GLN B 152      28.513   9.168  26.068  1.00 59.69           H  
ATOM   2346  HG2 GLN B 152      30.358   9.045  28.464  1.00 60.01           H  
ATOM   2347  HG3 GLN B 152      28.587   8.877  28.518  1.00 60.01           H  
ATOM   2348 HE21 GLN B 152      28.785  12.465  26.932  1.00 60.56           H  
ATOM   2349 HE22 GLN B 152      28.710  10.921  26.113  1.00 60.56           H  
ATOM   2350  N   LYS B 153      31.240   6.482  27.888  1.00 59.68           N  
ATOM   2351  CA  LYS B 153      32.530   5.883  28.225  1.00 59.71           C  
ATOM   2352  C   LYS B 153      32.678   4.494  27.611  1.00 59.59           C  
ATOM   2353  O   LYS B 153      33.607   4.239  26.849  1.00 59.63           O  
ATOM   2354  CB  LYS B 153      32.710   5.791  29.744  1.00 59.85           C  
ATOM   2355  CG  LYS B 153      33.885   4.911  30.170  1.00 60.36           C  
ATOM   2356  CD  LYS B 153      33.742   4.414  31.612  1.00 61.17           C  
ATOM   2357  CE  LYS B 153      34.501   5.286  32.615  1.00 60.92           C  
ATOM   2358  NZ  LYS B 153      34.017   6.693  32.661  1.00 60.79           N1+
ATOM   2359  H   LYS B 153      30.583   6.689  28.627  1.00 59.68           H  
ATOM   2360  HA  LYS B 153      33.302   6.531  27.811  1.00 59.71           H  
ATOM   2361  HB2 LYS B 153      32.874   6.796  30.133  1.00 59.85           H  
ATOM   2362  HB3 LYS B 153      31.797   5.379  30.175  1.00 59.85           H  
ATOM   2363  HG2 LYS B 153      33.937   4.049  29.505  1.00 60.36           H  
ATOM   2364  HG3 LYS B 153      34.805   5.490  30.088  1.00 60.36           H  
ATOM   2365  HD2 LYS B 153      34.130   3.397  31.670  1.00 61.17           H  
ATOM   2366  HD3 LYS B 153      32.685   4.416  31.878  1.00 61.17           H  
ATOM   2367  HE2 LYS B 153      35.555   5.292  32.339  1.00 60.92           H  
ATOM   2368  HE3 LYS B 153      34.388   4.849  33.607  1.00 60.92           H  
ATOM   2369  HZ1 LYS B 153      34.115   7.113  31.748  1.00 60.79           H  
ATOM   2370  HZ2 LYS B 153      34.563   7.215  33.332  1.00 60.79           H  
ATOM   2371  HZ3 LYS B 153      33.045   6.706  32.935  1.00 60.79           H  
ATOM   2372  N   ALA B 154      31.750   3.601  27.945  1.00 59.49           N  
ATOM   2373  CA  ALA B 154      31.835   2.199  27.531  1.00 59.31           C  
ATOM   2374  C   ALA B 154      32.029   2.008  26.031  1.00 59.18           C  
ATOM   2375  O   ALA B 154      32.825   1.170  25.609  1.00 59.29           O  
ATOM   2376  CB  ALA B 154      30.609   1.420  28.012  1.00 59.44           C  
ATOM   2377  H   ALA B 154      30.962   3.900  28.502  1.00 59.49           H  
ATOM   2378  HA  ALA B 154      32.733   1.803  28.005  1.00 59.31           H  
ATOM   2379  HB1 ALA B 154      29.714   1.820  27.535  1.00 59.44           H  
ATOM   2380  HB2 ALA B 154      30.518   1.517  29.094  1.00 59.44           H  
ATOM   2381  HB3 ALA B 154      30.721   0.368  27.750  1.00 59.44           H  
ATOM   2382  N   LEU B 155      31.304   2.779  25.226  1.00 59.00           N  
ATOM   2383  CA  LEU B 155      31.359   2.616  23.774  1.00 58.69           C  
ATOM   2384  C   LEU B 155      31.779   3.890  23.040  1.00 58.64           C  
ATOM   2385  O   LEU B 155      31.410   4.104  21.884  1.00 58.75           O  
ATOM   2386  CB  LEU B 155      30.030   2.072  23.236  1.00 58.57           C  
ATOM   2387  CG  LEU B 155      28.742   2.535  23.922  1.00 58.42           C  
ATOM   2388  CD1 LEU B 155      28.430   3.988  23.566  1.00 58.15           C  
ATOM   2389  CD2 LEU B 155      27.572   1.623  23.565  1.00 57.32           C  
ATOM   2390  H   LEU B 155      30.706   3.489  25.624  1.00 59.00           H  
ATOM   2391  HA  LEU B 155      32.141   1.884  23.573  1.00 58.69           H  
ATOM   2392  HB2 LEU B 155      29.961   2.359  22.187  1.00 58.57           H  
ATOM   2393  HB3 LEU B 155      30.068   0.985  23.313  1.00 58.57           H  
ATOM   2394  HG  LEU B 155      28.895   2.475  25.000  1.00 58.42           H  
ATOM   2395 HD11 LEU B 155      28.273   4.073  22.491  1.00 58.15           H  
ATOM   2396 HD12 LEU B 155      29.266   4.622  23.862  1.00 58.15           H  
ATOM   2397 HD13 LEU B 155      27.529   4.305  24.091  1.00 58.15           H  
ATOM   2398 HD21 LEU B 155      27.395   1.662  22.490  1.00 57.32           H  
ATOM   2399 HD22 LEU B 155      26.678   1.956  24.092  1.00 57.32           H  
ATOM   2400 HD23 LEU B 155      27.807   0.600  23.857  1.00 57.32           H  
ATOM   2401  N   ASP B 156      32.554   4.726  23.727  1.00 58.27           N  
ATOM   2402  CA  ASP B 156      33.159   5.921  23.137  1.00 57.87           C  
ATOM   2403  C   ASP B 156      32.612   6.303  21.760  1.00 57.26           C  
ATOM   2404  O   ASP B 156      33.306   6.180  20.749  1.00 57.17           O  
ATOM   2405  CB  ASP B 156      34.681   5.747  23.053  1.00 58.11           C  
ATOM   2406  CG  ASP B 156      35.079   4.404  22.471  1.00 58.54           C  
ATOM   2407  OD1 ASP B 156      34.849   3.377  23.144  1.00 58.78           O  
ATOM   2408  OD2 ASP B 156      35.620   4.376  21.342  1.00 59.04           O1-
ATOM   2409  H   ASP B 156      32.733   4.526  24.701  1.00 58.27           H  
ATOM   2410  HA  ASP B 156      32.892   6.742  23.803  1.00 57.87           H  
ATOM   2411  HB2 ASP B 156      35.099   5.831  24.056  1.00 58.11           H  
ATOM   2412  HB3 ASP B 156      35.089   6.537  22.422  1.00 58.11           H  
ATOM   2413  N   LEU B 157      31.372   6.776  21.725  1.00 56.58           N  
ATOM   2414  CA  LEU B 157      30.761   7.196  20.471  1.00 55.82           C  
ATOM   2415  C   LEU B 157      31.700   8.156  19.749  1.00 55.14           C  
ATOM   2416  O   LEU B 157      32.498   8.848  20.390  1.00 55.39           O  
ATOM   2417  CB  LEU B 157      29.419   7.884  20.738  1.00 55.91           C  
ATOM   2418  CG  LEU B 157      28.443   7.127  21.643  1.00 56.17           C  
ATOM   2419  CD1 LEU B 157      27.133   7.893  21.781  1.00 56.76           C  
ATOM   2420  CD2 LEU B 157      28.187   5.725  21.113  1.00 56.19           C  
ATOM   2421  H   LEU B 157      30.843   6.846  22.583  1.00 56.58           H  
ATOM   2422  HA  LEU B 157      30.585   6.319  19.848  1.00 55.82           H  
ATOM   2423  HB2 LEU B 157      29.625   8.848  21.203  1.00 55.91           H  
ATOM   2424  HB3 LEU B 157      28.929   8.042  19.777  1.00 55.91           H  
ATOM   2425  HG  LEU B 157      28.897   7.040  22.630  1.00 56.17           H  
ATOM   2426 HD11 LEU B 157      26.664   7.990  20.802  1.00 56.76           H  
ATOM   2427 HD12 LEU B 157      27.333   8.884  22.188  1.00 56.76           H  
ATOM   2428 HD13 LEU B 157      26.465   7.353  22.452  1.00 56.76           H  
ATOM   2429 HD21 LEU B 157      27.732   5.788  20.125  1.00 56.19           H  
ATOM   2430 HD22 LEU B 157      27.515   5.198  21.790  1.00 56.19           H  
ATOM   2431 HD23 LEU B 157      29.131   5.184  21.045  1.00 56.19           H  
ATOM   2432  N   PRO B 158      31.626   8.197  18.410  1.00 54.18           N  
ATOM   2433  CA  PRO B 158      32.409   9.222  17.737  1.00 53.22           C  
ATOM   2434  C   PRO B 158      31.815  10.597  18.045  1.00 52.34           C  
ATOM   2435  O   PRO B 158      30.923  10.712  18.894  1.00 52.46           O  
ATOM   2436  CB  PRO B 158      32.239   8.876  16.255  1.00 53.25           C  
ATOM   2437  CG  PRO B 158      30.938   8.138  16.184  1.00 53.69           C  
ATOM   2438  CD  PRO B 158      30.849   7.368  17.470  1.00 54.10           C  
ATOM   2439  HA  PRO B 158      33.455   9.254  18.043  1.00 53.22           H  
ATOM   2440  HB2 PRO B 158      32.200   9.782  15.651  1.00 53.25           H  
ATOM   2441  HB3 PRO B 158      33.058   8.245  15.911  1.00 53.25           H  
ATOM   2442  HG2 PRO B 158      30.930   7.459  15.331  1.00 53.69           H  
ATOM   2443  HG3 PRO B 158      30.106   8.837  16.099  1.00 53.69           H  
ATOM   2444  HD2 PRO B 158      31.291   6.377  17.364  1.00 54.10           H  
ATOM   2445  HD3 PRO B 158      29.814   7.271  17.797  1.00 54.10           H  
ATOM   2446  N   SER B 159      32.305  11.630  17.370  1.00 50.86           N  
ATOM   2447  CA  SER B 159      31.722  12.959  17.483  1.00 49.26           C  
ATOM   2448  C   SER B 159      30.456  13.011  16.640  1.00 47.97           C  
ATOM   2449  O   SER B 159      30.314  13.862  15.759  1.00 47.88           O  
ATOM   2450  CB  SER B 159      32.716  14.007  16.994  1.00 49.48           C  
ATOM   2451  OG  SER B 159      33.358  13.559  15.810  1.00 50.11           O  
ATOM   2452  H   SER B 159      33.101  11.490  16.764  1.00 50.86           H  
ATOM   2453  HA  SER B 159      31.481  13.169  18.525  1.00 49.26           H  
ATOM   2454  HB2 SER B 159      33.465  14.180  17.766  1.00 49.48           H  
ATOM   2455  HB3 SER B 159      32.186  14.937  16.787  1.00 49.48           H  
ATOM   2456  HG  SER B 159      33.816  12.742  16.020  1.00 50.11           H  
ATOM   2457  N   SER B 160      29.540  12.088  16.910  1.00 45.92           N  
ATOM   2458  CA  SER B 160      28.340  11.942  16.098  1.00 43.85           C  
ATOM   2459  C   SER B 160      27.320  13.047  16.363  1.00 42.16           C  
ATOM   2460  O   SER B 160      26.935  13.778  15.449  1.00 41.95           O  
ATOM   2461  CB  SER B 160      27.701  10.574  16.353  1.00 44.06           C  
ATOM   2462  OG  SER B 160      27.516  10.355  17.744  1.00 43.52           O  
ATOM   2463  H   SER B 160      29.679  11.472  17.698  1.00 45.92           H  
ATOM   2464  HA  SER B 160      28.644  12.023  15.054  1.00 43.85           H  
ATOM   2465  HB2 SER B 160      28.351   9.796  15.952  1.00 44.06           H  
ATOM   2466  HB3 SER B 160      26.733  10.533  15.853  1.00 44.06           H  
ATOM   2467  HG  SER B 160      28.379  10.396  18.162  1.00 43.52           H  
ATOM   2468  N   GLY B 161      26.874  13.153  17.610  1.00 39.94           N  
ATOM   2469  CA  GLY B 161      25.829  14.098  17.964  1.00 37.54           C  
ATOM   2470  C   GLY B 161      24.473  13.423  18.000  1.00 36.00           C  
ATOM   2471  O   GLY B 161      23.438  14.083  18.094  1.00 35.62           O  
ATOM   2472  H   GLY B 161      27.270  12.563  18.328  1.00 39.94           H  
ATOM   2473  HA2 GLY B 161      26.045  14.516  18.947  1.00 37.54           H  
ATOM   2474  HA3 GLY B 161      25.808  14.899  17.225  1.00 37.54           H  
ATOM   2475  N   GLU B 162      24.482  12.095  17.922  1.00 34.58           N  
ATOM   2476  CA  GLU B 162      23.255  11.317  17.938  1.00 33.24           C  
ATOM   2477  C   GLU B 162      23.504   9.921  18.503  1.00 32.29           C  
ATOM   2478  O   GLU B 162      24.650   9.494  18.653  1.00 31.65           O  
ATOM   2479  CB  GLU B 162      22.669  11.234  16.529  1.00 33.68           C  
ATOM   2480  CG  GLU B 162      23.724  11.297  15.441  1.00 35.34           C  
ATOM   2481  CD  GLU B 162      23.136  11.211  14.049  1.00 36.80           C  
ATOM   2482  OE1 GLU B 162      21.905  11.034  13.935  1.00 38.06           O  
ATOM   2483  OE2 GLU B 162      23.909  11.314  13.071  1.00 37.49           O1-
ATOM   2484  H   GLU B 162      25.367  11.614  17.850  1.00 34.58           H  
ATOM   2485  HA  GLU B 162      22.536  11.817  18.587  1.00 33.24           H  
ATOM   2486  HB2 GLU B 162      22.128  10.293  16.433  1.00 33.68           H  
ATOM   2487  HB3 GLU B 162      21.978  12.066  16.391  1.00 33.68           H  
ATOM   2488  HG2 GLU B 162      24.416  10.466  15.579  1.00 35.34           H  
ATOM   2489  HG3 GLU B 162      24.264  12.239  15.533  1.00 35.34           H  
ATOM   2490  N   GLY B 163      22.425   9.218  18.832  1.00 31.03           N  
ATOM   2491  CA  GLY B 163      22.550   7.884  19.380  1.00 29.94           C  
ATOM   2492  C   GLY B 163      22.176   7.784  20.844  1.00 28.94           C  
ATOM   2493  O   GLY B 163      21.816   6.713  21.317  1.00 29.21           O  
ATOM   2494  H   GLY B 163      21.508   9.619  18.698  1.00 31.03           H  
ATOM   2495  HA2 GLY B 163      21.899   7.218  18.813  1.00 29.94           H  
ATOM   2496  HA3 GLY B 163      23.585   7.563  19.268  1.00 29.94           H  
ATOM   2497  N   LEU B 164      22.249   8.892  21.579  1.00 27.97           N  
ATOM   2498  CA  LEU B 164      21.957   8.835  23.019  1.00 26.61           C  
ATOM   2499  C   LEU B 164      20.815   9.749  23.449  1.00 25.75           C  
ATOM   2500  O   LEU B 164      20.602   9.951  24.633  1.00 25.72           O  
ATOM   2501  CB  LEU B 164      23.211   9.112  23.857  1.00 26.59           C  
ATOM   2502  CG  LEU B 164      24.400   8.143  23.764  1.00 26.65           C  
ATOM   2503  CD1 LEU B 164      25.565   8.592  24.678  1.00 26.09           C  
ATOM   2504  CD2 LEU B 164      23.969   6.735  24.113  1.00 27.01           C  
ATOM   2505  H   LEU B 164      22.504   9.769  21.148  1.00 27.97           H  
ATOM   2506  HA  LEU B 164      21.624   7.814  23.207  1.00 26.61           H  
ATOM   2507  HB2 LEU B 164      23.578  10.096  23.566  1.00 26.59           H  
ATOM   2508  HB3 LEU B 164      22.899   9.134  24.901  1.00 26.59           H  
ATOM   2509  HG  LEU B 164      24.757   8.154  22.734  1.00 26.65           H  
ATOM   2510 HD11 LEU B 164      25.234   8.590  25.716  1.00 26.09           H  
ATOM   2511 HD12 LEU B 164      25.879   9.598  24.399  1.00 26.09           H  
ATOM   2512 HD13 LEU B 164      26.403   7.905  24.562  1.00 26.09           H  
ATOM   2513 HD21 LEU B 164      23.609   6.710  25.142  1.00 27.01           H  
ATOM   2514 HD22 LEU B 164      24.817   6.059  24.008  1.00 27.01           H  
ATOM   2515 HD23 LEU B 164      23.170   6.423  23.441  1.00 27.01           H  
ATOM   2516  N   ALA B 165      20.064  10.274  22.488  1.00 24.91           N  
ATOM   2517  CA  ALA B 165      18.992  11.226  22.780  1.00 24.14           C  
ATOM   2518  C   ALA B 165      17.851  10.641  23.622  1.00 24.02           C  
ATOM   2519  O   ALA B 165      17.054  11.380  24.203  1.00 24.24           O  
ATOM   2520  CB  ALA B 165      18.459  11.813  21.494  1.00 24.41           C  
ATOM   2521  H   ALA B 165      20.238  10.009  21.529  1.00 24.91           H  
ATOM   2522  HA  ALA B 165      19.436  12.011  23.392  1.00 24.14           H  
ATOM   2523  HB1 ALA B 165      18.017  11.021  20.889  1.00 24.41           H  
ATOM   2524  HB2 ALA B 165      19.275  12.280  20.942  1.00 24.41           H  
ATOM   2525  HB3 ALA B 165      17.700  12.561  21.723  1.00 24.41           H  
ATOM   2526  N   PHE B 166      17.771   9.316  23.690  1.00 23.30           N  
ATOM   2527  CA  PHE B 166      16.785   8.672  24.527  1.00 22.92           C  
ATOM   2528  C   PHE B 166      17.002   8.997  26.010  1.00 23.20           C  
ATOM   2529  O   PHE B 166      16.072   8.949  26.805  1.00 22.93           O  
ATOM   2530  CB  PHE B 166      16.825   7.160  24.326  1.00 22.80           C  
ATOM   2531  CG  PHE B 166      16.072   6.408  25.364  1.00 22.25           C  
ATOM   2532  CD1 PHE B 166      14.693   6.284  25.284  1.00 22.58           C  
ATOM   2533  CD2 PHE B 166      16.726   5.852  26.439  1.00 22.47           C  
ATOM   2534  CE1 PHE B 166      13.997   5.623  26.248  1.00 20.35           C  
ATOM   2535  CE2 PHE B 166      16.025   5.180  27.406  1.00 21.10           C  
ATOM   2536  CZ  PHE B 166      14.663   5.069  27.311  1.00 21.35           C  
ATOM   2537  H   PHE B 166      18.409   8.751  23.148  1.00 23.30           H  
ATOM   2538  HA  PHE B 166      15.808   9.055  24.233  1.00 22.92           H  
ATOM   2539  HB2 PHE B 166      16.395   6.929  23.351  1.00 22.80           H  
ATOM   2540  HB3 PHE B 166      17.865   6.835  24.350  1.00 22.80           H  
ATOM   2541  HD1 PHE B 166      14.166   6.717  24.447  1.00 22.58           H  
ATOM   2542  HD2 PHE B 166      17.799   5.946  26.521  1.00 22.47           H  
ATOM   2543  HE1 PHE B 166      12.923   5.535  26.176  1.00 20.35           H  
ATOM   2544  HE2 PHE B 166      16.546   4.738  28.242  1.00 21.10           H  
ATOM   2545  HZ  PHE B 166      14.112   4.543  28.076  1.00 21.35           H  
ATOM   2546  N   PHE B 167      18.230   9.332  26.386  1.00 23.31           N  
ATOM   2547  CA  PHE B 167      18.514   9.575  27.797  1.00 24.08           C  
ATOM   2548  C   PHE B 167      18.329  11.039  28.232  1.00 24.21           C  
ATOM   2549  O   PHE B 167      18.517  11.380  29.402  1.00 23.93           O  
ATOM   2550  CB  PHE B 167      19.900   9.046  28.151  1.00 24.22           C  
ATOM   2551  CG  PHE B 167      20.001   7.552  28.092  1.00 25.31           C  
ATOM   2552  CD1 PHE B 167      19.582   6.778  29.156  1.00 27.63           C  
ATOM   2553  CD2 PHE B 167      20.485   6.922  26.961  1.00 28.15           C  
ATOM   2554  CE1 PHE B 167      19.661   5.401  29.107  1.00 28.51           C  
ATOM   2555  CE2 PHE B 167      20.565   5.541  26.903  1.00 29.33           C  
ATOM   2556  CZ  PHE B 167      20.154   4.784  27.979  1.00 29.09           C  
ATOM   2557  H   PHE B 167      18.965   9.418  25.699  1.00 23.31           H  
ATOM   2558  HA  PHE B 167      17.766   9.023  28.366  1.00 24.08           H  
ATOM   2559  HB2 PHE B 167      20.620   9.469  27.451  1.00 24.22           H  
ATOM   2560  HB3 PHE B 167      20.145   9.369  29.163  1.00 24.22           H  
ATOM   2561  HD1 PHE B 167      19.187   7.257  30.039  1.00 27.63           H  
ATOM   2562  HD2 PHE B 167      20.804   7.512  26.115  1.00 28.15           H  
ATOM   2563  HE1 PHE B 167      19.337   4.809  29.951  1.00 28.51           H  
ATOM   2564  HE2 PHE B 167      20.949   5.058  26.017  1.00 29.33           H  
ATOM   2565  HZ  PHE B 167      20.219   3.707  27.937  1.00 29.09           H  
ATOM   2566  N   THR B 168      17.955  11.897  27.285  1.00 24.29           N  
ATOM   2567  CA  THR B 168      17.597  13.273  27.598  1.00 24.20           C  
ATOM   2568  C   THR B 168      16.099  13.536  27.412  1.00 24.64           C  
ATOM   2569  O   THR B 168      15.525  13.242  26.362  1.00 24.31           O  
ATOM   2570  CB  THR B 168      18.381  14.260  26.737  1.00 24.41           C  
ATOM   2571  OG1 THR B 168      19.791  14.006  26.868  1.00 23.08           O  
ATOM   2572  CG2 THR B 168      18.063  15.689  27.165  1.00 24.48           C  
ATOM   2573  H   THR B 168      17.919  11.585  26.325  1.00 24.29           H  
ATOM   2574  HA  THR B 168      17.851  13.421  28.648  1.00 24.20           H  
ATOM   2575  HB  THR B 168      18.093  14.133  25.693  1.00 24.41           H  
ATOM   2576 HG21 THR B 168      18.347  15.828  28.208  1.00 24.48           H  
ATOM   2577 HG22 THR B 168      16.995  15.873  27.052  1.00 24.48           H  
ATOM   2578 HG23 THR B 168      18.620  16.388  26.541  1.00 24.48           H  
ATOM   2579  HG1 THR B 168      20.022  14.123  27.792  1.00 23.08           H  
ATOM   2580  N   PHE B 169      15.481  14.095  28.449  1.00 25.28           N  
ATOM   2581  CA  PHE B 169      14.079  14.491  28.427  1.00 25.96           C  
ATOM   2582  C   PHE B 169      14.013  16.008  28.336  1.00 26.58           C  
ATOM   2583  O   PHE B 169      13.919  16.684  29.360  1.00 26.56           O  
ATOM   2584  CB  PHE B 169      13.372  14.044  29.711  1.00 26.14           C  
ATOM   2585  CG  PHE B 169      13.188  12.544  29.828  1.00 26.34           C  
ATOM   2586  CD1 PHE B 169      14.234  11.729  30.240  1.00 26.84           C  
ATOM   2587  CD2 PHE B 169      11.967  11.956  29.544  1.00 25.93           C  
ATOM   2588  CE1 PHE B 169      14.063  10.347  30.359  1.00 25.32           C  
ATOM   2589  CE2 PHE B 169      11.795  10.585  29.660  1.00 26.08           C  
ATOM   2590  CZ  PHE B 169      12.851   9.786  30.071  1.00 25.29           C  
ATOM   2591  H   PHE B 169      16.011  14.253  29.294  1.00 25.28           H  
ATOM   2592  HA  PHE B 169      13.587  14.024  27.574  1.00 25.96           H  
ATOM   2593  HB2 PHE B 169      13.962  14.384  30.562  1.00 26.14           H  
ATOM   2594  HB3 PHE B 169      12.388  14.513  29.741  1.00 26.14           H  
ATOM   2595  HD1 PHE B 169      15.193  12.169  30.472  1.00 26.84           H  
ATOM   2596  HD2 PHE B 169      11.139  12.573  29.228  1.00 25.93           H  
ATOM   2597  HE1 PHE B 169      14.886   9.725  30.678  1.00 25.32           H  
ATOM   2598  HE2 PHE B 169      10.838  10.139  29.430  1.00 26.08           H  
ATOM   2599  HZ  PHE B 169      12.715   8.719  30.164  1.00 25.29           H  
ATOM   2600  N   PRO B 170      14.056  16.549  27.108  1.00 26.61           N  
ATOM   2601  CA  PRO B 170      14.198  17.992  26.864  1.00 26.82           C  
ATOM   2602  C   PRO B 170      13.095  18.870  27.474  1.00 26.81           C  
ATOM   2603  O   PRO B 170      13.350  20.024  27.815  1.00 27.05           O  
ATOM   2604  CB  PRO B 170      14.167  18.101  25.332  1.00 26.78           C  
ATOM   2605  CG  PRO B 170      13.611  16.796  24.831  1.00 26.04           C  
ATOM   2606  CD  PRO B 170      13.991  15.776  25.859  1.00 26.90           C  
ATOM   2607  HA  PRO B 170      15.108  18.361  27.337  1.00 26.82           H  
ATOM   2608  HB2 PRO B 170      13.527  18.928  25.025  1.00 26.78           H  
ATOM   2609  HB3 PRO B 170      15.173  18.257  24.944  1.00 26.78           H  
ATOM   2610  HG2 PRO B 170      14.047  16.543  23.864  1.00 26.04           H  
ATOM   2611  HG3 PRO B 170      12.527  16.855  24.737  1.00 26.04           H  
ATOM   2612  HD2 PRO B 170      14.958  15.331  25.626  1.00 26.90           H  
ATOM   2613  HD3 PRO B 170      13.237  14.992  25.926  1.00 26.90           H  
ATOM   2614  N   ASN B 171      11.890  18.329  27.603  1.00 26.83           N  
ATOM   2615  CA  ASN B 171      10.741  19.095  28.084  1.00 26.60           C  
ATOM   2616  C   ASN B 171      10.505  18.903  29.571  1.00 26.87           C  
ATOM   2617  O   ASN B 171       9.410  19.118  30.088  1.00 26.57           O  
ATOM   2618  CB  ASN B 171       9.497  18.692  27.308  1.00 26.53           C  
ATOM   2619  CG  ASN B 171       9.647  18.928  25.822  1.00 26.48           C  
ATOM   2620  OD1 ASN B 171       9.048  18.226  25.014  1.00 27.03           O  
ATOM   2621  ND2 ASN B 171      10.458  19.917  25.453  1.00 25.10           N  
ATOM   2622  H   ASN B 171      11.762  17.357  27.361  1.00 26.83           H  
ATOM   2623  HA  ASN B 171      10.958  20.151  27.922  1.00 26.60           H  
ATOM   2624  HB2 ASN B 171       8.652  19.276  27.672  1.00 26.53           H  
ATOM   2625  HB3 ASN B 171       9.306  17.632  27.477  1.00 26.53           H  
ATOM   2626 HD21 ASN B 171      10.600  20.114  24.473  1.00 25.10           H  
ATOM   2627 HD22 ASN B 171      10.931  20.470  26.153  1.00 25.10           H  
ATOM   2628  N   ILE B 172      11.543  18.466  30.260  1.00 27.33           N  
ATOM   2629  CA  ILE B 172      11.492  18.382  31.710  1.00 27.67           C  
ATOM   2630  C   ILE B 172      12.695  19.173  32.197  1.00 28.24           C  
ATOM   2631  O   ILE B 172      13.824  18.882  31.812  1.00 28.57           O  
ATOM   2632  CB  ILE B 172      11.518  16.915  32.196  1.00 27.16           C  
ATOM   2633  CG1 ILE B 172      10.159  16.257  31.943  1.00 26.42           C  
ATOM   2634  CG2 ILE B 172      11.850  16.826  33.677  1.00 26.71           C  
ATOM   2635  CD1 ILE B 172      10.095  14.804  32.372  1.00 25.19           C  
ATOM   2636  H   ILE B 172      12.383  18.187  29.773  1.00 27.33           H  
ATOM   2637  HA  ILE B 172      10.564  18.790  32.109  1.00 27.67           H  
ATOM   2638  HB  ILE B 172      12.295  16.393  31.636  1.00 27.16           H  
ATOM   2639 HG12 ILE B 172       9.400  16.812  32.494  1.00 26.42           H  
ATOM   2640 HG13 ILE B 172       9.944  16.310  30.876  1.00 26.42           H  
ATOM   2641 HG21 ILE B 172      11.083  17.343  34.253  1.00 26.71           H  
ATOM   2642 HG22 ILE B 172      12.818  17.292  33.861  1.00 26.71           H  
ATOM   2643 HG23 ILE B 172      11.887  15.779  33.979  1.00 26.71           H  
ATOM   2644 HD11 ILE B 172      10.307  14.730  33.439  1.00 25.19           H  
ATOM   2645 HD12 ILE B 172      10.833  14.228  31.814  1.00 25.19           H  
ATOM   2646 HD13 ILE B 172       9.099  14.410  32.172  1.00 25.19           H  
ATOM   2647  N   ALA B 173      12.444  20.199  33.000  1.00 28.96           N  
ATOM   2648  CA  ALA B 173      13.509  21.050  33.513  1.00 29.54           C  
ATOM   2649  C   ALA B 173      14.262  20.377  34.658  1.00 29.73           C  
ATOM   2650  O   ALA B 173      15.495  20.415  34.697  1.00 29.69           O  
ATOM   2651  CB  ALA B 173      12.951  22.386  33.952  1.00 29.73           C  
ATOM   2652  H   ALA B 173      11.489  20.395  33.263  1.00 28.96           H  
ATOM   2653  HA  ALA B 173      14.222  21.217  32.705  1.00 29.54           H  
ATOM   2654  HB1 ALA B 173      12.236  22.233  34.761  1.00 29.73           H  
ATOM   2655  HB2 ALA B 173      12.451  22.865  33.110  1.00 29.73           H  
ATOM   2656  HB3 ALA B 173      13.764  23.022  34.301  1.00 29.73           H  
ATOM   2657  N   SER B 174      13.518  19.769  35.584  1.00 30.20           N  
ATOM   2658  CA  SER B 174      14.105  18.950  36.653  1.00 30.68           C  
ATOM   2659  C   SER B 174      13.348  17.631  36.878  1.00 30.64           C  
ATOM   2660  O   SER B 174      12.137  17.629  37.088  1.00 30.81           O  
ATOM   2661  CB  SER B 174      14.220  19.733  37.966  1.00 30.63           C  
ATOM   2662  OG  SER B 174      12.975  19.841  38.633  1.00 32.27           O  
ATOM   2663  H   SER B 174      12.514  19.876  35.549  1.00 30.20           H  
ATOM   2664  HA  SER B 174      15.109  18.692  36.315  1.00 30.68           H  
ATOM   2665  HB2 SER B 174      14.589  20.735  37.747  1.00 30.63           H  
ATOM   2666  HB3 SER B 174      14.926  19.221  38.620  1.00 30.63           H  
ATOM   2667  HG  SER B 174      12.368  20.294  38.043  1.00 32.27           H  
ATOM   2668  N   ALA B 175      14.072  16.515  36.822  1.00 30.54           N  
ATOM   2669  CA  ALA B 175      13.492  15.191  37.037  1.00 31.02           C  
ATOM   2670  C   ALA B 175      12.885  15.016  38.429  1.00 31.55           C  
ATOM   2671  O   ALA B 175      11.869  14.336  38.586  1.00 31.39           O  
ATOM   2672  CB  ALA B 175      14.530  14.108  36.774  1.00 30.61           C  
ATOM   2673  H   ALA B 175      15.060  16.586  36.623  1.00 30.54           H  
ATOM   2674  HA  ALA B 175      12.672  15.094  36.326  1.00 31.02           H  
ATOM   2675  HB1 ALA B 175      15.348  14.208  37.487  1.00 30.61           H  
ATOM   2676  HB2 ALA B 175      14.916  14.214  35.760  1.00 30.61           H  
ATOM   2677  HB3 ALA B 175      14.068  13.127  36.886  1.00 30.61           H  
ATOM   2678  N   THR B 176      13.506  15.632  39.433  1.00 32.57           N  
ATOM   2679  CA  THR B 176      13.034  15.534  40.817  1.00 33.60           C  
ATOM   2680  C   THR B 176      11.612  16.057  40.967  1.00 33.59           C  
ATOM   2681  O   THR B 176      10.715  15.357  41.426  1.00 34.17           O  
ATOM   2682  CB  THR B 176      13.934  16.330  41.775  1.00 33.90           C  
ATOM   2683  OG1 THR B 176      15.310  16.083  41.460  1.00 35.43           O  
ATOM   2684  CG2 THR B 176      13.668  15.921  43.214  1.00 33.72           C  
ATOM   2685  H   THR B 176      14.328  16.184  39.235  1.00 32.57           H  
ATOM   2686  HA  THR B 176      13.064  14.474  41.071  1.00 33.60           H  
ATOM   2687  HB  THR B 176      13.713  17.391  41.660  1.00 33.90           H  
ATOM   2688 HG21 THR B 176      13.887  14.860  43.337  1.00 33.72           H  
ATOM   2689 HG22 THR B 176      12.622  16.107  43.457  1.00 33.72           H  
ATOM   2690 HG23 THR B 176      14.305  16.503  43.881  1.00 33.72           H  
ATOM   2691  HG1 THR B 176      15.469  15.143  41.571  1.00 35.43           H  
ATOM   2692  N   LYS B 177      11.412  17.299  40.568  1.00 33.91           N  
ATOM   2693  CA  LYS B 177      10.113  17.927  40.693  1.00 34.33           C  
ATOM   2694  C   LYS B 177       9.075  17.326  39.741  1.00 34.01           C  
ATOM   2695  O   LYS B 177       7.892  17.289  40.062  1.00 33.74           O  
ATOM   2696  CB  LYS B 177      10.243  19.448  40.549  1.00 34.60           C  
ATOM   2697  CG  LYS B 177      10.697  20.118  41.867  1.00 36.61           C  
ATOM   2698  CD  LYS B 177      11.498  21.428  41.652  1.00 40.47           C  
ATOM   2699  CE  LYS B 177      13.018  21.180  41.682  1.00 41.39           C  
ATOM   2700  NZ  LYS B 177      13.792  22.221  40.937  1.00 41.52           N1+
ATOM   2701  H   LYS B 177      12.179  17.821  40.168  1.00 33.91           H  
ATOM   2702  HA  LYS B 177       9.734  17.720  41.694  1.00 34.33           H  
ATOM   2703  HB2 LYS B 177      10.976  19.667  39.772  1.00 34.60           H  
ATOM   2704  HB3 LYS B 177       9.275  19.858  40.261  1.00 34.60           H  
ATOM   2705  HG2 LYS B 177       9.812  20.348  42.459  1.00 36.61           H  
ATOM   2706  HG3 LYS B 177      11.326  19.415  42.412  1.00 36.61           H  
ATOM   2707  HD2 LYS B 177      11.240  22.133  42.442  1.00 40.47           H  
ATOM   2708  HD3 LYS B 177      11.229  21.852  40.685  1.00 40.47           H  
ATOM   2709  HE2 LYS B 177      13.221  20.208  41.233  1.00 41.39           H  
ATOM   2710  HE3 LYS B 177      13.350  21.177  42.720  1.00 41.39           H  
ATOM   2711  HZ1 LYS B 177      13.495  22.235  39.972  1.00 41.52           H  
ATOM   2712  HZ2 LYS B 177      14.778  22.005  40.983  1.00 41.52           H  
ATOM   2713  HZ3 LYS B 177      13.626  23.126  41.354  1.00 41.52           H  
ATOM   2714  N   PHE B 178       9.507  16.830  38.585  1.00 33.86           N  
ATOM   2715  CA  PHE B 178       8.571  16.100  37.735  1.00 33.86           C  
ATOM   2716  C   PHE B 178       8.110  14.800  38.399  1.00 33.98           C  
ATOM   2717  O   PHE B 178       6.921  14.462  38.385  1.00 34.04           O  
ATOM   2718  CB  PHE B 178       9.124  15.814  36.338  1.00 33.35           C  
ATOM   2719  CG  PHE B 178       8.122  15.149  35.453  1.00 32.97           C  
ATOM   2720  CD1 PHE B 178       7.163  15.899  34.788  1.00 31.57           C  
ATOM   2721  CD2 PHE B 178       8.082  13.768  35.343  1.00 31.74           C  
ATOM   2722  CE1 PHE B 178       6.208  15.286  33.992  1.00 31.57           C  
ATOM   2723  CE2 PHE B 178       7.132  13.155  34.553  1.00 31.77           C  
ATOM   2724  CZ  PHE B 178       6.187  13.917  33.878  1.00 31.37           C  
ATOM   2725  H   PHE B 178      10.468  16.956  38.300  1.00 33.86           H  
ATOM   2726  HA  PHE B 178       7.711  16.757  37.609  1.00 33.86           H  
ATOM   2727  HB2 PHE B 178       9.424  16.757  35.881  1.00 33.35           H  
ATOM   2728  HB3 PHE B 178       9.994  15.164  36.432  1.00 33.35           H  
ATOM   2729  HD1 PHE B 178       7.160  16.974  34.892  1.00 31.57           H  
ATOM   2730  HD2 PHE B 178       8.801  13.167  35.880  1.00 31.74           H  
ATOM   2731  HE1 PHE B 178       5.481  15.884  33.462  1.00 31.57           H  
ATOM   2732  HE2 PHE B 178       7.123  12.079  34.459  1.00 31.77           H  
ATOM   2733  HZ  PHE B 178       5.439  13.435  33.266  1.00 31.37           H  
ATOM   2734  N   LYS B 179       9.042  14.075  38.998  1.00 34.27           N  
ATOM   2735  CA  LYS B 179       8.666  12.847  39.691  1.00 34.93           C  
ATOM   2736  C   LYS B 179       7.759  13.085  40.906  1.00 35.38           C  
ATOM   2737  O   LYS B 179       6.865  12.288  41.175  1.00 35.52           O  
ATOM   2738  CB  LYS B 179       9.903  12.033  40.063  1.00 34.89           C  
ATOM   2739  CG  LYS B 179      10.713  11.645  38.839  1.00 34.87           C  
ATOM   2740  CD  LYS B 179      11.356  10.286  38.998  1.00 35.47           C  
ATOM   2741  CE  LYS B 179      12.802  10.400  39.406  1.00 35.42           C  
ATOM   2742  NZ  LYS B 179      13.445   9.062  39.336  1.00 35.82           N1+
ATOM   2743  H   LYS B 179      10.008  14.370  38.975  1.00 34.27           H  
ATOM   2744  HA  LYS B 179       8.068  12.266  38.989  1.00 34.93           H  
ATOM   2745  HB2 LYS B 179      10.530  12.628  40.727  1.00 34.89           H  
ATOM   2746  HB3 LYS B 179       9.587  11.126  40.578  1.00 34.89           H  
ATOM   2747  HG2 LYS B 179      10.053  11.624  37.972  1.00 34.87           H  
ATOM   2748  HG3 LYS B 179      11.494  12.389  38.683  1.00 34.87           H  
ATOM   2749  HD2 LYS B 179      11.297   9.754  38.049  1.00 35.47           H  
ATOM   2750  HD3 LYS B 179      10.816   9.727  39.762  1.00 35.47           H  
ATOM   2751  HE2 LYS B 179      12.863  10.779  40.426  1.00 35.42           H  
ATOM   2752  HE3 LYS B 179      13.316  11.086  38.733  1.00 35.42           H  
ATOM   2753  HZ1 LYS B 179      12.969   8.427  39.960  1.00 35.82           H  
ATOM   2754  HZ2 LYS B 179      14.414   9.139  39.610  1.00 35.82           H  
ATOM   2755  HZ3 LYS B 179      13.389   8.711  38.391  1.00 35.82           H  
ATOM   2756  N   GLN B 180       7.973  14.179  41.627  1.00 35.83           N  
ATOM   2757  CA  GLN B 180       7.079  14.525  42.731  1.00 36.64           C  
ATOM   2758  C   GLN B 180       5.694  14.738  42.160  1.00 36.63           C  
ATOM   2759  O   GLN B 180       4.701  14.227  42.680  1.00 36.42           O  
ATOM   2760  CB  GLN B 180       7.541  15.803  43.446  1.00 37.15           C  
ATOM   2761  CG  GLN B 180       8.955  15.729  44.039  1.00 38.32           C  
ATOM   2762  CD  GLN B 180       9.458  17.076  44.529  1.00 40.83           C  
ATOM   2763  OE1 GLN B 180      10.407  17.151  45.319  1.00 41.60           O  
ATOM   2764  NE2 GLN B 180       8.823  18.153  44.066  1.00 41.38           N  
ATOM   2765  H   GLN B 180       8.759  14.776  41.411  1.00 35.83           H  
ATOM   2766  HA  GLN B 180       7.082  13.717  43.463  1.00 36.64           H  
ATOM   2767  HB2 GLN B 180       7.516  16.622  42.727  1.00 37.15           H  
ATOM   2768  HB3 GLN B 180       6.843  16.010  44.257  1.00 37.15           H  
ATOM   2769  HG2 GLN B 180       9.636  15.361  43.272  1.00 38.32           H  
ATOM   2770  HG3 GLN B 180       8.945  15.034  44.879  1.00 38.32           H  
ATOM   2771 HE21 GLN B 180       9.113  19.075  44.359  1.00 41.38           H  
ATOM   2772 HE22 GLN B 180       8.052  18.047  43.422  1.00 41.38           H  
ATOM   2773  N   LEU B 181       5.646  15.499  41.071  1.00 37.03           N  
ATOM   2774  CA  LEU B 181       4.397  15.792  40.381  1.00 37.29           C  
ATOM   2775  C   LEU B 181       3.748  14.503  39.879  1.00 37.67           C  
ATOM   2776  O   LEU B 181       2.547  14.297  40.052  1.00 37.57           O  
ATOM   2777  CB  LEU B 181       4.647  16.770  39.231  1.00 37.03           C  
ATOM   2778  CG  LEU B 181       3.596  16.913  38.128  1.00 36.55           C  
ATOM   2779  CD1 LEU B 181       2.265  17.379  38.688  1.00 36.73           C  
ATOM   2780  CD2 LEU B 181       4.089  17.870  37.062  1.00 35.12           C  
ATOM   2781  H   LEU B 181       6.505  15.887  40.710  1.00 37.03           H  
ATOM   2782  HA  LEU B 181       3.707  16.261  41.083  1.00 37.29           H  
ATOM   2783  HB2 LEU B 181       4.778  17.757  39.675  1.00 37.03           H  
ATOM   2784  HB3 LEU B 181       5.575  16.463  38.748  1.00 37.03           H  
ATOM   2785  HG  LEU B 181       3.439  15.932  37.680  1.00 36.55           H  
ATOM   2786 HD11 LEU B 181       2.387  18.361  39.145  1.00 36.73           H  
ATOM   2787 HD12 LEU B 181       1.918  16.669  39.439  1.00 36.73           H  
ATOM   2788 HD13 LEU B 181       1.534  17.442  37.882  1.00 36.73           H  
ATOM   2789 HD21 LEU B 181       4.248  18.854  37.503  1.00 35.12           H  
ATOM   2790 HD22 LEU B 181       3.346  17.943  36.268  1.00 35.12           H  
ATOM   2791 HD23 LEU B 181       5.028  17.501  36.648  1.00 35.12           H  
ATOM   2792  N   TYR B 182       4.553  13.631  39.272  1.00 38.27           N  
ATOM   2793  CA  TYR B 182       4.046  12.372  38.725  1.00 38.65           C  
ATOM   2794  C   TYR B 182       3.510  11.467  39.826  1.00 38.71           C  
ATOM   2795  O   TYR B 182       2.374  10.981  39.765  1.00 38.47           O  
ATOM   2796  CB  TYR B 182       5.136  11.649  37.944  1.00 38.73           C  
ATOM   2797  CG  TYR B 182       4.588  10.614  36.989  1.00 39.69           C  
ATOM   2798  CD1 TYR B 182       4.240  10.956  35.688  1.00 39.07           C  
ATOM   2799  CD2 TYR B 182       4.403   9.294  37.393  1.00 40.33           C  
ATOM   2800  CE1 TYR B 182       3.739  10.016  34.815  1.00 39.69           C  
ATOM   2801  CE2 TYR B 182       3.898   8.345  36.523  1.00 39.90           C  
ATOM   2802  CZ  TYR B 182       3.570   8.714  35.236  1.00 40.20           C  
ATOM   2803  OH  TYR B 182       3.067   7.777  34.368  1.00 40.02           O  
ATOM   2804  H   TYR B 182       5.537  13.844  39.188  1.00 38.27           H  
ATOM   2805  HA  TYR B 182       3.225  12.613  38.050  1.00 38.65           H  
ATOM   2806  HB2 TYR B 182       5.701  12.385  37.372  1.00 38.73           H  
ATOM   2807  HB3 TYR B 182       5.800  11.152  38.652  1.00 38.73           H  
ATOM   2808  HD1 TYR B 182       4.364  11.976  35.356  1.00 39.07           H  
ATOM   2809  HD2 TYR B 182       4.658   9.007  38.402  1.00 40.33           H  
ATOM   2810  HE1 TYR B 182       3.480  10.297  33.805  1.00 39.69           H  
ATOM   2811  HE2 TYR B 182       3.762   7.324  36.849  1.00 39.90           H  
ATOM   2812  HH  TYR B 182       2.975   6.894  34.733  1.00 40.02           H  
ATOM   2813  N   ARG B 183       4.341  11.238  40.834  1.00 39.06           N  
ATOM   2814  CA  ARG B 183       3.907  10.528  42.021  1.00 39.11           C  
ATOM   2815  C   ARG B 183       2.624  11.162  42.527  1.00 39.43           C  
ATOM   2816  O   ARG B 183       1.653  10.470  42.816  1.00 39.64           O  
ATOM   2817  CB  ARG B 183       4.982  10.586  43.105  1.00 39.08           C  
ATOM   2818  CG  ARG B 183       6.242   9.820  42.748  1.00 38.73           C  
ATOM   2819  CD  ARG B 183       7.218   9.784  43.895  1.00 37.75           C  
ATOM   2820  NE  ARG B 183       8.449   9.102  43.511  1.00 38.21           N  
ATOM   2821  CZ  ARG B 183       9.608   9.714  43.290  1.00 38.33           C  
ATOM   2822  NH1 ARG B 183       9.711  11.035  43.425  1.00 39.18           N  
ATOM   2823  NH2 ARG B 183      10.667   9.006  42.939  1.00 37.62           N1+
ATOM   2824  H   ARG B 183       5.295  11.565  40.773  1.00 39.06           H  
ATOM   2825  HA  ARG B 183       3.732   9.481  41.773  1.00 39.11           H  
ATOM   2826  HB2 ARG B 183       5.248  11.630  43.272  1.00 39.08           H  
ATOM   2827  HB3 ARG B 183       4.570  10.165  44.022  1.00 39.08           H  
ATOM   2828  HG2 ARG B 183       6.718  10.302  41.894  1.00 38.73           H  
ATOM   2829  HG3 ARG B 183       5.971   8.798  42.483  1.00 38.73           H  
ATOM   2830  HD2 ARG B 183       6.764   9.255  44.733  1.00 37.75           H  
ATOM   2831  HD3 ARG B 183       7.454  10.805  44.194  1.00 37.75           H  
ATOM   2832  HE  ARG B 183       8.419   8.098  43.406  1.00 38.21           H  
ATOM   2833 HH11 ARG B 183      10.596  11.492  43.259  1.00 39.18           H  
ATOM   2834 HH12 ARG B 183       8.904  11.580  43.693  1.00 39.18           H  
ATOM   2835 HH21 ARG B 183      10.594   8.004  42.840  1.00 37.62           H  
ATOM   2836 HH22 ARG B 183      11.550   9.467  42.770  1.00 37.62           H  
ATOM   2837  N   SER B 184       2.616  12.488  42.620  1.00 39.69           N  
ATOM   2838  CA  SER B 184       1.473  13.204  43.179  1.00 39.96           C  
ATOM   2839  C   SER B 184       0.190  12.926  42.417  1.00 39.99           C  
ATOM   2840  O   SER B 184      -0.867  12.748  43.015  1.00 40.07           O  
ATOM   2841  CB  SER B 184       1.740  14.702  43.195  1.00 40.11           C  
ATOM   2842  OG  SER B 184       0.517  15.403  43.083  1.00 41.18           O  
ATOM   2843  H   SER B 184       3.417  13.011  42.297  1.00 39.69           H  
ATOM   2844  HA  SER B 184       1.341  12.842  44.198  1.00 39.96           H  
ATOM   2845  HB2 SER B 184       2.386  14.964  42.357  1.00 40.11           H  
ATOM   2846  HB3 SER B 184       2.229  14.973  44.130  1.00 40.11           H  
ATOM   2847  HG  SER B 184       0.110  15.145  42.253  1.00 41.18           H  
ATOM   2848  N   ARG B 185       0.290  12.889  41.090  1.00 40.23           N  
ATOM   2849  CA  ARG B 185      -0.854  12.584  40.229  1.00 40.22           C  
ATOM   2850  C   ARG B 185      -1.278  11.121  40.335  1.00 40.40           C  
ATOM   2851  O   ARG B 185      -2.461  10.800  40.202  1.00 40.54           O  
ATOM   2852  CB  ARG B 185      -0.533  12.927  38.774  1.00 40.19           C  
ATOM   2853  CG  ARG B 185      -0.255  14.403  38.535  1.00 39.57           C  
ATOM   2854  CD  ARG B 185      -1.520  15.239  38.640  1.00 39.26           C  
ATOM   2855  NE  ARG B 185      -1.294  16.583  38.115  1.00 39.70           N  
ATOM   2856  CZ  ARG B 185      -1.473  16.920  36.844  1.00 39.50           C  
ATOM   2857  NH1 ARG B 185      -1.902  16.012  35.972  1.00 40.21           N  
ATOM   2858  NH2 ARG B 185      -1.229  18.156  36.444  1.00 38.12           N1+
ATOM   2859  H   ARG B 185       1.186  13.078  40.663  1.00 40.23           H  
ATOM   2860  HA  ARG B 185      -1.687  13.197  40.572  1.00 40.22           H  
ATOM   2861  HB2 ARG B 185       0.348  12.359  38.474  1.00 40.19           H  
ATOM   2862  HB3 ARG B 185      -1.382  12.634  38.157  1.00 40.19           H  
ATOM   2863  HG2 ARG B 185       0.167  14.526  37.538  1.00 39.57           H  
ATOM   2864  HG3 ARG B 185       0.462  14.752  39.278  1.00 39.57           H  
ATOM   2865  HD2 ARG B 185      -1.817  15.309  39.686  1.00 39.26           H  
ATOM   2866  HD3 ARG B 185      -2.314  14.760  38.068  1.00 39.26           H  
ATOM   2867  HE  ARG B 185      -0.983  17.298  38.757  1.00 39.70           H  
ATOM   2868 HH11 ARG B 185      -2.041  16.267  35.005  1.00 40.21           H  
ATOM   2869 HH12 ARG B 185      -2.089  15.067  36.277  1.00 40.21           H  
ATOM   2870 HH21 ARG B 185      -0.906  18.847  37.106  1.00 38.12           H  
ATOM   2871 HH22 ARG B 185      -1.366  18.410  35.476  1.00 38.12           H  
ATOM   2872  N   MET B 186      -0.310  10.235  40.564  1.00 40.51           N  
ATOM   2873  CA  MET B 186      -0.605   8.822  40.799  1.00 40.56           C  
ATOM   2874  C   MET B 186      -1.427   8.652  42.067  1.00 40.67           C  
ATOM   2875  O   MET B 186      -2.382   7.875  42.102  1.00 40.50           O  
ATOM   2876  CB  MET B 186       0.677   8.000  40.909  1.00 40.36           C  
ATOM   2877  CG  MET B 186       1.194   7.480  39.588  1.00 40.82           C  
ATOM   2878  SD  MET B 186       2.623   6.393  39.791  1.00 41.96           S  
ATOM   2879  CE  MET B 186       3.928   7.582  40.102  1.00 41.41           C  
ATOM   2880  H   MET B 186       0.651  10.547  40.576  1.00 40.51           H  
ATOM   2881  HA  MET B 186      -1.178   8.460  39.946  1.00 40.56           H  
ATOM   2882  HB2 MET B 186       0.482   7.147  41.559  1.00 40.36           H  
ATOM   2883  HB3 MET B 186       1.448   8.628  41.355  1.00 40.36           H  
ATOM   2884  HG2 MET B 186       1.484   8.328  38.967  1.00 40.82           H  
ATOM   2885  HG3 MET B 186       0.397   6.923  39.094  1.00 40.82           H  
ATOM   2886  HE1 MET B 186       4.872   7.056  40.247  1.00 41.41           H  
ATOM   2887  HE2 MET B 186       3.691   8.156  40.998  1.00 41.41           H  
ATOM   2888  HE3 MET B 186       4.015   8.257  39.250  1.00 41.41           H  
ATOM   2889  N   ASN B 187      -1.045   9.380  43.110  1.00 40.89           N  
ATOM   2890  CA  ASN B 187      -1.796   9.370  44.354  1.00 41.55           C  
ATOM   2891  C   ASN B 187      -3.183  10.024  44.231  1.00 42.24           C  
ATOM   2892  O   ASN B 187      -3.998   9.942  45.152  1.00 42.39           O  
ATOM   2893  CB  ASN B 187      -0.976  10.018  45.467  1.00 41.06           C  
ATOM   2894  CG  ASN B 187       0.363   9.323  45.679  1.00 41.22           C  
ATOM   2895  OD1 ASN B 187       0.556   8.189  45.246  1.00 40.27           O  
ATOM   2896  ND2 ASN B 187       1.292  10.001  46.344  1.00 40.19           N  
ATOM   2897  H   ASN B 187      -0.216   9.952  43.037  1.00 40.89           H  
ATOM   2898  HA  ASN B 187      -1.982   8.326  44.606  1.00 41.55           H  
ATOM   2899  HB2 ASN B 187      -1.546   9.971  46.395  1.00 41.06           H  
ATOM   2900  HB3 ASN B 187      -0.792  11.060  45.206  1.00 41.06           H  
ATOM   2901 HD21 ASN B 187       2.198   9.586  46.510  1.00 40.19           H  
ATOM   2902 HD22 ASN B 187       1.093  10.931  46.683  1.00 40.19           H  
ATOM   2903  N   SER B 188      -3.461  10.650  43.090  1.00 43.07           N  
ATOM   2904  CA  SER B 188      -4.756  11.291  42.887  1.00 43.87           C  
ATOM   2905  C   SER B 188      -5.734  10.340  42.217  1.00 44.46           C  
ATOM   2906  O   SER B 188      -6.911  10.662  42.050  1.00 44.79           O  
ATOM   2907  CB  SER B 188      -4.621  12.562  42.048  1.00 43.73           C  
ATOM   2908  OG  SER B 188      -4.999  12.314  40.705  1.00 44.40           O  
ATOM   2909  H   SER B 188      -2.768  10.682  42.356  1.00 43.07           H  
ATOM   2910  HA  SER B 188      -5.140  11.561  43.871  1.00 43.87           H  
ATOM   2911  HB2 SER B 188      -3.585  12.899  42.072  1.00 43.73           H  
ATOM   2912  HB3 SER B 188      -5.265  13.337  42.464  1.00 43.73           H  
ATOM   2913  HG  SER B 188      -4.419  11.630  40.362  1.00 44.40           H  
ATOM   2914  N   LEU B 189      -5.244   9.171  41.823  1.00 44.99           N  
ATOM   2915  CA  LEU B 189      -6.096   8.154  41.231  1.00 45.51           C  
ATOM   2916  C   LEU B 189      -7.024   7.577  42.284  1.00 46.27           C  
ATOM   2917  O   LEU B 189      -6.608   7.335  43.413  1.00 46.33           O  
ATOM   2918  CB  LEU B 189      -5.246   7.032  40.639  1.00 45.17           C  
ATOM   2919  CG  LEU B 189      -4.951   7.035  39.135  1.00 45.02           C  
ATOM   2920  CD1 LEU B 189      -5.360   8.329  38.453  1.00 43.76           C  
ATOM   2921  CD2 LEU B 189      -3.480   6.696  38.868  1.00 43.66           C  
ATOM   2922  H   LEU B 189      -4.258   8.985  41.937  1.00 44.99           H  
ATOM   2923  HA  LEU B 189      -6.686   8.615  40.439  1.00 45.51           H  
ATOM   2924  HB2 LEU B 189      -4.285   7.055  41.153  1.00 45.17           H  
ATOM   2925  HB3 LEU B 189      -5.755   6.094  40.862  1.00 45.17           H  
ATOM   2926  HG  LEU B 189      -5.569   6.255  38.691  1.00 45.02           H  
ATOM   2927 HD11 LEU B 189      -4.773   9.154  38.857  1.00 43.76           H  
ATOM   2928 HD12 LEU B 189      -6.419   8.515  38.631  1.00 43.76           H  
ATOM   2929 HD13 LEU B 189      -5.181   8.247  37.381  1.00 43.76           H  
ATOM   2930 HD21 LEU B 189      -2.845   7.466  39.305  1.00 43.66           H  
ATOM   2931 HD22 LEU B 189      -3.307   6.650  37.793  1.00 43.66           H  
ATOM   2932 HD23 LEU B 189      -3.242   5.731  39.316  1.00 43.66           H  
ATOM   2933  N   GLU B 190      -8.282   7.357  41.914  1.00 47.23           N  
ATOM   2934  CA  GLU B 190      -9.209   6.648  42.787  1.00 48.12           C  
ATOM   2935  C   GLU B 190      -9.499   5.270  42.215  1.00 48.47           C  
ATOM   2936  O   GLU B 190      -9.680   5.110  41.007  1.00 48.53           O  
ATOM   2937  CB  GLU B 190     -10.499   7.438  43.006  1.00 48.19           C  
ATOM   2938  CG  GLU B 190     -10.314   8.645  43.912  1.00 49.20           C  
ATOM   2939  CD  GLU B 190     -11.597   9.052  44.615  1.00 51.31           C  
ATOM   2940  OE1 GLU B 190     -12.665   8.480  44.305  1.00 52.55           O  
ATOM   2941  OE2 GLU B 190     -11.536   9.939  45.492  1.00 52.29           O1-
ATOM   2942  H   GLU B 190      -8.600   7.686  41.014  1.00 47.23           H  
ATOM   2943  HA  GLU B 190      -8.741   6.534  43.765  1.00 48.12           H  
ATOM   2944  HB2 GLU B 190     -10.863   7.783  42.038  1.00 48.19           H  
ATOM   2945  HB3 GLU B 190     -11.239   6.776  43.457  1.00 48.19           H  
ATOM   2946  HG2 GLU B 190      -9.966   9.484  43.309  1.00 49.20           H  
ATOM   2947  HG3 GLU B 190      -9.565   8.404  44.666  1.00 49.20           H  
ATOM   2948  N   MET B 191      -9.517   4.273  43.092  1.00 48.97           N  
ATOM   2949  CA  MET B 191      -9.650   2.885  42.673  1.00 49.28           C  
ATOM   2950  C   MET B 191     -10.059   2.005  43.848  1.00 49.44           C  
ATOM   2951  O   MET B 191      -9.786   2.331  45.001  1.00 49.60           O  
ATOM   2952  CB  MET B 191      -8.329   2.398  42.073  1.00 49.40           C  
ATOM   2953  CG  MET B 191      -7.087   2.923  42.787  1.00 48.84           C  
ATOM   2954  SD  MET B 191      -5.542   2.386  42.012  1.00 49.29           S  
ATOM   2955  CE  MET B 191      -4.341   3.106  43.119  1.00 48.78           C  
ATOM   2956  H   MET B 191      -9.436   4.483  44.077  1.00 48.97           H  
ATOM   2957  HA  MET B 191     -10.430   2.819  41.915  1.00 49.28           H  
ATOM   2958  HB2 MET B 191      -8.287   2.720  41.032  1.00 49.40           H  
ATOM   2959  HB3 MET B 191      -8.314   1.309  42.117  1.00 49.40           H  
ATOM   2960  HG2 MET B 191      -7.101   2.565  43.816  1.00 48.84           H  
ATOM   2961  HG3 MET B 191      -7.118   4.013  42.781  1.00 48.84           H  
ATOM   2962  HE1 MET B 191      -3.336   2.862  42.773  1.00 48.78           H  
ATOM   2963  HE2 MET B 191      -4.487   2.707  44.123  1.00 48.78           H  
ATOM   2964  HE3 MET B 191      -4.466   4.189  43.137  1.00 48.78           H  
ATOM   2965  N   THR B 192     -10.735   0.900  43.559  1.00 49.78           N  
ATOM   2966  CA  THR B 192     -11.100  -0.032  44.607  1.00 49.92           C  
ATOM   2967  C   THR B 192      -9.818  -0.525  45.241  1.00 50.03           C  
ATOM   2968  O   THR B 192      -8.733  -0.336  44.685  1.00 50.16           O  
ATOM   2969  CB  THR B 192     -11.883  -1.234  44.062  1.00 49.95           C  
ATOM   2970  OG1 THR B 192     -11.193  -1.791  42.938  1.00 50.06           O  
ATOM   2971  CG2 THR B 192     -13.262  -0.809  43.620  1.00 50.19           C  
ATOM   2972  H   THR B 192     -10.997   0.707  42.603  1.00 49.78           H  
ATOM   2973  HA  THR B 192     -11.742   0.476  45.326  1.00 49.92           H  
ATOM   2974  HB  THR B 192     -11.969  -1.976  44.856  1.00 49.95           H  
ATOM   2975 HG21 THR B 192     -13.176  -0.067  42.826  1.00 50.19           H  
ATOM   2976 HG22 THR B 192     -13.797  -0.377  44.465  1.00 50.19           H  
ATOM   2977 HG23 THR B 192     -13.808  -1.676  43.249  1.00 50.19           H  
ATOM   2978  HG1 THR B 192     -11.138  -1.109  42.264  1.00 50.06           H  
ATOM   2979  N   PRO B 193      -9.925  -1.137  46.424  1.00 49.96           N  
ATOM   2980  CA  PRO B 193      -8.730  -1.771  46.962  1.00 49.63           C  
ATOM   2981  C   PRO B 193      -8.253  -2.846  45.989  1.00 49.20           C  
ATOM   2982  O   PRO B 193      -7.050  -2.967  45.725  1.00 49.32           O  
ATOM   2983  CB  PRO B 193      -9.227  -2.391  48.271  1.00 49.75           C  
ATOM   2984  CG  PRO B 193     -10.396  -1.522  48.674  1.00 49.84           C  
ATOM   2985  CD  PRO B 193     -11.052  -1.146  47.376  1.00 49.99           C  
ATOM   2986  HA  PRO B 193      -7.891  -1.092  47.115  1.00 49.63           H  
ATOM   2987  HB2 PRO B 193      -9.547  -3.421  48.114  1.00 49.75           H  
ATOM   2988  HB3 PRO B 193      -8.446  -2.366  49.031  1.00 49.75           H  
ATOM   2989  HG2 PRO B 193     -10.051  -0.633  49.203  1.00 49.84           H  
ATOM   2990  HG3 PRO B 193     -11.087  -2.077  49.308  1.00 49.84           H  
ATOM   2991  HD2 PRO B 193     -11.516  -0.162  47.442  1.00 49.99           H  
ATOM   2992  HD3 PRO B 193     -11.802  -1.883  47.088  1.00 49.99           H  
ATOM   2993  N   ALA B 194      -9.208  -3.595  45.442  1.00 48.50           N  
ATOM   2994  CA  ALA B 194      -8.918  -4.683  44.515  1.00 47.82           C  
ATOM   2995  C   ALA B 194      -8.154  -4.185  43.303  1.00 47.46           C  
ATOM   2996  O   ALA B 194      -7.164  -4.791  42.897  1.00 47.43           O  
ATOM   2997  CB  ALA B 194     -10.201  -5.360  44.082  1.00 47.93           C  
ATOM   2998  H   ALA B 194     -10.171  -3.402  45.678  1.00 48.50           H  
ATOM   2999  HA  ALA B 194      -8.291  -5.408  45.034  1.00 47.82           H  
ATOM   3000  HB1 ALA B 194     -10.834  -4.641  43.562  1.00 47.93           H  
ATOM   3001  HB2 ALA B 194     -10.726  -5.738  44.959  1.00 47.93           H  
ATOM   3002  HB3 ALA B 194      -9.967  -6.189  43.414  1.00 47.93           H  
ATOM   3003  N   VAL B 195      -8.626  -3.090  42.715  1.00 46.82           N  
ATOM   3004  CA  VAL B 195      -7.920  -2.463  41.606  1.00 46.12           C  
ATOM   3005  C   VAL B 195      -6.507  -2.073  42.028  1.00 45.70           C  
ATOM   3006  O   VAL B 195      -5.539  -2.384  41.336  1.00 45.57           O  
ATOM   3007  CB  VAL B 195      -8.666  -1.223  41.076  1.00 46.18           C  
ATOM   3008  CG1 VAL B 195      -7.699  -0.253  40.413  1.00 46.34           C  
ATOM   3009  CG2 VAL B 195      -9.753  -1.638  40.107  1.00 46.00           C  
ATOM   3010  H   VAL B 195      -9.491  -2.685  43.044  1.00 46.82           H  
ATOM   3011  HA  VAL B 195      -7.871  -3.195  40.800  1.00 46.12           H  
ATOM   3012  HB  VAL B 195      -9.130  -0.714  41.921  1.00 46.18           H  
ATOM   3013 HG11 VAL B 195      -7.221  -0.740  39.563  1.00 46.34           H  
ATOM   3014 HG12 VAL B 195      -6.938   0.051  41.132  1.00 46.34           H  
ATOM   3015 HG13 VAL B 195      -8.245   0.626  40.069  1.00 46.34           H  
ATOM   3016 HG21 VAL B 195      -9.305  -2.150  39.255  1.00 46.00           H  
ATOM   3017 HG22 VAL B 195     -10.287  -0.754  39.760  1.00 46.00           H  
ATOM   3018 HG23 VAL B 195     -10.450  -2.310  40.609  1.00 46.00           H  
ATOM   3019  N   ARG B 196      -6.390  -1.403  43.171  1.00 45.16           N  
ATOM   3020  CA  ARG B 196      -5.091  -0.958  43.655  1.00 44.72           C  
ATOM   3021  C   ARG B 196      -4.131  -2.115  43.897  1.00 44.66           C  
ATOM   3022  O   ARG B 196      -2.923  -1.957  43.765  1.00 44.79           O  
ATOM   3023  CB  ARG B 196      -5.229  -0.105  44.916  1.00 44.81           C  
ATOM   3024  CG  ARG B 196      -3.895   0.248  45.557  1.00 44.34           C  
ATOM   3025  CD  ARG B 196      -3.974   1.531  46.361  1.00 44.08           C  
ATOM   3026  NE  ARG B 196      -2.952   1.568  47.400  1.00 43.88           N  
ATOM   3027  CZ  ARG B 196      -2.542   2.675  48.011  1.00 44.37           C  
ATOM   3028  NH1 ARG B 196      -3.063   3.853  47.685  1.00 43.66           N  
ATOM   3029  NH2 ARG B 196      -1.602   2.606  48.947  1.00 43.72           N1+
ATOM   3030  H   ARG B 196      -7.217  -1.199  43.713  1.00 45.16           H  
ATOM   3031  HA  ARG B 196      -4.663  -0.342  42.864  1.00 44.72           H  
ATOM   3032  HB2 ARG B 196      -5.741   0.820  44.653  1.00 44.81           H  
ATOM   3033  HB3 ARG B 196      -5.826  -0.657  45.642  1.00 44.81           H  
ATOM   3034  HG2 ARG B 196      -3.149   0.370  44.772  1.00 44.34           H  
ATOM   3035  HG3 ARG B 196      -3.597  -0.565  46.219  1.00 44.34           H  
ATOM   3036  HD2 ARG B 196      -4.957   1.598  46.827  1.00 44.08           H  
ATOM   3037  HD3 ARG B 196      -3.831   2.379  45.691  1.00 44.08           H  
ATOM   3038  HE  ARG B 196      -2.527   0.694  47.674  1.00 43.88           H  
ATOM   3039 HH11 ARG B 196      -2.744   4.692  48.148  1.00 43.66           H  
ATOM   3040 HH12 ARG B 196      -3.778   3.910  46.974  1.00 43.66           H  
ATOM   3041 HH21 ARG B 196      -1.200   1.713  49.194  1.00 43.72           H  
ATOM   3042 HH22 ARG B 196      -1.290   3.446  49.412  1.00 43.72           H  
ATOM   3043  N   GLN B 197      -4.658  -3.281  44.253  1.00 44.48           N  
ATOM   3044  CA  GLN B 197      -3.801  -4.449  44.397  1.00 44.13           C  
ATOM   3045  C   GLN B 197      -3.444  -5.025  43.026  1.00 43.34           C  
ATOM   3046  O   GLN B 197      -2.340  -5.533  42.838  1.00 43.23           O  
ATOM   3047  CB  GLN B 197      -4.434  -5.499  45.314  1.00 44.64           C  
ATOM   3048  CG  GLN B 197      -3.531  -6.672  45.643  1.00 45.75           C  
ATOM   3049  CD  GLN B 197      -2.096  -6.263  45.948  1.00 47.90           C  
ATOM   3050  OE1 GLN B 197      -1.841  -5.405  46.800  1.00 49.05           O  
ATOM   3051  NE2 GLN B 197      -1.148  -6.894  45.260  1.00 47.83           N  
ATOM   3052  H   GLN B 197      -5.651  -3.357  44.423  1.00 44.48           H  
ATOM   3053  HA  GLN B 197      -2.873  -4.135  44.875  1.00 44.13           H  
ATOM   3054  HB2 GLN B 197      -4.713  -5.012  46.248  1.00 44.64           H  
ATOM   3055  HB3 GLN B 197      -5.328  -5.884  44.824  1.00 44.64           H  
ATOM   3056  HG2 GLN B 197      -3.523  -7.352  44.791  1.00 45.75           H  
ATOM   3057  HG3 GLN B 197      -3.936  -7.186  46.514  1.00 45.75           H  
ATOM   3058 HE21 GLN B 197      -0.175  -6.678  45.425  1.00 47.83           H  
ATOM   3059 HE22 GLN B 197      -1.401  -7.589  44.572  1.00 47.83           H  
ATOM   3060  N   ARG B 198      -4.359  -4.923  42.063  1.00 42.49           N  
ATOM   3061  CA  ARG B 198      -4.024  -5.287  40.680  1.00 41.94           C  
ATOM   3062  C   ARG B 198      -2.883  -4.408  40.164  1.00 41.12           C  
ATOM   3063  O   ARG B 198      -1.923  -4.906  39.573  1.00 41.10           O  
ATOM   3064  CB  ARG B 198      -5.229  -5.175  39.732  1.00 42.32           C  
ATOM   3065  CG  ARG B 198      -6.574  -5.568  40.325  1.00 43.52           C  
ATOM   3066  CD  ARG B 198      -7.499  -6.265  39.303  1.00 46.61           C  
ATOM   3067  NE  ARG B 198      -7.579  -5.621  37.992  1.00 48.69           N  
ATOM   3068  CZ  ARG B 198      -8.404  -4.621  37.683  1.00 49.41           C  
ATOM   3069  NH1 ARG B 198      -9.229  -4.125  38.596  1.00 49.29           N  
ATOM   3070  NH2 ARG B 198      -8.401  -4.111  36.454  1.00 49.30           N1+
ATOM   3071  H   ARG B 198      -5.288  -4.594  42.285  1.00 42.49           H  
ATOM   3072  HA  ARG B 198      -3.713  -6.332  40.694  1.00 41.94           H  
ATOM   3073  HB2 ARG B 198      -5.299  -4.139  39.400  1.00 42.32           H  
ATOM   3074  HB3 ARG B 198      -5.041  -5.819  38.873  1.00 42.32           H  
ATOM   3075  HG2 ARG B 198      -7.071  -4.668  40.687  1.00 43.52           H  
ATOM   3076  HG3 ARG B 198      -6.401  -6.248  41.159  1.00 43.52           H  
ATOM   3077  HD2 ARG B 198      -8.504  -6.296  39.725  1.00 46.61           H  
ATOM   3078  HD3 ARG B 198      -7.134  -7.282  39.157  1.00 46.61           H  
ATOM   3079  HE  ARG B 198      -6.963  -5.960  37.267  1.00 48.69           H  
ATOM   3080 HH11 ARG B 198      -9.850  -3.365  38.356  1.00 49.29           H  
ATOM   3081 HH12 ARG B 198      -9.236  -4.507  39.531  1.00 49.29           H  
ATOM   3082 HH21 ARG B 198      -7.773  -4.482  35.755  1.00 49.30           H  
ATOM   3083 HH22 ARG B 198      -9.026  -3.353  36.220  1.00 49.30           H  
ATOM   3084  N   VAL B 199      -2.988  -3.102  40.395  1.00 40.05           N  
ATOM   3085  CA  VAL B 199      -1.966  -2.161  39.946  1.00 39.03           C  
ATOM   3086  C   VAL B 199      -0.588  -2.505  40.515  1.00 38.65           C  
ATOM   3087  O   VAL B 199       0.402  -2.534  39.785  1.00 38.36           O  
ATOM   3088  CB  VAL B 199      -2.326  -0.708  40.317  1.00 39.06           C  
ATOM   3089  CG1 VAL B 199      -1.147   0.217  40.036  1.00 38.43           C  
ATOM   3090  CG2 VAL B 199      -3.581  -0.259  39.569  1.00 38.13           C  
ATOM   3091  H   VAL B 199      -3.794  -2.753  40.893  1.00 40.05           H  
ATOM   3092  HA  VAL B 199      -1.927  -2.247  38.860  1.00 39.03           H  
ATOM   3093  HB  VAL B 199      -2.543  -0.659  41.384  1.00 39.06           H  
ATOM   3094 HG11 VAL B 199      -0.908   0.188  38.973  1.00 38.43           H  
ATOM   3095 HG12 VAL B 199      -0.282  -0.112  40.612  1.00 38.43           H  
ATOM   3096 HG13 VAL B 199      -1.408   1.236  40.322  1.00 38.43           H  
ATOM   3097 HG21 VAL B 199      -3.397  -0.296  38.495  1.00 38.13           H  
ATOM   3098 HG22 VAL B 199      -3.832   0.761  39.859  1.00 38.13           H  
ATOM   3099 HG23 VAL B 199      -4.410  -0.922  39.819  1.00 38.13           H  
ATOM   3100  N   ILE B 200      -0.530  -2.764  41.820  1.00 38.27           N  
ATOM   3101  CA  ILE B 200       0.715  -3.169  42.468  1.00 37.86           C  
ATOM   3102  C   ILE B 200       1.330  -4.402  41.814  1.00 37.51           C  
ATOM   3103  O   ILE B 200       2.534  -4.445  41.587  1.00 37.34           O  
ATOM   3104  CB  ILE B 200       0.519  -3.469  43.965  1.00 38.10           C  
ATOM   3105  CG1 ILE B 200      -0.080  -2.260  44.687  1.00 38.12           C  
ATOM   3106  CG2 ILE B 200       1.844  -3.863  44.600  1.00 37.85           C  
ATOM   3107  CD1 ILE B 200       0.662  -0.968  44.416  1.00 39.18           C  
ATOM   3108  H   ILE B 200      -1.369  -2.678  42.376  1.00 38.27           H  
ATOM   3109  HA  ILE B 200       1.389  -2.320  42.351  1.00 37.86           H  
ATOM   3110  HB  ILE B 200      -0.177  -4.302  44.061  1.00 38.10           H  
ATOM   3111 HG12 ILE B 200      -1.113  -2.140  44.361  1.00 38.12           H  
ATOM   3112 HG13 ILE B 200      -0.058  -2.452  45.760  1.00 38.12           H  
ATOM   3113 HG21 ILE B 200       2.550  -3.037  44.511  1.00 37.85           H  
ATOM   3114 HG22 ILE B 200       2.244  -4.740  44.091  1.00 37.85           H  
ATOM   3115 HG23 ILE B 200       1.687  -4.095  45.654  1.00 37.85           H  
ATOM   3116 HD11 ILE B 200       0.650  -0.760  43.346  1.00 39.18           H  
ATOM   3117 HD12 ILE B 200       1.693  -1.063  44.756  1.00 39.18           H  
ATOM   3118 HD13 ILE B 200       0.177  -0.151  44.951  1.00 39.18           H  
ATOM   3119  N   GLU B 201       0.506  -5.406  41.520  1.00 37.14           N  
ATOM   3120  CA  GLU B 201       1.020  -6.644  40.931  1.00 36.67           C  
ATOM   3121  C   GLU B 201       1.430  -6.437  39.484  1.00 35.87           C  
ATOM   3122  O   GLU B 201       2.428  -6.992  39.028  1.00 36.24           O  
ATOM   3123  CB  GLU B 201       0.002  -7.782  41.037  1.00 36.84           C  
ATOM   3124  CG  GLU B 201      -0.596  -7.970  42.424  1.00 38.25           C  
ATOM   3125  CD  GLU B 201       0.320  -8.703  43.386  1.00 39.51           C  
ATOM   3126  OE1 GLU B 201      -0.174  -9.147  44.440  1.00 41.31           O  
ATOM   3127  OE2 GLU B 201       1.526  -8.843  43.102  1.00 40.56           O1-
ATOM   3128  H   GLU B 201      -0.483  -5.313  41.705  1.00 37.14           H  
ATOM   3129  HA  GLU B 201       1.904  -6.927  41.502  1.00 36.67           H  
ATOM   3130  HB2 GLU B 201      -0.811  -7.576  40.341  1.00 36.84           H  
ATOM   3131  HB3 GLU B 201       0.498  -8.710  40.752  1.00 36.84           H  
ATOM   3132  HG2 GLU B 201      -1.520  -8.540  42.327  1.00 38.25           H  
ATOM   3133  HG3 GLU B 201      -0.817  -6.987  42.840  1.00 38.25           H  
ATOM   3134  N   GLU B 202       0.660  -5.642  38.751  1.00 34.99           N  
ATOM   3135  CA  GLU B 202       1.049  -5.300  37.386  1.00 34.11           C  
ATOM   3136  C   GLU B 202       2.430  -4.648  37.363  1.00 33.45           C  
ATOM   3137  O   GLU B 202       3.216  -4.872  36.444  1.00 33.70           O  
ATOM   3138  CB  GLU B 202       0.015  -4.397  36.714  1.00 33.88           C  
ATOM   3139  CG  GLU B 202       0.207  -4.276  35.208  1.00 34.24           C  
ATOM   3140  CD  GLU B 202       0.089  -5.613  34.489  1.00 34.62           C  
ATOM   3141  OE1 GLU B 202      -0.741  -6.438  34.912  1.00 34.07           O  
ATOM   3142  OE2 GLU B 202       0.815  -5.838  33.494  1.00 34.47           O1-
ATOM   3143  H   GLU B 202      -0.197  -5.273  39.138  1.00 34.99           H  
ATOM   3144  HA  GLU B 202       1.095  -6.228  36.817  1.00 34.11           H  
ATOM   3145  HB2 GLU B 202      -0.977  -4.806  36.904  1.00 33.88           H  
ATOM   3146  HB3 GLU B 202       0.088  -3.402  37.153  1.00 33.88           H  
ATOM   3147  HG2 GLU B 202       1.197  -3.863  35.015  1.00 34.24           H  
ATOM   3148  HG3 GLU B 202      -0.552  -3.600  34.813  1.00 34.24           H  
ATOM   3149  N   ALA B 203       2.731  -3.841  38.375  1.00 33.03           N  
ATOM   3150  CA  ALA B 203       4.051  -3.208  38.463  1.00 32.51           C  
ATOM   3151  C   ALA B 203       5.135  -4.279  38.550  1.00 32.01           C  
ATOM   3152  O   ALA B 203       6.135  -4.235  37.827  1.00 31.67           O  
ATOM   3153  CB  ALA B 203       4.121  -2.265  39.658  1.00 32.22           C  
ATOM   3154  H   ALA B 203       2.043  -3.661  39.092  1.00 33.03           H  
ATOM   3155  HA  ALA B 203       4.217  -2.615  37.563  1.00 32.51           H  
ATOM   3156  HB1 ALA B 203       3.959  -2.829  40.576  1.00 32.22           H  
ATOM   3157  HB2 ALA B 203       3.352  -1.499  39.562  1.00 32.22           H  
ATOM   3158  HB3 ALA B 203       5.103  -1.792  39.691  1.00 32.22           H  
ATOM   3159  N   LYS B 204       4.909  -5.258  39.423  1.00 31.72           N  
ATOM   3160  CA  LYS B 204       5.818  -6.390  39.574  1.00 31.30           C  
ATOM   3161  C   LYS B 204       6.012  -7.181  38.276  1.00 30.72           C  
ATOM   3162  O   LYS B 204       7.142  -7.541  37.925  1.00 30.34           O  
ATOM   3163  CB  LYS B 204       5.346  -7.283  40.705  1.00 31.53           C  
ATOM   3164  CG  LYS B 204       5.819  -6.777  42.050  1.00 33.02           C  
ATOM   3165  CD  LYS B 204       4.794  -6.996  43.139  1.00 35.33           C  
ATOM   3166  CE  LYS B 204       4.565  -8.457  43.422  1.00 36.79           C  
ATOM   3167  NZ  LYS B 204       3.612  -8.597  44.569  1.00 39.69           N1+
ATOM   3168  H   LYS B 204       4.081  -5.216  40.000  1.00 31.72           H  
ATOM   3169  HA  LYS B 204       6.800  -5.989  39.823  1.00 31.30           H  
ATOM   3170  HB2 LYS B 204       4.256  -7.312  40.701  1.00 31.53           H  
ATOM   3171  HB3 LYS B 204       5.737  -8.288  40.548  1.00 31.53           H  
ATOM   3172  HG2 LYS B 204       6.735  -7.303  42.320  1.00 33.02           H  
ATOM   3173  HG3 LYS B 204       6.023  -5.709  41.971  1.00 33.02           H  
ATOM   3174  HD2 LYS B 204       3.851  -6.547  42.828  1.00 35.33           H  
ATOM   3175  HD3 LYS B 204       5.143  -6.513  44.051  1.00 35.33           H  
ATOM   3176  HE2 LYS B 204       5.513  -8.931  43.676  1.00 36.79           H  
ATOM   3177  HE3 LYS B 204       4.144  -8.937  42.539  1.00 36.79           H  
ATOM   3178  HZ1 LYS B 204       4.002  -8.152  45.387  1.00 39.69           H  
ATOM   3179  HZ2 LYS B 204       3.457  -9.577  44.760  1.00 39.69           H  
ATOM   3180  HZ3 LYS B 204       2.734  -8.157  44.333  1.00 39.69           H  
ATOM   3181  N   THR B 205       4.913  -7.422  37.564  1.00 30.02           N  
ATOM   3182  CA  THR B 205       4.951  -8.055  36.245  1.00 29.71           C  
ATOM   3183  C   THR B 205       5.779  -7.242  35.278  1.00 29.47           C  
ATOM   3184  O   THR B 205       6.579  -7.782  34.517  1.00 29.61           O  
ATOM   3185  CB  THR B 205       3.549  -8.163  35.632  1.00 29.64           C  
ATOM   3186  OG1 THR B 205       2.643  -8.722  36.590  1.00 30.27           O  
ATOM   3187  CG2 THR B 205       3.578  -9.038  34.402  1.00 30.06           C  
ATOM   3188  H   THR B 205       4.018  -7.158  37.949  1.00 30.02           H  
ATOM   3189  HA  THR B 205       5.382  -9.045  36.397  1.00 29.71           H  
ATOM   3190  HB  THR B 205       3.215  -7.164  35.350  1.00 29.64           H  
ATOM   3191 HG21 THR B 205       3.911 -10.039  34.676  1.00 30.06           H  
ATOM   3192 HG22 THR B 205       4.266  -8.614  33.670  1.00 30.06           H  
ATOM   3193 HG23 THR B 205       2.578  -9.093  33.971  1.00 30.06           H  
ATOM   3194  HG1 THR B 205       2.964  -9.598  36.816  1.00 30.27           H  
ATOM   3195  N   ALA B 206       5.554  -5.933  35.284  1.00 29.06           N  
ATOM   3196  CA  ALA B 206       6.330  -5.034  34.463  1.00 28.40           C  
ATOM   3197  C   ALA B 206       7.822  -5.269  34.705  1.00 28.15           C  
ATOM   3198  O   ALA B 206       8.620  -5.322  33.764  1.00 27.36           O  
ATOM   3199  CB  ALA B 206       5.953  -3.581  34.779  1.00 28.40           C  
ATOM   3200  H   ALA B 206       4.825  -5.559  35.875  1.00 29.06           H  
ATOM   3201  HA  ALA B 206       6.114  -5.226  33.412  1.00 28.40           H  
ATOM   3202  HB1 ALA B 206       6.163  -3.371  35.828  1.00 28.40           H  
ATOM   3203  HB2 ALA B 206       4.891  -3.431  34.584  1.00 28.40           H  
ATOM   3204  HB3 ALA B 206       6.537  -2.909  34.150  1.00 28.40           H  
ATOM   3205  N   PHE B 207       8.191  -5.391  35.977  1.00 27.97           N  
ATOM   3206  CA  PHE B 207       9.582  -5.602  36.360  1.00 28.24           C  
ATOM   3207  C   PHE B 207      10.124  -6.924  35.822  1.00 28.47           C  
ATOM   3208  O   PHE B 207      11.258  -6.987  35.359  1.00 29.12           O  
ATOM   3209  CB  PHE B 207       9.736  -5.576  37.889  1.00 28.21           C  
ATOM   3210  CG  PHE B 207      10.109  -4.228  38.446  1.00 27.61           C  
ATOM   3211  CD1 PHE B 207      11.441  -3.889  38.630  1.00 26.89           C  
ATOM   3212  CD2 PHE B 207       9.131  -3.308  38.801  1.00 26.12           C  
ATOM   3213  CE1 PHE B 207      11.793  -2.671  39.142  1.00 24.88           C  
ATOM   3214  CE2 PHE B 207       9.481  -2.082  39.316  1.00 26.21           C  
ATOM   3215  CZ  PHE B 207      10.818  -1.763  39.486  1.00 27.12           C  
ATOM   3216  H   PHE B 207       7.487  -5.336  36.699  1.00 27.97           H  
ATOM   3217  HA  PHE B 207      10.159  -4.788  35.921  1.00 28.24           H  
ATOM   3218  HB2 PHE B 207       8.788  -5.880  38.334  1.00 28.21           H  
ATOM   3219  HB3 PHE B 207      10.513  -6.288  38.167  1.00 28.21           H  
ATOM   3220  HD1 PHE B 207      12.212  -4.598  38.365  1.00 26.89           H  
ATOM   3221  HD2 PHE B 207       8.088  -3.557  38.672  1.00 26.12           H  
ATOM   3222  HE1 PHE B 207      12.835  -2.422  39.276  1.00 24.88           H  
ATOM   3223  HE2 PHE B 207       8.716  -1.370  39.587  1.00 26.21           H  
ATOM   3224  HZ  PHE B 207      11.096  -0.800  39.889  1.00 27.12           H  
ATOM   3225  N   LEU B 208       9.312  -7.975  35.890  1.00 28.60           N  
ATOM   3226  CA  LEU B 208       9.726  -9.324  35.451  1.00 28.57           C  
ATOM   3227  C   LEU B 208       9.874  -9.431  33.940  1.00 28.27           C  
ATOM   3228  O   LEU B 208      10.784 -10.086  33.441  1.00 27.98           O  
ATOM   3229  CB  LEU B 208       8.723 -10.363  35.937  1.00 28.58           C  
ATOM   3230  CG  LEU B 208       8.573 -10.404  37.455  1.00 28.93           C  
ATOM   3231  CD1 LEU B 208       7.189 -10.926  37.837  1.00 29.34           C  
ATOM   3232  CD2 LEU B 208       9.689 -11.240  38.088  1.00 28.59           C  
ATOM   3233  H   LEU B 208       8.379  -7.847  36.255  1.00 28.60           H  
ATOM   3234  HA  LEU B 208      10.706  -9.511  35.890  1.00 28.57           H  
ATOM   3235  HB2 LEU B 208       7.751 -10.134  35.501  1.00 28.58           H  
ATOM   3236  HB3 LEU B 208       9.052 -11.345  35.597  1.00 28.58           H  
ATOM   3237  HG  LEU B 208       8.666  -9.390  37.845  1.00 28.93           H  
ATOM   3238 HD11 LEU B 208       7.066 -11.941  37.459  1.00 29.34           H  
ATOM   3239 HD12 LEU B 208       6.425 -10.282  37.402  1.00 29.34           H  
ATOM   3240 HD13 LEU B 208       7.088 -10.928  38.922  1.00 29.34           H  
ATOM   3241 HD21 LEU B 208       9.629 -12.264  37.720  1.00 28.59           H  
ATOM   3242 HD22 LEU B 208       9.576 -11.236  39.172  1.00 28.59           H  
ATOM   3243 HD23 LEU B 208      10.657 -10.815  37.822  1.00 28.59           H  
ATOM   3244  N   LEU B 209       8.958  -8.788  33.219  1.00 28.20           N  
ATOM   3245  CA  LEU B 209       9.035  -8.686  31.764  1.00 27.95           C  
ATOM   3246  C   LEU B 209      10.331  -7.999  31.348  1.00 27.83           C  
ATOM   3247  O   LEU B 209      10.950  -8.365  30.377  1.00 27.78           O  
ATOM   3248  CB  LEU B 209       7.834  -7.910  31.224  1.00 27.69           C  
ATOM   3249  CG  LEU B 209       6.488  -8.638  31.226  1.00 28.08           C  
ATOM   3250  CD1 LEU B 209       5.373  -7.688  30.828  1.00 26.11           C  
ATOM   3251  CD2 LEU B 209       6.524  -9.848  30.295  1.00 27.63           C  
ATOM   3252  H   LEU B 209       8.181  -8.354  33.696  1.00 28.20           H  
ATOM   3253  HA  LEU B 209       9.022  -9.692  31.345  1.00 27.95           H  
ATOM   3254  HB2 LEU B 209       7.723  -7.010  31.829  1.00 27.69           H  
ATOM   3255  HB3 LEU B 209       8.057  -7.631  30.194  1.00 27.69           H  
ATOM   3256  HG  LEU B 209       6.293  -8.996  32.237  1.00 28.08           H  
ATOM   3257 HD11 LEU B 209       5.553  -7.320  29.818  1.00 26.11           H  
ATOM   3258 HD12 LEU B 209       5.347  -6.848  31.522  1.00 26.11           H  
ATOM   3259 HD13 LEU B 209       4.419  -8.214  30.859  1.00 26.11           H  
ATOM   3260 HD21 LEU B 209       6.718  -9.516  29.275  1.00 27.63           H  
ATOM   3261 HD22 LEU B 209       5.565 -10.364  30.333  1.00 27.63           H  
ATOM   3262 HD23 LEU B 209       7.315 -10.528  30.613  1.00 27.63           H  
ATOM   3263  N   ASN B 210      10.738  -6.995  32.101  1.00 28.92           N  
ATOM   3264  CA  ASN B 210      12.016  -6.353  31.856  1.00 29.45           C  
ATOM   3265  C   ASN B 210      13.156  -7.295  32.193  1.00 29.49           C  
ATOM   3266  O   ASN B 210      14.119  -7.398  31.444  1.00 29.34           O  
ATOM   3267  CB  ASN B 210      12.131  -5.081  32.691  1.00 29.55           C  
ATOM   3268  CG  ASN B 210      11.623  -3.865  31.965  1.00 30.41           C  
ATOM   3269  OD1 ASN B 210      12.278  -3.357  31.056  1.00 32.21           O  
ATOM   3270  ND2 ASN B 210      10.454  -3.377  32.369  1.00 30.64           N  
ATOM   3271  H   ASN B 210      10.153  -6.669  32.857  1.00 28.92           H  
ATOM   3272  HA  ASN B 210      12.077  -6.094  30.799  1.00 29.45           H  
ATOM   3273  HB2 ASN B 210      13.179  -4.924  32.945  1.00 29.55           H  
ATOM   3274  HB3 ASN B 210      11.551  -5.210  33.605  1.00 29.55           H  
ATOM   3275 HD21 ASN B 210      10.069  -2.556  31.925  1.00 30.64           H  
ATOM   3276 HD22 ASN B 210       9.951  -3.828  33.120  1.00 30.64           H  
ATOM   3277  N   ILE B 211      13.046  -7.975  33.334  1.00 30.13           N  
ATOM   3278  CA  ILE B 211      14.047  -8.960  33.736  1.00 30.79           C  
ATOM   3279  C   ILE B 211      14.172 -10.107  32.719  1.00 31.41           C  
ATOM   3280  O   ILE B 211      15.280 -10.446  32.302  1.00 31.79           O  
ATOM   3281  CB  ILE B 211      13.761  -9.524  35.145  1.00 30.81           C  
ATOM   3282  CG1 ILE B 211      13.885  -8.421  36.199  1.00 30.70           C  
ATOM   3283  CG2 ILE B 211      14.716 -10.650  35.466  1.00 30.36           C  
ATOM   3284  CD1 ILE B 211      13.498  -8.867  37.581  1.00 29.81           C  
ATOM   3285  H   ILE B 211      12.252  -7.805  33.935  1.00 30.13           H  
ATOM   3286  HA  ILE B 211      15.000  -8.432  33.765  1.00 30.79           H  
ATOM   3287  HB  ILE B 211      12.742  -9.910  35.158  1.00 30.81           H  
ATOM   3288 HG12 ILE B 211      14.921  -8.082  36.223  1.00 30.70           H  
ATOM   3289 HG13 ILE B 211      13.238  -7.593  35.910  1.00 30.70           H  
ATOM   3290 HG21 ILE B 211      15.739 -10.273  35.456  1.00 30.36           H  
ATOM   3291 HG22 ILE B 211      14.612 -11.438  34.721  1.00 30.36           H  
ATOM   3292 HG23 ILE B 211      14.486 -11.051  36.453  1.00 30.36           H  
ATOM   3293 HD11 ILE B 211      14.136  -9.696  37.887  1.00 29.81           H  
ATOM   3294 HD12 ILE B 211      12.457  -9.190  37.580  1.00 29.81           H  
ATOM   3295 HD13 ILE B 211      13.620  -8.038  38.278  1.00 29.81           H  
ATOM   3296  N   GLN B 212      13.048 -10.697  32.315  1.00 31.90           N  
ATOM   3297  CA  GLN B 212      13.071 -11.755  31.300  1.00 32.64           C  
ATOM   3298  C   GLN B 212      13.749 -11.244  30.025  1.00 32.83           C  
ATOM   3299  O   GLN B 212      14.566 -11.941  29.419  1.00 32.83           O  
ATOM   3300  CB  GLN B 212      11.650 -12.230  30.950  1.00 33.12           C  
ATOM   3301  CG  GLN B 212      10.830 -12.896  32.077  1.00 34.90           C  
ATOM   3302  CD  GLN B 212       9.340 -13.063  31.697  1.00 38.73           C  
ATOM   3303  OE1 GLN B 212       8.933 -12.742  30.574  1.00 40.58           O  
ATOM   3304  NE2 GLN B 212       8.531 -13.559  32.634  1.00 38.26           N  
ATOM   3305  H   GLN B 212      12.166 -10.411  32.714  1.00 31.90           H  
ATOM   3306  HA  GLN B 212      13.630 -12.595  31.714  1.00 32.64           H  
ATOM   3307  HB2 GLN B 212      11.089 -11.361  30.606  1.00 33.12           H  
ATOM   3308  HB3 GLN B 212      11.736 -12.951  30.137  1.00 33.12           H  
ATOM   3309  HG2 GLN B 212      10.897 -12.277  32.972  1.00 34.90           H  
ATOM   3310  HG3 GLN B 212      11.252 -13.880  32.283  1.00 34.90           H  
ATOM   3311 HE21 GLN B 212       7.548 -13.684  32.438  1.00 38.26           H  
ATOM   3312 HE22 GLN B 212       8.901 -13.810  33.540  1.00 38.26           H  
ATOM   3313  N   LEU B 213      13.392 -10.027  29.615  1.00 32.85           N  
ATOM   3314  CA  LEU B 213      13.894  -9.447  28.374  1.00 33.18           C  
ATOM   3315  C   LEU B 213      15.409  -9.311  28.389  1.00 33.57           C  
ATOM   3316  O   LEU B 213      16.094  -9.638  27.423  1.00 32.88           O  
ATOM   3317  CB  LEU B 213      13.257  -8.071  28.135  1.00 33.34           C  
ATOM   3318  CG  LEU B 213      13.860  -7.133  27.081  1.00 32.92           C  
ATOM   3319  CD1 LEU B 213      14.079  -7.827  25.743  1.00 32.43           C  
ATOM   3320  CD2 LEU B 213      12.989  -5.901  26.894  1.00 32.33           C  
ATOM   3321  H   LEU B 213      12.753  -9.489  30.182  1.00 32.85           H  
ATOM   3322  HA  LEU B 213      13.622 -10.123  27.564  1.00 33.18           H  
ATOM   3323  HB2 LEU B 213      12.221  -8.247  27.847  1.00 33.34           H  
ATOM   3324  HB3 LEU B 213      13.285  -7.539  29.086  1.00 33.34           H  
ATOM   3325  HG  LEU B 213      14.837  -6.828  27.455  1.00 32.92           H  
ATOM   3326 HD11 LEU B 213      13.119  -8.147  25.338  1.00 32.43           H  
ATOM   3327 HD12 LEU B 213      14.721  -8.696  25.885  1.00 32.43           H  
ATOM   3328 HD13 LEU B 213      14.554  -7.135  25.048  1.00 32.43           H  
ATOM   3329 HD21 LEU B 213      12.010  -6.201  26.520  1.00 32.33           H  
ATOM   3330 HD22 LEU B 213      13.461  -5.228  26.178  1.00 32.33           H  
ATOM   3331 HD23 LEU B 213      12.872  -5.390  27.850  1.00 32.33           H  
ATOM   3332  N   PHE B 214      15.935  -8.811  29.494  1.00 34.57           N  
ATOM   3333  CA  PHE B 214      17.349  -8.506  29.532  1.00 35.90           C  
ATOM   3334  C   PHE B 214      18.191  -9.774  29.620  1.00 35.84           C  
ATOM   3335  O   PHE B 214      19.252  -9.851  29.015  1.00 35.63           O  
ATOM   3336  CB  PHE B 214      17.651  -7.460  30.610  1.00 36.41           C  
ATOM   3337  CG  PHE B 214      16.990  -6.132  30.337  1.00 38.53           C  
ATOM   3338  CD1 PHE B 214      17.065  -5.562  29.074  1.00 39.86           C  
ATOM   3339  CD2 PHE B 214      16.287  -5.462  31.326  1.00 40.44           C  
ATOM   3340  CE1 PHE B 214      16.448  -4.349  28.797  1.00 40.93           C  
ATOM   3341  CE2 PHE B 214      15.671  -4.245  31.059  1.00 41.77           C  
ATOM   3342  CZ  PHE B 214      15.752  -3.688  29.790  1.00 41.42           C  
ATOM   3343  H   PHE B 214      15.355  -8.643  30.304  1.00 34.57           H  
ATOM   3344  HA  PHE B 214      17.641  -8.044  28.589  1.00 35.90           H  
ATOM   3345  HB2 PHE B 214      17.295  -7.836  31.569  1.00 36.41           H  
ATOM   3346  HB3 PHE B 214      18.730  -7.309  30.657  1.00 36.41           H  
ATOM   3347  HD1 PHE B 214      17.612  -6.070  28.294  1.00 39.86           H  
ATOM   3348  HD2 PHE B 214      16.217  -5.890  32.315  1.00 40.44           H  
ATOM   3349  HE1 PHE B 214      16.512  -3.923  27.807  1.00 40.93           H  
ATOM   3350  HE2 PHE B 214      15.129  -3.732  31.840  1.00 41.77           H  
ATOM   3351  HZ  PHE B 214      15.273  -2.743  29.580  1.00 41.42           H  
ATOM   3352  N   GLU B 215      17.678 -10.787  30.318  1.00 36.36           N  
ATOM   3353  CA  GLU B 215      18.293 -12.120  30.299  1.00 36.67           C  
ATOM   3354  C   GLU B 215      18.365 -12.656  28.874  1.00 36.64           C  
ATOM   3355  O   GLU B 215      19.429 -13.101  28.419  1.00 36.76           O  
ATOM   3356  CB  GLU B 215      17.524 -13.095  31.202  1.00 36.73           C  
ATOM   3357  CG  GLU B 215      17.759 -12.847  32.696  1.00 38.35           C  
ATOM   3358  CD  GLU B 215      16.737 -13.519  33.599  1.00 39.71           C  
ATOM   3359  OE1 GLU B 215      15.956 -14.361  33.116  1.00 40.36           O  
ATOM   3360  OE2 GLU B 215      16.710 -13.196  34.805  1.00 42.04           O1-
ATOM   3361  H   GLU B 215      16.848 -10.634  30.872  1.00 36.36           H  
ATOM   3362  HA  GLU B 215      19.307 -12.028  30.687  1.00 36.67           H  
ATOM   3363  HB2 GLU B 215      16.459 -12.990  30.997  1.00 36.73           H  
ATOM   3364  HB3 GLU B 215      17.842 -14.110  30.965  1.00 36.73           H  
ATOM   3365  HG2 GLU B 215      17.722 -11.773  32.876  1.00 38.35           H  
ATOM   3366  HG3 GLU B 215      18.748 -13.225  32.956  1.00 38.35           H  
ATOM   3367  N   GLU B 216      17.238 -12.601  28.164  1.00 36.47           N  
ATOM   3368  CA  GLU B 216      17.190 -13.048  26.776  1.00 36.16           C  
ATOM   3369  C   GLU B 216      18.207 -12.325  25.895  1.00 36.46           C  
ATOM   3370  O   GLU B 216      18.811 -12.934  25.023  1.00 36.72           O  
ATOM   3371  CB  GLU B 216      15.784 -12.883  26.192  1.00 36.14           C  
ATOM   3372  CG  GLU B 216      15.682 -13.306  24.725  1.00 35.72           C  
ATOM   3373  CD  GLU B 216      14.506 -12.666  23.998  1.00 35.24           C  
ATOM   3374  OE1 GLU B 216      14.420 -11.416  23.969  1.00 34.33           O  
ATOM   3375  OE2 GLU B 216      13.672 -13.416  23.452  1.00 33.78           O1-
ATOM   3376  H   GLU B 216      16.399 -12.242  28.597  1.00 36.47           H  
ATOM   3377  HA  GLU B 216      17.452 -14.106  26.784  1.00 36.16           H  
ATOM   3378  HB2 GLU B 216      15.094 -13.492  26.776  1.00 36.14           H  
ATOM   3379  HB3 GLU B 216      15.498 -11.834  26.270  1.00 36.14           H  
ATOM   3380  HG2 GLU B 216      15.567 -14.389  24.684  1.00 35.72           H  
ATOM   3381  HG3 GLU B 216      16.602 -13.018  24.216  1.00 35.72           H  
ATOM   3382  N   LEU B 217      18.393 -11.027  26.116  1.00 36.76           N  
ATOM   3383  CA  LEU B 217      19.300 -10.233  25.280  1.00 37.10           C  
ATOM   3384  C   LEU B 217      20.765 -10.643  25.446  1.00 37.48           C  
ATOM   3385  O   LEU B 217      21.494 -10.798  24.463  1.00 37.42           O  
ATOM   3386  CB  LEU B 217      19.143  -8.733  25.557  1.00 36.87           C  
ATOM   3387  CG  LEU B 217      17.823  -8.050  25.169  1.00 36.81           C  
ATOM   3388  CD1 LEU B 217      17.990  -6.527  25.254  1.00 36.39           C  
ATOM   3389  CD2 LEU B 217      17.352  -8.464  23.774  1.00 35.62           C  
ATOM   3390  H   LEU B 217      17.900 -10.579  26.875  1.00 36.76           H  
ATOM   3391  HA  LEU B 217      19.016 -10.436  24.248  1.00 37.10           H  
ATOM   3392  HB2 LEU B 217      19.277  -8.588  26.629  1.00 36.87           H  
ATOM   3393  HB3 LEU B 217      19.941  -8.221  25.018  1.00 36.87           H  
ATOM   3394  HG  LEU B 217      17.055  -8.373  25.872  1.00 36.81           H  
ATOM   3395 HD11 LEU B 217      18.758  -6.206  24.551  1.00 36.39           H  
ATOM   3396 HD12 LEU B 217      18.285  -6.250  26.266  1.00 36.39           H  
ATOM   3397 HD13 LEU B 217      17.045  -6.043  25.006  1.00 36.39           H  
ATOM   3398 HD21 LEU B 217      18.093  -8.160  23.035  1.00 35.62           H  
ATOM   3399 HD22 LEU B 217      16.400  -7.981  23.554  1.00 35.62           H  
ATOM   3400 HD23 LEU B 217      17.227  -9.546  23.739  1.00 35.62           H  
ATOM   3401  N   GLN B 218      21.201 -10.801  26.689  1.00 37.90           N  
ATOM   3402  CA  GLN B 218      22.546 -11.296  26.940  1.00 38.79           C  
ATOM   3403  C   GLN B 218      22.725 -12.719  26.417  1.00 39.04           C  
ATOM   3404  O   GLN B 218      23.822 -13.091  25.997  1.00 38.89           O  
ATOM   3405  CB  GLN B 218      22.904 -11.213  28.427  1.00 38.94           C  
ATOM   3406  CG  GLN B 218      23.893 -10.097  28.736  1.00 40.27           C  
ATOM   3407  CD  GLN B 218      25.297 -10.424  28.254  1.00 40.78           C  
ATOM   3408  OE1 GLN B 218      26.120  -9.536  28.047  1.00 41.24           O  
ATOM   3409  NE2 GLN B 218      25.573 -11.707  28.075  1.00 41.81           N  
ATOM   3410  H   GLN B 218      20.596 -10.576  27.466  1.00 37.90           H  
ATOM   3411  HA  GLN B 218      23.234 -10.651  26.393  1.00 38.79           H  
ATOM   3412  HB2 GLN B 218      21.991 -11.036  28.995  1.00 38.94           H  
ATOM   3413  HB3 GLN B 218      23.344 -12.162  28.733  1.00 38.94           H  
ATOM   3414  HG2 GLN B 218      23.920  -9.940  29.814  1.00 40.27           H  
ATOM   3415  HG3 GLN B 218      23.557  -9.184  28.244  1.00 40.27           H  
ATOM   3416 HE21 GLN B 218      26.490 -11.987  27.756  1.00 41.81           H  
ATOM   3417 HE22 GLN B 218      24.867 -12.406  28.257  1.00 41.81           H  
ATOM   3418  N   GLU B 219      21.652 -13.511  26.442  1.00 39.40           N  
ATOM   3419  CA  GLU B 219      21.682 -14.834  25.820  1.00 39.98           C  
ATOM   3420  C   GLU B 219      22.010 -14.662  24.350  1.00 39.63           C  
ATOM   3421  O   GLU B 219      22.900 -15.330  23.817  1.00 39.26           O  
ATOM   3422  CB  GLU B 219      20.336 -15.554  25.979  1.00 40.53           C  
ATOM   3423  CG  GLU B 219      20.139 -16.784  25.061  1.00 42.94           C  
ATOM   3424  CD  GLU B 219      19.179 -16.538  23.886  1.00 45.66           C  
ATOM   3425  OE1 GLU B 219      18.195 -15.779  24.055  1.00 46.32           O  
ATOM   3426  OE2 GLU B 219      19.397 -17.123  22.796  1.00 46.12           O1-
ATOM   3427  H   GLU B 219      20.808 -13.193  26.896  1.00 39.40           H  
ATOM   3428  HA  GLU B 219      22.440 -15.445  26.310  1.00 39.98           H  
ATOM   3429  HB2 GLU B 219      20.251 -15.887  27.013  1.00 40.53           H  
ATOM   3430  HB3 GLU B 219      19.542 -14.839  25.761  1.00 40.53           H  
ATOM   3431  HG2 GLU B 219      19.742 -17.601  25.663  1.00 42.94           H  
ATOM   3432  HG3 GLU B 219      21.110 -17.069  24.657  1.00 42.94           H  
ATOM   3433  N   LEU B 220      21.298 -13.739  23.704  1.00 39.49           N  
ATOM   3434  CA  LEU B 220      21.482 -13.475  22.280  1.00 39.35           C  
ATOM   3435  C   LEU B 220      22.917 -13.094  21.949  1.00 39.56           C  
ATOM   3436  O   LEU B 220      23.436 -13.436  20.885  1.00 39.72           O  
ATOM   3437  CB  LEU B 220      20.532 -12.371  21.816  1.00 39.49           C  
ATOM   3438  CG  LEU B 220      19.077 -12.778  21.568  1.00 38.96           C  
ATOM   3439  CD1 LEU B 220      18.296 -11.574  21.091  1.00 39.54           C  
ATOM   3440  CD2 LEU B 220      18.993 -13.916  20.557  1.00 38.27           C  
ATOM   3441  H   LEU B 220      20.610 -13.206  24.216  1.00 39.49           H  
ATOM   3442  HA  LEU B 220      21.253 -14.399  21.750  1.00 39.35           H  
ATOM   3443  HB2 LEU B 220      20.532 -11.592  22.579  1.00 39.49           H  
ATOM   3444  HB3 LEU B 220      20.926 -11.966  20.884  1.00 39.49           H  
ATOM   3445  HG  LEU B 220      18.644 -13.139  22.501  1.00 38.96           H  
ATOM   3446 HD11 LEU B 220      18.725 -11.209  20.158  1.00 39.54           H  
ATOM   3447 HD12 LEU B 220      18.344 -10.788  21.845  1.00 39.54           H  
ATOM   3448 HD13 LEU B 220      17.256 -11.857  20.927  1.00 39.54           H  
ATOM   3449 HD21 LEU B 220      19.418 -13.591  19.608  1.00 38.27           H  
ATOM   3450 HD22 LEU B 220      17.950 -14.196  20.411  1.00 38.27           H  
ATOM   3451 HD23 LEU B 220      19.551 -14.775  20.930  1.00 38.27           H  
ATOM   3452  N   LEU B 221      23.561 -12.409  22.884  1.00 39.79           N  
ATOM   3453  CA  LEU B 221      24.877 -11.835  22.655  1.00 40.09           C  
ATOM   3454  C   LEU B 221      26.034 -12.764  22.989  1.00 40.32           C  
ATOM   3455  O   LEU B 221      27.192 -12.368  22.899  1.00 40.68           O  
ATOM   3456  CB  LEU B 221      25.018 -10.552  23.475  1.00 39.94           C  
ATOM   3457  CG  LEU B 221      24.362  -9.306  22.888  1.00 40.05           C  
ATOM   3458  CD1 LEU B 221      24.213  -8.246  23.970  1.00 40.61           C  
ATOM   3459  CD2 LEU B 221      25.190  -8.794  21.722  1.00 38.89           C  
ATOM   3460  H   LEU B 221      23.123 -12.282  23.785  1.00 39.79           H  
ATOM   3461  HA  LEU B 221      24.938 -11.640  21.584  1.00 40.09           H  
ATOM   3462  HB2 LEU B 221      24.575 -10.732  24.454  1.00 39.94           H  
ATOM   3463  HB3 LEU B 221      26.082 -10.345  23.590  1.00 39.94           H  
ATOM   3464  HG  LEU B 221      23.367  -9.552  22.516  1.00 40.05           H  
ATOM   3465 HD11 LEU B 221      25.197  -7.983  24.359  1.00 40.61           H  
ATOM   3466 HD12 LEU B 221      23.595  -8.637  24.779  1.00 40.61           H  
ATOM   3467 HD13 LEU B 221      23.740  -7.359  23.547  1.00 40.61           H  
ATOM   3468 HD21 LEU B 221      26.191  -8.541  22.071  1.00 38.89           H  
ATOM   3469 HD22 LEU B 221      24.717  -7.906  21.302  1.00 38.89           H  
ATOM   3470 HD23 LEU B 221      25.256  -9.567  20.956  1.00 38.89           H  
ATOM   3471  N   THR B 222      25.733 -13.998  23.370  1.00 40.62           N  
ATOM   3472  CA  THR B 222      26.767 -14.880  23.909  1.00 40.71           C  
ATOM   3473  C   THR B 222      26.789 -16.264  23.282  1.00 40.60           C  
ATOM   3474  O   THR B 222      26.875 -17.261  23.999  1.00 40.73           O  
ATOM   3475  CB  THR B 222      26.580 -15.078  25.417  1.00 40.78           C  
ATOM   3476  OG1 THR B 222      25.228 -15.473  25.666  1.00 41.09           O  
ATOM   3477  CG2 THR B 222      26.888 -13.792  26.173  1.00 40.52           C  
ATOM   3478  H   THR B 222      24.783 -14.331  23.287  1.00 40.62           H  
ATOM   3479  HA  THR B 222      27.705 -14.377  23.675  1.00 40.71           H  
ATOM   3480  HB  THR B 222      27.267 -15.850  25.764  1.00 40.78           H  
ATOM   3481 HG21 THR B 222      26.211 -13.005  25.841  1.00 40.52           H  
ATOM   3482 HG22 THR B 222      27.918 -13.493  25.977  1.00 40.52           H  
ATOM   3483 HG23 THR B 222      26.756 -13.958  27.242  1.00 40.52           H  
ATOM   3484  HG1 THR B 222      24.657 -14.770  25.348  1.00 41.09           H  
ATOM   3485  N   HIS B 223      26.714 -16.319  21.953  1.00 40.42           N  
ATOM   3486  CA  HIS B 223      26.833 -17.570  21.212  1.00 40.17           C  
ATOM   3487  C   HIS B 223      28.190 -17.631  20.532  1.00 40.35           C  
ATOM   3488  O   HIS B 223      28.271 -17.862  19.327  1.00 40.46           O  
ATOM   3489  CB  HIS B 223      25.730 -17.694  20.149  1.00 40.08           C  
ATOM   3490  CG  HIS B 223      24.353 -17.848  20.715  1.00 39.55           C  
ATOM   3491  ND1 HIS B 223      23.963 -18.954  21.439  1.00 39.70           N  
ATOM   3492  CD2 HIS B 223      23.270 -17.039  20.655  1.00 39.58           C  
ATOM   3493  CE1 HIS B 223      22.703 -18.815  21.810  1.00 39.41           C  
ATOM   3494  NE2 HIS B 223      22.257 -17.665  21.341  1.00 39.78           N  
ATOM   3495  H   HIS B 223      26.569 -15.462  21.439  1.00 40.42           H  
ATOM   3496  HA  HIS B 223      26.728 -18.394  21.918  1.00 40.17           H  
ATOM   3497  HC  HIS B 223      29.088 -17.471  21.110  1.00 40.35           H  
ATOM   3498  HB2 HIS B 223      25.946 -18.566  19.531  1.00 40.08           H  
ATOM   3499  HB3 HIS B 223      25.748 -16.797  19.530  1.00 40.08           H  
ATOM   3500  HD2 HIS B 223      23.212 -16.081  20.160  1.00 39.58           H  
ATOM   3501  HE2 HIS B 223      21.322 -17.303  21.466  1.00 39.78           H  
ATOM   3502  HE1 HIS B 223      22.135 -19.522  22.397  1.00 39.41           H  
TER    3503      HIS B 223 
HETATM 3504  CHA HEM B 300      14.779   3.861  40.532  1.00 36.82           C  
HETATM 3505  CHB HEM B 300      18.920   1.388  39.977  1.00 39.13           C  
HETATM 3506  CHC HEM B 300      16.703  -1.862  37.119  1.00 37.24           C  
HETATM 3507  CHD HEM B 300      12.528   0.510  37.773  1.00 35.41           C  
HETATM 3508  C1A HEM B 300      16.108   3.523  40.554  1.00 38.80           C  
HETATM 3509  C2A HEM B 300      17.186   4.339  41.059  1.00 40.46           C  
HETATM 3510  C3A HEM B 300      18.329   3.664  40.903  1.00 40.20           C  
HETATM 3511  C4A HEM B 300      18.020   2.386  40.299  1.00 39.18           C  
HETATM 3512  CMA HEM B 300      19.733   4.163  41.310  1.00 40.39           C  
HETATM 3513  CAA HEM B 300      17.040   5.752  41.654  1.00 42.36           C  
HETATM 3514  CBA HEM B 300      16.357   5.700  43.017  1.00 44.93           C  
HETATM 3515  CGA HEM B 300      16.410   7.096  43.576  1.00 47.01           C  
HETATM 3516  O1A HEM B 300      16.725   7.241  44.783  1.00 47.90           O  
HETATM 3517  O2A HEM B 300      16.155   8.062  42.804  1.00 47.64           O1-
HETATM 3518  C1B HEM B 300      18.683   0.284  39.178  1.00 38.25           C  
HETATM 3519  C2B HEM B 300      19.648  -0.748  38.833  1.00 38.10           C  
HETATM 3520  C3B HEM B 300      19.038  -1.642  38.046  1.00 37.74           C  
HETATM 3521  C4B HEM B 300      17.665  -1.212  37.862  1.00 37.11           C  
HETATM 3522  CMB HEM B 300      21.122  -0.792  39.297  1.00 38.28           C  
HETATM 3523  CAB HEM B 300      19.664  -2.912  37.427  1.00 37.87           C  
HETATM 3524  CBB HEM B 300      20.915  -2.898  36.954  1.00 37.88           C  
HETATM 3525  C1C HEM B 300      15.377  -1.497  37.029  1.00 36.86           C  
HETATM 3526  C2C HEM B 300      14.356  -2.145  36.234  1.00 36.85           C  
HETATM 3527  C3C HEM B 300      13.208  -1.482  36.417  1.00 36.40           C  
HETATM 3528  C4C HEM B 300      13.461  -0.393  37.331  1.00 35.92           C  
HETATM 3529  CMC HEM B 300      14.567  -3.385  35.337  1.00 36.58           C  
HETATM 3530  CAC HEM B 300      11.841  -1.804  35.772  1.00 35.02           C  
HETATM 3531  CBC HEM B 300      11.596  -3.048  35.358  1.00 34.65           C  
HETATM 3532  C1D HEM B 300      12.745   1.636  38.527  1.00 35.80           C  
HETATM 3533  C2D HEM B 300      11.737   2.630  38.817  1.00 35.89           C  
HETATM 3534  C3D HEM B 300      12.446   3.681  39.676  1.00 35.96           C  
HETATM 3535  C4D HEM B 300      13.798   3.207  39.824  1.00 36.46           C  
HETATM 3536  CMD HEM B 300      10.269   2.621  38.344  1.00 34.95           C  
HETATM 3537  CAD HEM B 300      11.861   4.971  40.275  1.00 36.40           C  
HETATM 3538  CBD HEM B 300      10.413   4.713  40.670  1.00 39.25           C  
HETATM 3539  CGD HEM B 300      10.149   5.252  42.051  1.00 40.42           C  
HETATM 3540  O1D HEM B 300       9.296   4.656  42.754  1.00 42.19           O  
HETATM 3541  O2D HEM B 300      10.778   6.265  42.455  1.00 41.08           O1-
HETATM 3542  NA  HEM B 300      16.653   2.340  40.096  1.00 38.79           N  
HETATM 3543  NB  HEM B 300      17.484  -0.039  38.568  1.00 37.30           N  
HETATM 3544  NC  HEM B 300      14.792  -0.432  37.680  1.00 36.77           N  
HETATM 3545  ND  HEM B 300      13.935   2.004  39.137  1.00 36.36           N  
HETATM 3546 FE   HEM B 300      15.734   0.942  38.837  1.00 36.99          FE  
HETATM 3547  HHA HEM B 300      14.477   4.714  41.121  1.00 36.82           H  
HETATM 3548  HHB HEM B 300      19.913   1.480  40.393  1.00 39.13           H  
HETATM 3549  HHC HEM B 300      17.015  -2.732  36.560  1.00 37.24           H  
HETATM 3550  HHD HEM B 300      11.503   0.312  37.495  1.00 35.41           H  
HETATM 3551 HMA1 HEM B 300      19.653   5.162  41.739  1.00 40.39           H  
HETATM 3552 HMA2 HEM B 300      20.376   4.196  40.431  1.00 40.39           H  
HETATM 3553 HMA3 HEM B 300      20.160   3.484  42.048  1.00 40.39           H  
HETATM 3554 HAA1 HEM B 300      18.029   6.196  41.767  1.00 42.36           H  
HETATM 3555 HAA2 HEM B 300      16.442   6.364  40.978  1.00 42.36           H  
HETATM 3556 HBA1 HEM B 300      16.884   5.010  43.676  1.00 44.93           H  
HETATM 3557 HBA2 HEM B 300      15.322   5.378  42.907  1.00 44.93           H  
HETATM 3558 HMB1 HEM B 300      21.606  -1.678  38.886  1.00 38.28           H  
HETATM 3559 HMB2 HEM B 300      21.159  -0.830  40.386  1.00 38.28           H  
HETATM 3560 HMB3 HEM B 300      21.640   0.101  38.947  1.00 38.28           H  
HETATM 3561  HAB HEM B 300      19.084  -3.822  37.376  1.00 37.87           H  
HETATM 3562 HBB1 HEM B 300      21.340  -3.793  36.524  1.00 37.88           H  
HETATM 3563 HBB2 HEM B 300      21.500  -1.992  37.002  1.00 37.88           H  
HETATM 3564 HMC1 HEM B 300      13.625  -3.652  34.859  1.00 36.58           H  
HETATM 3565 HMC2 HEM B 300      14.915  -4.219  35.946  1.00 36.58           H  
HETATM 3566 HMC3 HEM B 300      15.311  -3.158  34.573  1.00 36.58           H  
HETATM 3567  HAC HEM B 300      11.094  -1.032  35.658  1.00 35.02           H  
HETATM 3568 HBC1 HEM B 300      10.646  -3.289  34.905  1.00 34.65           H  
HETATM 3569 HBC2 HEM B 300      12.348  -3.814  35.476  1.00 34.65           H  
HETATM 3570 HMD1 HEM B 300       9.759   3.506  38.725  1.00 34.95           H  
HETATM 3571 HMD2 HEM B 300       9.772   1.726  38.718  1.00 34.95           H  
HETATM 3572 HMD3 HEM B 300      10.238   2.625  37.254  1.00 34.95           H  
HETATM 3573 HAD1 HEM B 300      12.435   5.260  41.155  1.00 36.40           H  
HETATM 3574 HAD2 HEM B 300      11.903   5.771  39.535  1.00 36.40           H  
HETATM 3575 HBD1 HEM B 300      10.222   3.640  40.659  1.00 39.25           H  
HETATM 3576 HBD2 HEM B 300       9.752   5.207  39.958  1.00 39.25           H  
HETATM 3577 CLBF Q80 B 301      22.425  -0.226  28.475  1.00 57.55          CL  
HETATM 3578  CAB Q80 B 301      20.730   0.051  29.014  1.00 56.16           C  
HETATM 3579  CAC Q80 B 301      20.157   1.301  28.835  1.00 55.79           C  
HETATM 3580  CAD Q80 B 301      18.852   1.529  29.244  1.00 54.74           C  
HETATM 3581  CAA Q80 B 301      19.990  -0.970  29.608  1.00 55.75           C  
HETATM 3582  CAF Q80 B 301      18.680  -0.744  30.018  1.00 54.96           C  
HETATM 3583  CAE Q80 B 301      18.116   0.511  29.828  1.00 54.82           C  
HETATM 3584  CAG Q80 B 301      16.703   0.796  30.267  1.00 54.63           C  
HETATM 3585  CAH Q80 B 301      16.794   1.760  31.440  1.00 54.38           C  
HETATM 3586  CAI Q80 B 301      17.000   0.998  32.745  1.00 54.62           C  
HETATM 3587  OAP Q80 B 301      17.627  -0.272  32.536  1.00 55.66           O  
HETATM 3588  CAJ Q80 B 301      17.860   1.812  33.705  1.00 52.86           C  
HETATM 3589  NAK Q80 B 301      17.052   2.675  34.591  1.00 49.93           N  
HETATM 3590  CAO Q80 B 301      16.686   1.989  35.809  1.00 48.15           C  
HETATM 3591  NAN Q80 B 301      17.237   2.678  36.831  1.00 47.39           N  
HETATM 3592  CAM Q80 B 301      17.927   3.749  36.375  1.00 47.91           C  
HETATM 3593  CAL Q80 B 301      17.851   3.807  35.001  1.00 48.81           C  
HETATM 3594  OAS Q80 B 301      15.726   0.725  33.326  1.00 55.30           O  
HETATM 3595  CAR Q80 B 301      15.740  -0.600  33.855  1.00 56.49           C  
HETATM 3596  CAQ Q80 B 301      17.130  -1.134  33.562  1.00 56.81           C  
HETATM 3597  CAT Q80 B 301      17.036  -2.592  33.125  1.00 58.72           C  
HETATM 3598  SAU Q80 B 301      16.927  -3.681  34.520  1.00 61.19           S  
HETATM 3599  CAV Q80 B 301      17.821  -5.072  34.166  1.00 60.30           C  
HETATM 3600  CBA Q80 B 301      17.307  -6.327  34.472  1.00 59.85           C  
HETATM 3601  NAW Q80 B 301      19.031  -4.935  33.572  1.00 61.36           N  
HETATM 3602  CAX Q80 B 301      19.764  -6.012  33.260  1.00 61.32           C  
HETATM 3603  CAY Q80 B 301      19.290  -7.289  33.557  1.00 60.98           C  
HETATM 3604  CAZ Q80 B 301      18.049  -7.455  34.162  1.00 60.15           C  
HETATM 3605  CBB Q80 B 301      20.105  -8.485  33.184  1.00 60.88           C  
HETATM 3606  FBD Q80 B 301      21.377  -8.157  33.018  1.00 60.56           F  
HETATM 3607  FBE Q80 B 301      19.616  -8.909  32.040  1.00 60.55           F  
HETATM 3608  FBC Q80 B 301      19.958  -9.447  34.076  1.00 61.67           F  
HETATM 3609  HAC Q80 B 301      20.727   2.096  28.377  1.00 55.79           H  
HETATM 3610  HAD Q80 B 301      18.408   2.504  29.107  1.00 54.74           H  
HETATM 3611  HAA Q80 B 301      20.437  -1.943  29.751  1.00 55.75           H  
HETATM 3612  HAF Q80 B 301      18.108  -1.536  30.479  1.00 54.96           H  
HETATM 3613 HAG1 Q80 B 301      16.141   1.250  29.451  1.00 54.63           H  
HETATM 3614 HAG2 Q80 B 301      16.213  -0.127  30.577  1.00 54.63           H  
HETATM 3615 HAH1 Q80 B 301      15.871   2.336  31.503  1.00 54.38           H  
HETATM 3616 HAH2 Q80 B 301      17.634   2.437  31.284  1.00 54.38           H  
HETATM 3617 HAJ1 Q80 B 301      18.534   2.441  33.124  1.00 52.86           H  
HETATM 3618 HAJ2 Q80 B 301      18.443   1.126  34.320  1.00 52.86           H  
HETATM 3619  HAO Q80 B 301      16.085   1.095  35.887  1.00 48.15           H  
HETATM 3620  HAM Q80 B 301      18.459   4.454  36.997  1.00 47.91           H  
HETATM 3621  HAL Q80 B 301      18.300   4.551  34.359  1.00 48.81           H  
HETATM 3622 HAR1 Q80 B 301      15.556  -0.584  34.929  1.00 56.49           H  
HETATM 3623 HAR2 Q80 B 301      14.984  -1.214  33.366  1.00 56.49           H  
HETATM 3624  HAQ Q80 B 301      17.798  -1.133  34.423  1.00 56.81           H  
HETATM 3625 HAT1 Q80 B 301      17.923  -2.846  32.545  1.00 58.72           H  
HETATM 3626 HAT2 Q80 B 301      16.148  -2.720  32.505  1.00 58.72           H  
HETATM 3627  HBA Q80 B 301      16.341  -6.421  34.946  1.00 59.85           H  
HETATM 3628  HAX Q80 B 301      20.723  -5.891  32.778  1.00 61.32           H  
HETATM 3629  HAZ Q80 B 301      17.672  -8.442  34.385  1.00 60.15           H  
HETATM 3630  O   HOH A   0       8.624  29.897  19.634  1.00 30.82           O  
HETATM 3631  H1  HOH A   0       9.584  29.897  19.634  1.00 30.82           H  
HETATM 3632  H2  HOH A   0       8.334  30.544  20.281  1.00 30.82           H  
HETATM 3633  O   HOH A 234      22.509  27.907  28.401  1.00 39.07           O  
HETATM 3634  H1  HOH A 234      23.469  27.907  28.401  1.00 39.07           H  
HETATM 3635  H2  HOH A 234      22.219  28.554  29.048  1.00 39.07           H  
HETATM 3636  O   HOH A 235      14.631  44.681  13.723  1.00 23.36           O  
HETATM 3637  H1  HOH A 235      15.591  44.681  13.723  1.00 23.36           H  
HETATM 3638  H2  HOH A 235      14.341  45.328  14.370  1.00 23.36           H  
HETATM 3639  O   HOH A 236       5.159  17.537   9.154  1.00 34.28           O  
HETATM 3640  H1  HOH A 236       6.119  17.537   9.154  1.00 34.28           H  
HETATM 3641  H2  HOH A 236       4.869  18.184   9.801  1.00 34.28           H  
HETATM 3642  O   HOH A 237      -2.002  33.807 -13.355  1.00 40.00           O  
HETATM 3643  H1  HOH A 237      -1.042  33.807 -13.355  1.00 40.00           H  
HETATM 3644  H2  HOH A 237      -2.292  34.454 -12.708  1.00 40.00           H  
HETATM 3645  O   HOH A 238       1.443  27.092 -15.701  1.00 39.61           O  
HETATM 3646  H1  HOH A 238       2.403  27.092 -15.701  1.00 39.61           H  
HETATM 3647  H2  HOH A 238       1.153  27.739 -15.054  1.00 39.61           H  
HETATM 3648  O   HOH A 239      24.186  28.525  26.411  1.00 44.59           O  
HETATM 3649  H1  HOH A 239      25.146  28.525  26.411  1.00 44.59           H  
HETATM 3650  H2  HOH A 239      23.896  29.172  27.058  1.00 44.59           H  
HETATM 3651  O   HOH A 240       4.978  30.117  17.472  1.00 21.29           O  
HETATM 3652  H1  HOH A 240       5.938  30.117  17.472  1.00 21.29           H  
HETATM 3653  H2  HOH A 240       4.688  30.764  18.119  1.00 21.29           H  
HETATM 3654  O   HOH A 241       7.509  29.819  17.407  1.00 17.26           O  
HETATM 3655  H1  HOH A 241       8.469  29.819  17.407  1.00 17.26           H  
HETATM 3656  H2  HOH A 241       7.219  30.466  18.054  1.00 17.26           H  
HETATM 3657  O   HOH A 242      -2.509  26.795 -12.725  1.00 32.56           O  
HETATM 3658  H1  HOH A 242      -1.549  26.795 -12.725  1.00 32.56           H  
HETATM 3659  H2  HOH A 242      -2.799  27.442 -12.078  1.00 32.56           H  
HETATM 3660  O   HOH A 243      12.014  13.723  21.574  1.00 21.04           O  
HETATM 3661  H1  HOH A 243      12.974  13.723  21.574  1.00 21.04           H  
HETATM 3662  H2  HOH A 243      11.724  14.370  22.221  1.00 21.04           H  
HETATM 3663  O   HOH A 244      12.302   6.879   2.220  1.00 39.80           O  
HETATM 3664  H1  HOH A 244      13.262   6.879   2.220  1.00 39.80           H  
HETATM 3665  H2  HOH A 244      12.012   7.526   2.867  1.00 39.80           H  
HETATM 3666  O   HOH A 245      33.347  28.264  19.348  1.00 44.84           O  
HETATM 3667  H1  HOH A 245      34.307  28.264  19.348  1.00 44.84           H  
HETATM 3668  H2  HOH A 245      33.057  28.911  19.995  1.00 44.84           H  
HETATM 3669  O   HOH A 246      32.296  29.582  23.058  1.00 32.65           O  
HETATM 3670  H1  HOH A 246      33.256  29.582  23.058  1.00 32.65           H  
HETATM 3671  H2  HOH A 246      32.006  30.229  23.705  1.00 32.65           H  
HETATM 3672  O   HOH A 247      16.513   6.977   8.625  1.00 40.32           O  
HETATM 3673  H1  HOH A 247      17.473   6.977   8.625  1.00 40.32           H  
HETATM 3674  H2  HOH A 247      16.223   7.624   9.272  1.00 40.32           H  
HETATM 3675  O   HOH A 248      -3.041  12.265  -1.724  1.00 49.91           O  
HETATM 3676  H1  HOH A 248      -2.081  12.265  -1.724  1.00 49.91           H  
HETATM 3677  H2  HOH A 248      -3.331  12.912  -1.077  1.00 49.91           H  
HETATM 3678  O   HOH A 249      23.113  29.127  31.796  1.00 43.20           O  
HETATM 3679  H1  HOH A 249      24.073  29.127  31.796  1.00 43.20           H  
HETATM 3680  H2  HOH A 249      22.823  29.774  32.443  1.00 43.20           H  
HETATM 3681  O   HOH A 250       7.735  10.405  15.431  1.00 33.74           O  
HETATM 3682  H1  HOH A 250       8.695  10.405  15.431  1.00 33.74           H  
HETATM 3683  H2  HOH A 250       7.445  11.052  16.078  1.00 33.74           H  
HETATM 3684  O   HOH A 251       5.760  36.416  19.274  1.00 43.44           O  
HETATM 3685  H1  HOH A 251       6.720  36.416  19.274  1.00 43.44           H  
HETATM 3686  H2  HOH A 251       5.470  37.063  19.921  1.00 43.44           H  
HETATM 3687  O   HOH A 252       9.656   7.378   2.848  1.00 47.86           O  
HETATM 3688  H1  HOH A 252      10.616   7.378   2.848  1.00 47.86           H  
HETATM 3689  H2  HOH A 252       9.366   8.025   3.495  1.00 47.86           H  
HETATM 3690  O   HOH A 253      11.425  15.621  15.452  1.00 21.01           O  
HETATM 3691  H1  HOH A 253      12.385  15.621  15.452  1.00 21.01           H  
HETATM 3692  H2  HOH A 253      11.135  16.268  16.099  1.00 21.01           H  
HETATM 3693  O   HOH A 254      13.124  37.590  -7.265  1.00 38.09           O  
HETATM 3694  H1  HOH A 254      14.084  37.590  -7.265  1.00 38.09           H  
HETATM 3695  H2  HOH A 254      12.834  38.237  -6.618  1.00 38.09           H  
HETATM 3696  O   HOH A 256       1.934  21.434 -10.488  1.00 44.94           O  
HETATM 3697  H1  HOH A 256       2.894  21.434 -10.488  1.00 44.94           H  
HETATM 3698  H2  HOH A 256       1.644  22.081  -9.841  1.00 44.94           H  
HETATM 3699  O   HOH A 257       0.190  34.956 -12.778  1.00 50.06           O  
HETATM 3700  H1  HOH A 257       1.150  34.956 -12.778  1.00 50.06           H  
HETATM 3701  H2  HOH A 257      -0.100  35.603 -12.131  1.00 50.06           H  
HETATM 3702  O   HOH A 258      10.253  33.648 -15.927  1.00 49.92           O  
HETATM 3703  H1  HOH A 258      11.213  33.648 -15.927  1.00 49.92           H  
HETATM 3704  H2  HOH A 258       9.963  34.295 -15.280  1.00 49.92           H  
HETATM 3705  O   HOH A 259      -2.868  24.675 -14.561  1.00 41.84           O  
HETATM 3706  H1  HOH A 259      -1.908  24.675 -14.561  1.00 41.84           H  
HETATM 3707  H2  HOH A 259      -3.158  25.322 -13.914  1.00 41.84           H  
HETATM 3708  O   HOH A 260      20.325  15.483  20.510  1.00 16.00           O  
HETATM 3709  H1  HOH A 260      21.285  15.483  20.510  1.00 16.00           H  
HETATM 3710  H2  HOH A 260      20.035  16.130  21.157  1.00 16.00           H  
HETATM 3711  O   HOH A 261      26.086  25.867  25.798  1.00 37.51           O  
HETATM 3712  H1  HOH A 261      27.046  25.867  25.798  1.00 37.51           H  
HETATM 3713  H2  HOH A 261      25.796  26.514  26.445  1.00 37.51           H  
HETATM 3714  O   HOH A 262      -7.020  24.790 -11.650  1.00 28.92           O  
HETATM 3715  H1  HOH A 262      -6.060  24.790 -11.650  1.00 28.92           H  
HETATM 3716  H2  HOH A 262      -7.310  25.437 -11.003  1.00 28.92           H  
HETATM 3717  O   HOH A 263       6.167  33.452 -14.905  1.00 50.15           O  
HETATM 3718  H1  HOH A 263       7.127  33.452 -14.905  1.00 50.15           H  
HETATM 3719  H2  HOH A 263       5.877  34.099 -14.258  1.00 50.15           H  
HETATM 3720  O   HOH A 264      -0.408  24.755   1.405  1.00 28.71           O  
HETATM 3721  H1  HOH A 264       0.552  24.755   1.405  1.00 28.71           H  
HETATM 3722  H2  HOH A 264      -0.698  25.402   2.052  1.00 28.71           H  
HETATM 3723  O   HOH A 265      19.266  15.137  22.978  1.00 23.24           O  
HETATM 3724  H1  HOH A 265      20.226  15.137  22.978  1.00 23.24           H  
HETATM 3725  H2  HOH A 265      18.976  15.784  23.625  1.00 23.24           H  
HETATM 3726  O   HOH A 266       7.717  17.419  21.684  1.00 27.99           O  
HETATM 3727  H1  HOH A 266       8.677  17.419  21.684  1.00 27.99           H  
HETATM 3728  H2  HOH A 266       7.427  18.066  22.331  1.00 27.99           H  
HETATM 3729  O   HOH A 267       0.053  21.685  -7.716  1.00 34.41           O  
HETATM 3730  H1  HOH A 267       1.013  21.685  -7.716  1.00 34.41           H  
HETATM 3731  H2  HOH A 267      -0.237  22.332  -7.069  1.00 34.41           H  
HETATM 3732  O   HOH A 268       7.106  16.300  19.206  1.00 25.94           O  
HETATM 3733  H1  HOH A 268       8.066  16.300  19.206  1.00 25.94           H  
HETATM 3734  H2  HOH A 268       6.816  16.947  19.853  1.00 25.94           H  
HETATM 3735  O   HOH A 269      13.767  36.612   8.823  1.00 37.33           O  
HETATM 3736  H1  HOH A 269      14.727  36.612   8.823  1.00 37.33           H  
HETATM 3737  H2  HOH A 269      13.477  37.259   9.470  1.00 37.33           H  
HETATM 3738  O   HOH A 270      11.808  11.734  10.333  1.00 21.08           O  
HETATM 3739  H1  HOH A 270      12.768  11.734  10.333  1.00 21.08           H  
HETATM 3740  H2  HOH A 270      11.518  12.381  10.980  1.00 21.08           H  
HETATM 3741  O   HOH A 271       9.811  28.710   5.228  1.00 29.67           O  
HETATM 3742  H1  HOH A 271      10.771  28.710   5.228  1.00 29.67           H  
HETATM 3743  H2  HOH A 271       9.521  29.357   5.875  1.00 29.67           H  
HETATM 3744  O   HOH A 272      17.193  15.895  -5.085  1.00 45.86           O  
HETATM 3745  H1  HOH A 272      18.153  15.895  -5.085  1.00 45.86           H  
HETATM 3746  H2  HOH A 272      16.903  16.542  -4.438  1.00 45.86           H  
HETATM 3747  O   HOH A 273      10.947  15.864  22.734  1.00 30.66           O  
HETATM 3748  H1  HOH A 273      11.907  15.864  22.734  1.00 30.66           H  
HETATM 3749  H2  HOH A 273      10.657  16.511  23.381  1.00 30.66           H  
HETATM 3750  O   HOH A 274       3.777  10.581   8.051  1.00 33.48           O  
HETATM 3751  H1  HOH A 274       4.737  10.581   8.051  1.00 33.48           H  
HETATM 3752  H2  HOH A 274       3.487  11.228   8.698  1.00 33.48           H  
HETATM 3753  O   HOH A 275      13.335  13.593  19.179  1.00 23.72           O  
HETATM 3754  H1  HOH A 275      14.295  13.593  19.179  1.00 23.72           H  
HETATM 3755  H2  HOH A 275      13.045  14.240  19.826  1.00 23.72           H  
HETATM 3756  O   HOH A 276       7.554  17.067  16.935  1.00 28.43           O  
HETATM 3757  H1  HOH A 276       8.514  17.067  16.935  1.00 28.43           H  
HETATM 3758  H2  HOH A 276       7.264  17.714  17.582  1.00 28.43           H  
HETATM 3759  O   HOH A 278      10.242  41.048  14.401  1.00 30.81           O  
HETATM 3760  H1  HOH A 278      11.202  41.048  14.401  1.00 30.81           H  
HETATM 3761  H2  HOH A 278       9.952  41.695  15.048  1.00 30.81           H  
HETATM 3762  O   HOH A 279       4.714  13.850  15.180  1.00 36.13           O  
HETATM 3763  H1  HOH A 279       5.674  13.850  15.180  1.00 36.13           H  
HETATM 3764  H2  HOH A 279       4.424  14.497  15.827  1.00 36.13           H  
HETATM 3765  O   HOH A 280      26.525  44.125  10.926  1.00 50.21           O  
HETATM 3766  H1  HOH A 280      27.485  44.125  10.926  1.00 50.21           H  
HETATM 3767  H2  HOH A 280      26.235  44.772  11.573  1.00 50.21           H  
HETATM 3768  O   HOH A 281       2.850  35.085  -1.469  1.00 27.73           O  
HETATM 3769  H1  HOH A 281       3.810  35.085  -1.469  1.00 27.73           H  
HETATM 3770  H2  HOH A 281       2.560  35.732  -0.822  1.00 27.73           H  
HETATM 3771  O   HOH A 282       4.332  23.333  17.535  1.00 27.73           O  
HETATM 3772  H1  HOH A 282       5.292  23.333  17.535  1.00 27.73           H  
HETATM 3773  H2  HOH A 282       4.042  23.980  18.182  1.00 27.73           H  
HETATM 3774  O   HOH A 283     -11.113  23.442   3.782  1.00 54.55           O  
HETATM 3775  H1  HOH A 283     -10.153  23.442   3.782  1.00 54.55           H  
HETATM 3776  H2  HOH A 283     -11.403  24.089   4.429  1.00 54.55           H  
HETATM 3777  O   HOH A 284       0.614  37.777  -7.406  1.00 35.70           O  
HETATM 3778  H1  HOH A 284       1.574  37.777  -7.406  1.00 35.70           H  
HETATM 3779  H2  HOH A 284       0.324  38.424  -6.759  1.00 35.70           H  
HETATM 3780  O   HOH A 285       7.802  39.524   7.886  1.00 42.01           O  
HETATM 3781  H1  HOH A 285       8.762  39.524   7.886  1.00 42.01           H  
HETATM 3782  H2  HOH A 285       7.512  40.171   8.533  1.00 42.01           H  
HETATM 3783  O   HOH A 286      26.381  40.724  20.072  1.00 43.85           O  
HETATM 3784  H1  HOH A 286      27.341  40.724  20.072  1.00 43.85           H  
HETATM 3785  H2  HOH A 286      26.091  41.371  20.719  1.00 43.85           H  
HETATM 3786  O   HOH A 287      27.648  21.130  26.146  1.00 47.40           O  
HETATM 3787  H1  HOH A 287      28.608  21.130  26.146  1.00 47.40           H  
HETATM 3788  H2  HOH A 287      27.358  21.777  26.793  1.00 47.40           H  
HETATM 3789  O   HOH A 288      24.925  19.873  -0.190  1.00 49.48           O  
HETATM 3790  H1  HOH A 288      25.885  19.873  -0.190  1.00 49.48           H  
HETATM 3791  H2  HOH A 288      24.635  20.520   0.457  1.00 49.48           H  
HETATM 3792  O   HOH A 289      23.629  37.689   0.043  1.00 57.06           O  
HETATM 3793  H1  HOH A 289      24.589  37.689   0.043  1.00 57.06           H  
HETATM 3794  H2  HOH A 289      23.339  38.336   0.690  1.00 57.06           H  
HETATM 3795  O   HOH A 290      -0.564  12.782   3.193  1.00 35.10           O  
HETATM 3796  H1  HOH A 290       0.396  12.782   3.193  1.00 35.10           H  
HETATM 3797  H2  HOH A 290      -0.854  13.429   3.840  1.00 35.10           H  
HETATM 3798  O   HOH A 291      15.431  39.949  21.301  1.00 40.62           O  
HETATM 3799  H1  HOH A 291      16.391  39.949  21.301  1.00 40.62           H  
HETATM 3800  H2  HOH A 291      15.141  40.596  21.948  1.00 40.62           H  
HETATM 3801  O   HOH A 292     -12.313  14.175   7.182  1.00 45.74           O  
HETATM 3802  H1  HOH A 292     -11.353  14.175   7.182  1.00 45.74           H  
HETATM 3803  H2  HOH A 292     -12.603  14.822   7.829  1.00 45.74           H  
HETATM 3804  O   HOH A 293      10.017  23.322  36.587  1.00 45.66           O  
HETATM 3805  H1  HOH A 293      10.977  23.322  36.587  1.00 45.66           H  
HETATM 3806  H2  HOH A 293       9.727  23.969  37.234  1.00 45.66           H  
HETATM 3807  O   HOH A 294      13.252   4.902   7.976  1.00 20.07           O  
HETATM 3808  H1  HOH A 294      14.212   4.902   7.976  1.00 20.07           H  
HETATM 3809  H2  HOH A 294      12.962   5.549   8.623  1.00 20.07           H  
HETATM 3810  O   HOH A 295       5.207  19.204   5.010  1.00 53.47           O  
HETATM 3811  H1  HOH A 295       6.167  19.204   5.010  1.00 53.47           H  
HETATM 3812  H2  HOH A 295       4.917  19.851   5.657  1.00 53.47           H  
HETATM 3813  O   HOH A 297      20.112  23.257   3.207  1.00 45.81           O  
HETATM 3814  H1  HOH A 297      21.072  23.257   3.207  1.00 45.81           H  
HETATM 3815  H2  HOH A 297      19.822  23.904   3.854  1.00 45.81           H  
HETATM 3816  O   HOH A 298      20.528  26.095   4.932  1.00 34.86           O  
HETATM 3817  H1  HOH A 298      21.488  26.095   4.932  1.00 34.86           H  
HETATM 3818  H2  HOH A 298      20.238  26.742   5.579  1.00 34.86           H  
HETATM 3819  O   HOH A 299      20.343  26.475   8.154  1.00 50.01           O  
HETATM 3820  H1  HOH A 299      21.303  26.475   8.154  1.00 50.01           H  
HETATM 3821  H2  HOH A 299      20.053  27.122   8.801  1.00 50.01           H  
HETATM 3822  O   HOH A 301      24.791  24.717   3.758  1.00 38.58           O  
HETATM 3823  H1  HOH A 301      25.751  24.717   3.758  1.00 38.58           H  
HETATM 3824  H2  HOH A 301      24.501  25.364   4.405  1.00 38.58           H  
HETATM 3825  O   HOH A 302      28.694  26.212   0.123  1.00 51.66           O  
HETATM 3826  H1  HOH A 302      29.654  26.212   0.123  1.00 51.66           H  
HETATM 3827  H2  HOH A 302      28.404  26.859   0.770  1.00 51.66           H  
HETATM 3828  O   HOH A 303      18.359  27.966   8.971  1.00 47.60           O  
HETATM 3829  H1  HOH A 303      19.319  27.966   8.971  1.00 47.60           H  
HETATM 3830  H2  HOH A 303      18.069  28.613   9.618  1.00 47.60           H  
HETATM 3831  O   HOH A 304      22.192  24.689   4.476  1.00 42.33           O  
HETATM 3832  H1  HOH A 304      23.152  24.689   4.476  1.00 42.33           H  
HETATM 3833  H2  HOH A 304      21.902  25.336   5.123  1.00 42.33           H  
HETATM 3834  O   HOH A 305      -8.367  32.617  17.116  1.00 50.26           O  
HETATM 3835  H1  HOH A 305      -7.407  32.617  17.116  1.00 50.26           H  
HETATM 3836  H2  HOH A 305      -8.657  33.264  17.763  1.00 50.26           H  
HETATM 3837  O   HOH A 306      -1.659  37.983  -5.923  1.00 40.76           O  
HETATM 3838  H1  HOH A 306      -0.699  37.983  -5.923  1.00 40.76           H  
HETATM 3839  H2  HOH A 306      -1.949  38.630  -5.276  1.00 40.76           H  
HETATM 3840  O   HOH A 307      17.134  11.203  -7.801  1.00 51.53           O  
HETATM 3841  H1  HOH A 307      18.094  11.203  -7.801  1.00 51.53           H  
HETATM 3842  H2  HOH A 307      16.844  11.850  -7.154  1.00 51.53           H  
HETATM 3843  O   HOH A 308      22.079  17.479  28.200  1.00 53.52           O  
HETATM 3844  H1  HOH A 308      23.039  17.479  28.200  1.00 53.52           H  
HETATM 3845  H2  HOH A 308      21.789  18.126  28.847  1.00 53.52           H  
HETATM 3846  O   HOH A 309      -7.796  20.934   9.635  1.00 30.99           O  
HETATM 3847  H1  HOH A 309      -6.836  20.934   9.635  1.00 30.99           H  
HETATM 3848  H2  HOH A 309      -8.086  21.581  10.282  1.00 30.99           H  
HETATM 3849  O   HOH A 310      19.582  25.467  31.060  1.00 33.27           O  
HETATM 3850  H1  HOH A 310      20.542  25.467  31.060  1.00 33.27           H  
HETATM 3851  H2  HOH A 310      19.292  26.114  31.707  1.00 33.27           H  
HETATM 3852  O   HOH A 311      31.866  45.474  20.064  1.00 33.40           O  
HETATM 3853  H1  HOH A 311      32.826  45.474  20.064  1.00 33.40           H  
HETATM 3854  H2  HOH A 311      31.576  46.121  20.711  1.00 33.40           H  
HETATM 3855  O   HOH A 312      19.364  10.070   2.911  1.00 35.57           O  
HETATM 3856  H1  HOH A 312      20.324  10.070   2.911  1.00 35.57           H  
HETATM 3857  H2  HOH A 312      19.074  10.717   3.558  1.00 35.57           H  
HETATM 3858  O   HOH A 313      19.595   9.119  -0.248  1.00 45.96           O  
HETATM 3859  H1  HOH A 313      20.555   9.119  -0.248  1.00 45.96           H  
HETATM 3860  H2  HOH A 313      19.305   9.766   0.399  1.00 45.96           H  
HETATM 3861  O   HOH A 314      18.922   7.233  -1.647  1.00 45.06           O  
HETATM 3862  H1  HOH A 314      19.882   7.233  -1.647  1.00 45.06           H  
HETATM 3863  H2  HOH A 314      18.632   7.880  -1.000  1.00 45.06           H  
HETATM 3864  O   HOH A 315      15.997  33.186  33.410  1.00 46.67           O  
HETATM 3865  H1  HOH A 315      16.957  33.186  33.410  1.00 46.67           H  
HETATM 3866  H2  HOH A 315      15.707  33.833  34.057  1.00 46.67           H  
HETATM 3867  O   HOH A 316      16.649  28.986  37.184  1.00 43.16           O  
HETATM 3868  H1  HOH A 316      17.609  28.986  37.184  1.00 43.16           H  
HETATM 3869  H2  HOH A 316      16.359  29.633  37.831  1.00 43.16           H  
HETATM 3870  O   HOH A 317       4.103  17.799  11.399  1.00 40.19           O  
HETATM 3871  H1  HOH A 317       5.063  17.799  11.399  1.00 40.19           H  
HETATM 3872  H2  HOH A 317       3.813  18.446  12.046  1.00 40.19           H  
HETATM 3873  O   HOH A 318     -12.413  23.706   6.805  1.00 39.05           O  
HETATM 3874  H1  HOH A 318     -11.453  23.706   6.805  1.00 39.05           H  
HETATM 3875  H2  HOH A 318     -12.703  24.353   7.452  1.00 39.05           H  
HETATM 3876  O   HOH A 319      24.541  36.848   6.474  1.00 51.07           O  
HETATM 3877  H1  HOH A 319      25.501  36.848   6.474  1.00 51.07           H  
HETATM 3878  H2  HOH A 319      24.251  37.495   7.121  1.00 51.07           H  
HETATM 3879  O   HOH A 320      10.533  43.411  14.733  1.00 47.34           O  
HETATM 3880  H1  HOH A 320      11.493  43.411  14.733  1.00 47.34           H  
HETATM 3881  H2  HOH A 320      10.243  44.058  15.380  1.00 47.34           H  
HETATM 3882  O   HOH A 321      12.413  43.292   6.761  1.00 41.93           O  
HETATM 3883  H1  HOH A 321      13.373  43.292   6.761  1.00 41.93           H  
HETATM 3884  H2  HOH A 321      12.123  43.939   7.408  1.00 41.93           H  
HETATM 3885  O   HOH A 322      -3.767  13.484  10.161  1.00 42.15           O  
HETATM 3886  H1  HOH A 322      -2.807  13.484  10.161  1.00 42.15           H  
HETATM 3887  H2  HOH A 322      -4.057  14.131  10.808  1.00 42.15           H  
HETATM 3888  O   HOH A 323      11.742  20.679  -6.504  1.00 43.81           O  
HETATM 3889  H1  HOH A 323      12.702  20.679  -6.504  1.00 43.81           H  
HETATM 3890  H2  HOH A 323      11.452  21.326  -5.857  1.00 43.81           H  
HETATM 3891  O   HOH A 324       0.128  13.231  12.907  1.00 43.48           O  
HETATM 3892  H1  HOH A 324       1.088  13.231  12.907  1.00 43.48           H  
HETATM 3893  H2  HOH A 324      -0.162  13.878  13.554  1.00 43.48           H  
HETATM 3894  O   HOH A 325       0.688  38.005  20.656  1.00 41.11           O  
HETATM 3895  H1  HOH A 325       1.648  38.005  20.656  1.00 41.11           H  
HETATM 3896  H2  HOH A 325       0.398  38.652  21.303  1.00 41.11           H  
HETATM 3897  O   HOH A 326      -9.826  29.858   8.171  1.00 35.67           O  
HETATM 3898  H1  HOH A 326      -8.866  29.858   8.171  1.00 35.67           H  
HETATM 3899  H2  HOH A 326     -10.116  30.505   8.818  1.00 35.67           H  
HETATM 3900  O   HOH A 327      -1.376   9.974   2.212  1.00 40.34           O  
HETATM 3901  H1  HOH A 327      -0.416   9.974   2.212  1.00 40.34           H  
HETATM 3902  H2  HOH A 327      -1.666  10.621   2.859  1.00 40.34           H  
HETATM 3903  O   HOH A 328      21.773  28.322  -6.938  1.00 50.70           O  
HETATM 3904  H1  HOH A 328      22.733  28.322  -6.938  1.00 50.70           H  
HETATM 3905  H2  HOH A 328      21.483  28.969  -6.291  1.00 50.70           H  
HETATM 3906  O   HOH A 329       3.378  20.844  17.027  1.00 41.93           O  
HETATM 3907  H1  HOH A 329       4.338  20.844  17.027  1.00 41.93           H  
HETATM 3908  H2  HOH A 329       3.088  21.491  17.674  1.00 41.93           H  
HETATM 3909  O   HOH A 330       5.827  19.062  15.628  1.00 23.95           O  
HETATM 3910  H1  HOH A 330       6.787  19.062  15.628  1.00 23.95           H  
HETATM 3911  H2  HOH A 330       5.537  19.709  16.275  1.00 23.95           H  
HETATM 3912  O   HOH A 331      24.360  42.500   3.893  1.00 62.72           O  
HETATM 3913  H1  HOH A 331      25.320  42.500   3.893  1.00 62.72           H  
HETATM 3914  H2  HOH A 331      24.070  43.147   4.540  1.00 62.72           H  
HETATM 3915  O   HOH A 332      16.511  21.040  -6.342  1.00 57.67           O  
HETATM 3916  H1  HOH A 332      17.471  21.040  -6.342  1.00 57.67           H  
HETATM 3917  H2  HOH A 332      16.221  21.687  -5.695  1.00 57.67           H  
HETATM 3918  O   HOH A 333       5.064  37.714  15.716  1.00 55.29           O  
HETATM 3919  H1  HOH A 333       6.024  37.714  15.716  1.00 55.29           H  
HETATM 3920  H2  HOH A 333       4.774  38.361  16.363  1.00 55.29           H  
HETATM 3921  O   HOH A 334      16.758   7.767  -8.244  1.00 52.94           O  
HETATM 3922  H1  HOH A 334      17.718   7.767  -8.244  1.00 52.94           H  
HETATM 3923  H2  HOH A 334      16.468   8.414  -7.597  1.00 52.94           H  
HETATM 3924  O   HOH A 335      -4.178  14.925   6.033  1.00 34.05           O  
HETATM 3925  H1  HOH A 335      -3.218  14.925   6.033  1.00 34.05           H  
HETATM 3926  H2  HOH A 335      -4.468  15.572   6.680  1.00 34.05           H  
HETATM 3927  O   HOH A 336       9.693  34.591 -10.764  1.00 42.23           O  
HETATM 3928  H1  HOH A 336      10.653  34.591 -10.764  1.00 42.23           H  
HETATM 3929  H2  HOH A 336       9.403  35.238 -10.117  1.00 42.23           H  
HETATM 3930  O   HOH A 337       9.823  39.263   4.085  1.00 51.00           O  
HETATM 3931  H1  HOH A 337      10.783  39.263   4.085  1.00 51.00           H  
HETATM 3932  H2  HOH A 337       9.533  39.910   4.732  1.00 51.00           H  
HETATM 3933  O   HOH B 234      12.369   1.527  33.773  1.00 33.38           O  
HETATM 3934  H1  HOH B 234      13.329   1.527  33.773  1.00 33.38           H  
HETATM 3935  H2  HOH B 234      12.079   2.174  34.420  1.00 33.38           H  
HETATM 3936  O   HOH B 235       6.326  -1.357  31.682  1.00 23.07           O  
HETATM 3937  H1  HOH B 235       7.286  -1.357  31.682  1.00 23.07           H  
HETATM 3938  H2  HOH B 235       6.036  -0.710  32.329  1.00 23.07           H  
HETATM 3939  O   HOH B 236       5.512  -2.295  19.805  1.00 24.01           O  
HETATM 3940  H1  HOH B 236       6.472  -2.295  19.805  1.00 24.01           H  
HETATM 3941  H2  HOH B 236       5.222  -1.648  20.452  1.00 24.01           H  
HETATM 3942  O   HOH B 237      12.877   2.585   0.307  1.00 55.19           O  
HETATM 3943  H1  HOH B 237      13.837   2.585   0.307  1.00 55.19           H  
HETATM 3944  H2  HOH B 237      12.587   3.232   0.954  1.00 55.19           H  
HETATM 3945  O   HOH B 238      27.616 -18.263  27.907  1.00 45.98           O  
HETATM 3946  H1  HOH B 238      28.576 -18.263  27.907  1.00 45.98           H  
HETATM 3947  H2  HOH B 238      27.326 -17.616  28.554  1.00 45.98           H  
HETATM 3948  O   HOH B 239       8.118   4.573  14.568  1.00 30.69           O  
HETATM 3949  H1  HOH B 239       9.078   4.573  14.568  1.00 30.69           H  
HETATM 3950  H2  HOH B 239       7.828   5.220  15.215  1.00 30.69           H  
HETATM 3951  O   HOH B 240      23.403  -6.254  18.142  1.00 30.80           O  
HETATM 3952  H1  HOH B 240      24.363  -6.254  18.142  1.00 30.80           H  
HETATM 3953  H2  HOH B 240      23.113  -5.607  18.789  1.00 30.80           H  
HETATM 3954  O   HOH B 241      23.414 -10.288  18.244  1.00 29.00           O  
HETATM 3955  H1  HOH B 241      24.374 -10.288  18.244  1.00 29.00           H  
HETATM 3956  H2  HOH B 241      23.124  -9.641  18.891  1.00 29.00           H  
HETATM 3957  O   HOH B 242      16.222 -17.543  23.071  1.00 29.57           O  
HETATM 3958  H1  HOH B 242      17.182 -17.543  23.071  1.00 29.57           H  
HETATM 3959  H2  HOH B 242      15.932 -16.896  23.718  1.00 29.57           H  
HETATM 3960  O   HOH B 243       7.430  14.210  22.771  1.00 33.77           O  
HETATM 3961  H1  HOH B 243       8.390  14.210  22.771  1.00 33.77           H  
HETATM 3962  H2  HOH B 243       7.140  14.857  23.418  1.00 33.77           H  
HETATM 3963  O   HOH B 244      -4.345  11.465  19.522  1.00 51.98           O  
HETATM 3964  H1  HOH B 244      -3.385  11.465  19.522  1.00 51.98           H  
HETATM 3965  H2  HOH B 244      -4.635  12.112  20.169  1.00 51.98           H  
HETATM 3966  O   HOH B 245      -6.777  -8.992  29.168  1.00 35.30           O  
HETATM 3967  H1  HOH B 245      -5.817  -8.992  29.168  1.00 35.30           H  
HETATM 3968  H2  HOH B 245      -7.067  -8.345  29.815  1.00 35.30           H  
HETATM 3969  O   HOH B 246     -10.694  -5.435  23.415  1.00 49.60           O  
HETATM 3970  H1  HOH B 246      -9.734  -5.435  23.415  1.00 49.60           H  
HETATM 3971  H2  HOH B 246     -10.984  -4.788  24.062  1.00 49.60           H  
HETATM 3972  O   HOH B 247       5.381  -4.506  16.432  1.00 56.48           O  
HETATM 3973  H1  HOH B 247       6.341  -4.506  16.432  1.00 56.48           H  
HETATM 3974  H2  HOH B 247       5.091  -3.859  17.079  1.00 56.48           H  
HETATM 3975  O   HOH B 248      22.144   1.123  42.611  1.00 53.62           O  
HETATM 3976  H1  HOH B 248      23.104   1.123  42.611  1.00 53.62           H  
HETATM 3977  H2  HOH B 248      21.854   1.770  43.258  1.00 53.62           H  
HETATM 3978  O   HOH B 249      10.600  11.554  22.186  1.00 18.72           O  
HETATM 3979  H1  HOH B 249      11.560  11.554  22.186  1.00 18.72           H  
HETATM 3980  H2  HOH B 249      10.310  12.201  22.833  1.00 18.72           H  
HETATM 3981  O   HOH B 250      24.662  -1.007  32.452  1.00 45.44           O  
HETATM 3982  H1  HOH B 250      25.622  -1.007  32.452  1.00 45.44           H  
HETATM 3983  H2  HOH B 250      24.372  -0.360  33.099  1.00 45.44           H  
HETATM 3984  O   HOH B 251      10.176  14.236  24.788  1.00 26.97           O  
HETATM 3985  H1  HOH B 251      11.136  14.236  24.788  1.00 26.97           H  
HETATM 3986  H2  HOH B 251       9.886  14.883  25.435  1.00 26.97           H  
HETATM 3987  O   HOH B 252      22.079  -1.343  43.478  1.00 39.67           O  
HETATM 3988  H1  HOH B 252      23.039  -1.343  43.478  1.00 39.67           H  
HETATM 3989  H2  HOH B 252      21.789  -0.696  44.125  1.00 39.67           H  
HETATM 3990  O   HOH B 253       6.671  -2.309  17.361  1.00 41.25           O  
HETATM 3991  H1  HOH B 253       7.631  -2.309  17.361  1.00 41.25           H  
HETATM 3992  H2  HOH B 253       6.381  -1.662  18.008  1.00 41.25           H  
HETATM 3993  O   HOH B 254      21.292  -4.361  30.973  1.00 57.02           O  
HETATM 3994  H1  HOH B 254      22.252  -4.361  30.973  1.00 57.02           H  
HETATM 3995  H2  HOH B 254      21.002  -3.714  31.620  1.00 57.02           H  
HETATM 3996  O   HOH B 255      -8.981   0.914  18.249  1.00 60.23           O  
HETATM 3997  H1  HOH B 255      -8.021   0.914  18.249  1.00 60.23           H  
HETATM 3998  H2  HOH B 255      -9.271   1.561  18.896  1.00 60.23           H  
HETATM 3999  O   HOH B 256      -6.806   5.603  52.570  1.00 40.35           O  
HETATM 4000  H1  HOH B 256      -5.846   5.603  52.570  1.00 40.35           H  
HETATM 4001  H2  HOH B 256      -7.096   6.250  53.217  1.00 40.35           H  
HETATM 4002  O   HOH B 257      20.784  13.545  19.001  1.00 26.46           O  
HETATM 4003  H1  HOH B 257      21.744  13.545  19.001  1.00 26.46           H  
HETATM 4004  H2  HOH B 257      20.494  14.192  19.648  1.00 26.46           H  
HETATM 4005  O   HOH B 258       1.658  14.670  47.691  1.00 38.27           O  
HETATM 4006  H1  HOH B 258       2.618  14.670  47.691  1.00 38.27           H  
HETATM 4007  H2  HOH B 258       1.368  15.317  48.338  1.00 38.27           H  
HETATM 4008  O   HOH B 259      10.858  15.477  27.656  1.00 28.63           O  
HETATM 4009  H1  HOH B 259      11.818  15.477  27.656  1.00 28.63           H  
HETATM 4010  H2  HOH B 259      10.568  16.124  28.303  1.00 28.63           H  
HETATM 4011  O   HOH B 260      -3.872   3.413  34.068  1.00 23.32           O  
HETATM 4012  H1  HOH B 260      -2.912   3.413  34.068  1.00 23.32           H  
HETATM 4013  H2  HOH B 260      -4.162   4.060  34.715  1.00 23.32           H  
HETATM 4014  O   HOH B 261      19.993  10.681  18.300  1.00 20.86           O  
HETATM 4015  H1  HOH B 261      20.953  10.681  18.300  1.00 20.86           H  
HETATM 4016  H2  HOH B 261      19.703  11.328  18.947  1.00 20.86           H  
HETATM 4017  O   HOH B 262      20.979  -0.154  34.654  1.00 36.47           O  
HETATM 4018  H1  HOH B 262      21.939  -0.154  34.654  1.00 36.47           H  
HETATM 4019  H2  HOH B 262      20.689   0.493  35.301  1.00 36.47           H  
HETATM 4020  O   HOH B 263       1.893  17.554  28.292  1.00 36.55           O  
HETATM 4021  H1  HOH B 263       2.853  17.554  28.292  1.00 36.55           H  
HETATM 4022  H2  HOH B 263       1.603  18.201  28.939  1.00 36.55           H  
HETATM 4023  O   HOH B 264      -0.842  17.736  28.797  1.00 48.18           O  
HETATM 4024  H1  HOH B 264       0.118  17.736  28.797  1.00 48.18           H  
HETATM 4025  H2  HOH B 264      -1.132  18.383  29.444  1.00 48.18           H  
HETATM 4026  O   HOH B 265      15.637  19.054  30.139  1.00 26.20           O  
HETATM 4027  H1  HOH B 265      16.597  19.054  30.139  1.00 26.20           H  
HETATM 4028  H2  HOH B 265      15.347  19.701  30.786  1.00 26.20           H  
HETATM 4029  O   HOH B 266       2.429  10.310  29.974  1.00 37.87           O  
HETATM 4030  H1  HOH B 266       3.389  10.310  29.974  1.00 37.87           H  
HETATM 4031  H2  HOH B 266       2.139  10.957  30.621  1.00 37.87           H  
HETATM 4032  O   HOH B 267      17.350  15.216  30.483  1.00 31.99           O  
HETATM 4033  H1  HOH B 267      18.310  15.216  30.483  1.00 31.99           H  
HETATM 4034  H2  HOH B 267      17.060  15.863  31.130  1.00 31.99           H  
HETATM 4035  O   HOH B 268       8.324  -6.918  44.313  1.00 37.95           O  
HETATM 4036  H1  HOH B 268       9.284  -6.918  44.313  1.00 37.95           H  
HETATM 4037  H2  HOH B 268       8.034  -6.271  44.960  1.00 37.95           H  
HETATM 4038  O   HOH B 269      19.531  11.087  15.289  1.00 30.65           O  
HETATM 4039  H1  HOH B 269      20.491  11.087  15.289  1.00 30.65           H  
HETATM 4040  H2  HOH B 269      19.241  11.734  15.936  1.00 30.65           H  
HETATM 4041  O   HOH B 270      20.743   0.541   7.869  1.00 34.70           O  
HETATM 4042  H1  HOH B 270      21.703   0.541   7.869  1.00 34.70           H  
HETATM 4043  H2  HOH B 270      20.453   1.188   8.516  1.00 34.70           H  
HETATM 4044  O   HOH B 271      10.011  -1.589   5.612  1.00 30.13           O  
HETATM 4045  H1  HOH B 271      10.971  -1.589   5.612  1.00 30.13           H  
HETATM 4046  H2  HOH B 271       9.721  -0.942   6.259  1.00 30.13           H  
HETATM 4047  O   HOH B 272      12.862  13.191  15.930  1.00 21.60           O  
HETATM 4048  H1  HOH B 272      13.822  13.191  15.930  1.00 21.60           H  
HETATM 4049  H2  HOH B 272      12.572  13.838  16.577  1.00 21.60           H  
HETATM 4050  O   HOH B 273       0.275 -11.388  33.417  1.00 48.46           O  
HETATM 4051  H1  HOH B 273       1.235 -11.388  33.417  1.00 48.46           H  
HETATM 4052  H2  HOH B 273      -0.015 -10.741  34.064  1.00 48.46           H  
HETATM 4053  O   HOH B 274      29.993  -4.605  19.845  1.00 42.28           O  
HETATM 4054  H1  HOH B 274      30.953  -4.605  19.845  1.00 42.28           H  
HETATM 4055  H2  HOH B 274      29.703  -3.958  20.492  1.00 42.28           H  
HETATM 4056  O   HOH B 275      14.309   2.842   8.393  1.00 27.27           O  
HETATM 4057  H1  HOH B 275      15.269   2.842   8.393  1.00 27.27           H  
HETATM 4058  H2  HOH B 275      14.019   3.489   9.040  1.00 27.27           H  
HETATM 4059  O   HOH B 276       6.662  10.988  17.358  1.00 24.59           O  
HETATM 4060  H1  HOH B 276       7.622  10.988  17.358  1.00 24.59           H  
HETATM 4061  H2  HOH B 276       6.372  11.635  18.005  1.00 24.59           H  
HETATM 4062  O   HOH B 277      13.009  12.163  43.179  1.00 44.66           O  
HETATM 4063  H1  HOH B 277      13.969  12.163  43.179  1.00 44.66           H  
HETATM 4064  H2  HOH B 277      12.719  12.810  43.826  1.00 44.66           H  
HETATM 4065  O   HOH B 278       3.453   9.630  27.119  1.00 34.00           O  
HETATM 4066  H1  HOH B 278       4.413   9.630  27.119  1.00 34.00           H  
HETATM 4067  H2  HOH B 278       3.163  10.277  27.766  1.00 34.00           H  
HETATM 4068  O   HOH B 279      18.525 -11.318  15.792  1.00 38.71           O  
HETATM 4069  H1  HOH B 279      19.485 -11.318  15.792  1.00 38.71           H  
HETATM 4070  H2  HOH B 279      18.235 -10.671  16.439  1.00 38.71           H  
HETATM 4071  O   HOH B 280       9.581  19.650  35.786  1.00 39.37           O  
HETATM 4072  H1  HOH B 280      10.541  19.650  35.786  1.00 39.37           H  
HETATM 4073  H2  HOH B 280       9.291  20.297  36.433  1.00 39.37           H  
HETATM 4074  O   HOH B 281       7.799  20.010  33.836  1.00 35.75           O  
HETATM 4075  H1  HOH B 281       8.759  20.010  33.836  1.00 35.75           H  
HETATM 4076  H2  HOH B 281       7.509  20.657  34.483  1.00 35.75           H  
HETATM 4077  O   HOH B 282      -5.117  -2.645  48.292  1.00 47.23           O  
HETATM 4078  H1  HOH B 282      -4.157  -2.645  48.292  1.00 47.23           H  
HETATM 4079  H2  HOH B 282      -5.407  -1.998  48.939  1.00 47.23           H  
HETATM 4080  O   HOH B 283       9.513  -5.777  47.841  1.00 46.82           O  
HETATM 4081  H1  HOH B 283      10.473  -5.777  47.841  1.00 46.82           H  
HETATM 4082  H2  HOH B 283       9.223  -5.130  48.488  1.00 46.82           H  
HETATM 4083  O   HOH B 284       2.546 -10.125  40.114  1.00 45.14           O  
HETATM 4084  H1  HOH B 284       3.506 -10.125  40.114  1.00 45.14           H  
HETATM 4085  H2  HOH B 284       2.256  -9.478  40.761  1.00 45.14           H  
HETATM 4086  O   HOH B 285      27.655   2.215  16.353  1.00 42.20           O  
HETATM 4087  H1  HOH B 285      28.615   2.215  16.353  1.00 42.20           H  
HETATM 4088  H2  HOH B 285      27.365   2.862  17.000  1.00 42.20           H  
HETATM 4089  O   HOH B 286      10.547  -2.625  12.583  1.00 36.90           O  
HETATM 4090  H1  HOH B 286      11.507  -2.625  12.583  1.00 36.90           H  
HETATM 4091  H2  HOH B 286      10.257  -1.978  13.230  1.00 36.90           H  
HETATM 4092  O   HOH B 287       3.173   9.812  24.833  1.00 33.68           O  
HETATM 4093  H1  HOH B 287       4.133   9.812  24.833  1.00 33.68           H  
HETATM 4094  H2  HOH B 287       2.883  10.459  25.480  1.00 33.68           H  
HETATM 4095  O   HOH B 288      10.198   0.625  41.694  1.00 34.12           O  
HETATM 4096  H1  HOH B 288      11.158   0.625  41.694  1.00 34.12           H  
HETATM 4097  H2  HOH B 288       9.908   1.272  42.341  1.00 34.12           H  
HETATM 4098  O   HOH B 289     -11.118  -4.662  33.390  1.00 50.65           O  
HETATM 4099  H1  HOH B 289     -10.158  -4.662  33.390  1.00 50.65           H  
HETATM 4100  H2  HOH B 289     -11.408  -4.015  34.037  1.00 50.65           H  
HETATM 4101  O   HOH B 290       0.076 -12.228  45.330  1.00 39.79           O  
HETATM 4102  H1  HOH B 290       1.036 -12.228  45.330  1.00 39.79           H  
HETATM 4103  H2  HOH B 290      -0.214 -11.581  45.977  1.00 39.79           H  
HETATM 4104  O   HOH B 291      11.788 -14.102  40.415  1.00 45.51           O  
HETATM 4105  H1  HOH B 291      12.748 -14.102  40.415  1.00 45.51           H  
HETATM 4106  H2  HOH B 291      11.498 -13.455  41.062  1.00 45.51           H  
HETATM 4107  O   HOH B 292       2.125  18.741  30.795  1.00 32.74           O  
HETATM 4108  H1  HOH B 292       3.085  18.741  30.795  1.00 32.74           H  
HETATM 4109  H2  HOH B 292       1.835  19.388  31.442  1.00 32.74           H  
HETATM 4110  O   HOH B 293      26.271  10.691  13.105  1.00 52.48           O  
HETATM 4111  H1  HOH B 293      27.231  10.691  13.105  1.00 52.48           H  
HETATM 4112  H2  HOH B 293      25.981  11.338  13.752  1.00 52.48           H  
HETATM 4113  O   HOH B 294       7.687  21.356  25.185  1.00 46.72           O  
HETATM 4114  H1  HOH B 294       8.647  21.356  25.185  1.00 46.72           H  
HETATM 4115  H2  HOH B 294       7.397  22.003  25.832  1.00 46.72           H  
HETATM 4116  O   HOH B 295      16.691  22.388  36.381  1.00 38.33           O  
HETATM 4117  H1  HOH B 295      17.651  22.388  36.381  1.00 38.33           H  
HETATM 4118  H2  HOH B 295      16.401  23.035  37.028  1.00 38.33           H  
HETATM 4119  O   HOH B 296       9.935  20.859  33.546  1.00 50.50           O  
HETATM 4120  H1  HOH B 296      10.895  20.859  33.546  1.00 50.50           H  
HETATM 4121  H2  HOH B 296       9.645  21.506  34.193  1.00 50.50           H  
HETATM 4122  O   HOH B 297       1.955 -11.589  31.396  1.00 42.07           O  
HETATM 4123  H1  HOH B 297       2.915 -11.589  31.396  1.00 42.07           H  
HETATM 4124  H2  HOH B 297       1.665 -10.942  32.043  1.00 42.07           H  
HETATM 4125  O   HOH B 298       9.964 -12.370  43.592  1.00 46.44           O  
HETATM 4126  H1  HOH B 298      10.924 -12.370  43.592  1.00 46.44           H  
HETATM 4127  H2  HOH B 298       9.674 -11.723  44.239  1.00 46.44           H  
HETATM 4128  O   HOH B 299      32.476  -6.545  17.352  1.00 42.18           O  
HETATM 4129  H1  HOH B 299      33.436  -6.545  17.352  1.00 42.18           H  
HETATM 4130  H2  HOH B 299      32.186  -5.898  17.999  1.00 42.18           H  
HETATM 4131  O   HOH B 302      11.357  11.056  14.787  1.00 28.31           O  
HETATM 4132  H1  HOH B 302      12.317  11.056  14.787  1.00 28.31           H  
HETATM 4133  H2  HOH B 302      11.067  11.703  15.434  1.00 28.31           H  
HETATM 4134  O   HOH B 303      -7.503   5.074  45.288  1.00 55.22           O  
HETATM 4135  H1  HOH B 303      -6.543   5.074  45.288  1.00 55.22           H  
HETATM 4136  H2  HOH B 303      -7.793   5.721  45.935  1.00 55.22           H  
HETATM 4137  O   HOH B 304      23.055  -4.794  13.394  1.00 55.87           O  
HETATM 4138  H1  HOH B 304      24.015  -4.794  13.394  1.00 55.87           H  
HETATM 4139  H2  HOH B 304      22.765  -4.147  14.041  1.00 55.87           H  
HETATM 4140  O   HOH B 305      37.550   0.457  18.006  1.00 50.02           O  
HETATM 4141  H1  HOH B 305      38.510   0.457  18.006  1.00 50.02           H  
HETATM 4142  H2  HOH B 305      37.260   1.104  18.653  1.00 50.02           H  
HETATM 4143  O   HOH B 306      -8.432  12.452  44.606  1.00 46.93           O  
HETATM 4144  H1  HOH B 306      -7.472  12.452  44.606  1.00 46.93           H  
HETATM 4145  H2  HOH B 306      -8.722  13.099  45.253  1.00 46.93           H  
HETATM 4146  O   HOH B 307      20.969 -10.348  17.694  1.00 42.51           O  
HETATM 4147  H1  HOH B 307      21.929 -10.348  17.694  1.00 42.51           H  
HETATM 4148  H2  HOH B 307      20.679  -9.701  18.341  1.00 42.51           H  
HETATM 4149  O   HOH B 308       2.669 -11.932  29.014  1.00 54.34           O  
HETATM 4150  H1  HOH B 308       3.629 -11.932  29.014  1.00 54.34           H  
HETATM 4151  H2  HOH B 308       2.379 -11.285  29.661  1.00 54.34           H  
HETATM 4152  O   HOH B 309      26.714  -5.795  25.824  1.00 51.57           O  
HETATM 4153  H1  HOH B 309      27.674  -5.795  25.824  1.00 51.57           H  
HETATM 4154  H2  HOH B 309      26.424  -5.148  26.471  1.00 51.57           H  
HETATM 4155  O   HOH B 310     -10.712  11.512  42.156  1.00 51.50           O  
HETATM 4156  H1  HOH B 310      -9.752  11.512  42.156  1.00 51.50           H  
HETATM 4157  H2  HOH B 310     -11.002  12.159  42.803  1.00 51.50           H  
HETATM 4158  O   HOH B 311      -0.809 -10.871  35.435  1.00 46.90           O  
HETATM 4159  H1  HOH B 311       0.151 -10.871  35.435  1.00 46.90           H  
HETATM 4160  H2  HOH B 311      -1.099 -10.224  36.082  1.00 46.90           H  
HETATM 4161  O   HOH B 312       6.326  -6.046  14.435  1.00 48.29           O  
HETATM 4162  H1  HOH B 312       7.286  -6.046  14.435  1.00 48.29           H  
HETATM 4163  H2  HOH B 312       6.036  -5.399  15.082  1.00 48.29           H  
HETATM 4164  O   HOH B 313       7.181  -0.505  15.498  1.00 50.83           O  
HETATM 4165  H1  HOH B 313       8.141  -0.505  15.498  1.00 50.83           H  
HETATM 4166  H2  HOH B 313       6.891   0.142  16.145  1.00 50.83           H  
HETATM 4167  O   HOH B 314      40.856   3.437  23.379  1.00 62.79           O  
HETATM 4168  H1  HOH B 314      41.816   3.437  23.379  1.00 62.79           H  
HETATM 4169  H2  HOH B 314      40.566   4.084  24.026  1.00 62.79           H  
HETATM 4170  O   HOH B 315      23.703  -6.857  27.338  1.00 30.07           O  
HETATM 4171  H1  HOH B 315      24.663  -6.857  27.338  1.00 30.07           H  
HETATM 4172  H2  HOH B 315      23.413  -6.210  27.985  1.00 30.07           H  
HETATM 4173  O   HOH B 316      -1.689  -6.209  50.767  1.00 49.38           O  
HETATM 4174  H1  HOH B 316      -0.729  -6.209  50.767  1.00 49.38           H  
HETATM 4175  H2  HOH B 316      -1.979  -5.562  51.414  1.00 49.38           H  
HETATM 4176  O   HOH B 317      -1.130  -8.306  21.697  1.00 34.32           O  
HETATM 4177  H1  HOH B 317      -0.170  -8.306  21.697  1.00 34.32           H  
HETATM 4178  H2  HOH B 317      -1.420  -7.659  22.344  1.00 34.32           H  
HETATM 4179  O   HOH B 318      26.331  -2.871  37.459  1.00 39.10           O  
HETATM 4180  H1  HOH B 318      27.291  -2.871  37.459  1.00 39.10           H  
HETATM 4181  H2  HOH B 318      26.041  -2.224  38.106  1.00 39.10           H  
HETATM 4182  N     *     0      17.353   1.071  32.144  1.00  0.00           N  
HETATM 4183  C     *     0      16.666   0.999  33.359  1.00  0.00           C  
HETATM 4184  C     *     0      17.470   0.681  34.593  1.00  0.00           C  
HETATM 4185  O     *     0      15.459   1.247  33.454  1.00  0.00           O  
HETATM 4186  N     *     0      17.345   1.725  35.596  1.00  0.00           N  
HETATM 4187  C     *     0      16.616   1.662  36.749  1.00  0.00           C  
HETATM 4188  N     *     0      16.766   2.745  37.476  1.00  0.00           N  
HETATM 4189  C     *     0      17.567   3.564  36.724  1.00  0.00           C  
HETATM 4190  C     *     0      17.948   2.948  35.556  1.00  0.00           C  
HETATM 4191  C     *     0      16.812   2.096  31.257  1.00  0.00           C  
HETATM 4192  C     *     0      18.568   0.228  31.780  1.00  0.00           C  
HETATM 4193  C     *     0      19.183   0.388  30.387  1.00  0.00           C  
HETATM 4194  C     *     0      18.552  -1.203  32.305  1.00  0.00           C  
HETATM 4195  C     *     0      18.462   0.774  29.261  1.00  0.00           C  
HETATM 4196  C     *     0      19.124   1.307  28.159  1.00  0.00           C  
HETATM 4197  C     *     0      20.513   1.248  28.066  1.00  0.00           C  
HETATM 4198  C     *     0      21.242   0.662  29.077  1.00  0.00           C  
HETATM 4199  C     *     0      20.580   0.262  30.234  1.00  0.00           C  
HETATM 4200  C     *     0      19.751  -1.790  32.744  1.00  0.00           C  
HETATM 4201  C     *     0      19.799  -2.994  33.451  1.00  0.00           C  
HETATM 4202  C     *     0      18.646  -3.720  33.625  1.00  0.00           C  
HETATM 4203  C     *     0      17.464  -3.143  33.194  1.00  0.00           C  
HETATM 4204  C     *     0      17.392  -1.918  32.526  1.00  0.00           C  
HETATM 4205  O     *     0      18.498  -4.970  34.144  1.00  0.00           O  
HETATM 4206  C     *     0      19.675  -5.716  34.405  1.00  0.00           C  
HETATM 4207  C     *     0      19.604  -7.110  33.858  1.00  0.00           C  
HETATM 4208  C     *     0      20.691  -7.612  33.124  1.00  0.00           C  
HETATM 4209  C     *     0      20.708  -8.934  32.705  1.00  0.00           C  
HETATM 4210  C     *     0      19.644  -9.764  33.027  1.00  0.00           C  
HETATM 4211  C     *     0      18.546  -9.267  33.731  1.00  0.00           C  
HETATM 4212  C     *     0      18.522  -7.941  34.148  1.00  0.00           C  
HETATM 4213  H1    *     0      18.530   0.574  34.391  1.00  0.00           H  
HETATM 4214  H2    *     0      17.097  -0.246  35.024  1.00  0.00           H  
HETATM 4215  H     *     0      16.005   0.811  37.017  1.00  0.00           H  
HETATM 4216  H     *     0      17.836   4.553  37.066  1.00  0.00           H  
HETATM 4217  H     *     0      18.570   3.274  34.735  1.00  0.00           H  
HETATM 4218  H1    *     0      17.606   2.625  30.729  1.00  0.00           H  
HETATM 4219  H2    *     0      16.299   2.864  31.845  1.00  0.00           H  
HETATM 4220  H3    *     0      16.080   1.647  30.582  1.00  0.00           H  
HETATM 4221  H     *     0      19.318   0.688  32.426  1.00  0.00           H  
HETATM 4222  H     *     0      17.380   0.753  29.238  1.00  0.00           H  
HETATM 4223  H     *     0      18.561   1.723  27.330  1.00  0.00           H  
HETATM 4224  H     *     0      20.999   1.607  27.167  1.00  0.00           H  
HETATM 4225  H     *     0      22.321   0.571  29.000  1.00  0.00           H  
HETATM 4226  H     *     0      21.204  -0.086  31.049  1.00  0.00           H  
HETATM 4227  H     *     0      20.700  -1.289  32.593  1.00  0.00           H  
HETATM 4228  H     *     0      20.769  -3.321  33.806  1.00  0.00           H  
HETATM 4229  H     *     0      16.569  -3.716  33.361  1.00  0.00           H  
HETATM 4230  H     *     0      16.424  -1.535  32.220  1.00  0.00           H  
HETATM 4231  H1    *     0      20.570  -5.264  33.982  1.00  0.00           H  
HETATM 4232  H2    *     0      19.781  -5.785  35.490  1.00  0.00           H  
HETATM 4233  H     *     0      21.541  -6.975  32.893  1.00  0.00           H  
HETATM 4234  H     *     0      21.552  -9.322  32.145  1.00  0.00           H  
HETATM 4235  H     *     0      19.686 -10.805  32.731  1.00  0.00           H  
HETATM 4236  H     *     0      17.716  -9.918  33.987  1.00  0.00           H  
HETATM 4237  H     *     0      17.678  -7.574  34.725  1.00  0.00           H  
CONECT  260 3546
CONECT 3504 3547 3508 3508 3535
CONECT 3505 3548 3511 3511 3518
CONECT 3506 3549 3521 3525 3525
CONECT 3507 3550 3528 3528 3532
CONECT 3508 3504 3504 3509 3542
CONECT 3509 3508 3510 3510 3513
CONECT 3510 3509 3509 3511 3512
CONECT 3511 3505 3505 3510 3542
CONECT 3512 3510 3551 3552 3553
CONECT 3513 3509 3554 3555 3514
CONECT 3514 3513 3556 3557 3515
CONECT 3515 3514 3516 3516 3517
CONECT 3516 3515 3515
CONECT 3517 3515
CONECT 3518 3505 3519 3519 3543
CONECT 3519 3518 3518 3520 3522
CONECT 3520 3519 3521 3521 3523
CONECT 3521 3506 3520 3520 3543
CONECT 3522 3519 3558 3559 3560
CONECT 3523 3520 3561 3524 3524
CONECT 3524 3523 3523 3562 3563
CONECT 3525 3506 3506 3526 3544
CONECT 3526 3525 3527 3527 3529
CONECT 3527 3526 3526 3528 3530
CONECT 3528 3507 3507 3527 3544
CONECT 3529 3526 3564 3565 3566
CONECT 3530 3527 3567 3531 3531
CONECT 3531 3530 3530 3568 3569
CONECT 3532 3507 3533 3533 3545
CONECT 3533 3532 3532 3534 3536
CONECT 3534 3533 3535 3535 3537
CONECT 3535 3504 3534 3534 3545
CONECT 3536 3533 3570 3571 3572
CONECT 3537 3534 3573 3574 3538
CONECT 3538 3537 3575 3576 3539
CONECT 3539 3538 3540 3540 3541
CONECT 3540 3539 3539
CONECT 3541 3539
CONECT 3542 3508 3511 3546
CONECT 3543 3518 3521 3546
CONECT 3544 3525 3528 3546
CONECT 3545 3532 3535 3546
CONECT 3546  260 3542 3543 3544 3545
CONECT 3547 3504
CONECT 3548 3505
CONECT 3549 3506
CONECT 3550 3507
CONECT 3551 3512
CONECT 3552 3512
CONECT 3553 3512
CONECT 3554 3513
CONECT 3555 3513
CONECT 3556 3514
CONECT 3557 3514
CONECT 3558 3522
CONECT 3559 3522
CONECT 3560 3522
CONECT 3561 3523
CONECT 3562 3524
CONECT 3563 3524
CONECT 3564 3529
CONECT 3565 3529
CONECT 3566 3529
CONECT 3567 3530
CONECT 3568 3531
CONECT 3569 3531
CONECT 3570 3536
CONECT 3571 3536
CONECT 3572 3536
CONECT 3573 3537
CONECT 3574 3537
CONECT 3575 3538
CONECT 3576 3538
CONECT 3577 3578
CONECT 3578 3577 3579 3579 3581
CONECT 3579 3578 3578 3609 3580
CONECT 3580 3579 3610 3583 3583
CONECT 3581 3578 3611 3582 3582
CONECT 3582 3581 3581 3612 3583
CONECT 3583 3580 3580 3582 3584
CONECT 3584 3583 3613 3614 3585
CONECT 3585 3584 3615 3616 3586
CONECT 3586 3585 3587 3588 3594
CONECT 3587 3586 3596
CONECT 3588 3586 3617 3618 3589
CONECT 3589 3588 3590 3593
CONECT 3590 3589 3619 3591 3591
CONECT 3591 3590 3590 3592
CONECT 3592 3591 3620 3593 3593
CONECT 3593 3589 3592 3592 3621
CONECT 3594 3586 3595
CONECT 3595 3594 3622 3623 3596
CONECT 3596 3587 3595 3624 3597
CONECT 3597 3596 3625 3626 3598
CONECT 3598 3597 3599
CONECT 3599 3598 3600 3601 3601
CONECT 3600 3599 3627 3604 3604
CONECT 3601 3599 3599 3602
CONECT 3602 3601 3628 3603 3603
CONECT 3603 3602 3602 3604 3605
CONECT 3604 3600 3600 3603 3629
CONECT 3605 3603 3606 3607 3608
CONECT 3606 3605
CONECT 3607 3605
CONECT 3608 3605
CONECT 3609 3579
CONECT 3610 3580
CONECT 3611 3581
CONECT 3612 3582
CONECT 3613 3584
CONECT 3614 3584
CONECT 3615 3585
CONECT 3616 3585
CONECT 3617 3588
CONECT 3618 3588
CONECT 3619 3590
CONECT 3620 3592
CONECT 3621 3593
CONECT 3622 3595
CONECT 3623 3595
CONECT 3624 3596
CONECT 3625 3597
CONECT 3626 3597
CONECT 3627 3600
CONECT 3628 3602
CONECT 3629 3604
CONECT 3630 3631 3632
CONECT 3631 3630
CONECT 3632 3630
CONECT 3633 3634 3635
CONECT 3634 3633
CONECT 3635 3633
CONECT 3636 3637 3638
CONECT 3637 3636
CONECT 3638 3636
CONECT 3639 3640 3641
CONECT 3640 3639
CONECT 3641 3639
CONECT 3642 3643 3644
CONECT 3643 3642
CONECT 3644 3642
CONECT 3645 3646 3647
CONECT 3646 3645
CONECT 3647 3645
CONECT 3648 3649 3650
CONECT 3649 3648
CONECT 3650 3648
CONECT 3651 3652 3653
CONECT 3652 3651
CONECT 3653 3651
CONECT 3654 3655 3656
CONECT 3655 3654
CONECT 3656 3654
CONECT 3657 3658 3659
CONECT 3658 3657
CONECT 3659 3657
CONECT 3660 3661 3662
CONECT 3661 3660
CONECT 3662 3660
CONECT 3663 3664 3665
CONECT 3664 3663
CONECT 3665 3663
CONECT 3666 3667 3668
CONECT 3667 3666
CONECT 3668 3666
CONECT 3669 3670 3671
CONECT 3670 3669
CONECT 3671 3669
CONECT 3672 3673 3674
CONECT 3673 3672
CONECT 3674 3672
CONECT 3675 3676 3677
CONECT 3676 3675
CONECT 3677 3675
CONECT 3678 3679 3680
CONECT 3679 3678
CONECT 3680 3678
CONECT 3681 3682 3683
CONECT 3682 3681
CONECT 3683 3681
CONECT 3684 3685 3686
CONECT 3685 3684
CONECT 3686 3684
CONECT 3687 3688 3689
CONECT 3688 3687
CONECT 3689 3687
CONECT 3690 3691 3692
CONECT 3691 3690
CONECT 3692 3690
CONECT 3693 3694 3695
CONECT 3694 3693
CONECT 3695 3693
CONECT 3696 3697 3698
CONECT 3697 3696
CONECT 3698 3696
CONECT 3699 3700 3701
CONECT 3700 3699
CONECT 3701 3699
CONECT 3702 3703 3704
CONECT 3703 3702
CONECT 3704 3702
CONECT 3705 3706 3707
CONECT 3706 3705
CONECT 3707 3705
CONECT 3708 3709 3710
CONECT 3709 3708
CONECT 3710 3708
CONECT 3711 3712 3713
CONECT 3712 3711
CONECT 3713 3711
CONECT 3714 3715 3716
CONECT 3715 3714
CONECT 3716 3714
CONECT 3717 3718 3719
CONECT 3718 3717
CONECT 3719 3717
CONECT 3720 3721 3722
CONECT 3721 3720
CONECT 3722 3720
CONECT 3723 3724 3725
CONECT 3724 3723
CONECT 3725 3723
CONECT 3726 3727 3728
CONECT 3727 3726
CONECT 3728 3726
CONECT 3729 3730 3731
CONECT 3730 3729
CONECT 3731 3729
CONECT 3732 3733 3734
CONECT 3733 3732
CONECT 3734 3732
CONECT 3735 3736 3737
CONECT 3736 3735
CONECT 3737 3735
CONECT 3738 3739 3740
CONECT 3739 3738
CONECT 3740 3738
CONECT 3741 3742 3743
CONECT 3742 3741
CONECT 3743 3741
CONECT 3744 3745 3746
CONECT 3745 3744
CONECT 3746 3744
CONECT 3747 3748 3749
CONECT 3748 3747
CONECT 3749 3747
CONECT 3750 3751 3752
CONECT 3751 3750
CONECT 3752 3750
CONECT 3753 3754 3755
CONECT 3754 3753
CONECT 3755 3753
CONECT 3756 3757 3758
CONECT 3757 3756
CONECT 3758 3756
CONECT 3759 3760 3761
CONECT 3760 3759
CONECT 3761 3759
CONECT 3762 3763 3764
CONECT 3763 3762
CONECT 3764 3762
CONECT 3765 3766 3767
CONECT 3766 3765
CONECT 3767 3765
CONECT 3768 3769 3770
CONECT 3769 3768
CONECT 3770 3768
CONECT 3771 3772 3773
CONECT 3772 3771
CONECT 3773 3771
CONECT 3774 3775 3776
CONECT 3775 3774
CONECT 3776 3774
CONECT 3777 3778 3779
CONECT 3778 3777
CONECT 3779 3777
CONECT 3780 3781 3782
CONECT 3781 3780
CONECT 3782 3780
CONECT 3783 3784 3785
CONECT 3784 3783
CONECT 3785 3783
CONECT 3786 3787 3788
CONECT 3787 3786
CONECT 3788 3786
CONECT 3789 3790 3791
CONECT 3790 3789
CONECT 3791 3789
CONECT 3792 3793 3794
CONECT 3793 3792
CONECT 3794 3792
CONECT 3795 3796 3797
CONECT 3796 3795
CONECT 3797 3795
CONECT 3798 3799 3800
CONECT 3799 3798
CONECT 3800 3798
CONECT 3801 3802 3803
CONECT 3802 3801
CONECT 3803 3801
CONECT 3804 3805 3806
CONECT 3805 3804
CONECT 3806 3804
CONECT 3807 3808 3809
CONECT 3808 3807
CONECT 3809 3807
CONECT 3810 3811 3812
CONECT 3811 3810
CONECT 3812 3810
CONECT 3813 3814 3815
CONECT 3814 3813
CONECT 3815 3813
CONECT 3816 3817 3818
CONECT 3817 3816
CONECT 3818 3816
CONECT 3819 3820 3821
CONECT 3820 3819
CONECT 3821 3819
CONECT 3822 3823 3824
CONECT 3823 3822
CONECT 3824 3822
CONECT 3825 3826 3827
CONECT 3826 3825
CONECT 3827 3825
CONECT 3828 3829 3830
CONECT 3829 3828
CONECT 3830 3828
CONECT 3831 3832 3833
CONECT 3832 3831
CONECT 3833 3831
CONECT 3834 3835 3836
CONECT 3835 3834
CONECT 3836 3834
CONECT 3837 3838 3839
CONECT 3838 3837
CONECT 3839 3837
CONECT 3840 3841 3842
CONECT 3841 3840
CONECT 3842 3840
CONECT 3843 3844 3845
CONECT 3844 3843
CONECT 3845 3843
CONECT 3846 3847 3848
CONECT 3847 3846
CONECT 3848 3846
CONECT 3849 3850 3851
CONECT 3850 3849
CONECT 3851 3849
CONECT 3852 3853 3854
CONECT 3853 3852
CONECT 3854 3852
CONECT 3855 3856 3857
CONECT 3856 3855
CONECT 3857 3855
CONECT 3858 3859 3860
CONECT 3859 3858
CONECT 3860 3858
CONECT 3861 3862 3863
CONECT 3862 3861
CONECT 3863 3861
CONECT 3864 3865 3866
CONECT 3865 3864
CONECT 3866 3864
CONECT 3867 3868 3869
CONECT 3868 3867
CONECT 3869 3867
CONECT 3870 3871 3872
CONECT 3871 3870
CONECT 3872 3870
CONECT 3873 3874 3875
CONECT 3874 3873
CONECT 3875 3873
CONECT 3876 3877 3878
CONECT 3877 3876
CONECT 3878 3876
CONECT 3879 3880 3881
CONECT 3880 3879
CONECT 3881 3879
CONECT 3882 3883 3884
CONECT 3883 3882
CONECT 3884 3882
CONECT 3885 3886 3887
CONECT 3886 3885
CONECT 3887 3885
CONECT 3888 3889 3890
CONECT 3889 3888
CONECT 3890 3888
CONECT 3891 3892 3893
CONECT 3892 3891
CONECT 3893 3891
CONECT 3894 3895 3896
CONECT 3895 3894
CONECT 3896 3894
CONECT 3897 3898 3899
CONECT 3898 3897
CONECT 3899 3897
CONECT 3900 3901 3902
CONECT 3901 3900
CONECT 3902 3900
CONECT 3903 3904 3905
CONECT 3904 3903
CONECT 3905 3903
CONECT 3906 3907 3908
CONECT 3907 3906
CONECT 3908 3906
CONECT 3909 3910 3911
CONECT 3910 3909
CONECT 3911 3909
CONECT 3912 3913 3914
CONECT 3913 3912
CONECT 3914 3912
CONECT 3915 3916 3917
CONECT 3916 3915
CONECT 3917 3915
CONECT 3918 3919 3920
CONECT 3919 3918
CONECT 3920 3918
CONECT 3921 3922 3923
CONECT 3922 3921
CONECT 3923 3921
CONECT 3924 3925 3926
CONECT 3925 3924
CONECT 3926 3924
CONECT 3927 3928 3929
CONECT 3928 3927
CONECT 3929 3927
CONECT 3930 3931 3932
CONECT 3931 3930
CONECT 3932 3930
CONECT 3933 3934 3935
CONECT 3934 3933
CONECT 3935 3933
CONECT 3936 3937 3938
CONECT 3937 3936
CONECT 3938 3936
CONECT 3939 3940 3941
CONECT 3940 3939
CONECT 3941 3939
CONECT 3942 3943 3944
CONECT 3943 3942
CONECT 3944 3942
CONECT 3945 3946 3947
CONECT 3946 3945
CONECT 3947 3945
CONECT 3948 3949 3950
CONECT 3949 3948
CONECT 3950 3948
CONECT 3951 3952 3953
CONECT 3952 3951
CONECT 3953 3951
CONECT 3954 3955 3956
CONECT 3955 3954
CONECT 3956 3954
CONECT 3957 3958 3959
CONECT 3958 3957
CONECT 3959 3957
CONECT 3960 3961 3962
CONECT 3961 3960
CONECT 3962 3960
CONECT 3963 3964 3965
CONECT 3964 3963
CONECT 3965 3963
CONECT 3966 3967 3968
CONECT 3967 3966
CONECT 3968 3966
CONECT 3969 3970 3971
CONECT 3970 3969
CONECT 3971 3969
CONECT 3972 3973 3974
CONECT 3973 3972
CONECT 3974 3972
CONECT 3975 3976 3977
CONECT 3976 3975
CONECT 3977 3975
CONECT 3978 3979 3980
CONECT 3979 3978
CONECT 3980 3978
CONECT 3981 3982 3983
CONECT 3982 3981
CONECT 3983 3981
CONECT 3984 3985 3986
CONECT 3985 3984
CONECT 3986 3984
CONECT 3987 3988 3989
CONECT 3988 3987
CONECT 3989 3987
CONECT 3990 3991 3992
CONECT 3991 3990
CONECT 3992 3990
CONECT 3993 3994 3995
CONECT 3994 3993
CONECT 3995 3993
CONECT 3996 3997 3998
CONECT 3997 3996
CONECT 3998 3996
CONECT 3999 4000 4001
CONECT 4000 3999
CONECT 4001 3999
CONECT 4002 4003 4004
CONECT 4003 4002
CONECT 4004 4002
CONECT 4005 4006 4007
CONECT 4006 4005
CONECT 4007 4005
CONECT 4008 4009 4010
CONECT 4009 4008
CONECT 4010 4008
CONECT 4011 4012 4013
CONECT 4012 4011
CONECT 4013 4011
CONECT 4014 4015 4016
CONECT 4015 4014
CONECT 4016 4014
CONECT 4017 4018 4019
CONECT 4018 4017
CONECT 4019 4017
CONECT 4020 4021 4022
CONECT 4021 4020
CONECT 4022 4020
CONECT 4023 4024 4025
CONECT 4024 4023
CONECT 4025 4023
CONECT 4026 4027 4028
CONECT 4027 4026
CONECT 4028 4026
CONECT 4029 4030 4031
CONECT 4030 4029
CONECT 4031 4029
CONECT 4032 4033 4034
CONECT 4033 4032
CONECT 4034 4032
CONECT 4035 4036 4037
CONECT 4036 4035
CONECT 4037 4035
CONECT 4038 4039 4040
CONECT 4039 4038
CONECT 4040 4038
CONECT 4041 4042 4043
CONECT 4042 4041
CONECT 4043 4041
CONECT 4044 4045 4046
CONECT 4045 4044
CONECT 4046 4044
CONECT 4047 4048 4049
CONECT 4048 4047
CONECT 4049 4047
CONECT 4050 4051 4052
CONECT 4051 4050
CONECT 4052 4050
CONECT 4053 4054 4055
CONECT 4054 4053
CONECT 4055 4053
CONECT 4056 4057 4058
CONECT 4057 4056
CONECT 4058 4056
CONECT 4059 4060 4061
CONECT 4060 4059
CONECT 4061 4059
CONECT 4062 4063 4064
CONECT 4063 4062
CONECT 4064 4062
CONECT 4065 4066 4067
CONECT 4066 4065
CONECT 4067 4065
CONECT 4068 4069 4070
CONECT 4069 4068
CONECT 4070 4068
CONECT 4071 4072 4073
CONECT 4072 4071
CONECT 4073 4071
CONECT 4074 4075 4076
CONECT 4075 4074
CONECT 4076 4074
CONECT 4077 4078 4079
CONECT 4078 4077
CONECT 4079 4077
CONECT 4080 4081 4082
CONECT 4081 4080
CONECT 4082 4080
CONECT 4083 4084 4085
CONECT 4084 4083
CONECT 4085 4083
CONECT 4086 4087 4088
CONECT 4087 4086
CONECT 4088 4086
CONECT 4089 4090 4091
CONECT 4090 4089
CONECT 4091 4089
CONECT 4092 4093 4094
CONECT 4093 4092
CONECT 4094 4092
CONECT 4095 4096 4097
CONECT 4096 4095
CONECT 4097 4095
CONECT 4098 4099 4100
CONECT 4099 4098
CONECT 4100 4098
CONECT 4101 4102 4103
CONECT 4102 4101
CONECT 4103 4101
CONECT 4104 4105 4106
CONECT 4105 4104
CONECT 4106 4104
CONECT 4107 4108 4109
CONECT 4108 4107
CONECT 4109 4107
CONECT 4110 4111 4112
CONECT 4111 4110
CONECT 4112 4110
CONECT 4113 4114 4115
CONECT 4114 4113
CONECT 4115 4113
CONECT 4116 4117 4118
CONECT 4117 4116
CONECT 4118 4116
CONECT 4119 4120 4121
CONECT 4120 4119
CONECT 4121 4119
CONECT 4122 4123 4124
CONECT 4123 4122
CONECT 4124 4122
CONECT 4125 4126 4127
CONECT 4126 4125
CONECT 4127 4125
CONECT 4128 4129 4130
CONECT 4129 4128
CONECT 4130 4128
CONECT 4131 4132 4133
CONECT 4132 4131
CONECT 4133 4131
CONECT 4134 4135 4136
CONECT 4135 4134
CONECT 4136 4134
CONECT 4137 4138 4139
CONECT 4138 4137
CONECT 4139 4137
CONECT 4140 4141 4142
CONECT 4141 4140
CONECT 4142 4140
CONECT 4143 4144 4145
CONECT 4144 4143
CONECT 4145 4143
CONECT 4146 4147 4148
CONECT 4147 4146
CONECT 4148 4146
CONECT 4149 4150 4151
CONECT 4150 4149
CONECT 4151 4149
CONECT 4152 4153 4154
CONECT 4153 4152
CONECT 4154 4152
CONECT 4155 4156 4157
CONECT 4156 4155
CONECT 4157 4155
CONECT 4158 4159 4160
CONECT 4159 4158
CONECT 4160 4158
CONECT 4161 4162 4163
CONECT 4162 4161
CONECT 4163 4161
CONECT 4164 4165 4166
CONECT 4165 4164
CONECT 4166 4164
CONECT 4167 4168 4169
CONECT 4168 4167
CONECT 4169 4167
CONECT 4170 4171 4172
CONECT 4171 4170
CONECT 4172 4170
CONECT 4173 4174 4175
CONECT 4174 4173
CONECT 4175 4173
CONECT 4176 4177 4178
CONECT 4177 4176
CONECT 4178 4176
CONECT 4179 4180 4181
CONECT 4180 4179
CONECT 4181 4179
CONECT 4182 4183 4191 4192
CONECT 4183 4182 4184 4185 4185
CONECT 4184 4183 4213 4214 4186
CONECT 4185 4183 4183
CONECT 4186 4184 4187 4190
CONECT 4187 4186 4215 4188 4188
CONECT 4188 4187 4187 4189
CONECT 4189 4188 4216 4190 4190
CONECT 4190 4186 4189 4189 4217
CONECT 4191 4182 4218 4219 4220
CONECT 4192 4182 4221 4193 4194
CONECT 4193 4192 4195 4199 4199
CONECT 4194 4192 4200 4204 4204
CONECT 4195 4193 4222 4196 4196
CONECT 4196 4195 4195 4223 4197
CONECT 4197 4196 4224 4198 4198
CONECT 4198 4197 4197 4225 4199
CONECT 4199 4193 4193 4198 4226
CONECT 4200 4194 4227 4201 4201
CONECT 4201 4200 4200 4228 4202
CONECT 4202 4201 4203 4203 4205
CONECT 4203 4202 4202 4229 4204
CONECT 4204 4194 4194 4203 4230
CONECT 4205 4202 4206
CONECT 4206 4205 4231 4232 4207
CONECT 4207 4206 4208 4212 4212
CONECT 4208 4207 4233 4209 4209
CONECT 4209 4208 4208 4234 4210
CONECT 4210 4209 4235 4211 4211
CONECT 4211 4210 4210 4236 4212
CONECT 4212 4207 4207 4211 4237
CONECT 4213 4184
CONECT 4214 4184
CONECT 4215 4187
CONECT 4216 4189
CONECT 4217 4190
CONECT 4218 4191
CONECT 4219 4191
CONECT 4220 4191
CONECT 4221 4192
CONECT 4222 4195
CONECT 4223 4196
CONECT 4224 4197
CONECT 4225 4198
CONECT 4226 4199
CONECT 4227 4200
CONECT 4228 4201
CONECT 4229 4203
CONECT 4230 4204
CONECT 4231 4206
CONECT 4232 4206
CONECT 4233 4208
CONECT 4234 4209
CONECT 4235 4210
CONECT 4236 4211
CONECT 4237 4212
END
